# Supplementary material for: ANANSE: an enhancer network-based computational approach for predicting key transcription factors in cell fate determination
Source: Nucleic Acids Res. 2021 Jul 9;49(14):7966–85. doi: 10.1093/nar/gkab598 (PMC8373078; doi:10.1093/nar/gkab598)
Supplement: gkab598_Supplemental_Files [file gkab598_supplemental_files.zip]

Archive with 9 entries (9 files):
- 20210531.Xu_et_al.supplementary_material.revision.v1.3.pdf
- Supplementary_Note_S1.docx
- Supplementary_TableS1_data_sources.xlsx
- Supplementary_TableS2_TF binding sites genomic location summary.xlsx
- Supplementary_TableS3_Trans-differentiation differentially expressed gene dataset.xlsx
- Supplementary_TableS4_Trans-differentiation expression dataset.xlsx
- Supplementary_TableS5_Trans-differentiation key TFs prediction results among network size.xlsx
- Supplementary_TableS6_Trans-differentiation key TFs prediction results among enhancer promoter and expression network.xlsx
- Supplementary_TableS7_Application of ANANSE to human tissues data results.xlsx
