# Supplementary material for: ANANSE: an enhancer network-based computational approach for predicting key transcription factors in cell fate determination
Source: Nucleic Acids Res. 2021 Jul 9;49(14):7966–85. doi: 10.1093/nar/gkab598 (PMC8373078; doi:10.1093/nar/gkab598)
Supplement: gkab598_Supplemental_Files [file gkab598_supplemental_files.zip › Supplementary_TableS3_Trans-differentiation differentially expressed gene dataset.xlsx]

## Sheet: Fibroblast_to_Keratinocyte
	resid	log2FoldChange	padj
0	ITGB4	-13.2706	0
1	LAMA3	-11.506	0
2	COL1A2	14.5619	2.29635e-280
3	COL6A2	11.6058	1.20877e-270
4	ACTA2	8.96086	2.68448e-245
5	COL6A3	10.9612	3.09682e-245
6	S100A2	-9.12866	2.21096e-239
7	CLDN1	-10.2146	9.8216e-225
8	KRT5	-16.758	3.33204e-224
9	GREM1	13.8489	7.51275e-224
10	COL1A1	10.1512	7.21334e-219
11	PTHLH	-12.3875	1.78006e-214
12	SERPINB2	-10.522	1.40991e-211
13	F11R	-9.8724	8.60678e-208
14	MYL9	9.69528	3.84958e-199
15	TAGLN	7.53088	4.79425e-192
16	CDH3	-9.35143	2.36094e-190
17	SDC2	9.43983	2.22458e-189
18	ANXA8	-12.2585	2.52553e-188
19	JAG2	-9.21098	5.11571e-181
20	SFN	-11.7569	1.11077e-179
21	FLNC	9.3998	1.04266e-174
22	KRT17	-9.82371	9.53086e-173
23	NREP	6.74979	2.30391e-172
24	LAMB3	-10.5907	1.26288e-163
25	SPARC	5.97927	1.01849e-162
26	DSC3	-11.5196	2.07573e-160
27	DUOX1	-9.64524	4.71546e-160
28	FBN1	6.66153	4.9054e-158
29	FAM83F	-8.89005	2.17891e-156
30	IFI27	-7.9815	2.84127e-156
31	THY1	10.3722	2.75323e-155
32	TNS4	-11.8899	1.50727e-153
33	TIMP2	5.80347	3.26562e-144
34	TACSTD2	-12.6529	5.40947e-144
35	ANXA8L1	-12.0147	9.30915e-143
36	CELSR1	-8.66717	2.67858e-142
37	GJA5	-9.54111	2.01202e-140
38	COL4A6	-7.75634	8.86814e-139
39	TUBA4A	-6.12852	3.79962e-137
40	VCAN	6.38742	3.99149e-137
41	C1orf74	-5.99093	1.70252e-135
42	CDH2	7.885	6.21407e-134
43	EDIL3	9.5597	9.27579e-134
44	LYPD3	-10.7227	1.2065e-132
45	MST1R	-12.0145	6.94509e-129
46	FOS	-6.49724	2.19719e-127
47	ITGB6	-10.1581	8.73597e-126
48	FSTL1	5.59588	1.06834e-124
49	POSTN	5.64551	2.49586e-124
50	DSG3	-13.6362	2.18823e-122
51	LIPG	-9.94511	2.68525e-122
52	TPM2	5.54237	2.88432e-122
53	F2RL1	-6.74899	1.84487e-121
54	EMILIN2	9.67513	2.23183e-121
55	TFAP2A	-7.6014	1.3289e-120
56	A2ML1	-10.3735	1.40252e-120
57	KIAA1671	-6.15155	1.36994e-118
58	EGFR	-5.51745	3.68269e-118
59	PROM2	-8.1505	8.60826e-118
60	LOX	10.6279	3.08356e-115
61	ARTN	-8.67005	1.23432e-114
62	COL3A1	14.8957	2.1188e-113
63	CD24	-8.92911	2.25798e-113
64	IL20RB	-5.98062	5.95295e-113
65	SPINT1	-9.29689	6.10797e-113
66	EXPH5	-7.54816	1.46408e-112
67	PCSK9	-6.8588	2.18648e-112
68	AKAP12	7.1482	2.36901e-112
69	COL5A3	7.48607	1.99499e-111
70	NOS1	-8.18233	2.08493e-110
71	SERPINB7	-7.80319	5.30485e-109
72	IGFBP4	6.88591	6.46358e-109
73	ATP10A	6.68896	7.56157e-108
74	KLK10	-8.69652	4.42137e-107
75	KLF5	-5.22983	8.10423e-106
76	ADAM8	-7.83467	4.80765e-103
77	SYT14	-7.41431	4.80765e-103
78	TMSB4X	4.81331	6.9083e-103
79	HLA-DQB1	-9.76473	9.00749e-102
80	TMEM40	-10.9525	2.22208e-101
81	CD248	11.6055	4.78726e-100
82	IRF6	-10.9531	5.30135e-100
83	ECHDC2	-5.29273	7.1732e-100
84	CDH1	-9.73183	3.61883e-99
85	COL5A1	6.36618	9.93958e-98
86	ALS2CL	-6.56663	1.15324e-97
87	FAT2	-10.1459	1.44905e-97
88	FKBP10	6.64462	5.07024e-97
89	PARP15	-6.59384	1.29715e-96
90	DSC2	-11.3766	1.53259e-96
91	KRT16	-8.90673	2.58179e-95
92	XG	-8.06653	5.63638e-95
93	SLC31A2	-7.37002	6.8052e-95
94	ARHGAP27	-6.50512	1.72095e-94
95	ITGA11	14.3833	1.90232e-94
96	LAMC2	-11.1478	2.95784e-94
97	ANO9	-12.6703	6.64687e-94
98	RGS2	-6.53638	7.10736e-94
99	DUSP4	-6.51105	1.58812e-93
100	COL5A2	5.80358	2.13279e-93
101	SERINC2	-5.5903	2.48077e-93
102	EPS8L2	-5.71861	3.11936e-93
103	PTK6	-7.82857	6.13699e-93
104	ANXA6	5.90517	3.24805e-92
105	MACC1	-8.2363	4.50115e-92
106	SEMA3C	-5.4274	5.22704e-92
107	ESRP2	-8.68323	8.30796e-92
108	DDR2	6.5462	1.21084e-91
109	VIM	5.41656	2.15002e-91
110	C1orf198	4.87162	2.53941e-91
111	EPGN	-4.99354	2.05479e-90
112	MAP1A	7.50806	2.70712e-90
113	COL4A1	6.13086	1.40374e-89
114	ACAN	12.2144	7.97112e-89
115	ADGRA2	9.74107	9.02883e-89
116	SDR42E1	-8.88836	2.16415e-88
117	SDC1	-4.86376	6.48407e-88
118	IGFBP3	5.44794	3.48795e-87
119	FOXP2	7.30715	4.23917e-87
120	RPLP1	4.42653	7.17773e-87
121	ACTG2	11.7962	9.30156e-86
122	HEPHL1	-12.9992	1.17969e-85
123	S100A14	-11.519	1.96494e-85
124	TGFB1I1	5.08562	1.96494e-85
125	MAOA	-7.56754	2.53224e-85
126	PTPRE	-8.88866	4.32454e-85
127	DMKN	-7.94066	4.99687e-85
128	ADAMTS12	6.69812	6.43242e-85
129	CORO6	-4.99287	1.87366e-84
130	CREB3L1	9.63577	2.00389e-83
131	STON2	-9.18673	1.34216e-82
132	FERMT2	4.72283	1.77395e-82
133	STC2	6.67545	7.88907e-82
134	NNMT	9.77048	3.14809e-81
135	KLF8	-6.84279	5.27866e-81
136	MTRNR2L10	-5.66009	5.40876e-81
137	KYNU	-5.87807	7.12265e-81
138	SYTL1	-7.08586	1.04802e-80
139	CPNE7	-7.00751	4.47786e-80
140	AQP3	-6.65676	6.23223e-80
141	CAPN3	-6.17481	1.52706e-79
142	CFL2	5.75068	3.28527e-79
143	HMGN2	5.62782	3.61452e-79
144	EFNA1	-9.42825	3.76915e-79
145	TRPV3	-6.63189	6.1517e-79
146	INPP5D	-7.85768	7.51036e-79
147	CDC42BPG	-6.48205	4.35376e-78
148	CFAP251	-4.97324	5.1816e-78
149	SCUBE3	7.62376	6.3805e-78
150	ADAM12	9.9608	7.06472e-78
151	RTKN	-5.02958	3.04103e-77
152	ADGRF1	-7.88712	3.82658e-77
153	CASP14	-9.15687	1.56307e-76
154	IDH2	5.24398	1.7966e-76
155	ITGA2	-7.08424	2.34872e-76
156	PERP	-5.00805	2.97772e-76
157	CXADR	-8.43634	4.47225e-76
158	PTMS	4.39795	8.37615e-76
159	NR4A2	-6.19427	9.47923e-75
160	UGDH	4.65671	1.16483e-74
161	ENG	6.29486	1.08302e-73
162	ITM2A	-6.12963	4.71772e-73
163	AREG	-14.0499	4.95646e-73
164	LTB4R	-4.88533	6.79058e-73
165	ID4	5.89815	7.73621e-73
166	TRIM29	-12.0557	1.70916e-72
167	C1orf116	-11.9425	2.24082e-72
168	EPS8	5.65994	4.07245e-72
169	F3	-9.30436	4.88555e-72
170	IQANK1	-6.73461	3.017e-71
171	NLRP2	-5.63055	5.40937e-71
172	GLIPR2	5.71865	5.88937e-71
173	SOX15	-6.61329	7.72469e-71
174	PKP2	-7.73346	1.05425e-70
175	RCN3	9.53844	1.4046e-70
176	EREG	-6.82336	2.2256e-70
177	LBH	7.68861	2.62597e-70
178	CNKSR1	-5.58705	3.27295e-70
179	VASN	5.61824	9.27425e-70
180	AEBP1	10.1404	1.56089e-69
181	DAAM2	6.41616	3.61951e-69
182	C6orf141	-8.17141	1.24306e-68
183	COL6A1	6.42962	1.38011e-68
184	CD9	-4.87879	1.49246e-68
185	DLL1	-6.55919	2.18408e-68
186	CTSV	-7.44037	3.24159e-68
187	SHISA9	-7.31442	8.50975e-68
188	PKP3	-7.00792	5.99789e-67
189	TNFRSF10A	-5.29149	1.6198e-66
190	RPL36	4.46837	1.81545e-66
191	AC012651.1	-6.1339	2.50536e-66
192	UPK1B	-8.47426	3.00007e-66
193	PLEKHO1	5.78973	5.86432e-66
194	FAM83B	-9.40466	6.82224e-66
195	PHGDH	4.81623	7.00338e-66
196	GPR176	4.90805	1.23472e-65
197	SERPINB5	-13.2929	1.33006e-65
198	FAM83H	-6.41052	2.32867e-65
199	CUL9	-4.20452	2.57723e-65
200	TNFRSF21	-4.92829	3.66014e-65
201	FZD7	4.60673	6.4505e-65
202	C3	-6.52686	8.93939e-65
203	ZNF469	9.126	9.42048e-65
204	GLI2	7.25822	1.21062e-64
205	PAPSS2	7.59329	1.34592e-64
206	ADAMTS2	8.33563	1.69887e-64
207	SDCBP2	-6.01931	2.03458e-64
208	TP63	-9.88374	2.11177e-64
209	H2AC6	-5.40344	2.74938e-64
210	PLD5	-9.43269	1.14663e-63
211	DDAH1	5.77079	1.43447e-63
212	SCRG1	5.66609	1.43708e-63
213	HES2	-10.4703	3.42369e-63
214	MPZL2	-12.171	5.5114e-63
215	NBEAL2	-5.36218	7.85869e-63
216	SH3TC1	-9.60879	1.37108e-62
217	ITGBL1	6.2032	1.50796e-62
218	HHLA1	-6.56252	1.93023e-62
219	NID2	5.78748	1.93073e-62
220	ZNF460	-5.07766	9.08609e-62
221	PLXNB1	-4.23454	1.7284e-61
222	CNN1	7.7501	1.82395e-61
223	KANK1	-4.52985	1.88922e-61
224	SH2D3A	-5.39633	2.03448e-61
225	RPS10-NUDT3	6.0754	5.03144e-61
226	PRODH	-8.51639	5.06994e-61
227	S100A4	5.86329	7.22224e-61
228	TNXB	7.50503	1.55361e-60
229	FERMT1	-7.23105	2.78062e-60
230	DACT1	8.03049	2.98595e-60
231	GCLC	-3.86121	3.14213e-60
232	LPAR3	-7.87097	3.27519e-60
233	ANPEP	6.33928	4.35413e-60
234	APOE	-6.36869	9.43265e-60
235	BNIPL	-5.96342	1.10755e-59
236	ZEB2	7.72207	1.69214e-59
237	WNT5A	3.83347	1.71277e-59
238	NFKBIZ	-4.5329	2.94488e-59
239	SOX9	-6.6091	3.42601e-59
240	KCNG1	4.87252	3.46391e-59
241	PAPPA	5.60355	3.80503e-59
242	B4GALNT3	-8.32099	7.39047e-59
243	JCAD	6.44711	2.58668e-58
244	ELN	9.81884	2.88578e-58
245	FGD6	-4.10322	3.39359e-58
246	DCHS1	7.43229	6.17646e-58
247	VAMP8	-7.12551	6.83579e-58
248	NFATC4	5.68251	1.51998e-57
249	BNIP3	3.79753	2.75315e-57
250	PLXND1	6.88888	2.78539e-57
251	HNRNPA1	3.55783	4.15659e-57
252	GSDMC	-12.4768	4.47914e-57
253	LPXN	-4.70297	5.23574e-57
254	IL18	-7.69533	9.22132e-57
255	OAS2	-6.71921	9.22132e-57
256	ABCA12	-9.29049	1.24024e-56
257	NME1-NME2	5.5098	2.61148e-56
258	KIFC2	-4.07786	2.6226e-56
259	FLRT3	-8.22439	2.77258e-56
260	LGALSL	-4.54172	4.26378e-56
261	EPN3	-9.46341	9.09746e-56
262	KRT6A	-16.7622	1.22818e-55
263	TRIML2	-6.31159	1.26368e-55
264	IGSF9	-6.38474	1.58392e-55
265	NID1	5.26291	2.88248e-55
266	AHNAK2	-3.65285	3.7015e-55
267	CCDC80	6.42191	4.04173e-55
268	RNF43	-8.77646	4.29417e-55
269	NEDD4L	-3.81862	4.71875e-55
270	C12orf75	4.29575	6.90532e-55
271	PPIP5K1	-3.91198	1.24289e-54
272	ITGA8	9.06814	2.3654e-54
273	AMY2B	-5.26481	2.55598e-54
274	ARHGAP8	-7.75236	3.44625e-54
275	CXCL8	-5.97202	3.44625e-54
276	LZTS1	5.98485	3.69419e-54
277	SLC37A2	-5.17754	4.91382e-54
278	MCTP2	-6.99908	7.8202e-54
279	VIPR1	-7.29438	8.51494e-54
280	DHCR24	-3.5504	8.78766e-54
281	SYT1	-5.41011	9.9604e-54
282	CDH11	3.92145	1.35961e-53
283	SCARF2	7.97496	1.85829e-53
284	HERC6	-6.05102	2.42034e-53
285	ITGA7	7.23406	2.52718e-53
286	TMEM47	9.06431	3.31349e-53
287	RFLNB	5.59099	5.10626e-53
288	MARVELD2	-5.07494	5.77922e-53
289	LDLR	-3.47734	6.40565e-53
290	OAS3	-4.69732	6.40565e-53
291	PCOLCE	6.893	6.40565e-53
292	ACAA2	4.44363	8.79509e-53
293	PLAU	-3.50265	1.19809e-52
294	DLC1	4.92088	1.63391e-52
295	LRRC32	7.40206	3.15724e-52
296	SLC8A1	5.08108	3.59968e-52
297	PPL	-8.41039	4.10959e-52
298	SEPTIN5	4.42253	4.10959e-52
299	ANXA3	-7.48232	4.34717e-52
300	OAS1	-6.77784	4.84634e-52
301	FGFR1	4.64505	5.64924e-52
302	MTHFD2	4.12002	7.2117e-52
303	TMC6	-6.56556	8.28374e-52
304	CYP27B1	-5.57736	1.77361e-51
305	POGLUT3	4.32576	2.14987e-51
306	PRSS8	-10.2527	2.58565e-51
307	KRT14	-8.30468	2.63346e-51
308	HAP1	-7.10959	5.3403e-51
309	FBLN1	4.40743	6.29183e-51
310	LSR	-5.06644	8.08878e-51
311	CELSR2	-3.93578	1.22571e-50
312	ZCCHC24	5.09076	1.26255e-50
313	SAT1	-5.73055	1.83133e-50
314	SYT11	7.70452	1.86376e-50
315	HLA-DQA1	-4.58325	1.92253e-50
316	OSBPL10	-4.11441	4.25842e-50
317	FZD2	4.25105	4.48559e-50
318	ZSCAN31	-5.76453	4.82289e-50
319	NDUFA4	4.38245	4.82524e-50
320	HAS3	-6.85164	5.96433e-50
321	DLK2	-6.17268	9.56893e-50
322	MCOLN3	-8.12956	1.1006e-49
323	SYNPO2	4.58742	1.23826e-49
324	GJB5	-10.7418	1.29032e-49
325	SLAMF7	-8.96306	1.32104e-49
326	LOXL2	4.26147	1.76124e-49
327	GOLGA8B	-3.76976	2.64717e-49
328	CASR	-8.60039	3.06804e-49
329	IL1RAP	-3.90585	3.47873e-49
330	L1CAM	-7.20364	4.15378e-49
331	MTRNR2L6	-4.62776	4.15706e-49
332	MAP3K9	-6.71031	4.3586e-49
333	MMP10	-8.44598	4.67784e-49
334	TNFSF10	-7.39511	5.79145e-49
335	SYT8	-9.75808	9.41776e-49
336	GPX8	4.01307	1.405e-48
337	CXCL2	-7.90213	1.84079e-48
338	TPM4	3.45377	2.75109e-48
339	GDPD2	-7.9609	3.93156e-48
340	ITGB8	-5.80702	4.03505e-48
341	PARVA	3.88268	4.03505e-48
342	PDPN	-6.12131	8.63553e-48
343	FAM83C	-8.11668	8.90085e-48
344	NETO1	-8.62402	1.1126e-47
345	AP1S2	4.67632	1.164e-47
346	MARVELD3	-5.42788	1.54966e-47
347	TMEM154	-6.88576	2.23982e-47
348	ADAMTSL1	5.55221	2.27675e-47
349	KRT1	-11.6513	3.43854e-47
350	PTAFR	-5.92651	3.513e-47
351	BNIP3L	3.76417	3.95799e-47
352	CYP2S1	-6.75068	4.42608e-47
353	SPTBN2	-5.87236	4.98439e-47
354	IGFBP5	6.74959	6.21116e-47
355	ELMO3	-5.16237	7.38851e-47
356	GLIPR1	5.03328	8.20122e-47
357	CPA4	-5.43795	1.51439e-46
358	NPR3	7.3275	1.79287e-46
359	ITGA1	3.99576	2.08511e-46
360	RIPK4	-4.49556	2.42021e-46
361	ATG16L2	-3.9482	2.58528e-46
362	ACSF2	-3.79869	3.94125e-46
363	MISP	-6.10597	4.38772e-46
364	HTATSF1	4.52125	4.51055e-46
365	DCN	6.64987	5.20131e-46
366	CORO2A	-5.07115	6.1466e-46
367	FGF11	-4.15257	7.76907e-46
368	STAP2	-4.877	7.8879e-46
369	CDS1	-8.33219	8.53999e-46
370	CNN3	3.29132	1.06625e-45
371	MYCBPAP	-5.53107	1.07976e-45
372	NOTCH2NLA	-3.98982	1.21418e-45
373	RAET1G	-6.06221	1.67733e-45
374	MEX3B	8.46685	1.77664e-45
375	AP1M2	-7.99683	2.48214e-45
376	LOXL1	4.98451	3.12192e-45
377	MCAM	5.24078	8.27786e-45
378	ANO4	-6.93973	8.30833e-45
379	NHSL2	6.68659	1.02573e-44
380	DPYSL3	4.99277	1.79877e-44
381	IGSF3	-4.44086	1.80565e-44
382	HYAL1	-7.35617	1.93715e-44
383	HMCN1	5.34145	2.03068e-44
384	FBXL7	6.22661	2.1805e-44
385	RALY	3.94131	4.75976e-44
386	CLIP3	5.7243	4.79654e-44
387	FOSB	-5.42646	6.76677e-44
388	UCHL1	5.48386	7.11119e-44
389	SGK1	-3.52051	8.20167e-44
390	RPL27A	4.04802	9.10118e-44
391	PYGL	-3.56846	9.4588e-44
392	ADGRE2	-6.17595	1.2617e-43
393	LRATD2	-4.97605	1.34173e-43
394	CXXC5	5.56636	1.65347e-43
395	PAPLN	-5.41207	1.89307e-43
396	DAPP1	-11.0715	2.00475e-43
397	CDC42EP3	3.19476	2.80993e-43
398	PDAP1	3.79969	3.5795e-43
399	PMP22	3.90283	7.21461e-43
400	SFRP1	-5.46662	7.23166e-43
401	IGF2	8.47386	9.10906e-43
402	UPK3B	-6.41572	1.10367e-42
403	HLA-F	-5.18293	1.14629e-42
404	ST14	-12.2695	1.18538e-42
405	CYB5R1	-3.56613	1.18638e-42
406	SNRPD1	4.68386	1.33267e-42
407	NECTIN4	-8.11302	1.60522e-42
408	ESPN	-10.4758	1.96436e-42
409	HSPA4L	-3.83313	2.14542e-42
410	SH3RF2	-7.24688	2.23561e-42
411	ARRDC1	-4.07601	2.84999e-42
412	COL22A1	-4.82015	3.61557e-42
413	CCNI	3.48266	3.79759e-42
414	TWIST1	5.8009	4.09217e-42
415	EIF1AY	5.79017	4.546e-42
416	ADTRP	-6.64656	6.20417e-42
417	SLC9A3R2	4.57149	1.09805e-41
418	LAMB4	-5.90302	1.34702e-41
419	GM2A	-3.34965	1.36924e-41
420	CSMD3	-8.42707	1.7462e-41
421	PRRG4	-5.84668	1.79567e-41
422	CCN2	3.59398	2.01669e-41
423	CTSC	-4.22696	2.13171e-41
424	DGKA	-3.33492	2.32384e-41
425	DSTN	3.16504	2.53313e-41
426	PTPN6	-7.3931	2.64174e-41
427	BMERB1	4.29793	2.86183e-41
428	RNF128	-7.14506	4.32752e-41
429	FRMD5	-6.55306	6.9144e-41
430	KANK2	3.35825	7.74099e-41
431	ARHGEF4	-4.43787	7.86984e-41
432	HDAC5	3.86945	7.86984e-41
433	ARPC5	3.27444	8.49463e-41
434	BGN	14.367	9.99285e-41
435	SERPINB10	-8.12458	1.05643e-40
436	TIMP1	3.55561	1.15706e-40
437	DDR1	-3.28405	1.18549e-40
438	KDELR3	4.47886	1.28039e-40
439	ARHGEF37	-4.48915	1.30178e-40
440	COL11A1	8.88723	1.57851e-40
441	RETREG1	-6.28605	1.67812e-40
442	RAET1E	-7.55584	1.75467e-40
443	DZIP1	5.00543	2.21915e-40
444	NLGN4Y	6.30682	2.25792e-40
445	H4C8	-5.451	3.67558e-40
446	SUMO2	3.86113	4.20416e-40
447	ESRP1	-11.9153	4.46801e-40
448	MYBL2	7.0256	4.53145e-40
449	ARHGDIA	3.4739	5.08689e-40
450	TANC2	-3.69655	5.66708e-40
451	ALDH3B1	4.6694	6.19856e-40
452	SLC22A5	-4.43288	6.59825e-40
453	MFSD2A	-4.86509	8.15095e-40
454	EMILIN1	11.8796	1.11327e-39
455	CDCP1	-7.34514	1.11403e-39
456	RPL37A	3.17295	1.27331e-39
457	IGFL3	-11.8145	1.82281e-39
458	HAS2	8.79321	1.88062e-39
459	PCDH7	-4.54919	2.11531e-39
460	GFOD1	-3.87758	2.54349e-39
461	LMO7	4.53326	2.76792e-39
462	MXRA8	11.7479	2.99011e-39
463	MMP2	4.81365	3.46859e-39
464	PRNP	-3.08781	3.66782e-39
465	MAP1B	2.8925	7.08807e-39
466	ZNF83	-3.14645	7.5026e-39
467	LUM	10.0065	7.85181e-39
468	PCLO	-8.06642	8.47979e-39
469	RHOA	2.85675	1.15539e-38
470	TRAM2	3.21572	1.7344e-38
471	AC000093.1	5.00295	1.86701e-38
472	FLG	-6.97142	1.98445e-38
473	CD226	-6.33915	3.13628e-38
474	KRT6C	-13.8934	3.18705e-38
475	CDRT1	-5.02144	3.28808e-38
476	PRMT8	-8.412	3.84347e-38
477	MTRNR2L8	-3.6609	4.02e-38
478	CYP1A1	-7.5398	4.1447e-38
479	LLGL2	-5.90384	4.19209e-38
480	NT5DC2	3.84356	5.81345e-38
481	KRT6B	-19.2449	6.70321e-38
482	CYFIP2	4.80559	6.77355e-38
483	SAP18	3.35847	8.05749e-38
484	COL4A5	-3.22353	8.85781e-38
485	STEAP4	-7.07602	8.97558e-38
486	ALDH1L2	5.04363	1.1321e-37
487	SPTLC3	-4.29262	1.48836e-37
488	TMEM139	-6.02552	1.75027e-37
489	GRHL3	-9.57112	1.76387e-37
490	MYO5B	-5.58236	2.01697e-37
491	TGFA	-10.2992	2.07641e-37
492	BCAT1	4.92678	2.79657e-37
493	COL4A2	4.79392	3.28591e-37
494	ST8SIA2	5.26837	4.74422e-37
495	SLC20A1	-3.42684	4.93833e-37
496	AP1G2	-4.53773	4.93897e-37
497	GPR65	-7.40807	5.37368e-37
498	NTRK2	6.64369	5.96829e-37
499	PYCR1	4.55352	7.06642e-37
500	CLDN7	-7.96146	7.61795e-37
501	AMT	-4.96871	7.85894e-37
502	CD82	-4.22796	9.72887e-37
503	COLEC12	3.79437	9.76017e-37
504	RAB23	3.69708	1.34403e-36
505	ADAMTS7	4.81827	1.34475e-36
506	ENO2	5.61233	1.40373e-36
507	GRHL1	-6.16191	1.68118e-36
508	PLEKHH1	-4.66301	1.81408e-36
509	H2BC21	-3.75598	2.16611e-36
510	MBP	-3.62971	2.34387e-36
511	PLEKHG1	-4.13515	2.70997e-36
512	MEGF6	4.05378	2.8153e-36
513	PLEK2	-4.57807	2.88376e-36
514	MCRIP1	3.96467	3.43265e-36
515	CAPNS2	-8.84838	3.60011e-36
516	PCNX2	-3.3105	4.00265e-36
517	PSIP1	4.72607	4.00265e-36
518	USP9Y	5.31504	4.00265e-36
519	FBLN5	6.78659	4.23828e-36
520	SCCPDH	4.39856	4.39716e-36
521	STRIP2	-3.65576	4.62508e-36
522	P4HB	3.17302	4.73857e-36
523	NDN	5.83741	4.80199e-36
524	TGM1	-4.8474	5.61771e-36
525	ABCC3	-5.85482	7.90478e-36
526	SLC6A11	-10.0841	8.10723e-36
527	LAD1	-9.93065	1.28697e-35
528	GNAL	-4.18478	1.42575e-35
529	NOTCH3	4.14092	1.85392e-35
530	GYPA	-7.51181	1.93997e-35
531	SERPINE2	-2.98549	2.03132e-35
532	KIAA0040	-5.44035	2.04913e-35
533	PLEKHN1	-5.55474	2.1586e-35
534	ARAP2	-6.52197	2.21765e-35
535	H3-3A	3.07804	2.26241e-35
536	SLC1A4	3.32591	2.43095e-35
537	ZNF692	-3.07494	2.44442e-35
538	MKNK1	-3.09941	2.48395e-35
539	ATG10	4.53229	2.72933e-35
540	FGF2	5.14279	2.84359e-35
541	ATP6V0A1	-2.95027	2.93908e-35
542	TEAD2	3.79679	4.42871e-35
543	TMBIM1	-3.26183	4.73575e-35
544	BIN1	4.35719	5.34587e-35
545	IL6R	-4.12142	5.70375e-35
546	DEF6	-5.74583	5.88984e-35
547	ALG14	4.51141	6.68553e-35
548	EPN1	3.82334	6.96947e-35
549	SLCO3A1	-3.51509	7.60278e-35
550	MAST4	-4.23197	7.72152e-35
551	SBSN	-6.70276	7.84189e-35
552	LGALS9C	-7.98029	7.85468e-35
553	SH3RF3	5.15813	9.71883e-35
554	ASNS	4.59926	1.05436e-34
555	RCAN1	3.54454	1.12898e-34
556	KDELR2	3.03936	1.29159e-34
557	BTG2	-3.91113	1.30225e-34
558	CALHM2	6.03667	1.33305e-34
559	TNS1	3.64053	1.56027e-34
560	CD99	3.33991	1.63012e-34
561	CDK18	-4.33679	1.70705e-34
562	CARD11	-6.30735	1.72656e-34
563	RAPGEFL1	-3.86354	1.7972e-34
564	HES1	-2.84466	1.87939e-34
565	RPL38	4.08194	2.24444e-34
566	PKIG	4.64028	2.38708e-34
567	TFCP2L1	-13.1597	2.55311e-34
568	FKBP7	6.27348	2.76347e-34
569	NT5DC3	-3.24978	2.9101e-34
570	PPM1J	-4.22678	2.92782e-34
571	KLK7	-11.3539	2.98788e-34
572	IFI6	-4.18365	3.04829e-34
573	KDM6A	-2.99452	3.08988e-34
574	NRN1	4.81955	3.30603e-34
575	ARPC3	3.0938	3.61533e-34
576	H1-0	3.10557	4.35368e-34
577	EIF4EBP1	4.48055	4.41237e-34
578	TTC12	-4.81076	4.80246e-34
579	KCTD20	3.45032	4.91691e-34
580	LMOD1	10.8839	5.14853e-34
581	PTGS2	-3.94191	5.71193e-34
582	IRAG1	6.26699	7.37216e-34
583	FGFBP1	-18.1355	9.28218e-34
584	TNK1	-6.56541	1.05702e-33
585	SEMA4B	-4.23228	1.06462e-33
586	ANGPTL2	7.01455	1.14483e-33
587	ALDH1A3	-4.42745	1.24209e-33
588	UGT1A1	-6.05813	1.67884e-33
589	ATP5F1E	4.01436	1.73974e-33
590	ADAMTS1	-2.78243	1.82134e-33
591	GSAP	-6.7918	1.90599e-33
592	GBP6	-7.8181	2.22003e-33
593	UBE2Q1	3.27944	2.33477e-33
594	ZFP57	-7.34499	2.33644e-33
595	TGFB1	3.77259	2.50783e-33
596	CALB1	-6.91719	2.58931e-33
597	EVA1B	6.56765	2.8018e-33
598	KREMEN2	-6.12121	2.94556e-33
599	TMSB10	2.73594	2.95509e-33
600	SYNC	3.60323	3.17973e-33
601	LMNB1	5.6203	3.27067e-33
602	CES4A	-5.26673	3.62276e-33
603	SH3KBP1	3.19651	3.74349e-33
604	SNTB1	5.50457	3.89974e-33
605	ITPR3	-5.55358	5.19877e-33
606	ITM2C	3.16171	5.62365e-33
607	CDHR1	-7.21469	6.38082e-33
608	LSM8	3.19052	7.41892e-33
609	CHD2	-2.71786	7.60595e-33
610	UBE2L5	6.41369	9.85945e-33
611	PIP4K2C	-2.84607	1.02999e-32
612	AKR1C3	-6.90565	1.06059e-32
613	ABCA7	-5.54972	1.07917e-32
614	ZNF91	-3.43153	1.11461e-32
615	PLEKHM1	-3.45844	1.1394e-32
616	TTC22	-6.71327	1.44604e-32
617	PEG10	5.79269	1.82534e-32
618	PIK3IP1	-3.85116	1.88834e-32
619	ACTB	2.87472	1.90411e-32
620	CES3	-5.44551	1.93875e-32
621	MAP3K21	-6.19418	2.00799e-32
622	MINK1	-2.80213	2.05487e-32
623	ACTR2	2.70112	2.18666e-32
624	BDNF	5.7804	2.30663e-32
625	MTMR2	3.07279	2.45123e-32
626	PLEKHG2	2.89105	3.64843e-32
627	FBLN2	6.29889	4.02805e-32
628	TBX18	9.45598	4.62247e-32
629	ELOVL7	-6.52198	5.08595e-32
630	NACAD	5.18971	7.63481e-32
631	MARCKSL1	4.07443	8.28858e-32
632	NLRP10	-4.06281	8.49498e-32
633	VTI1B	3.76178	8.71963e-32
634	H2AZ2	3.28542	8.92624e-32
635	FAAH	-5.52466	9.45823e-32
636	TK1	5.41177	9.80801e-32
637	HEPH	6.2927	1.06324e-31
638	OXTR	6.90944	1.18078e-31
639	HOOK1	-9.68314	1.18476e-31
640	MED28	3.45642	1.20389e-31
641	PSAT1	4.13409	1.21884e-31
642	SLC43A2	-3.75378	1.22059e-31
643	ANO1	-6.79723	1.28439e-31
644	DOCK10	4.88562	1.31502e-31
645	DST	-2.79921	1.3165e-31
646	DR1	2.80896	1.38345e-31
647	KLK11	-9.59902	1.41383e-31
648	PTGIS	4.05269	1.52242e-31
649	PRKCA	3.13028	1.53002e-31
650	COX20	4.0868	1.65586e-31
651	PRDM1	-4.88914	1.99345e-31
652	SLC25A27	-5.49219	2.15292e-31
653	FHL3	3.53593	2.28395e-31
654	ZNF860	-5.46948	2.70159e-31
655	FIBIN	8.53561	2.81151e-31
656	CYTH1	-3.05635	2.91255e-31
657	CAPN12	-6.36594	3.21393e-31
658	PRKD1	5.14261	3.68147e-31
659	RIPK3	-5.63269	3.76455e-31
660	LGALS1	3.60414	4.22478e-31
661	ARSJ	2.92133	4.25204e-31
662	FGFR3	-5.37478	4.2735e-31
663	GABRG2	-5.58723	4.2735e-31
664	P2RY2	-6.60353	4.34644e-31
665	FBXL2	-3.27822	4.86971e-31
666	RYR3	5.31106	6.27434e-31
667	LTB4R2	-4.31817	7.46233e-31
668	MOB3B	-4.8426	8.05474e-31
669	HNRNPA0	2.88865	8.31925e-31
670	PTP4A2	3.37552	1.01766e-30
671	CHAC1	3.74168	1.0309e-30
672	SCN4B	-7.35322	1.21707e-30
673	LPIN3	-3.20006	1.32462e-30
674	FAM241A	-3.54135	1.39523e-30
675	LASP1	2.76248	1.55166e-30
676	RPL14	3.35397	1.58578e-30
677	PLPP3	3.75765	1.81861e-30
678	ZC3H12A	-3.46356	2.28599e-30
679	LGALS9B	-9.17181	2.30296e-30
680	ADRB2	-6.29975	2.42047e-30
681	ITGB3	5.00996	2.52926e-30
682	GOLGA7B	-7.22564	2.63642e-30
683	DAP	3.7321	2.68467e-30
684	ENAH	2.89782	2.83082e-30
685	CLEC11A	5.4447	2.90142e-30
686	STMN1	4.59387	2.96369e-30
687	RNF150	5.81003	3.01443e-30
688	ABCC5	-2.74642	3.22786e-30
689	KRT13	-9.11834	3.68611e-30
690	RPL28	3.64762	3.86757e-30
691	ABCC10	-2.83563	4.4501e-30
692	VGLL3	4.91551	4.70513e-30
693	THSD1	-4.28331	4.90296e-30
694	ATP10D	-3.02701	4.9326e-30
695	GGT1	-5.67059	5.17466e-30
696	PLCXD2	-4.50057	5.96363e-30
697	EFEMP2	3.49137	6.86202e-30
698	ST3GAL2	3.214	7.29026e-30
699	F2RL2	5.40354	7.8533e-30
700	CSRP1	3.38635	8.6951e-30
701	CHST14	4.09252	8.83826e-30
702	HR	-6.45028	1.01864e-29
703	HCAR2	-10.4129	1.04888e-29
704	RHBDF2	-3.98323	1.20236e-29
705	PLXDC2	-3.33346	1.2531e-29
706	CRIP2	4.64468	1.36526e-29
707	FRMD4B	-6.25757	1.44852e-29
708	DDX58	-3.10381	1.60523e-29
709	SEMA3F	-3.28632	1.88575e-29
710	ARHGEF28	-5.62303	1.89866e-29
711	SARM1	3.78246	2.0309e-29
712	P3H3	3.44879	2.08933e-29
713	TC2N	-6.97171	2.1474e-29
714	FBXO2	-5.28152	2.31817e-29
715	TMEM263	3.27005	2.36916e-29
716	ADM2	3.87437	2.66483e-29
717	MTRNR2L12	-3.10287	2.77705e-29
718	IFIT1	-5.18384	2.78807e-29
719	PPARGC1B	-4.12828	2.85375e-29
720	ABCG1	-6.91797	3.07174e-29
721	ADAMTSL4	-3.99872	3.15679e-29
722	ANP32A	2.84601	3.24025e-29
723	IKZF2	-4.15374	3.38526e-29
724	DOCK9	-3.48214	3.50122e-29
725	SMOC1	-6.32251	3.50968e-29
726	CRYAB	3.98758	4.17494e-29
727	CDSN	-7.74923	4.20576e-29
728	P4HA1	3.50201	4.31911e-29
729	BAG2	3.13368	4.76305e-29
730	APP	-2.67676	5.27125e-29
731	GAREM2	4.79775	6.18838e-29
732	DHRS1	-3.22795	6.93439e-29
733	MSH5	-3.32227	7.1489e-29
734	LOXL3	6.69862	7.32155e-29
735	HMGCS1	-3.14616	7.40414e-29
736	DDAH2	3.82821	8.62333e-29
737	SEMA5A	5.8341	8.88498e-29
738	MYO3B	-6.23753	9.20662e-29
739	PLA2G4E	-8.17469	1.05937e-28
740	HIC1	4.36109	1.08817e-28
741	USP1	3.96644	1.32576e-28
742	RTTN	-3.43524	1.7551e-28
743	ARHGEF3	-3.6435	2.65227e-28
744	OSBPL3	-3.45359	2.75418e-28
745	DUSP6	-6.12759	2.81081e-28
746	PDGFRA	6.57051	2.82337e-28
747	PPDPF	4.13968	2.91459e-28
748	METTL3	-2.61118	3.12066e-28
749	OVCH2	-10.28	3.36166e-28
750	ZNF347	-3.13873	3.55836e-28
751	CDKN1B	3.59501	3.64001e-28
752	GDF11	3.68244	4.48507e-28
753	TRIM73	-3.6065	4.66463e-28
754	GRHL2	-11.9457	4.66642e-28
755	ALDH1A2	-8.02549	4.71697e-28
756	LSS	-3.16621	4.85707e-28
757	SLC26A6	-3.30183	5.24349e-28
758	HAGHL	-3.81735	5.31563e-28
759	PLB1	-5.70784	5.63541e-28
760	RBBP8	-3.22617	6.21064e-28
761	NGF	4.96137	6.21868e-28
762	AFF1	-2.73336	6.38656e-28
763	HLA-DOB	-6.12538	6.68691e-28
764	RPS27L	2.70885	6.68691e-28
765	EN1	8.07319	6.83605e-28
766	RHOV	-8.46709	6.86788e-28
767	STXBP2	-5.0015	7.27394e-28
768	MXRA7	2.7413	7.6629e-28
769	CYP2D6	-5.02528	8.07145e-28
770	AC006064.6	-3.99494	8.23731e-28
771	SH3TC2	-5.99459	9.537e-28
772	IDI1	-2.92579	1.08284e-27
773	CRYBG1	-4.13097	1.11465e-27
774	UQCC2	3.52881	1.13367e-27
775	MYORG	-3.21303	1.15686e-27
776	ANP32E	4.60177	1.17169e-27
777	CAPZB	2.45576	1.21782e-27
778	PRR16	6.61756	1.2369e-27
779	VNN1	-7.26846	1.31013e-27
780	CNN2	2.4331	1.35139e-27
781	PDZD2	-5.58696	1.57295e-27
782	ACADVL	-2.78838	1.61801e-27
783	S100A9	-11.8805	1.61801e-27
784	CDK2AP1	3.15161	1.64415e-27
785	DIAPH3	4.29233	1.72702e-27
786	RNPC3	-3.22568	2.08092e-27
787	RCN1	2.97474	2.12752e-27
788	ZMIZ1	2.68846	2.20633e-27
789	ACTC1	6.99396	2.2532e-27
790	RAB38	-6.79278	2.25989e-27
791	DSG2	-5.37849	2.26709e-27
792	LRP8	-3.57682	2.26788e-27
793	ZNF362	3.62698	2.27569e-27
794	SCARB1	-3.49922	2.49767e-27
795	SMPD1	2.86401	2.66899e-27
796	RBM47	-6.44386	2.70746e-27
797	EME2	-3.48065	2.75545e-27
798	KIF21A	-3.70612	2.82112e-27
799	UPP1	-2.75839	2.93053e-27
800	WBP11	3.0986	3.12721e-27
801	FAM160A1	-4.68054	3.15271e-27
802	GTF2A2	3.50316	3.17634e-27
803	ALOX15B	-11.9321	3.55761e-27
804	PCGF5	3.74417	4.03744e-27
805	SRGAP3	-3.85381	4.45778e-27
806	BICDL2	-5.45227	4.60626e-27
807	AHCYL2	-2.96803	4.68879e-27
808	CPT1B	-4.41049	5.04632e-27
809	PTK2B	-4.59333	6.24213e-27
810	PARP12	-3.26794	6.27587e-27
811	RPL18A	3.21913	6.34495e-27
812	LGR5	7.28657	6.3818e-27
813	ZNF841	-3.28847	6.44731e-27
814	MYC	-2.41229	6.5597e-27
815	CCDC120	-3.10369	6.56264e-27
816	PDGFRB	16.1661	6.95336e-27
817	COPS6	3.45367	6.99867e-27
818	ZYX	2.90089	6.99867e-27
819	INAVA	-3.97249	7.80046e-27
820	DHFR	3.53992	7.8786e-27
821	GALNT1	2.89424	8.16335e-27
822	UBE2J1	2.96175	8.22298e-27
823	GLB1L2	-5.73601	8.28445e-27
824	KLHL3	-4.97535	8.64954e-27
825	COTL1	3.47785	8.94212e-27
826	CXCL16	-4.00131	1.05669e-26
827	MSMO1	-3.49304	1.11917e-26
828	MMP28	-6.28692	1.20885e-26
829	ARL2BP	2.92899	1.25837e-26
830	PRKCZ	-4.30523	1.27098e-26
831	SV2A	3.97636	1.54142e-26
832	NTN4	4.25523	1.58178e-26
833	SLC2A10	8.59063	1.67005e-26
834	MORF4L1	3.16889	1.85158e-26
835	MT-ATP8	5.00461	1.9509e-26
836	CLCA2	-12.6163	2.03365e-26
837	TLE1	-3.08766	2.16087e-26
838	PCK2	3.1011	2.16778e-26
839	NQO1	3.29105	2.68262e-26
840	ELOB	2.86746	2.76334e-26
841	TTN	8.10628	2.95904e-26
842	TMEM145	-5.36364	2.9859e-26
843	PLOD1	2.95902	3.0299e-26
844	ZNF320	-3.40052	3.1264e-26
845	MZT2B	3.09033	3.19814e-26
846	MOK	-3.96882	3.27264e-26
847	RPS19	2.67655	3.31018e-26
848	KLK5	-15.9169	3.54518e-26
849	PKN1	4.25136	3.5628e-26
850	L3MBTL1	-4.14986	3.80198e-26
851	TPM1	2.39321	3.86386e-26
852	PRDX4	2.76069	4.37317e-26
853	ARHGAP23	2.54838	4.63895e-26
854	APOL1	-4.87806	5.20577e-26
855	RTRAF	2.95537	5.56522e-26
856	ACSL1	-2.82689	5.69448e-26
857	GAD1	-7.52676	5.73409e-26
858	ZNF875	-2.72824	6.08377e-26
859	CCDC57	-3.22362	6.109e-26
860	NACA	3.53016	6.8652e-26
861	DCBLD2	-2.63086	7.30694e-26
862	SIK1B	-3.75448	7.38253e-26
863	TNFRSF10B	-2.33188	8.06846e-26
864	CGN	-5.41684	8.15542e-26
865	NFIC	2.76897	8.22914e-26
866	NES	11.7413	8.34807e-26
867	ST6GAL2	3.65691	8.50772e-26
868	INPP4B	-6.07309	8.71929e-26
869	TMEM175	-2.79465	8.80518e-26
870	TMEM52B	-8.43062	9.57787e-26
871	YBX1	2.79167	9.74568e-26
872	PPP1R14A	6.82571	9.86205e-26
873	NEXN	3.75045	1.12822e-25
874	LIMD2	4.17435	1.13928e-25
875	SH3BGRL3	3.22531	1.13928e-25
876	NUCKS1	3.0578	1.25551e-25
877	PLXNA2	-3.4883	1.28021e-25
878	RPS6KA2	3.22348	1.39254e-25
879	DENND2C	-3.46434	1.47348e-25
880	CCND2	-4.2731	1.67815e-25
881	SERPINH1	3.37478	1.69073e-25
882	ATP5MC2	2.61261	1.80512e-25
883	MUC1	4.80495	2.05479e-25
884	LRFN4	5.05008	2.21334e-25
885	PAN2	-2.74969	2.53209e-25
886	RTL8B	3.65545	2.90178e-25
887	GAS1	5.41416	2.95741e-25
888	C12orf50	-4.6647	3.0826e-25
889	MAP1LC3A	4.7138	3.27695e-25
890	IRX4	-11.4392	3.27755e-25
891	LRAT	-6.25278	3.51728e-25
892	ZNF793	-4.02031	3.564e-25
893	FBXO41	-3.34654	3.63916e-25
894	OAZ1	2.66826	3.71631e-25
895	DAB2	3.9766	3.72912e-25
896	JAZF1	4.3223	3.99963e-25
897	ABCC2	-5.22469	4.05446e-25
898	WDR27	-2.9772	4.08202e-25
899	PCDH18	11.1405	4.2737e-25
900	ANP32B	3.79387	4.37447e-25
901	TET1	6.56897	4.63577e-25
902	TBC1D8	-3.58333	5.12794e-25
903	CLEC2B	-6.71681	5.36058e-25
904	PSTPIP1	-6.96247	5.56865e-25
905	STK32B	3.85818	5.66185e-25
906	PFKFB2	-3.22509	5.68523e-25
907	RNASEK	2.91327	5.80038e-25
908	ZNF432	-3.29942	5.86982e-25
909	TMEM63B	-2.54036	5.90443e-25
910	DIP2A	-2.55305	5.93775e-25
911	RHOJ	5.91774	6.60227e-25
912	DGKH	-2.49443	6.62572e-25
913	CAVIN1	2.63798	6.64915e-25
914	WDFY2	-2.7759	6.87221e-25
915	AXL	3.83279	6.92268e-25
916	TNFAIP3	-4.3248	7.77915e-25
917	GAPDH	2.4906	9.26749e-25
918	AKT3	2.66584	9.84751e-25
919	MST1	-4.78121	1.0128e-24
920	ADAT2	-3.79459	1.09008e-24
921	CSPG4	5.51612	1.10558e-24
922	FOXD1	3.92744	1.1056e-24
923	MSLN	-7.79853	1.10584e-24
924	CDK2AP2	3.27764	1.23443e-24
925	GLB1L3	-5.79131	1.38466e-24
926	PAK6	-11.279	1.52296e-24
927	ATF3	-3.30782	1.56573e-24
928	ELFN1	5.14	1.70621e-24
929	SGCE	2.90732	1.72475e-24
930	DEK	4.43577	1.90938e-24
931	EIF1	2.64607	1.91488e-24
932	SLC25A6	2.52736	2.02057e-24
933	ERP29	2.68609	2.02305e-24
934	EPB41L3	5.26365	2.38852e-24
935	KCNE4	3.33384	2.45303e-24
936	MRPS36	3.63811	2.47764e-24
937	ARID5B	3.08476	3.55917e-24
938	FMNL3	3.69701	3.75593e-24
939	ZNF358	3.81533	4.07415e-24
940	ABL2	-2.35689	4.20989e-24
941	TRMT1	-2.58017	4.63431e-24
942	RRM2	5.5722	5.35633e-24
943	UBE2D2	2.66197	5.50792e-24
944	ZBTB8B	-4.45754	5.61889e-24
945	WNT7A	-11.1141	5.73561e-24
946	LAIR1	-5.56261	5.92515e-24
947	IL1B	-3.83793	5.93441e-24
948	IGSF9B	-4.87966	5.95959e-24
949	ANXA11	2.40609	6.31761e-24
950	RPL22	3.77655	6.3823e-24
951	JDP2	3.26684	6.65669e-24
952	CPS1	-2.73817	6.83012e-24
953	CISD2	3.40097	6.93495e-24
954	CHSY3	4.6204	7.00268e-24
955	TOB1	-2.54199	7.18055e-24
956	HAPLN3	3.59672	7.45055e-24
957	SPOCD1	2.98873	7.65065e-24
958	FAM110C	-11.093	7.66185e-24
959	CXCL14	-6.10438	7.82499e-24
960	MT-ND3	2.74768	7.91926e-24
961	TMPO	3.71164	8.41788e-24
962	PIGG	-2.44481	8.5061e-24
963	TMED2	2.43681	9.33559e-24
964	WDR1	2.42941	9.34607e-24
965	RPL32	2.47327	9.39275e-24
966	CDH12	-6.61704	9.46701e-24
967	IVL	-15.1619	9.60022e-24
968	SHMT2	2.31804	1.00156e-23
969	BICDL1	-5.55296	1.03383e-23
970	NFKBIA	-3.60446	1.04402e-23
971	POLR3D	2.63211	1.12773e-23
972	POLR2D	2.8061	1.13515e-23
973	NRBP2	-2.74687	1.17226e-23
974	ZNF33B	-3.41296	1.17226e-23
975	PRUNE2	4.8545	1.23057e-23
976	PRAF2	3.13088	1.26573e-23
977	MPZL3	-3.97031	1.30218e-23
978	OR2A7	-6.87441	1.30662e-23
979	COMMD6	3.12889	1.50777e-23
980	NECTIN3	4.30343	1.58261e-23
981	DPYSL2	2.92742	1.7911e-23
982	ALDOA	2.42334	1.93348e-23
983	SMARCE1	2.6295	2.13321e-23
984	METRNL	3.36968	2.19015e-23
985	DOCK8	-6.27906	2.33098e-23
986	RPL37	2.76176	2.34797e-23
987	BLOC1S1	3.46472	2.47785e-23
988	IGFBP2	4.07264	2.52833e-23
989	CLIC4	2.75362	2.5385e-23
990	FXYD3	-13.6696	2.66967e-23
991	LARP6	2.62722	2.6942e-23
992	ACSS2	-2.47018	2.81262e-23
993	CAPNS1	2.51671	2.92746e-23
994	MAZ	2.86469	2.99038e-23
995	RUNX1	-2.77222	3.08941e-23
996	TGFBR2	-3.11553	3.10182e-23
997	SLPI	-15.0719	3.38435e-23
998	P4HA3	5.78962	3.71228e-23
999	MTUS1	-6.48313	3.71276e-23
1000	H2AZ1	3.6901	4.04257e-23
1001	UBL3	2.73744	4.29912e-23
1002	SEC31B	-2.82288	4.3054e-23
1003	GPR87	-10.9104	4.4422e-23
1004	NPIPB2	-4.19094	4.49981e-23
1005	TMC8	-9.82612	4.54658e-23
1006	LENG8	-2.96889	4.7236e-23
1007	SHISA4	4.07746	4.73501e-23
1008	GRB7	-5.221	4.79054e-23
1009	DNM1	5.4095	4.93924e-23
1010	TOP2A	5.09311	5.12028e-23
1011	VSIG1	-5.73742	5.59189e-23
1012	TLN1	2.8047	5.77567e-23
1013	A1BG	4.15155	5.94391e-23
1014	ZC3H12C	-2.61232	6.04259e-23
1015	STARD5	-3.49385	6.58565e-23
1016	REL	-2.7481	6.61544e-23
1017	ARL6IP4	2.46253	7.58554e-23
1018	EXT1	2.26774	7.71772e-23
1019	MIF	3.29526	8.03703e-23
1020	CXCL12	15.207	8.61695e-23
1021	TNFRSF25	-3.97188	8.71386e-23
1022	MTRNR2L4	-3.4632	9.91926e-23
1023	ID3	2.48029	1.03182e-22
1024	ACTR3C	-6.14731	1.09014e-22
1025	TMEM167A	3.05567	1.11764e-22
1026	RASEF	-3.42603	1.16857e-22
1027	THSD4	-3.10973	1.25708e-22
1028	SLC5A6	-2.39773	1.32753e-22
1029	ZNF22	3.5122	1.33161e-22
1030	CCL5	-5.93675	1.347e-22
1031	EVPL	-14.77	1.37239e-22
1032	SYDE1	3.20225	1.37268e-22
1033	SHOX2	5.50195	1.37317e-22
1034	GAN	-2.79132	1.40768e-22
1035	CYP2J2	-5.41741	1.45086e-22
1036	PLCB1	5.89375	1.48145e-22
1037	P3H4	2.78409	1.48263e-22
1038	NLRP1	-2.57205	1.49604e-22
1039	NECTIN1	-3.22272	1.49795e-22
1040	INTS6L	-2.72375	1.51953e-22
1041	TSPYL5	2.73366	1.51969e-22
1042	ARHGAP11A	4.2882	1.5214e-22
1043	GPX7	8.29912	1.52157e-22
1044	HDDC2	3.20519	1.62276e-22
1045	PILRB	-2.98108	1.63524e-22
1046	MGLL	2.77398	1.67488e-22
1047	KMO	-6.41604	1.6785e-22
1048	EHF	-14.8461	2.00101e-22
1049	CYB5R3	3.18258	2.07863e-22
1050	PXDN	2.38942	2.07863e-22
1051	PIK3R4	-2.42955	2.09486e-22
1052	DUOXA1	-10.7257	2.12682e-22
1053	CALD1	2.78964	2.25376e-22
1054	EPHB2	5.12988	2.26954e-22
1055	SRPX2	2.94296	2.29031e-22
1056	CCBE1	2.8532	2.39414e-22
1057	AKAP1	-2.8601	2.49644e-22
1058	PCDHA4	-3.93557	2.51984e-22
1059	PHETA2	4.41703	2.55784e-22
1060	AC004922.1	4.17857	2.60456e-22
1061	PITPNM3	-4.16151	2.71996e-22
1062	AHRR	5.31751	2.78993e-22
1063	RPL31	2.72642	2.95312e-22
1064	H4-16	-5.53975	3.00748e-22
1065	KIF20A	5.34892	3.03729e-22
1066	DOCK4	-2.90642	3.1784e-22
1067	SLC25A28	-2.55899	3.41124e-22
1068	HUNK	4.97512	3.54304e-22
1069	SIGIRR	4.69289	3.69196e-22
1070	FAM83G	-2.91617	4.01676e-22
1071	GBE1	3.09556	4.49912e-22
1072	MZT1	4.42386	4.75125e-22
1073	TESMIN	-5.38488	4.85004e-22
1074	SLC7A11	2.9261	5.09432e-22
1075	RETSAT	-2.74851	5.10684e-22
1076	SSC5D	7.99063	5.20085e-22
1077	ELL3	-4.32877	5.32641e-22
1078	FAM169A	-3.39999	5.48701e-22
1079	DLGAP5	5.1031	5.61367e-22
1080	FAT1	-2.38419	5.69313e-22
1081	LGALS7B	-14.6651	5.73745e-22
1082	NBPF12	-2.86556	5.82425e-22
1083	SELENOM	3.3072	5.82425e-22
1084	AC006254.1	-3.89376	5.90842e-22
1085	HYPK	2.85419	6.11639e-22
1086	TNNI1	5.50502	6.19721e-22
1087	ARL2	2.62818	7.03117e-22
1088	DNAJC18	3.22934	7.04622e-22
1089	ORAI2	3.43901	7.1115e-22
1090	GNG11	6.24726	7.21127e-22
1091	MSRB3	2.91437	7.24081e-22
1092	RAPGEF5	-6.24863	7.34869e-22
1093	TRAF5	3.33215	7.53282e-22
1094	GSTO2	-4.39544	7.5513e-22
1095	OR5AS1	-3.84327	7.55423e-22
1096	CKMT1B	-14.5235	7.56942e-22
1097	DCLK1	5.63224	7.56942e-22
1098	FAM219B	-2.70881	7.5736e-22
1099	VEGFB	2.83122	8.69162e-22
1100	RPL8	2.55417	8.76922e-22
1101	KHSRP	2.81938	8.92255e-22
1102	SNX2	2.46914	9.28522e-22
1103	ANKRD18B	-6.99111	9.6528e-22
1104	CRTAP	2.29005	1.02514e-21
1105	TMCC3	-6.37744	1.02514e-21
1106	IFNLR1	-9.29938	1.06941e-21
1107	PCSK6	-3.78135	1.10465e-21
1108	STAG3	-2.8257	1.1483e-21
1109	C2orf66	-7.14735	1.15277e-21
1110	IQCA1	-5.65363	1.15471e-21
1111	JPH1	-6.00527	1.19767e-21
1112	CILK1	2.9886	1.30569e-21
1113	TBC1D2	-2.9932	1.49914e-21
1114	KHDC4	-2.43583	1.63387e-21
1115	PIM1	2.52245	1.6367e-21
1116	CAVIN3	3.83674	1.64744e-21
1117	TCEA1	3.2999	1.73438e-21
1118	AC007326.4	-2.82479	1.7474e-21
1119	SHC2	-4.29267	1.75107e-21
1120	PPP2R3C	3.81632	1.75925e-21
1121	UGT1A6	-14.4039	1.81111e-21
1122	ST13	2.18618	1.85291e-21
1123	GATD1	-2.51704	1.8703e-21
1124	MAMLD1	3.27468	1.89808e-21
1125	RPS3	2.48698	1.96086e-21
1126	PNPLA3	-4.48891	2.10195e-21
1127	SZRD1	2.4881	2.10991e-21
1128	DNHD1	-2.89122	2.12134e-21
1129	TAFA5	10.4763	2.15215e-21
1130	LDB3	6.24393	2.38006e-21
1131	VKORC1	2.59759	2.41782e-21
1132	ANKRD36C	-3.53349	2.73108e-21
1133	GNA15	-9.15569	2.73658e-21
1134	LARGE2	-7.12155	2.8931e-21
1135	SEPTIN11	3.27734	2.9373e-21
1136	AIDA	2.74203	3.06489e-21
1137	GJB3	-14.4272	3.17677e-21
1138	C19orf33	-9.13919	3.19152e-21
1139	FTL	3.20827	3.26951e-21
1140	MRPL37	3.26071	3.37835e-21
1141	RPL35A	2.76705	3.40633e-21
1142	WFDC1	4.49197	3.47302e-21
1143	ALDH1B1	2.82012	3.53286e-21
1144	TMEM236	-5.10717	3.59019e-21
1145	ARHGEF5	-4.51914	3.59853e-21
1146	CKAP4	2.18537	3.96436e-21
1147	NFATC2IP	-2.84213	3.97969e-21
1148	SERPINB13	-13.7956	4.16381e-21
1149	SYT7	-5.09682	4.19506e-21
1150	PPP1R14B	2.7176	4.25027e-21
1151	ACTA1	5.81672	4.31925e-21
1152	CHKB-CPT1B	-3.27258	4.38304e-21
1153	SLC4A11	-5.29563	4.45547e-21
1154	STX16	-2.17979	4.55822e-21
1155	ELK1	2.87262	4.59246e-21
1156	LRBA	-2.29614	5.00397e-21
1157	AC087632.2	5.8349	5.13038e-21
1158	SCNN1A	-5.86953	5.33033e-21
1159	CCDC92	3.15409	5.33828e-21
1160	SORBS3	2.47907	5.6024e-21
1161	OBSCN	-2.43878	5.71883e-21
1162	IGDCC4	8.20205	5.9189e-21
1163	ARL3	3.11665	6.34456e-21
1164	ZCRB1	3.26735	6.81063e-21
1165	DQX1	-7.2167	6.93107e-21
1166	GADD45GIP1	2.98034	7.0835e-21
1167	FGF1	7.25791	7.2642e-21
1168	MRFAP1	2.1556	7.41752e-21
1169	ADAM15	-2.90226	7.49299e-21
1170	C17orf49	3.1622	7.50275e-21
1171	ACOT2	2.89891	7.55156e-21
1172	SLC2A9	-3.34046	8.21503e-21
1173	RPS13	2.52706	8.39745e-21
1174	ACTG1	2.23844	8.80324e-21
1175	CALU	3.04915	9.13391e-21
1176	KITLG	2.59047	9.16649e-21
1177	DEPDC7	-3.31275	9.61157e-21
1178	SORBS2	7.87182	9.65025e-21
1179	ITGA5	2.4221	9.93934e-21
1180	IFFO1	3.826	1.0027e-20
1181	IL1RN	-13.5845	1.00283e-20
1182	MYL6B	3.27124	1.0522e-20
1183	GNAS	2.41143	1.05787e-20
1184	TRIM66	-3.21308	1.07523e-20
1185	ACTR3	2.54015	1.07788e-20
1186	ABHD12	2.67306	1.11049e-20
1187	PLOD2	2.97942	1.13156e-20
1188	GPI	2.17824	1.15804e-20
1189	PXDC1	2.45167	1.23237e-20
1190	NEBL	-6.12012	1.39634e-20
1191	NCR3LG1	-3.28465	1.43082e-20
1192	ZNF213	3.6064	1.4331e-20
1193	GPNMB	-3.49914	1.48707e-20
1194	SIX5	3.14002	1.57432e-20
1195	ADGRF4	-14.0959	1.58169e-20
1196	NIPAL1	-4.1188	1.59875e-20
1197	EEF2	2.26483	1.6158e-20
1198	CEMIP	4.42332	1.64696e-20
1199	FCAR	-5.62186	1.64696e-20
1200	TSPAN14	-2.09859	1.65384e-20
1201	C11orf96	4.39427	1.65693e-20
1202	DSG1	-14.0962	1.65693e-20
1203	HSD17B7	-3.29629	1.73294e-20
1204	MRPL17	2.72179	1.79209e-20
1205	ACTBL2	-4.79182	1.86369e-20
1206	RPL24	2.29535	1.8716e-20
1207	NDUFB4	2.64069	1.88279e-20
1208	ENTPD3	-6.6067	1.91821e-20
1209	PDE7B	6.75372	1.95792e-20
1210	SLC5A1	-8.36763	2.00197e-20
1211	RPS6KA1	-3.87486	2.04044e-20
1212	ANXA5	2.59616	2.11423e-20
1213	REC8	-3.57762	2.18834e-20
1214	NTF4	-4.97246	2.30581e-20
1215	TEAD3	2.4396	2.38698e-20
1216	PTX3	8.919	2.44352e-20
1217	EPHA4	-4.249	2.52199e-20
1218	RASSF6	-8.10542	2.62459e-20
1219	SPRR1B	-14.02	2.62713e-20
1220	RPS4Y1	13.9539	2.64288e-20
1221	TGFBI	2.95786	2.64792e-20
1222	KRT75	-13.8853	2.693e-20
1223	GPRC5A	-3.27131	2.77131e-20
1224	TXNDC5	2.30006	2.82291e-20
1225	SPINK5	-14.177	2.83883e-20
1226	PRRX1	13.7765	3.16189e-20
1227	CYP4F11	-6.91714	3.17364e-20
1228	IER3IP1	2.71018	3.17778e-20
1229	SASH1	2.5516	3.30486e-20
1230	CCDC85B	3.86437	3.35811e-20
1231	TMEM51	-4.68126	3.69072e-20
1232	RPL7	2.65386	3.75242e-20
1233	STMP1	2.98429	3.80345e-20
1234	PRELP	4.35792	3.85066e-20
1235	AGAP4	-2.81432	4.36119e-20
1236	AC256203.2	-13.9431	4.53725e-20
1237	TUBA1A	2.28854	4.54194e-20
1238	AC093827.5	-3.53739	4.54287e-20
1239	RUNDC3A	-5.39339	4.60444e-20
1240	DOK1	4.87473	4.69226e-20
1241	TSPAN1	-10.5414	4.71154e-20
1242	PYURF	2.72499	4.93005e-20
1243	TYMP	-4.79961	4.93285e-20
1244	GRAMD2A	-6.97929	5.13875e-20
1245	GFPT1	2.46302	5.24789e-20
1246	DIP2C	2.81185	5.4638e-20
1247	SKA2	4.00359	5.55044e-20
1248	PCNP	2.99811	5.57578e-20
1249	SYNGR1	4.33203	5.75798e-20
1250	BIRC5	4.75779	5.75974e-20
1251	C3orf70	4.42331	5.78186e-20
1252	FDFT1	-2.22959	5.79764e-20
1253	OST4	2.6398	5.87931e-20
1254	PNLIPRP3	-13.7124	5.96444e-20
1255	ABCA1	-2.50317	6.45791e-20
1256	ZNF121	-2.71004	6.46503e-20
1257	MAPK10	-3.7346	6.81317e-20
1258	CKMT1A	-13.8512	7.12199e-20
1259	HMGN4	2.7019	7.24812e-20
1260	FKBP5	-2.41537	7.50546e-20
1261	GALT	-2.47383	7.57677e-20
1262	ZNF750	-8.02605	7.75177e-20
1263	THRA	2.7566	7.78492e-20
1264	ST6GALNAC2	-13.9046	8.43682e-20
1265	STAT6	-2.04089	8.54047e-20
1266	IL1A	-10.5593	8.84238e-20
1267	JAM2	4.77324	8.88441e-20
1268	PIMREG	5.56828	8.94034e-20
1269	ULK3	-2.39477	9.20655e-20
1270	NR4A1	-3.83589	9.27106e-20
1271	GFPT2	6.64326	9.30993e-20
1272	CYCS	2.66967	9.5745e-20
1273	INSYN1	4.02522	1.0081e-19
1274	MR1	-2.79272	1.07394e-19
1275	ZNF385A	-2.7986	1.08771e-19
1276	ATP5MG	2.57407	1.10825e-19
1277	BAZ2A	-2.31244	1.11088e-19
1278	PLEKHG5	-3.06696	1.13906e-19
1279	PRKACA	2.48531	1.15302e-19
1280	B4GALT2	2.32852	1.25899e-19
1281	OLFML2B	13.8729	1.26455e-19
1282	LDB1	-2.19277	1.27545e-19
1283	GSDMB	-2.63618	1.28341e-19
1284	SRM	2.25061	1.43881e-19
1285	RSU1	2.10422	1.44547e-19
1286	MFNG	-5.77205	1.45306e-19
1287	CXCL3	-6.2191	1.47521e-19
1288	MYOCD	13.8345	1.5016e-19
1289	PPP1R3C	2.68666	1.78863e-19
1290	MTHFD1L	2.17475	1.82786e-19
1291	MAD2L1	4.42553	1.9499e-19
1292	MROH1	-2.55674	1.9499e-19
1293	ABI3BP	4.75121	1.97131e-19
1294	INHBE	5.36298	2.13764e-19
1295	FAAP20	2.81216	2.13777e-19
1296	PRSS23	2.80014	2.15485e-19
1297	ZNF839	-2.57597	2.18599e-19
1298	NUMB	-2.19701	2.23483e-19
1299	AGAP2	5.26602	2.34223e-19
1300	ARPC4	2.28132	2.46198e-19
1301	KHDRBS1	2.11118	2.46757e-19
1302	IPPK	-2.46336	2.47213e-19
1303	HAPLN1	13.7481	2.50424e-19
1304	LSM1	3.16851	2.648e-19
1305	CBX1	2.77845	2.85536e-19
1306	CHN2	-8.01516	2.90969e-19
1307	KBTBD12	-5.0229	2.93734e-19
1308	ARHGAP31	3.86478	2.95579e-19
1309	SSH3	-2.64104	2.97245e-19
1310	EEF1A1	2.64227	3.02808e-19
1311	DAGLA	4.76431	3.16673e-19
1312	MAGED4	10.1635	3.16673e-19
1313	NUDCD2	3.03814	3.26183e-19
1314	LPAR5	-4.15691	3.35917e-19
1315	IL33	-4.79413	3.446e-19
1316	PDXP	5.36564	3.49175e-19
1317	CDC42EP1	2.81303	3.49957e-19
1318	MAGOHB	3.66143	3.52503e-19
1319	MAPK15	-6.91771	3.57119e-19
1320	FRK	-3.45837	3.58413e-19
1321	IZUMO1	-6.43161	3.593e-19
1322	RPL19	2.23479	3.65743e-19
1323	BNC2	3.34081	3.74746e-19
1324	COBL	-4.94099	3.74746e-19
1325	LIMK2	-2.30888	3.77613e-19
1326	HIVEP3	2.84308	3.87627e-19
1327	GALNT18	-4.00791	3.90444e-19
1328	FBXW7	-2.76506	3.96761e-19
1329	MXD1	-2.78425	4.16148e-19
1330	HSBP1	2.43747	4.21039e-19
1331	FRMD4A	2.88652	4.39832e-19
1332	MCM6	2.58671	4.49406e-19
1333	GJB1	-7.27109	4.57801e-19
1334	TMEM41B	-2.16581	4.68459e-19
1335	BNC1	-4.58521	4.68733e-19
1336	HCN3	-3.10785	4.74659e-19
1337	EEF1G	2.46766	4.81062e-19
1338	NCAPG	4.41465	4.87562e-19
1339	GPC4	2.8186	4.97217e-19
1340	NMNAT3	-2.50251	5.12199e-19
1341	PPIB	2.09755	5.20525e-19
1342	RECK	3.2791	5.20525e-19
1343	HOXA9	-6.92063	5.2991e-19
1344	GALNT6	-3.58688	5.40895e-19
1345	CBLC	-13.7605	5.57895e-19
1346	TXNL4A	2.39596	5.80694e-19
1347	FARP1	2.82815	5.84217e-19
1348	POLR1C	-2.3579	5.84217e-19
1349	SCEL	-13.6786	6.00188e-19
1350	SEC14L2	-2.73465	6.06279e-19
1351	GSDMA	-5.51259	6.38779e-19
1352	AGAP6	-2.31903	6.45889e-19
1353	KIF4A	4.62071	6.59036e-19
1354	JUP	-4.58141	6.60082e-19
1355	BPTF	-2.23467	6.90112e-19
1356	SNTA1	3.32421	6.94312e-19
1357	AC026464.4	3.01546	7.167e-19
1358	CCDC8	2.71541	7.26931e-19
1359	HMGCR	-2.2705	7.27416e-19
1360	PLXNA4	8.26381	7.3884e-19
1361	GTF3A	2.7522	8.17388e-19
1362	NUP42	-2.72899	8.21465e-19
1363	RMI1	3.87599	8.70661e-19
1364	ZNF66	-2.53601	9.27229e-19
1365	GATA6	4.32104	9.49703e-19
1366	ZNF219	-3.33284	9.93336e-19
1367	SF3A2	2.73839	1.03466e-18
1368	PCGF2	2.90177	1.07123e-18
1369	PTPRF	-2.16269	1.14404e-18
1370	RBM3	2.07163	1.15268e-18
1371	FOXP1	2.2315	1.15641e-18
1372	RPS6KA5	-3.16727	1.19692e-18
1373	HDGFL3	3.25389	1.24894e-18
1374	FHDC1	-4.04234	1.2672e-18
1375	EFS	3.69113	1.30541e-18
1376	EHD2	2.09845	1.33738e-18
1377	ALOXE3	-7.48653	1.345e-18
1378	LIMS2	10.2048	1.37223e-18
1379	DPH3	3.29826	1.4e-18
1380	MYL12A	2.08884	1.49682e-18
1381	TIMM23B-AGAP6	-2.94309	1.50359e-18
1382	SEC24D	2.41636	1.53653e-18
1383	MEA1	2.99327	1.55977e-18
1384	IFI44	-4.69922	1.56941e-18
1385	SYNM	5.23715	1.56941e-18
1386	CFAP70	-4.23227	1.57149e-18
1387	NFIX	3.01217	1.5797e-18
1388	EPHA1	-3.18568	1.59385e-18
1389	TENM4	-3.31131	1.60663e-18
1390	TRIM14	-3.15604	1.67957e-18
1391	S1PR5	-4.59821	1.69745e-18
1392	HMGB2	4.78112	1.78046e-18
1393	GREB1L	-6.01245	1.85896e-18
1394	MTSS1	-3.91433	1.95695e-18
1395	FSIP2	-4.57449	2.07007e-18
1396	CNBD2	-6.77013	2.07033e-18
1397	AC008982.3	8.15657	2.10497e-18
1398	GCN1	-2.28943	2.12574e-18
1399	MECOM	-3.79576	2.12845e-18
1400	DENND5A	2.30597	2.21525e-18
1401	TPBG	-2.18235	2.21685e-18
1402	RNF125	-4.04161	2.23009e-18
1403	PLIN3	2.51515	2.26166e-18
1404	ZNF862	-2.87451	2.26166e-18
1405	PRKCQ	-6.20181	2.36628e-18
1406	NUCB1	2.07692	2.42101e-18
1407	PDZD4	4.75891	2.46961e-18
1408	OGT	-2.90167	2.49441e-18
1409	LTBP1	3.58994	2.53285e-18
1410	C5AR2	-3.41619	2.75096e-18
1411	SHROOM2	-5.08737	2.77698e-18
1412	PTGFRN	-2.11769	2.85122e-18
1413	YWHAH	2.65179	2.87019e-18
1414	GJB2	-10.9983	2.90639e-18
1415	CSAD	-2.60734	2.93202e-18
1416	ALKBH5	2.11999	2.94061e-18
1417	TMEM30B	-4.627	2.98117e-18
1418	SGCB	2.25847	3.00284e-18
1419	CRMP1	6.18871	3.00657e-18
1420	SMG1	-2.08008	3.00657e-18
1421	CCNL2	-2.37447	3.12998e-18
1422	MAGED4B	13.2191	3.13839e-18
1423	TMEM63A	-2.12834	3.19262e-18
1424	ANKRD36B	-3.33558	3.30486e-18
1425	CDKN2C	7.29469	3.37112e-18
1426	C17orf113	-5.17435	3.39757e-18
1427	ZBED2	-13.0755	3.42887e-18
1428	ZNF724	-4.01024	3.52678e-18
1429	IGFBP6	3.6308	3.54352e-18
1430	NDUFA6	2.56548	3.6438e-18
1431	FUT1	-4.05778	3.68711e-18
1432	SMS	2.86825	3.78396e-18
1433	COMMD7	2.88176	3.87509e-18
1434	SDK1	-2.5498	3.89011e-18
1435	MAGED1	2.39042	3.90854e-18
1436	TEAD4	3.45385	3.90854e-18
1437	KIF11	4.36571	3.91787e-18
1438	ADAMTS5	8.01723	4.01326e-18
1439	CCDC152	5.60244	4.38145e-18
1440	PIAS1	-2.45238	4.49662e-18
1441	MAP3K20	2.11748	4.53936e-18
1442	NIPAL2	-3.1119	5.09958e-18
1443	PPP3R1	2.49874	5.10539e-18
1444	CHKB	-2.20962	5.20228e-18
1445	GPR108	-2.58476	5.45644e-18
1446	AC005324.2	-6.25469	5.47703e-18
1447	SH3GLB1	2.48193	5.50784e-18
1448	LDLRAD2	8.28052	5.74984e-18
1449	PTPN3	-3.52297	5.87624e-18
1450	SMAD6	8.02734	5.8934e-18
1451	CASP10	-4.9236	6.01288e-18
1452	HCFC1R1	5.10062	6.14321e-18
1453	PSORS1C1	-3.97566	6.34748e-18
1454	MTRNR2L1	-2.65956	6.45094e-18
1455	FAM122C	-3.21331	6.54292e-18
1456	ABAT	-2.5011	6.55044e-18
1457	PLCD4	-4.29722	6.59708e-18
1458	SLC16A2	-2.16533	7.26203e-18
1459	AC005833.1	3.57996	7.26284e-18
1460	CD180	-6.28927	7.28333e-18
1461	TP53AIP1	-13.2483	7.29676e-18
1462	SGCD	12.8155	7.41958e-18
1463	CRYBG2	-13.1619	7.77681e-18
1464	H2AX	4.41166	8.00129e-18
1465	PTEN	2.68471	8.41559e-18
1466	TMEM200B	6.39912	8.4795e-18
1467	MT-ATP6	1.99317	8.55218e-18
1468	EPCAM	-5.80782	9.22255e-18
1469	TMEM258	2.53098	9.49418e-18
1470	RPL10	2.50958	9.54001e-18
1471	IER5L	3.24599	9.96298e-18
1472	CCDC14	-2.48646	1.01136e-17
1473	CMPK1	3.22196	1.01136e-17
1474	PCBP1	2.12882	1.16471e-17
1475	MRAS	2.90302	1.21152e-17
1476	TSC22D1	-2.5385	1.24167e-17
1477	GJB4	-13.0875	1.27614e-17
1478	GLRX5	2.8648	1.28881e-17
1479	DESI2	2.27964	1.32534e-17
1480	CPE	4.42676	1.33068e-17
1481	MYRF	3.86461	1.37148e-17
1482	PDCD11	-2.02177	1.39524e-17
1483	LRRC1	-2.7158	1.4121e-17
1484	RSRC1	3.19604	1.41908e-17
1485	GPC6	5.26567	1.4409e-17
1486	ANKDD1B	-6.62236	1.46733e-17
1487	TENT5A	3.82518	1.48315e-17
1488	CCDC28B	3.85392	1.52904e-17
1489	PAQR6	-4.60277	1.53177e-17
1490	MRPL54	3.56274	1.54301e-17
1491	NPTXR	4.04845	1.55508e-17
1492	MRNIP	-2.53409	1.57009e-17
1493	PI3	-13.1065	1.61051e-17
1494	OSTC	2.60146	1.61874e-17
1495	CA2	-9.55074	1.62589e-17
1496	CYP1B1	4.01468	1.62989e-17
1497	SLC22A17	3.41375	1.63303e-17
1498	DDX3Y	12.9209	1.65409e-17
1499	ARHGAP24	4.57411	1.795e-17
1500	RASA3	3.06228	1.91445e-17
1501	RPL18	2.52012	1.9154e-17
1502	ARF4	1.93001	1.92081e-17
1503	KLHL5	2.58125	1.9334e-17
1504	BAHCC1	2.7838	1.9698e-17
1505	ADAM19	2.29284	1.98525e-17
1506	CBX5	2.12562	2.01299e-17
1507	SALL2	4.41496	2.07669e-17
1508	ACAD11	-2.30531	2.08625e-17
1509	SLC16A7	3.29337	2.11284e-17
1510	SCD	-3.18228	2.12218e-17
1511	RPL17-C18orf32	3.00615	2.13078e-17
1512	ZNF165	-4.36854	2.14125e-17
1513	SP6	-6.42245	2.24265e-17
1514	CYB5R4	2.41417	2.27751e-17
1515	BLCAP	-2.07733	2.33742e-17
1516	TLR5	-6.10652	2.34414e-17
1517	RNF7	2.50534	2.36945e-17
1518	KATNIP	-2.52858	2.542e-17
1519	CASP1	-4.94895	2.54858e-17
1520	S100A8	-12.9765	2.56445e-17
1521	TMEM167B	2.58459	2.566e-17
1522	FAM155B	-5.71931	2.64081e-17
1523	EMP3	2.8489	2.65897e-17
1524	WHRN	-2.98089	2.72648e-17
1525	FUT2	-3.88304	2.87398e-17
1526	MPC2	2.94814	2.88262e-17
1527	KIAA1328	-2.63247	2.88795e-17
1528	SRA1	2.5017	2.92208e-17
1529	MICOS10	2.53716	2.94456e-17
1530	NISCH	-2.15008	2.9738e-17
1531	HSPB2	6.36748	3.02341e-17
1532	AL031777.2	-5.07399	3.07829e-17
1533	BLNK	-4.95775	3.20036e-17
1534	HSBP1L1	-3.52531	3.25437e-17
1535	SHCBP1	4.18506	3.31637e-17
1536	SYNE1	2.07844	3.35767e-17
1537	GNG5	2.32111	3.48725e-17
1538	KANK4	-5.00445	3.51359e-17
1539	PNMA8A	5.62979	3.63345e-17
1540	SPECC1	-2.89051	3.69178e-17
1541	ATP5PO	2.62418	3.72742e-17
1542	KIF15	4.53526	3.8059e-17
1543	MT-ND6	4.23621	3.91925e-17
1544	ILK	1.95806	3.93233e-17
1545	PFN1	2.62426	4.01902e-17
1546	GNAO1	5.47022	4.07924e-17
1547	NR6A1	-3.62808	4.24039e-17
1548	CXCR1	-12.8678	4.44805e-17
1549	LPAR6	-3.9818	4.49219e-17
1550	BCL7C	3.20137	4.65915e-17
1551	ERMP1	-3.19914	4.99588e-17
1552	KLF6	-2.1094	5.04754e-17
1553	NICN1	-3.3128	5.09925e-17
1554	CHPT1	3.22103	5.19361e-17
1555	ANKH	2.7993	5.21642e-17
1556	SELENOP	-4.00029	5.36413e-17
1557	PTMA	2.81602	5.41245e-17
1558	KLK8	-12.8442	5.49642e-17
1559	ARHGEF16	-3.27791	5.64623e-17
1560	RNASE7	-12.8748	5.70462e-17
1561	COX7A2L	2.80218	5.84624e-17
1562	SLC22A3	-5.40438	5.85316e-17
1563	SEPTIN6	2.82427	5.8864e-17
1564	NKAIN3	-3.1796	6.17817e-17
1565	TNFSF9	-3.69692	6.26944e-17
1566	CRIP1	7.26551	6.30329e-17
1567	LCN2	-12.5453	6.33142e-17
1568	CHD7	-2.43455	6.38467e-17
1569	DTX2	-2.93463	6.43769e-17
1570	AC104452.1	-2.65422	6.57004e-17
1571	THAP11	3.01232	6.59726e-17
1572	BZW1	2.2017	6.59762e-17
1573	SLC24A4	-5.15278	6.83375e-17
1574	PSD4	-2.87333	6.84598e-17
1575	ZNF462	-3.4948	7.15296e-17
1576	PKNOX2	7.40258	7.40653e-17
1577	DCTN2	2.35903	7.50847e-17
1578	PLXNC1	6.93643	7.52904e-17
1579	HOXC10	-6.85789	7.73877e-17
1580	PALM	4.00734	7.88433e-17
1581	ADAMTS4	3.41166	8.55872e-17
1582	PRRT2	8.09537	8.65605e-17
1583	GCNT2	-4.588	8.7252e-17
1584	KCNMA1	2.84072	8.82583e-17
1585	DEPDC1	4.75139	8.83395e-17
1586	RAB13	2.73951	8.85921e-17
1587	BRK1	2.05706	9.14975e-17
1588	CALML3	-9.5238	9.17716e-17
1589	GSTM1	3.15341	9.26746e-17
1590	EML2	-2.17976	9.32202e-17
1591	CYP24A1	-12.0157	9.51057e-17
1592	PPP1R2	2.6452	9.95103e-17
1593	SMIM10L2A	-4.99709	1.06054e-16
1594	CERK	2.60328	1.07994e-16
1595	MAPKBP1	-2.28458	1.08694e-16
1596	RPL13	2.45173	1.0892e-16
1597	GANC	-2.17792	1.09674e-16
1598	TRHDE	4.69545	1.10619e-16
1599	GOLPH3	2.22092	1.13704e-16
1600	ANKEF1	-3.30255	1.1673e-16
1601	CEP55	4.66983	1.17335e-16
1602	NBPF10	-3.08012	1.17359e-16
1603	TNFRSF14	-3.10141	1.19385e-16
1604	C4orf3	2.91764	1.2242e-16
1605	HCN2	4.50979	1.24985e-16
1606	NOL7	2.66222	1.27053e-16
1607	SLC10A6	-12.7027	1.28149e-16
1608	PLEKHA7	-4.39835	1.33232e-16
1609	MOCS1	3.0896	1.36987e-16
1610	ZNF430	-2.5631	1.39987e-16
1611	AC005943.1	6.15482	1.42398e-16
1612	STIM2	-2.86208	1.45427e-16
1613	TMEM74B	-5.02266	1.48429e-16
1614	RASL10B	-3.55311	1.51622e-16
1615	CLDN12	-2.11405	1.56236e-16
1616	RPS6	2.33907	1.5745e-16
1617	IGF2BP1	4.71153	1.58935e-16
1618	NEGR1	3.27717	1.58935e-16
1619	LYPD5	-4.47053	1.61469e-16
1620	HAX1	2.12294	1.67366e-16
1621	SPN	-4.25086	1.71982e-16
1622	FLRT2	-3.22388	1.75787e-16
1623	SEMA3E	-6.02888	1.80389e-16
1624	PPP2R1A	2.09046	1.87192e-16
1625	LRRK1	-2.30203	1.91178e-16
1626	NTMT1	2.74371	1.93088e-16
1627	NDRG2	-4.76726	1.96226e-16
1628	AC003005.1	-4.56331	1.97875e-16
1629	SEC61G	3.67898	1.99979e-16
1630	CTC1	-3.44758	2.02664e-16
1631	MEX3A	2.48836	2.03516e-16
1632	IL36G	-12.6312	2.06643e-16
1633	STARD3NL	2.48036	2.13225e-16
1634	IFIH1	-4.10968	2.23225e-16
1635	ZNF585B	-3.186	2.34205e-16
1636	CLSTN3	-2.77788	2.36556e-16
1637	TADA3	2.50791	2.3704e-16
1638	UTY	4.58911	2.38759e-16
1639	ARHGEF25	5.85174	2.43116e-16
1640	MRPL11	2.74151	2.50461e-16
1641	HCAR3	-12.6395	2.54061e-16
1642	CWH43	-12.6489	2.59847e-16
1643	RNASEH2C	2.34386	2.62497e-16
1644	B3GALT1	-5.31076	2.66205e-16
1645	STC1	4.74021	2.67437e-16
1646	KBTBD11	6.74627	2.74168e-16
1647	TCF19	3.3297	2.76381e-16
1648	TMEM86A	-3.6499	2.78428e-16
1649	ZIC1	12.7993	2.79593e-16
1650	TRPV1	-2.97484	2.82424e-16
1651	GPX4	2.13831	2.83062e-16
1652	FAM98B	2.31081	2.8329e-16
1653	TSTD1	-7.4672	2.88764e-16
1654	PDE4A	4.29263	2.98317e-16
1655	RPS9	2.02698	3.07224e-16
1656	SMIM10L1	2.71672	3.0879e-16
1657	DCLK2	6.1275	3.1033e-16
1658	LAYN	4.07302	3.15238e-16
1659	CES2	-1.98801	3.17579e-16
1660	CACYBP	3.25128	3.19629e-16
1661	ZNF276	-2.38199	3.19735e-16
1662	EIF5AL1	6.16361	3.37885e-16
1663	EPHA5	12.4182	3.37885e-16
1664	WDR59	-2.04347	3.37885e-16
1665	DCK	2.96919	3.45489e-16
1666	EDNRA	2.50048	3.47577e-16
1667	DHCR7	-1.94133	3.48891e-16
1668	TOMM7	2.17277	3.49422e-16
1669	FAM71F2	-3.18319	3.57097e-16
1670	PLPP2	-3.22894	3.57691e-16
1671	MYLK	3.80545	3.60759e-16
1672	NME4	2.43235	3.6955e-16
1673	GNB2	2.36371	3.72596e-16
1674	PGM5	-3.99782	3.75135e-16
1675	COPZ2	3.31697	3.84456e-16
1676	TUFT1	-1.91301	3.93535e-16
1677	CDK1	4.2566	3.95097e-16
1678	TPT1	2.47963	4.06719e-16
1679	PLK3	-2.37462	4.08152e-16
1680	CTDSP2	2.32509	4.09653e-16
1681	SEC61B	2.51975	4.23138e-16
1682	RPS3A	2.5073	4.23187e-16
1683	KAT2A	-2.44503	4.24943e-16
1684	SUSD6	-2.02672	4.27295e-16
1685	FAM167A	-3.49997	4.39092e-16
1686	CD46	-2.3671	4.40728e-16
1687	NR2F1	8.3906	4.47084e-16
1688	CLMP	4.77494	4.48101e-16
1689	TYSND1	-2.69273	4.48101e-16
1690	WDR37	-2.29136	4.63302e-16
1691	SAMD1	2.44561	4.72916e-16
1692	ARHGAP25	-12.4924	4.82887e-16
1693	ABCG2	-5.24315	4.85839e-16
1694	C11orf45	-4.48653	4.87734e-16
1695	BST1	2.96224	5.02706e-16
1696	TMC7	-3.20309	5.1681e-16
1697	CORO2B	5.96568	5.17336e-16
1698	TGM2	-3.41924	5.21898e-16
1699	MCTP1	-4.90108	5.22933e-16
1700	IP6K2	-2.1419	5.3427e-16
1701	FLI1	4.08963	5.35752e-16
1702	AP2S1	2.30822	5.38165e-16
1703	SRP9	2.25931	5.58431e-16
1704	FGF5	2.69422	5.58613e-16
1705	CNOT7	2.33545	5.60532e-16
1706	FMOD	5.43167	5.61614e-16
1707	ZNF546	-3.67212	5.63205e-16
1708	HSPB6	12.444	5.74834e-16
1709	RPS27	2.55681	5.89077e-16
1710	ZFYVE26	-2.05068	6.06592e-16
1711	MEIS3	2.57534	6.14481e-16
1712	ALPL	8.9488	6.20121e-16
1713	SNCA	-8.00973	6.20209e-16
1714	PPP1R13B	-2.81113	6.32645e-16
1715	PTGES3	2.85168	6.39626e-16
1716	EML5	-9.81649	6.41796e-16
1717	TNFRSF6B	-12.6341	6.48127e-16
1718	SORT1	3.8821	6.65064e-16
1719	KIF13A	-2.07226	6.70951e-16
1720	ZNF577	-2.81531	6.80581e-16
1721	ZFAND3	2.34335	6.95478e-16
1722	PGM1	2.24001	6.98633e-16
1723	YIF1B	2.22984	7.17309e-16
1724	CAMSAP3	-11.7415	7.68304e-16
1725	PRRX2	12.3646	7.85624e-16
1726	PDE3A	11.8994	7.85942e-16
1727	TOMM22	2.26262	8.04017e-16
1728	UBE2C	4.32028	8.16967e-16
1729	IZUMO4	-3.76076	8.41896e-16
1730	VSTM4	3.83671	8.67317e-16
1731	MPP2	5.67917	8.67403e-16
1732	CRIPT	2.6849	8.92679e-16
1733	FDPS	-2.09435	8.94613e-16
1734	VAV3	-4.1919	8.97205e-16
1735	MARCKS	2.68636	9.10598e-16
1736	FAM204A	2.24786	9.11233e-16
1737	APLP1	3.45862	9.11702e-16
1738	FHL1	1.99941	9.11702e-16
1739	MYADM	2.42778	9.33033e-16
1740	GLRX2	2.70811	9.3375e-16
1741	GRN	-2.42195	9.44927e-16
1742	CACNA2D1	2.83864	9.48551e-16
1743	ABHD12B	-4.66806	9.71335e-16
1744	ARSB	2.80003	9.71335e-16
1745	PIGL	-2.75299	9.71335e-16
1746	FOXM1	3.78444	1.01099e-15
1747	GMFB	2.34966	1.01983e-15
1748	FADS3	-2.14751	1.05524e-15
1749	BBS2	-2.05396	1.08454e-15
1750	HSPA13	3.05345	1.1037e-15
1751	SOX11	12.3841	1.1106e-15
1752	RSL24D1	2.30473	1.13805e-15
1753	TEX2	-1.93098	1.15518e-15
1754	BMP2	-4.19646	1.16334e-15
1755	LIPH	-4.89716	1.17872e-15
1756	RPS7	2.07197	1.18386e-15
1757	CCNL1	-2.32967	1.2054e-15
1758	HIP1R	-2.96132	1.24557e-15
1759	NXPH4	3.54595	1.24982e-15
1760	PARP6	-1.98817	1.26659e-15
1761	LAMC1	2.43806	1.2935e-15
1762	C14orf132	3.2251	1.30786e-15
1763	GMPS	2.20209	1.31585e-15
1764	SYNGAP1	2.09159	1.32089e-15
1765	RPL39	2.55598	1.32661e-15
1766	PCMTD2	-2.4271	1.38208e-15
1767	RAB15	2.53364	1.45296e-15
1768	TCEAL3	2.63625	1.45296e-15
1769	ERFE	6.10884	1.46166e-15
1770	NRARP	-4.91107	1.46711e-15
1771	EPB41	-3.24729	1.46783e-15
1772	CCDC125	-3.05353	1.47516e-15
1773	TBX15	12.2545	1.49398e-15
1774	GPT2	1.97179	1.55559e-15
1775	UBTD2	2.33728	1.58479e-15
1776	ABHD3	-2.98342	1.61388e-15
1777	ZNF567	-2.8925	1.65966e-15
1778	HMGB1	2.89756	1.66504e-15
1779	ZNF511	2.91561	1.69572e-15
1780	PPP3CB	2.12148	1.72825e-15
1781	ID2	4.50187	1.73246e-15
1782	ZNF639	2.64371	1.82814e-15
1783	CCDC88B	-4.06564	1.85825e-15
1784	B3GNT5	-2.69947	1.90392e-15
1785	USP31	-2.42261	1.93221e-15
1786	IRF9	-2.22724	1.93688e-15
1787	FSTL4	-7.71525	1.93921e-15
1788	DCAF8	-2.0306	1.94056e-15
1789	GRB10	2.61312	1.95122e-15
1790	PTPRN	12.3856	1.99075e-15
1791	RPS17	2.10673	2.06579e-15
1792	BUD31	2.2042	2.25571e-15
1793	RPL23A	2.06639	2.29245e-15
1794	SQOR	-2.85833	2.37352e-15
1795	CLUH	-2.27694	2.40677e-15
1796	MTHFD2L	-3.20863	2.40677e-15
1797	AC120057.2	12.0946	2.4811e-15
1798	CDHR4	-6.34186	2.4854e-15
1799	RPS14	2.33786	2.5185e-15
1800	ARNT2	3.77573	2.53157e-15
1801	MCUR1	2.35795	2.55956e-15
1802	SERP1	2.19192	2.74505e-15
1803	SLC22A15	-4.14989	2.81434e-15
1804	FBXO44	-2.33951	2.8422e-15
1805	STK36	-2.27802	2.88697e-15
1806	LRRC20	4.7351	2.9079e-15
1807	MAF1	2.21236	2.91968e-15
1808	C21orf62	-5.1446	3.0174e-15
1809	MAL2	-11.7612	3.18955e-15
1810	APBB1	2.66292	3.20604e-15
1811	SLC35F3	-12.2279	3.25235e-15
1812	METTL8	-2.27557	3.32698e-15
1813	GSDME	-2.36007	3.32904e-15
1814	USP40	-2.25224	3.41117e-15
1815	ERN1	-2.59482	3.53689e-15
1816	RPL12	2.00659	3.57926e-15
1817	TRAPPC5	3.27572	3.60194e-15
1818	MROH6	-3.37326	3.66463e-15
1819	TIPIN	2.98365	3.83859e-15
1820	RAET1L	-12.192	3.87597e-15
1821	TRIM22	-1.88852	3.9076e-15
1822	PHLDA1	-2.11577	3.97735e-15
1823	PPP4R4	-3.88839	3.98112e-15
1824	ERMARD	-2.61932	3.98558e-15
1825	DSC1	-12.2105	4.00024e-15
1826	ADAMTS10	12.0821	4.0498e-15
1827	GTF2H5	3.13421	4.14004e-15
1828	FZD1	3.20267	4.27271e-15
1829	METTL9	2.18049	4.39457e-15
1830	PGK1	2.56689	4.48376e-15
1831	RGL1	3.40691	4.49349e-15
1832	NABP2	2.48442	4.54796e-15
1833	DGCR6L	2.84057	4.5835e-15
1834	CAMK4	4.29716	4.73951e-15
1835	ITGAL	-4.15808	4.98198e-15
1836	WBP1	-2.02229	4.98198e-15
1837	RPLP2	1.98795	5.01935e-15
1838	KLHDC3	2.11756	5.05498e-15
1839	TEPSIN	-2.10256	5.13507e-15
1840	PCLAF	3.25801	5.14631e-15
1841	LPIN1	-2.05558	5.16156e-15
1842	CENPN	3.25129	5.18105e-15
1843	PHKG2	-2.07633	5.30193e-15
1844	LRIG2	-2.30153	5.47482e-15
1845	RPS15	2.0823	5.49317e-15
1846	BACE1	2.59896	5.50238e-15
1847	SIX1	12.0233	5.66108e-15
1848	CD44	-2.72049	5.68818e-15
1849	FOLR3	-12.2152	5.69009e-15
1850	G6PD	1.93693	5.82542e-15
1851	LDHA	2.07789	5.82814e-15
1852	UGT8	-5.35037	5.90261e-15
1853	H3C6	-4.55414	6.0951e-15
1854	NSUN5	-2.07199	6.2045e-15
1855	PHYKPL	-2.48206	6.2341e-15
1856	AGRN	-2.29538	6.28712e-15
1857	AC138811.2	8.70201	6.35016e-15
1858	ST6GAL1	-2.81093	6.35897e-15
1859	ESYT3	-4.22121	6.44506e-15
1860	SLC9A4	-5.6538	6.51922e-15
1861	RHCG	-12.1202	6.5801e-15
1862	RPL23	2.22057	6.69243e-15
1863	SYBU	-4.02483	6.69559e-15
1864	TIMM13	2.66595	6.72113e-15
1865	RABGGTA	-2.16388	6.76302e-15
1866	OLFM2	4.29633	6.91097e-15
1867	KCNK6	-2.75381	6.96653e-15
1868	RPS8	2.27777	7.2717e-15
1869	PHKA2	-2.35317	7.41728e-15
1870	SLC18B1	-3.50488	7.83267e-15
1871	AFAP1	2.2537	7.90108e-15
1872	HACD2	-2.2215	7.93205e-15
1873	GNPNAT1	2.22886	8.49958e-15
1874	ENO1	1.85009	8.5473e-15
1875	GBX2	6.00551	8.57236e-15
1876	BLMH	2.73843	8.57824e-15
1877	CTHRC1	12.2011	8.83503e-15
1878	RPL21	2.36603	8.92786e-15
1879	POLR2E	2.15497	9.10965e-15
1880	SERINC5	-2.01082	9.3091e-15
1881	CENPW	4.35	9.3695e-15
1882	NDUFA4L2	3.10961	9.41923e-15
1883	YIPF4	2.71739	9.4931e-15
1884	CENPA	6.25982	9.78872e-15
1885	MRGPRF	11.8637	9.89185e-15
1886	CNNM1	-4.07826	1.01686e-14
1887	SDR16C5	-12.1145	1.02877e-14
1888	GPX2	-5.93865	1.03153e-14
1889	RPL34	2.243	1.04764e-14
1890	DUT	2.40029	1.04944e-14
1891	KDF1	-8.9971	1.06608e-14
1892	PDLIM7	2.1905	1.07103e-14
1893	PHC3	-1.925	1.07337e-14
1894	PODXL	5.59327	1.09772e-14
1895	LMO4	2.35382	1.09923e-14
1896	VKORC1L1	1.99449	1.10255e-14
1897	LRRC75A	11.7132	1.11619e-14
1898	IRF2BP1	2.96658	1.14997e-14
1899	BDH1	-3.14281	1.17582e-14
1900	MKI67	4.25087	1.17715e-14
1901	CITED2	2.41138	1.23691e-14
1902	C3orf62	-2.82631	1.24414e-14
1903	TBC1D30	-4.93875	1.25433e-14
1904	TTLL3	-2.92144	1.25507e-14
1905	AGAP5	-2.47976	1.31379e-14
1906	SUMO1	2.68581	1.31379e-14
1907	BTBD2	2.26023	1.3203e-14
1908	ATP10B	-4.78255	1.33919e-14
1909	SLC16A3	2.80984	1.33919e-14
1910	TCF20	-1.82462	1.34292e-14
1911	KDM5D	11.8429	1.35523e-14
1912	CYP3A5	-2.74195	1.3557e-14
1913	TACC1	2.11063	1.37446e-14
1914	NPIPB11	-3.88916	1.38064e-14
1915	TM7SF3	-2.55779	1.42635e-14
1916	PLEKHG3	-1.90654	1.42823e-14
1917	ATOH8	11.8749	1.43304e-14
1918	TAX1BP3	1.89951	1.43922e-14
1919	TANC1	-1.9297	1.52923e-14
1920	RIC3	-8.95927	1.56133e-14
1921	SEM1	3.19874	1.56735e-14
1922	TRIM8	2.12237	1.58895e-14
1923	PCDHGC3	2.01691	1.58912e-14
1924	MTMR1	-2.41824	1.58912e-14
1925	CAPN5	3.07157	1.60625e-14
1926	TINAGL1	-2.9536	1.63231e-14
1927	PDZRN3	11.9451	1.64191e-14
1928	SERF2	2.40086	1.75216e-14
1929	SKIV2L	-1.98513	1.77401e-14
1930	UPK3BL2	-3.14525	1.77898e-14
1931	CPQ	2.86808	1.78855e-14
1932	ZEB1	2.81765	1.80587e-14
1933	ERVW-1	-4.16087	1.81184e-14
1934	RAB32	2.53455	1.86953e-14
1935	CCDC146	-3.6927	1.90811e-14
1936	PPP1R14C	-3.49894	1.96832e-14
1937	NEK7	2.05312	1.99735e-14
1938	UHRF1	2.71334	2.14696e-14
1939	IRGQ	-2.02493	2.19709e-14
1940	PRR11	3.99991	2.20299e-14
1941	LRRC59	1.75569	2.20971e-14
1942	MAPK8IP1	3.31971	2.22251e-14
1943	BTF3	2.31455	2.22708e-14
1944	SAE1	2.34845	2.25919e-14
1945	TRPC6	6.8428	2.28e-14
1946	PRKG1	3.36694	2.31604e-14
1947	KCTD19	-5.81168	2.39774e-14
1948	F8A1	3.19807	2.40828e-14
1949	VBP1	2.21526	2.42786e-14
1950	CENPF	4.37594	2.44232e-14
1951	ZFYVE27	-2.04289	2.49406e-14
1952	HNRNPA3	2.74737	2.55316e-14
1953	TRPM4	-2.3818	2.5843e-14
1954	CMSS1	2.39881	2.59269e-14
1955	LRMDA	-5.36728	2.59484e-14
1956	PGGT1B	3.11058	2.59868e-14
1957	TRIB1	-2.32766	2.59868e-14
1958	ST3GAL1	2.00369	2.67084e-14
1959	WDR91	-2.70934	2.67426e-14
1960	MED8	2.53656	2.73266e-14
1961	IL1R2	-7.71889	2.78717e-14
1962	PCDHGA12	2.7671	2.84382e-14
1963	GADD45A	-2.3158	2.84775e-14
1964	MELTF	-2.27455	2.85674e-14
1965	TLR2	-5.3963	2.90341e-14
1966	SSRP1	1.93112	2.92716e-14
1967	ASNSD1	2.36115	3.00821e-14
1968	H2BC8	-5.08764	3.01223e-14
1969	JTB	2.16799	3.14779e-14
1970	SLC16A1	-2.15291	3.19119e-14
1971	HSF4	-4.02444	3.19405e-14
1972	TNFRSF19	2.72147	3.22727e-14
1973	COL17A1	-14.428	3.28497e-14
1974	ARHGEF6	4.9786	3.30588e-14
1975	AC022150.4	-2.46339	3.32351e-14
1976	DUOX2	-11.8143	3.41797e-14
1977	TRIM59	2.51215	3.47412e-14
1978	ICOSLG	-3.55379	3.48454e-14
1979	SMO	2.25949	3.70431e-14
1980	ARHGAP17	2.06873	3.77318e-14
1981	FOXL1	7.37251	3.77318e-14
1982	MAGED2	2.12342	3.82574e-14
1983	DTNB	-2.91406	3.85327e-14
1984	PLPPR4	11.6254	3.91112e-14
1985	CPNE8	-4.55038	3.93537e-14
1986	BTAF1	-2.0898	4.22651e-14
1987	TRAPPC2L	2.28113	4.22651e-14
1988	SNRPF	3.04367	4.36887e-14
1989	PATJ	-3.42781	4.39128e-14
1990	ATP5PF	2.2861	4.49211e-14
1991	CHCHD2	1.89143	4.54869e-14
1992	GOLM2	2.03506	4.72522e-14
1993	CCNY	2.03052	4.86012e-14
1994	DHRS9	-8.07532	4.86592e-14
1995	ADAM33	11.6355	4.91022e-14
1996	CDC42BPA	1.78439	4.99052e-14
1997	COX16	2.58007	5.04198e-14
1998	MBD1	-1.84695	5.12615e-14
[truncated: 18,115 more rows]

## Sheet: Fibroblast_to_iPSC
	resid	log2FoldChange	padj
0	HHLA1	-13.8751	0
1	ABHD12B	-12.7745	5.10962e-273
2	SPARC	8.15225	4.05452e-238
3	TAGLN	9.22725	1.18485e-199
4	H2BC6	-11.1357	7.62686e-198
5	EML2	-8.30926	3.0725e-188
6	COL5A1	8.7334	1.01728e-180
7	LIN28A	-11.5957	5.64582e-175
8	L1TD1	-12.1107	8.45616e-169
9	RBPMS2	-9.34429	3.58449e-165
10	CALB1	-12.0353	2.05201e-163
11	LRRK1	-8.10019	1.81789e-162
12	FN1	8.88714	3.5437e-159
13	SERPINE1	11.1486	2.48092e-158
14	FBN1	9.76584	2.99379e-158
15	THBS1	7.04744	4.11511e-153
16	WNK2	-11.2807	3.47786e-146
17	COL1A2	9.17535	3.77076e-146
18	CAVIN1	7.2249	1.14445e-145
19	TGFBI	10.4867	7.11858e-145
20	VIM	7.2768	1.04503e-144
21	SEMA6A	-9.86549	6.64049e-143
22	COL1A1	10.9209	7.02171e-140
23	IGSF9B	-8.54751	5.87121e-139
24	PRSS23	8.23281	3.18818e-136
25	CYP2S1	-10.0847	4.58751e-135
26	H2BC12	-7.4931	2.17772e-133
27	LGALS1	9.2604	2.90494e-133
28	GREM1	9.72654	1.19481e-132
29	CLDN6	-11.755	2.21952e-131
30	RPL39L	-6.64469	5.41595e-131
31	POU5F1	-10.7248	2.2387e-129
32	FLNC	6.96771	4.7807e-127
33	TDGF1	-12.7904	2.67147e-124
34	MYL9	6.16518	4.37108e-124
35	H2AC6	-7.12212	1.14824e-123
36	COL6A2	7.91933	1.52017e-123
37	CD248	8.84734	1.25294e-120
38	CCN2	7.21569	1.60507e-120
39	CD24	-10.4682	4.88823e-120
40	S100A6	7.42372	1.13692e-116
41	FSTL1	5.84789	5.38243e-116
42	ELN	8.75242	4.07154e-113
43	FAM184B	-9.8333	4.08377e-113
44	ACTA2	7.77013	8.11344e-109
45	NR6A1	-7.17719	1.50297e-108
46	H4C8	-8.3759	3.15477e-108
47	ITGA5	6.52283	3.32115e-108
48	H2BC18	-9.29251	1.29193e-105
49	CNTNAP2	-7.82436	2.97766e-104
50	B3GNT7	-10.3213	5.88635e-104
51	LTBP2	8.11268	1.88603e-103
52	SLC16A3	7.47594	7.27324e-98
53	ANXA2	5.67108	8.46649e-98
54	SBK1	-7.21232	1.21553e-97
55	EHD2	6.58113	2.82e-97
56	APOE	-6.98748	3.87476e-97
57	CECR2	-8.18159	3.03361e-96
58	PCSK9	-6.62637	1.32696e-94
59	INHBA	9.77936	1.63558e-94
60	CD6	-9.91086	1.73386e-94
61	H2BC9	-7.30958	1.17735e-93
62	POSTN	13.3343	7.65844e-93
63	EMILIN2	6.15866	1.12848e-91
64	EPCAM	-9.68579	1.89511e-91
65	CXADR	-9.48903	1.91064e-91
66	CDH3	-6.73938	1.15322e-90
67	HLA-DQA1	-6.16568	5.82362e-89
68	COL5A3	8.7232	2.93129e-88
69	COL6A1	5.07005	8.88574e-88
70	FGFBP3	-6.41342	4.92167e-86
71	TGFB1I1	7.5262	1.65053e-85
72	RCN3	6.43781	3.30342e-85
73	PHC1	-4.75353	6.43022e-85
74	FKBP9	7.57138	3.94915e-84
75	FAM124A	-6.73498	4.13202e-84
76	CLN8	-5.78796	1.03779e-83
77	CCDC80	9.34548	5.88429e-83
78	NANOG	-9.33588	1.3667e-82
79	H2BC21	-5.65723	9.35951e-82
80	MYH9	4.70278	1.57689e-81
81	RBM47	-9.31504	1.71448e-81
82	S1PR3	-5.61241	7.82939e-80
83	WNT5A	6.12627	1.46344e-79
84	SEMA3E	-10.1103	2.16141e-79
85	SEMA4D	-5.73942	1.49394e-78
86	TMEM132B	-7.32013	1.8607e-78
87	FRMD6	5.85753	1.88818e-78
88	MECOM	-7.01867	4.18685e-78
89	COL6A3	9.01687	1.51135e-77
90	TLN1	4.88965	3.9271e-77
91	ADAM19	5.68112	4.0957e-77
92	CCN1	5.18021	6.3457e-77
93	H2AC11	-6.71747	1.15831e-76
94	MAP1A	6.84166	1.18794e-76
95	SALL3	-13.4564	1.27764e-76
96	NKAIN1	-7.21876	1.34131e-76
97	H2AC19	-7.10253	4.2012e-76
98	EMP1	10.2762	3.43306e-75
99	IGFBP3	8.86677	6.50534e-75
100	ANXA1	9.18756	7.03485e-75
101	PRR36	-9.7528	7.21107e-75
102	COL4A1	5.89983	4.5457e-74
103	SPINT1	-8.43377	8.62162e-74
104	MYOF	10.1631	1.22116e-73
105	ZNF66	-4.97857	4.30164e-73
106	ARSJ	5.98464	5.14384e-73
107	TIMP2	4.50733	2.2476e-72
108	IGFBP5	6.44496	2.72508e-72
109	TPM1	4.67922	6.84322e-72
110	P2RY1	-8.13964	1.19058e-71
111	ZIC2	-7.15847	1.45882e-71
112	COL5A2	6.76359	2.35175e-71
113	FHL1	5.32335	3.36432e-71
114	SHISA9	-8.14804	4.85057e-71
115	MXRA8	6.84191	1.96438e-70
116	F11R	-7.27562	4.16922e-70
117	DMKN	-8.19795	4.38024e-70
118	CSRP1	5.46426	9.12125e-70
119	ARHGEF17	5.29029	3.01676e-69
120	EMILIN1	7.69233	3.26539e-69
121	PLS3	4.85965	5.03083e-69
122	COL9A3	-8.21765	6.18902e-69
123	PAPPA	7.81448	1.45357e-68
124	SLC7A3	-8.30999	1.92307e-68
125	LRP10	5.06066	2.21626e-68
126	TNC	6.07753	2.84677e-68
127	NLGN4X	-7.42613	5.53929e-68
128	HELLS	-5.11992	2.28125e-67
129	AGBL1	-10.4479	2.45646e-67
130	NFIX	6.18989	3.6128e-67
131	NETO1	-9.71788	3.94364e-67
132	CDH11	6.71905	4.85194e-67
133	ACAN	9.57718	4.89069e-67
134	DNMT3B	-6.54257	1.45427e-66
135	SOX13	-4.75322	1.64189e-66
136	DSC2	-9.48308	1.66393e-66
137	H3C10	-7.99183	2.34549e-66
138	SDC2	4.55743	3.63197e-66
139	SYT2	-7.25904	7.98482e-66
140	RASEF	-5.23546	9.10381e-66
141	GSTM3	6.01049	9.2522e-66
142	POLR3G	-5.38478	1.33976e-65
143	MMP2	6.55936	2.49594e-65
144	CAV1	7.01376	2.9074e-65
145	MT-ND1	-4.12754	4.88011e-65
146	H3C14	-8.51392	4.89315e-65
147	PROM1	-8.43679	2.40381e-64
148	RBFOX3	-8.68222	4.27978e-63
149	SCUBE3	6.14231	1.11664e-62
150	LRRN1	-6.90543	1.43318e-62
151	ADAM9	4.47728	3.70969e-62
152	H1-5	-11.9725	5.63989e-62
153	FAT3	-5.38387	7.79867e-62
154	PGK1	4.57085	9.7846e-62
155	VSNL1	-5.51934	3.22638e-61
156	H4C14	-9.16348	4.41812e-61
157	GSN	4.98482	7.10321e-61
158	SPOCD1	7.10361	1.7155e-60
159	TPM2	4.48547	3.3123e-60
160	H2AC13	-8.63477	4.12336e-60
161	EDIL3	4.37574	9.42196e-60
162	UNC13A	-6.04434	1.77725e-59
163	MT1G	-8.88093	2.08116e-59
164	SPP1	-7.27104	3.79005e-59
165	ADAMTS2	5.71325	1.50697e-58
166	LRAT	-8.06344	2.0563e-58
167	FOSL2	6.47758	3.44371e-58
168	JARID2	-4.34716	3.96274e-58
169	COL12A1	9.45001	4.72269e-58
170	NEK7	5.10277	5.53846e-58
171	WSCD1	-6.85267	1.03029e-57
172	CTSB	4.70185	4.01121e-57
173	CA12	6.17106	4.10673e-57
174	B2M	4.67845	4.52956e-57
175	H1-2	-6.28656	1.1928e-56
176	CNN1	5.70623	1.44512e-56
177	H4-16	-7.72786	1.47742e-56
178	CLDN7	-9.33134	1.77362e-56
179	PHF21B	-8.52458	2.49331e-56
180	NID2	6.10402	4.63677e-56
181	TIMP3	5.76799	6.38828e-56
182	CHD7	-5.45011	6.88396e-56
183	ATP1B2	-8.2893	8.022e-56
184	LINGO1	-6.18057	1.23333e-55
185	PDGFRB	6.10655	1.39906e-55
186	STAG2	-5.12886	1.51862e-55
187	ITGA11	10.5031	1.8818e-55
188	FAM83F	-6.94488	2.13916e-55
189	USP44	-9.05888	3.4535e-55
190	LOXL2	5.53862	5.07264e-55
191	MT-ND2	-3.77971	8.15567e-55
192	NR5A2	-8.36334	1.75626e-54
193	FREM2	-7.71333	1.83353e-54
194	ZMYND8	-5.35372	5.69115e-54
195	ZNF302	-5.3862	1.20301e-53
196	IGDCC3	-7.21843	1.60845e-53
197	RHOC	4.62004	2.16703e-53
198	DDIT4	6.25597	2.43915e-53
199	CDKN1A	6.03506	2.47599e-53
200	MTARC1	-7.0593	3.06943e-53
201	H2BC7	-12.4145	4.07094e-53
202	H4C5	-10.5991	4.70701e-53
203	UGT8	-8.23437	5.05442e-53
204	H2BC4	-7.67947	5.32945e-53
205	H2AC17	-11.5136	8.10289e-53
206	ARID3B	-5.78778	9.40087e-53
207	H3C8	-8.58537	1.09412e-52
208	GREB1	-6.36796	1.11372e-52
209	H2BC5	-6.77392	1.13192e-52
210	PRDM14	-9.9902	1.17705e-52
211	ADAMTS19	-7.54201	2.18624e-52
212	ZDHHC22	-7.66504	4.50832e-52
213	MARVELD2	-5.67997	9.57785e-52
214	LOXL1	7.11135	1.30061e-51
215	MRC2	5.47313	1.65146e-51
216	ENG	5.85977	1.75349e-51
217	SLITRK5	-7.35282	1.86132e-51
218	CSPG4	7.57507	2.06217e-51
219	TIMP1	4.38102	2.61717e-51
220	FBN2	4.36941	2.6572e-51
221	RUSC2	4.85917	3.45098e-51
222	HMGN5	-5.22847	3.86253e-51
223	LAMC1	4.73667	4.28987e-51
224	ZNF483	-5.34623	4.87317e-51
225	PRRG3	-7.74527	5.99506e-51
226	TNIK	-5.26492	6.27928e-51
227	TRAM2	4.22624	7.59906e-51
228	KCNJ3	-7.81958	1.45219e-50
229	CALU	4.09319	1.62102e-50
230	EHBP1L1	7.12446	3.06066e-50
231	H1-4	-13.5933	3.69359e-50
232	CHST9	-10.6062	3.70637e-50
233	CFL2	4.20205	3.89848e-50
234	S100A4	7.2977	5.95105e-50
235	CGN	-7.04542	9.01363e-50
236	RCAN1	5.32236	1.65512e-49
237	CCDC88C	-6.41698	1.92884e-49
238	SEPTIN3	-7.21536	2.35495e-49
239	SLC16A10	-6.59513	2.67594e-49
240	DLC1	5.31282	2.84071e-49
241	SCGB3A2	-8.30165	3.03763e-49
242	H2AC20	-6.85576	5.00923e-49
243	ARID5B	6.10134	6.02256e-49
244	GLIPR2	6.05735	9.72292e-49
245	PLEKHH1	-5.92244	1.30633e-48
246	CRABP1	-10.8076	1.55358e-48
247	ATP10A	5.02872	5.75838e-48
248	VASH2	-5.66241	2.76787e-47
249	MMP25	-6.0762	3.86709e-47
250	CREB3L1	6.18597	7.32653e-47
251	EPS8	4.90145	8.06012e-47
252	PPP1R9B	4.71669	8.67468e-47
253	PODXL	-6.82739	1.11638e-46
254	H2BC8	-7.81461	1.45946e-46
255	CACNA1D	-6.81102	1.54165e-46
256	LMOD3	-6.22166	1.96595e-46
257	H3C2	-10.7877	2.56581e-46
258	WIPF3	-6.94238	3.21924e-46
259	P4HA1	4.56128	3.85588e-46
260	PRSS8	-9.95283	9.34638e-46
261	ECM1	7.58763	1.73236e-45
262	GPC1	4.10644	1.73236e-45
263	JAG1	5.12808	3.11928e-45
264	ITGB1	3.50351	3.55654e-45
265	ANPEP	7.18907	5.99751e-45
266	TPH2	-7.37846	6.14591e-45
267	ADCY2	-7.16612	8.29743e-45
268	P4HA2	6.25952	1.03651e-44
269	N4BP3	-5.88765	1.51763e-44
270	H2BC15	-7.38752	1.6336e-44
271	POU2F1	-4.62977	1.88698e-44
272	EMP3	8.6554	1.94499e-44
273	LIMS2	6.14922	2.24426e-44
274	CCBE1	4.52461	7.12163e-44
275	TGFB1	6.2914	7.44965e-44
276	CD99	4.11655	1.27337e-43
277	LSR	-5.10289	2.10457e-43
278	FAM114A1	5.21248	2.6076e-43
279	SCG3	-8.62323	4.2576e-43
280	COL16A1	7.18248	5.32945e-43
281	H1-3	-12.466	5.34619e-43
282	FOXH1	-12.7171	5.39955e-43
283	SCNN1A	-7.86574	8.70966e-43
284	DPPA4	-8.36083	8.93051e-43
285	CELSR1	-6.05788	9.36942e-43
286	ZNF469	5.14753	1.13569e-42
287	PLOD1	4.44325	1.24369e-42
288	DAAM2	5.69869	1.47407e-42
289	DRAXIN	-5.84137	1.83272e-42
290	HMCN1	5.82067	2.19033e-42
291	ERVMER34-1	-6.97841	4.4868e-42
292	PDE3A	6.14479	4.4868e-42
293	MVP	5.92669	5.73585e-42
294	NANOGP8	-9.30704	6.88344e-42
295	C12orf75	5.39292	9.50353e-42
296	LARGE2	-9.05956	1.21516e-41
297	COL4A2	4.66002	1.3234e-41
298	VRTN	-11.0099	1.55413e-41
299	H2BC13	-10.924	1.64923e-41
300	MUC3A	-12.421	1.82538e-41
301	ZNF850	-5.07744	2.43506e-41
302	ITGA8	6.57173	2.9596e-41
303	BRSK2	-6.36795	3.05846e-41
304	SHROOM2	-7.18012	3.35053e-41
305	IFIT2	-7.48787	3.39469e-41
306	RNF44	-4.6314	3.53805e-41
307	CDH2	4.0354	4.92053e-41
308	CRYAB	9.26068	4.9215e-41
309	HTRA1	6.50221	4.97695e-41
310	VASN	5.92067	6.26707e-41
311	NDRG1	9.68267	6.80194e-41
312	PDLIM7	3.64886	7.82402e-41
313	GPR160	-7.73035	8.72916e-41
314	LRRC75A	5.22902	9.31721e-41
315	ZEB2	6.16801	1.04339e-40
316	MSN	4.19941	1.18428e-40
317	MYO1C	3.55063	1.22793e-40
318	COL8A1	5.46284	1.24106e-40
319	DCN	6.41751	1.30213e-40
320	CACNA2D2	-7.07098	1.40239e-40
321	SYDE1	4.68483	3.00056e-40
322	ACVR2B	-4.24831	3.78347e-40
323	CORO1C	3.43022	4.91128e-40
324	ADCY6	5.77474	5.3525e-40
325	PPARGC1B	-5.12708	7.71027e-40
326	ITGB5	3.49952	7.96234e-40
327	GBE1	4.77984	1.01514e-39
328	C1orf198	3.50665	1.06873e-39
329	BACE1	4.95308	1.19986e-39
330	MAP3K21	-6.87402	1.84003e-39
331	TERF1	-3.86883	2.19537e-39
332	GAL	-9.98333	3.84336e-39
333	CTSZ	4.33441	5.20474e-39
334	B3GALT1	-7.35305	5.51197e-39
335	AXL	5.5291	7.90857e-39
336	RARRES2	-9.3534	8.7714e-39
337	PSAP	3.21891	1.32752e-38
338	AP001931.2	4.09947	1.38898e-38
339	STOX2	-4.78066	1.68121e-38
340	VENTX	-7.60681	3.04849e-38
341	ATAD3C	-5.77516	3.37759e-38
342	H2BC11	-6.81056	4.10123e-38
343	SRPX2	7.17962	4.26536e-38
344	PLPPR3	-6.95435	4.40277e-38
345	GRID2	-8.96484	4.66201e-38
346	PGBD5	-5.71483	5.35573e-38
347	TMED9	3.45379	5.4417e-38
348	SYT1	-6.05913	6.01369e-38
349	PARVA	5.6243	7.60384e-38
350	AHNAK	3.97448	8.54152e-38
351	PXDN	3.19238	1.09185e-37
352	PXDC1	6.85847	1.20666e-37
353	PARD6B	-6.41718	1.23405e-37
354	CARD11	-6.73551	1.37104e-37
355	H2BC17	-10.4649	2.03445e-37
356	SPHK1	5.86352	2.14626e-37
357	SH3PXD2A	4.19521	2.77836e-37
358	LPAR3	-7.15486	2.98908e-37
359	DAB2	5.39064	2.99521e-37
360	FAM155B	-7.63429	3.34045e-37
361	TAGLN2	5.24661	3.42282e-37
362	SALL2	-3.8843	4.763e-37
363	PHLDA3	4.41562	5.32745e-37
364	MFAP5	6.2449	8.58499e-37
365	LEPROT	3.88689	1.01127e-36
366	ZFP42	-7.17631	1.02502e-36
367	ESRP1	-11.6285	1.04031e-36
368	MBNL1	3.76974	1.35211e-36
369	IL6ST	4.44672	1.43831e-36
370	LMO7	4.73835	1.65225e-36
371	ZSCAN10	-10.2693	2.04768e-36
372	JPH2	5.64516	2.04789e-36
373	ACTR2	3.84347	2.15301e-36
374	MXRA7	3.94883	2.97793e-36
375	GPAT4	3.92888	3.14106e-36
376	PALLD	5.30235	3.14106e-36
377	EXT2	4.08959	3.16969e-36
378	DUSP1	4.72984	3.18596e-36
379	TRIML2	-6.12854	3.22315e-36
380	WDR1	3.20589	3.96428e-36
381	SCRG1	4.89771	4.52753e-36
382	JPH3	-7.7953	5.59798e-36
383	SARM1	5.1757	5.8526e-36
384	ETV1	-6.28769	6.08458e-36
385	AEBP1	3.84772	8.42458e-36
386	KIF26A	-5.30656	8.42458e-36
387	H4C3	-9.60661	1.58722e-35
388	LLGL2	-6.4365	1.84051e-35
389	PKIB	-6.57068	2.49677e-35
390	MCAM	5.72465	2.65046e-35
391	NEUROD2	-14.0089	2.67171e-35
392	RHOB	3.57711	2.77976e-35
393	TNFRSF10D	5.57463	2.80064e-35
394	C5AR1	-6.01883	2.81162e-35
395	CDC42EP3	3.27684	3.13017e-35
396	S100A11	3.52027	3.60549e-35
397	RNF38	-3.58648	4.04191e-35
398	LRATD2	-5.111	4.29197e-35
399	ACTN1	3.3971	5.03418e-35
400	HEG1	3.77301	5.91545e-35
401	GLDC	-5.61791	6.41037e-35
402	PPP1R1B	-9.65264	7.10806e-35
403	GNG4	-6.21032	8.37669e-35
404	BMI1	5.90184	8.76497e-35
405	NUFIP2	-3.24006	1.32026e-34
406	ABI3BP	7.18111	1.45725e-34
407	NNAT	-3.56157	1.58457e-34
408	AP1M2	-7.82775	1.64375e-34
409	ZNF121	-3.74657	1.90861e-34
410	CDH1	-6.42667	2.03136e-34
411	NID1	4.20996	2.87909e-34
412	PLOD2	4.08323	3.01223e-34
413	EBF1	6.22017	3.31602e-34
414	CD44	5.233	4.01527e-34
415	TSPO	4.48774	6.93836e-34
416	CALD1	3.86525	7.53869e-34
417	DACT1	4.34115	9.58604e-34
418	EXT1	4.5631	9.96482e-34
419	ZNF462	-5.04823	1.02212e-33
420	DNAJC15	8.18791	1.89206e-33
421	H2BU1	-6.70897	2.10664e-33
422	STAT1	3.85184	2.2661e-33
423	LTBP3	3.70167	2.56367e-33
424	ZIC5	-11.1997	2.6425e-33
425	BMP1	4.83444	3.02479e-33
426	ATP2B4	3.52368	4.02105e-33
427	HOOK1	-10.1201	4.52613e-33
428	TMEM263	4.70232	4.541e-33
429	SLIT3	7.31641	4.84212e-33
430	EGLN1	3.78281	5.10194e-33
431	EDNRA	6.10243	5.41914e-33
432	CD59	5.25515	6.25114e-33
433	EFNA2	-6.83056	7.35955e-33
434	GLB1L3	-6.84765	8.11644e-33
435	KIAA1328	-4.44581	8.43842e-33
436	PMP22	5.32323	9.77817e-33
437	SOX2	-7.60013	1.18474e-32
438	NLRP2	-5.1124	1.39699e-32
439	STON2	-7.14606	1.50759e-32
440	MICAL2	5.48054	1.59696e-32
441	LPAR1	4.90798	1.82651e-32
442	ZCCHC24	4.08173	2.40832e-32
443	COMT	3.94872	2.42898e-32
444	MAGED2	3.60769	2.4621e-32
445	H2BC14	-13.0326	2.46567e-32
446	IKBIP	4.10759	3.25549e-32
447	COL11A1	5.63727	3.30485e-32
448	LAMB2	3.49875	3.3496e-32
449	TUNAR	-6.87668	3.47996e-32
450	CPVL	-5.7879	4.11762e-32
451	ARPC5	3.59327	4.53178e-32
452	LRRC69	-7.07219	4.64877e-32
453	IDH2	3.32897	4.73649e-32
454	HERPUD1	3.73392	5.38983e-32
455	TLE1	-3.70749	6.17829e-32
456	ST6GAL1	-3.99264	6.2517e-32
457	CD109	5.17902	6.4575e-32
458	SYNPO2	4.39524	6.86345e-32
459	COL3A1	17.768	7.33995e-32
460	ACTC1	6.11205	8.49488e-32
461	LMNA	4.76248	9.11363e-32
462	TMEM145	-5.93211	1.01656e-31
463	ESRP2	-7.57716	1.02696e-31
464	RAB23	3.62471	1.0642e-31
465	IGFBP4	3.68114	1.64466e-31
466	ARHGAP8	-6.73673	2.07559e-31
467	ACSBG1	-6.33461	2.3268e-31
468	MED12L	-5.256	2.50159e-31
469	SALL1	-7.63413	2.7336e-31
470	CNTN2	-6.42732	2.75368e-31
471	SPECC1	-4.26987	3.16105e-31
472	ZNF732	-6.21358	3.28708e-31
473	ITPRIPL2	4.21465	3.43631e-31
474	ADD2	-8.1145	3.5819e-31
475	KIF5C	-5.87273	3.70131e-31
476	GRB7	-6.15738	3.96501e-31
477	LASP1	2.87043	4.59926e-31
478	EFEMP2	6.9892	5.19507e-31
479	SERINC1	3.19595	5.57159e-31
480	SGMS2	7.72744	5.57159e-31
481	PCLO	-9.54301	6.13192e-31
482	RNF125	-4.89523	6.36657e-31
483	CGNL1	-5.09712	7.4215e-31
484	H3C7	-10.822	7.87654e-31
485	PCDH18	4.27841	7.95016e-31
486	KDELR3	5.7439	8.49703e-31
487	PVR	3.55293	9.06374e-31
488	CAMK2D	4.45613	9.24831e-31
489	NRP1	5.47466	9.32761e-31
490	CASP10	-6.1683	1.00465e-30
491	CKAP4	3.37075	1.17275e-30
492	SYN3	-6.28508	1.20526e-30
493	STC2	4.36838	1.24215e-30
494	SEPTIN5	3.6672	1.24329e-30
495	PAX6	-9.56806	1.3024e-30
496	CHST3	3.92758	1.74159e-30
497	NOTCH3	3.9109	1.8447e-30
498	NUCB1	3.14431	2.12346e-30
499	FZD5	-6.21058	2.27913e-30
500	H2AC16	-11.1512	2.84311e-30
501	ACRBP	-7.54423	2.93912e-30
502	FZD2	3.54145	3.55061e-30
503	GRM4	-6.38315	3.67395e-30
504	COLGALT1	3.53659	4.06253e-30
505	PDPN	-5.68322	4.15082e-30
506	SHANK2	-4.9991	4.53232e-30
507	CTSV	-5.46838	5.10229e-30
508	FGF23	-7.28644	5.10536e-30
509	SCAMP5	-4.06589	5.93504e-30
510	EPHA1	-4.32034	6.47832e-30
511	OS9	3.139	6.5371e-30
512	ITGB3	6.54006	6.80216e-30
513	SUN2	5.09961	7.42457e-30
514	VEGFA	3.7528	7.52466e-30
515	CDC42EP1	3.6101	8.17584e-30
516	KIRREL1	3.2299	8.53144e-30
517	FSTL3	5.68697	8.56257e-30
518	AMOTL2	3.42051	8.9231e-30
519	OR4F17	-4.09897	8.9231e-30
520	S100A16	5.73089	1.20096e-29
521	KLF6	3.7364	1.26356e-29
522	PARM1	-5.18651	1.50618e-29
523	FBRSL1	-3.21672	1.58437e-29
524	H3C1	-9.04648	1.84533e-29
525	TNFRSF8	-10.5558	2.86164e-29
526	SLC1A4	4.56675	2.9116e-29
527	ST3GAL5	3.87678	3.50378e-29
528	ADAMTS16	-5.76417	3.8658e-29
529	KDR	-4.67882	4.06094e-29
530	VAMP8	-6.28355	4.30058e-29
531	SOAT1	4.22357	5.05166e-29
532	CTDSP2	3.15253	5.11908e-29
533	MAN2B2	3.74517	5.26867e-29
534	METTL7A	-4.88624	5.62567e-29
535	TPH1	-7.02912	6.6888e-29
536	COPG1	2.99788	6.68904e-29
537	H2AC8	-12.2728	9.03582e-29
538	ZNF107	-3.92549	9.93411e-29
539	CKB	-3.93197	1.00302e-28
540	KIAA1958	-3.89722	1.03693e-28
541	RRAS	5.78315	1.04708e-28
542	RNH1	3.20184	1.04984e-28
543	KCTD20	3.68856	1.08288e-28
544	NMNAT3	-4.2986	1.32457e-28
545	SNAI2	7.3896	1.39051e-28
546	PLAU	4.02493	1.57252e-28
547	CD9	-3.29974	1.71504e-28
548	UNG	-3.26934	1.79017e-28
549	RAB17	-8.23761	1.9754e-28
550	ADAMTSL1	5.76027	2.40336e-28
551	KCNG1	3.50104	2.74831e-28
552	SLCO4A1	-9.64288	2.8127e-28
553	H4C4	-10.5436	2.9145e-28
554	KLHL5	3.41693	2.95609e-28
555	RNF14	3.43291	3.84525e-28
556	RORB	-7.37581	3.9602e-28
557	AC007325.2	-8.7823	4.69263e-28
558	EXPH5	-5.58761	4.94576e-28
559	KRT7	6.25087	6.4808e-28
560	MARVELD3	-5.92881	6.80837e-28
561	MT1F	-5.0232	6.87747e-28
562	ARL2BP	4.00389	6.89776e-28
563	AGPAT3	3.81254	8.2432e-28
564	P4HB	2.795	8.46348e-28
565	ACTR3	3.41133	9.70915e-28
566	UTF1	-16.5552	9.84263e-28
567	SMPD1	5.37384	9.84446e-28
568	DENND5A	3.16748	1.28156e-27
569	FZD3	-3.91989	1.30237e-27
570	NAT8L	-7.1835	1.31545e-27
571	EPHX3	-6.20811	1.35889e-27
572	TRIM71	-16.4518	1.50429e-27
573	ADGRV1	-5.19273	1.50865e-27
574	ELF4	3.78267	1.70652e-27
575	SH3BGRL3	3.44996	1.79179e-27
576	POU5F1B	-6.25747	1.8434e-27
577	NEDD4L	-3.73709	1.98819e-27
578	POU3F1	-7.29733	2.01542e-27
579	HSD11B2	-8.19871	2.03629e-27
580	H4C13	-12.1004	2.06208e-27
581	SFRP1	-4.83195	2.17651e-27
582	TNS1	4.99947	2.22507e-27
583	TCF7L1	-2.87688	2.34246e-27
584	NODAL	-7.42973	2.48566e-27
585	ATP9A	3.70123	2.50015e-27
586	KAT7	-2.79558	2.76117e-27
587	TRIO	3.24978	3.06145e-27
588	TPM4	3.04347	3.18349e-27
589	MT-CO2	-2.80373	4.11742e-27
590	CBX2	-3.26925	4.12961e-27
591	TRIM24	-3.57683	4.7093e-27
592	RRAGD	-5.30149	4.87933e-27
593	SIX1	7.35535	5.29292e-27
594	ZNF589	-3.81639	6.02003e-27
595	NME1-NME2	6.96606	6.53487e-27
596	EDEM1	3.37412	6.67949e-27
597	TTYH1	-6.59391	7.44727e-27
598	GNS	3.34161	7.94695e-27
599	NRARP	-6.38446	8.18905e-27
600	ST14	-10.4109	8.61157e-27
601	CACNA1B	-5.9109	9.22563e-27
602	MEGF6	3.9998	1.17974e-26
603	ARL4C	3.80678	1.29182e-26
604	IL17RD	-3.59426	1.59065e-26
605	CYTH3	3.53565	1.59755e-26
606	FABP5	-3.21098	2.01976e-26
607	PRKAR2B	-3.73173	2.24942e-26
608	DKK3	5.18666	2.3847e-26
609	NUP210	-5.01794	2.97825e-26
610	ANXA6	4.5135	3.40097e-26
611	CDS1	-7.34895	3.5697e-26
612	CDK18	-3.67586	3.69801e-26
613	ANXA4	3.85788	4.05003e-26
614	MYOCD	5.08402	4.26904e-26
615	RNF138	-3.036	5.06238e-26
616	SEC61A1	2.77676	5.41202e-26
617	TNFRSF21	-3.77999	5.57109e-26
618	SPINK9	-4.76773	5.68739e-26
619	TMEM97	-3.35349	5.9021e-26
620	MT-CO3	-2.56201	6.36437e-26
621	OXTR	5.92868	7.67934e-26
622	PCOLCE	4.64956	7.77063e-26
623	SART3	-2.89674	7.87758e-26
624	TBC1D9	6.31524	8.31342e-26
625	FOXD3	-10.0449	9.13352e-26
626	H3C6	-7.74088	9.76899e-26
627	PAM	3.65486	1.03875e-25
628	HGSNAT	3.6181	1.13673e-25
629	CD81	2.7697	1.22496e-25
630	PDE9A	-10.1023	1.24477e-25
631	CHRNB4	-6.28983	1.39451e-25
632	HSPG2	4.16059	1.66829e-25
633	PTMS	2.73921	1.74774e-25
634	CDC42BPG	-4.90748	1.90986e-25
635	DES	7.67824	1.98486e-25
636	SYT6	-8.44926	2.03631e-25
637	KIAA1671	-4.44076	2.17673e-25
638	GPM6A	-5.86153	2.29076e-25
639	MYCN	-11.5528	2.65521e-25
640	HPDL	-4.54766	2.82475e-25
641	PAQR9	-8.24233	2.95183e-25
642	PKM	2.80124	3.01351e-25
643	G3BP1	-3.01827	3.29446e-25
644	ENDOD1	4.34631	3.4061e-25
645	ACYP2	-5.18749	3.66049e-25
646	GNL1	3.25226	3.85674e-25
647	AC100868.1	-15.7153	4.5468e-25
648	MBNL2	5.82374	5.15134e-25
649	ZNF578	-4.65628	5.27816e-25
650	JPH1	-6.71424	5.37321e-25
651	ZNF703	5.33218	6.17255e-25
652	MRPL10	-2.86681	6.24501e-25
653	IGSF9	-5.69112	6.61861e-25
654	RNFT2	-4.55541	6.84075e-25
655	UAP1	3.82572	7.592e-25
656	ATCAY	-5.33094	8.21716e-25
657	JUN	3.844	8.22758e-25
658	FAM222B	-3.21076	8.86115e-25
659	CAPN2	4.2584	9.80065e-25
660	C5orf24	3.13678	1.0292e-24
661	B3GAT1	-10.3278	1.04405e-24
662	SORL1	-7.4842	1.20696e-24
663	VCL	2.52862	1.54839e-24
664	ADAMTSL3	-4.83215	1.68976e-24
665	OR5AS1	-4.88402	1.75072e-24
666	PLEC	2.87655	1.75072e-24
667	H4C9	-5.82956	1.96817e-24
668	CAV2	4.59781	2.02884e-24
669	B4GALT1	3.44778	2.36814e-24
670	PLCH1	-6.3392	2.40668e-24
671	GPRC5B	-6.14205	2.41737e-24
672	WFDC2	-9.89902	2.53952e-24
673	RIC8A	2.86257	2.54014e-24
674	AMFR	3.70759	2.68513e-24
675	EFEMP1	4.21284	2.70743e-24
676	SYT11	3.63541	2.75084e-24
677	H2BC10	-11.3719	3.0166e-24
678	ATP8B1	3.99104	3.38776e-24
679	GABRP	-5.84511	3.75659e-24
680	PLP2	5.31643	4.02512e-24
681	PFKL	3.02111	4.41731e-24
682	DPYSL5	-5.85018	4.8688e-24
683	ADAMTS6	4.67481	5.00614e-24
684	ATP1A3	-7.32523	5.35327e-24
685	SPTBN2	-4.93724	5.5306e-24
686	H2AC12	-11.5772	5.81684e-24
687	CACNG8	-5.04491	5.92967e-24
688	DSTN	2.82424	6.52145e-24
689	SELENOM	4.71492	6.75179e-24
690	LRP11	4.22394	6.75639e-24
691	OSMR	5.09816	7.23819e-24
692	RIPOR1	3.98505	7.73027e-24
693	IER3	3.26932	8.08736e-24
694	PSEN2	-3.67163	8.93839e-24
695	MAP3K9	-5.60065	1.05864e-23
696	PKP2	-6.04319	1.0814e-23
697	PTCH1	-4.06651	1.15158e-23
698	IRS4	-7.46117	1.20544e-23
699	TC2N	-7.1819	1.29762e-23
700	KIF21A	-3.7459	1.33192e-23
701	BNIP3	3.22712	1.34329e-23
702	SGCB	3.31381	1.43147e-23
703	ALDH2	3.42256	1.44676e-23
704	LIX1L	3.66066	1.45768e-23
705	FGF5	4.14481	1.49144e-23
706	SDF4	2.92903	1.59576e-23
707	SLC29A2	-3.83964	1.69287e-23
708	ANXA5	3.1186	1.72777e-23
709	CCNY	2.99667	1.78233e-23
710	PCDHGB5	4.92269	1.78233e-23
711	SMPDL3B	-8.0821	1.88596e-23
712	TMC6	-4.93689	1.99633e-23
713	PIGN	-3.2875	2.01453e-23
714	P3H3	3.66009	2.16997e-23
715	MRGPRF	5.29591	2.38445e-23
716	ARHGAP31	3.47014	2.39113e-23
717	ID4	5.02548	2.82298e-23
718	TNFRSF12A	4.21114	3.09245e-23
719	JUNB	4.18399	3.11357e-23
720	AC240274.1	4.05873	3.15133e-23
721	ANKRD18B	-7.62247	3.33658e-23
722	ZIC3	-5.02132	3.44599e-23
723	GNG12	3.06544	3.49594e-23
724	SLC2A1	4.33854	3.60597e-23
725	SLC1A6	-5.48745	3.60601e-23
726	SH3KBP1	3.10714	3.63392e-23
727	JAK1	3.34924	3.64762e-23
728	MAGED4	5.31819	3.84964e-23
729	BMP7	-9.21786	3.87231e-23
730	SLC7A11	2.70667	4.11278e-23
731	H2AC7	-15.4973	4.35108e-23
732	PKD1	2.53239	4.65792e-23
733	BNIP3L	4.50211	4.68635e-23
734	ZNF730	-4.51811	4.77307e-23
735	CTDSP1	3.80036	5.09869e-23
736	IL13RA1	3.6806	5.31665e-23
737	BICDL2	-5.72615	5.666e-23
738	RNF165	-5.07722	5.76379e-23
739	PPP1R15A	3.37782	5.90046e-23
740	TET1	-3.19706	6.3887e-23
741	RALY	2.99077	6.40033e-23
742	ST8SIA5	-6.5925	6.81023e-23
743	CA14	-6.01575	6.87656e-23
744	ACAT2	-2.6819	7.13594e-23
745	RSU1	2.80235	8.36285e-23
746	H2AW	-4.46304	8.89889e-23
747	ZNF738	-3.3882	1.03434e-22
748	AC011511.4	-3.42846	1.05848e-22
749	KCNN2	-4.86707	1.11476e-22
750	SYT14	-4.52679	1.15918e-22
751	FYN	3.4006	1.15921e-22
752	CDH12	-7.72313	1.17058e-22
753	TESMIN	-6.225	1.37068e-22
754	RASGRP2	-5.03104	1.4729e-22
755	TAX1BP3	3.08926	1.54394e-22
756	UBC	2.75191	1.55143e-22
757	ZNF80	-6.21578	1.59899e-22
758	ZNF398	-2.8399	1.75934e-22
759	SLC24A2	-6.91593	1.90633e-22
760	FKBP10	3.03867	2.10443e-22
761	CCDC9B	6.12574	2.13863e-22
762	HHLA2	-7.66788	2.17e-22
763	MT-ATP8	-2.79444	2.24281e-22
764	BLACAT1	-13.6664	2.27793e-22
765	LRPAP1	3.13864	2.42204e-22
766	MT-ATP6	-2.57309	2.59904e-22
767	METTL5	-2.9318	2.71471e-22
768	PCDH11X	-6.62518	2.79198e-22
769	OR6Y1	-7.03309	2.91535e-22
770	C1orf226	-4.49924	3.25166e-22
771	COL26A1	-3.48461	3.37016e-22
772	CAP1	2.86213	3.69203e-22
773	ADGRA2	4.33024	3.92998e-22
774	TNFSF13B	-5.93175	3.93107e-22
775	IFI16	7.95235	4.33013e-22
776	SNX19	2.89556	4.55524e-22
777	TRIM32	3.74604	4.56215e-22
778	LIN28B	-14.7893	4.67553e-22
779	PYGB	4.12164	6.4447e-22
780	LRRC3B	-9.36137	6.68532e-22
781	SERPINB6	2.95662	7.2734e-22
782	PDLIM2	3.62813	7.5878e-22
783	TTC9	-4.10116	7.66212e-22
784	SLIRP	-2.72211	9.32114e-22
785	SALL4	-5.32278	9.86579e-22
786	TSTD1	-8.75734	9.98087e-22
787	NREP	2.44545	1.12868e-21
788	LRFN5	-7.92862	1.15977e-21
789	H3C12	-10.8913	1.17832e-21
790	KCTD11	4.5727	1.19842e-21
791	PLEKHG6	-6.09025	1.23222e-21
792	NUPR1	5.68101	1.25324e-21
793	ARRB1	-3.89354	1.25797e-21
794	TCAF1	3.55691	1.29946e-21
795	CLDN10	-7.61228	1.30114e-21
796	MICALL1	2.85212	1.37928e-21
797	SPSB4	-5.25193	1.5863e-21
798	RHOA	2.41939	1.66216e-21
799	ARPC2	2.55148	1.79311e-21
800	ITGBL1	10.2319	2e-21
801	MT1X	-4.02515	2.06468e-21
802	CERS4	-4.5345	2.06695e-21
803	TEAD3	2.7165	2.08782e-21
804	BZW1	3.10548	2.3387e-21
805	ESPN	-8.83833	2.36566e-21
806	KCNQ2	-13.2482	2.38483e-21
807	ARID1A	-2.69183	2.45356e-21
808	SOX3	-9.5057	2.63831e-21
809	P3H1	2.97646	3.42104e-21
810	FZD1	6.1011	3.54982e-21
811	HAPLN1	4.1748	3.58559e-21
812	GRHL2	-10.7832	3.60928e-21
813	RND2	-4.87624	3.73925e-21
814	ELMO1	-5.55576	4.05718e-21
815	MTHFD2	2.59033	4.25074e-21
816	UBE2J1	3.05296	4.51558e-21
817	TLCD1	-4.03266	5.43048e-21
818	AHNAK2	4.95163	5.58344e-21
819	PIP5K1B	-7.88286	5.78208e-21
820	SLC38A10	2.73132	6.76011e-21
821	DEGS1	2.63328	7.53451e-21
822	RAB32	6.00718	7.83623e-21
823	SERPINH1	2.79443	8.0945e-21
824	MT-ND4	-2.61303	8.36433e-21
825	AP1M1	3.299	8.40687e-21
826	PLIN3	3.59927	8.93711e-21
827	B3GALT5	-5.5746	9.02539e-21
828	H3C13	-10.7894	9.07583e-21
829	CDH13	5.8272	1.03951e-20
830	NKX1-2	-14.3065	1.07739e-20
831	IL11RA	5.71592	1.16901e-20
832	SLC11A1	-5.26121	1.18235e-20
833	TET2	4.11957	1.30417e-20
834	CRLF1	-4.59043	1.40889e-20
835	PEA15	2.87305	1.44263e-20
836	ANKH	3.715	1.5761e-20
837	SPRY4	-4.15815	1.71183e-20
838	DDB1	-2.8854	1.85087e-20
839	SLC35F1	-6.05531	2.02456e-20
840	DUOX1	-5.987	2.03282e-20
841	SYNC	10.0869	2.18359e-20
842	PTPRM	3.95141	2.32386e-20
843	PLPPR2	4.45831	2.47093e-20
844	GRIA4	-10.2524	2.49348e-20
845	CTSA	2.78472	2.54778e-20
846	GLIPR1	10.1367	2.55362e-20
847	OLFML2B	5.30713	2.69819e-20
848	ARHGAP4	-5.06252	2.85867e-20
849	MOB3B	-4.70671	2.92425e-20
850	CXCL14	-5.93523	2.96594e-20
851	RAPGEF5	-6.6739	2.99718e-20
852	SHROOM4	-3.51455	3.04003e-20
853	ANKRD13A	3.08943	3.10347e-20
854	MXD4	3.83682	3.1168e-20
855	BMERB1	4.58428	3.19871e-20
856	SIRPA	2.82043	3.36791e-20
857	FERMT2	3.06008	3.41579e-20
858	PTCHD1	-6.17576	3.58381e-20
859	SLC39A13	3.39396	3.74673e-20
860	TMEM178B	-10.2919	4.24585e-20
861	DIPK1A	3.7379	4.52152e-20
862	ORAI2	2.88641	5.34461e-20
863	ALDH3B1	4.17873	5.46185e-20
864	PRKCG	-7.24751	5.7136e-20
865	DHCR24	-2.60314	6.10865e-20
866	DBNL	2.84413	6.25538e-20
867	ZBTB8B	-5.00363	6.9211e-20
868	NPAS2	4.10249	7.0196e-20
869	SRCIN1	-6.17588	7.09625e-20
870	DDAH1	3.22452	7.38474e-20
871	UGDH	2.63	8.20905e-20
872	ZNF90	-4.63543	8.46425e-20
873	PRRX1	14.0123	8.57683e-20
874	NUAK1	3.51802	8.60539e-20
875	ZNF678	-3.69787	8.77056e-20
876	KDELR2	2.99226	9.31878e-20
877	WLS	5.94579	9.34999e-20
878	ERBB3	-4.05713	9.97916e-20
879	GFPT1	2.57976	1.05719e-19
880	OR2M3	-4.6754	1.11936e-19
881	ATP10D	5.88447	1.15168e-19
882	RTN4R	-4.73181	1.15867e-19
883	PFKP	3.38192	1.21516e-19
884	FAM117A	-3.93083	1.28895e-19
885	SYT7	-5.44648	1.29758e-19
886	QSOX1	4.16436	1.36009e-19
887	MEX3B	3.63206	1.39226e-19
888	ARMCX3	3.41764	1.41973e-19
889	ENO1	2.53108	1.47006e-19
890	RASL11B	-6.65733	1.48326e-19
891	TNFAIP1	3.19854	1.49376e-19
892	SEPTIN11	3.38536	1.49414e-19
893	ZFHX2	-2.84906	1.57437e-19
894	PRKCQ	-6.96203	1.58631e-19
895	JADE2	-3.65188	1.64222e-19
896	PLEKHA6	-6.44164	2.1314e-19
897	ADAM12	13.9917	2.1364e-19
898	ZBTB7B	3.49554	2.2029e-19
899	H2AC15	-13.8682	2.25246e-19
900	LPAR2	-4.14701	2.43559e-19
901	MMP14	2.37709	2.47832e-19
902	STRBP	-3.43908	2.56112e-19
903	IYD	-7.8961	2.72317e-19
904	KIFAP3	4.84285	2.77432e-19
905	LAMB1	3.10286	2.84975e-19
906	AC092329.3	-4.88474	3.14633e-19
907	ENO2	3.69409	3.2188e-19
908	MACC1	-6.20999	3.26192e-19
909	LSP1	6.57229	3.27999e-19
910	CRTC3	3.36592	3.71249e-19
911	GCNT2	-5.32107	4.52704e-19
912	ZNF883	-4.91125	4.7325e-19
913	PRODH	-6.29945	5.09759e-19
914	DLGAP3	-6.11377	5.16518e-19
915	KLHL23	-3.09691	5.4217e-19
916	TMEM43	2.90298	5.55739e-19
917	FOXD1	9.99344	6.24551e-19
918	ZNF431	-4.28622	6.48455e-19
919	PLEKHA7	-5.42037	7.0563e-19
920	LZTS1	3.05335	7.28331e-19
921	ZNF91	-2.90054	7.41277e-19
922	STK17A	3.01898	7.71269e-19
923	RPP25	-2.87137	9.15499e-19
924	KLF9	6.08077	9.51948e-19
925	SH3RF3	4.94611	1.05393e-18
926	DAP	3.08125	1.06532e-18
927	FAM117B	-2.94439	1.07299e-18
928	CRACR2B	-5.94744	1.08281e-18
929	CNTFR	-5.58609	1.11796e-18
930	NPIPB11	-4.61033	1.14607e-18
931	BGN	13.2455	1.16119e-18
932	SP8	-13.7513	1.17112e-18
933	CALHM5	6.87026	1.30022e-18
934	SFMBT2	-6.78051	1.32319e-18
935	PPP2R5B	3.84711	1.4257e-18
936	SYNE1	3.27246	1.58284e-18
937	HSPB6	3.71885	1.63264e-18
938	H3C11	-13.1352	1.6506e-18
939	FSCN3	-8.61375	1.74206e-18
940	CHSY3	6.34492	1.79849e-18
941	SIL1	4.38313	1.80087e-18
942	MT-ND3	-3.06591	1.81247e-18
943	UNC5D	-8.93862	1.81479e-18
944	PPME1	3.41028	1.86033e-18
945	FRMD5	-5.65282	1.88249e-18
946	NPR1	-7.06894	1.94222e-18
947	NQO1	3.35519	1.94222e-18
948	STING1	5.15857	1.9435e-18
949	ACTN4	2.4324	2.07628e-18
950	TUBB4A	-5.20586	2.31871e-18
951	SPRY1	-3.03933	2.34978e-18
952	RAB2A	2.73341	2.42106e-18
953	SOX15	-4.71242	2.46866e-18
954	SOX9	-5.00127	2.61068e-18
955	CTTNBP2	-6.9018	2.69175e-18
956	TWSG1	2.98923	2.8314e-18
957	ZNF724	-4.61882	2.8314e-18
958	COPA	2.49849	2.91951e-18
959	CD151	3.0811	2.96102e-18
960	MYL6	2.52301	2.98497e-18
961	MARVELD1	2.44327	3.10259e-18
962	BTG1	3.18597	3.15184e-18
963	LRRC59	2.26716	3.24547e-18
964	BEND4	-13.485	3.25683e-18
965	FASN	-2.71634	3.27653e-18
966	AMIGO2	5.69165	3.33989e-18
967	FSIP2	-4.98168	3.34585e-18
968	RBFOX1	-4.5726	3.36822e-18
969	ADGRD2	-5.37286	3.4225e-18
970	GRK5	4.5045	3.45406e-18
971	TEX15	-5.80663	3.50709e-18
972	IQGAP2	-6.59008	3.53492e-18
973	H4C6	-10.7104	3.54135e-18
974	RFLNB	3.01487	3.5693e-18
975	STK38	2.77359	3.62246e-18
976	ZNF100	-3.25398	3.67611e-18
977	AFF1	-4.04567	3.68384e-18
978	IDS	3.14197	3.68844e-18
979	KRTCAP3	-5.50884	3.68844e-18
980	MIPOL1	-3.10103	3.73851e-18
981	MT-ND5	-2.2035	3.84492e-18
982	TRIB3	4.07428	4.61467e-18
983	COLEC12	3.00433	4.65586e-18
984	SLC9A3R2	3.59638	4.88537e-18
985	ZNF649	-2.95564	5.04726e-18
986	CERS1	-4.9989	5.42398e-18
987	TMEM37	-6.44987	5.55319e-18
988	LTBP1	3.7488	5.55745e-18
989	HSPA2	3.69327	5.82312e-18
990	PROSER1	-2.26597	6.2293e-18
991	PPP1R10	-2.37212	6.35123e-18
992	CTHRC1	5.52001	6.94494e-18
993	SLCO4C1	-10.1832	7.18276e-18
994	BACE2	3.64641	7.20824e-18
995	SHISA4	4.42122	7.50866e-18
996	ATRN	2.53592	7.97898e-18
997	CNMD	-13.4292	8.12012e-18
998	PMM1	4.41935	8.12367e-18
999	CAVIN3	3.49144	8.47093e-18
1000	CCDC92	5.90199	8.47093e-18
1001	FGFR4	-5.07987	8.47093e-18
1002	GPSM1	3.76171	8.84114e-18
1003	HES3	-13.338	8.89799e-18
1004	PRKD1	3.92064	9.07823e-18
1005	EIF1	2.3463	9.38269e-18
1006	CAMKV	-13.33	9.47895e-18
1007	COMMD3	6.20861	9.61362e-18
1008	PEG10	-2.64225	1.02999e-17
1009	MYLK	4.35879	1.03873e-17
1010	SH3BP4	2.49949	1.05092e-17
1011	NFATC4	4.09604	1.09411e-17
1012	ZNF8	-2.66968	1.12311e-17
1013	ASNS	2.78006	1.16596e-17
1014	INAVA	-3.91968	1.16732e-17
1015	TM7SF2	-4.00206	1.19364e-17
1016	ELOVL1	3.03888	1.20052e-17
1017	PLOD3	2.45295	1.24141e-17
1018	KIF5B	2.46792	1.32466e-17
1019	GANAB	2.19884	1.34543e-17
1020	TBC1D20	2.56197	1.43453e-17
1021	HSPE1	-2.5335	1.47047e-17
1022	CES3	-5.41545	1.50291e-17
1023	NCBP3	2.50256	1.50462e-17
1024	PLEKHG2	2.26797	1.55154e-17
1025	SETD7	2.75339	1.55154e-17
1026	SORBS1	-3.80848	1.57349e-17
1027	BDNF	4.42406	1.65004e-17
1028	PCDHA10	-4.72116	1.65691e-17
1029	MED9	-2.60939	1.69902e-17
1030	IRX4	-10.2216	1.70674e-17
1031	LMF2	2.59692	1.7895e-17
1032	ZEB1	5.07491	1.80982e-17
1033	ARF1	2.42566	1.92204e-17
1034	KCTD19	-6.84811	1.96919e-17
1035	GAS6	4.508	2.07108e-17
1036	HLA-E	2.62763	2.3044e-17
1037	STX12	3.54398	2.33212e-17
1038	TNS2	3.80742	2.4076e-17
1039	TUBA1A	2.39801	2.43646e-17
1040	LGI2	-6.24041	2.50208e-17
1041	PKD2L2	-5.99801	2.56306e-17
1042	TMSB10	2.12044	2.67068e-17
1043	KLF2	7.94426	2.71085e-17
1044	HMGCS1	-2.73458	2.83873e-17
1045	MYH14	-4.5799	2.85884e-17
1046	ZNF681	-4.11629	2.90879e-17
1047	CADM2	-8.2333	2.92377e-17
1048	KDM6B	3.08139	2.99871e-17
1049	ECEL1	-10.1503	3.17253e-17
1050	FGF19	-13.2288	3.26499e-17
1051	TPD52	-5.45293	3.27395e-17
1052	GALNT10	3.35646	3.2784e-17
1053	MYDGF	2.4339	3.51641e-17
1054	ZNF793	-3.90088	3.71229e-17
1055	LHFPL4	-8.78499	3.84588e-17
1056	GLS	3.46606	3.85579e-17
1057	LMOD1	12.8762	4.04448e-17
1058	TSPAN31	3.76363	4.24193e-17
1059	GPM6B	-2.99835	4.27205e-17
1060	FCHO1	-3.98475	4.4005e-17
1061	MYO5C	-4.87335	4.42578e-17
1062	FLVCR1	-3.1638	4.61551e-17
1063	SRPRA	2.41424	4.67781e-17
1064	MEGF10	-5.36368	4.81244e-17
1065	DCP2	-2.51946	4.83402e-17
1066	REEP3	2.6129	4.85489e-17
1067	ZBTB4	2.50187	4.92977e-17
1068	AC136475.9	-13.3812	4.95149e-17
1069	PCYT1B	-5.77918	5.36414e-17
1070	PAK6	-10.1469	5.37714e-17
1071	MARCHF4	5.21871	5.91107e-17
1072	ERVH48-1	-6.9385	6.12125e-17
1073	ARFGAP3	3.79991	6.20498e-17
1074	CRTAP	2.49215	6.4238e-17
1075	FHDC1	-4.37739	6.49623e-17
1076	MAL2	-12.7963	6.54728e-17
1077	SPIB	-5.85497	6.71215e-17
1078	VWC2	-8.07349	6.91194e-17
1079	ZNF43	-3.08876	7.25958e-17
1080	LYST	6.30336	7.31048e-17
1081	PLS1	-4.237	7.33976e-17
1082	NRN1	6.36486	7.67296e-17
1083	LRRC32	7.36482	7.70144e-17
1084	ZBTB3	-3.34832	7.83372e-17
1085	MYL12A	2.18522	8.43402e-17
1086	MOB3A	3.16639	8.53308e-17
1087	SOX8	-5.25172	8.76336e-17
1088	FOXA3	-6.93459	8.82742e-17
1089	GADD45B	4.20449	9.78966e-17
1090	PCDHGC3	2.46522	1.0229e-16
1091	AMT	-4.42165	1.02296e-16
1092	GDF3	-12.9807	1.0399e-16
1093	MSRB3	4.47961	1.04038e-16
1094	DCAF10	2.81705	1.05935e-16
1095	RIMS4	-6.08016	1.06465e-16
1096	PHLPP1	-2.67948	1.07392e-16
1097	C3	-5.21938	1.13218e-16
1098	ZNF708	-3.42121	1.18902e-16
1099	CRIP2	3.97742	1.24237e-16
1100	TMEFF1	-3.15564	1.26896e-16
1101	GNAI2	2.16539	1.4892e-16
1102	TPI1	2.09065	1.51822e-16
1103	ILK	2.29141	1.61617e-16
1104	ZNF503	7.08198	1.64439e-16
1105	GALNT1	2.62269	1.69438e-16
1106	LCK	-7.04791	1.71442e-16
1107	TPD52L2	2.44456	1.73335e-16
1108	YBX2	-6.80508	1.73582e-16
1109	STBD1	5.24698	1.74056e-16
1110	STAT6	2.49371	1.80984e-16
1111	OPHN1	-3.80713	1.85214e-16
1112	ATF7IP2	-3.66583	1.85865e-16
1113	GAS1	5.08053	1.94934e-16
1114	NACC2	2.46553	1.94934e-16
1115	STK32B	4.87289	2.02863e-16
1116	ZNF273	-3.30151	2.07144e-16
1117	MAPK10	-3.93538	2.17605e-16
1118	MAST1	-5.05032	2.17605e-16
1119	TAP1	3.222	2.18456e-16
1120	CHST8	-7.42319	2.18566e-16
1121	IGF2BP1	-2.44758	2.25296e-16
1122	PLEKHO1	2.55917	2.28012e-16
1123	TJP2	-2.95486	2.29937e-16
1124	ATXN7L1	-3.98223	2.42426e-16
1125	RIC1	3.30694	2.44608e-16
1126	CCDC169	-4.47903	2.46574e-16
1127	TXNDC5	2.25392	2.48932e-16
1128	F2RL2	5.57639	2.52433e-16
1129	PACSIN1	-8.05434	2.59029e-16
1130	ATOH8	6.48067	2.62952e-16
1131	GRIN2D	-3.33248	2.71836e-16
1132	FAM160A1	-5.06825	2.72107e-16
1133	SYNE3	4.10964	2.81965e-16
1134	DYNC1LI2	2.20605	2.91569e-16
1135	NGF	7.3957	3.18361e-16
1136	OR2L2	-5.50273	3.20492e-16
1137	PIM1	2.46867	3.22878e-16
1138	FLRT2	4.76563	3.2311e-16
1139	ADCYAP1R1	-7.80772	3.27781e-16
1140	LRRC4	-4.71238	3.31153e-16
1141	ST8SIA2	3.75462	3.33891e-16
1142	PIM2	-4.40934	3.43519e-16
1143	PCSK1	-7.01225	3.47332e-16
1144	LAMP1	2.09922	3.51782e-16
1145	MMP19	5.82951	3.55707e-16
1146	KITLG	3.38558	3.56424e-16
1147	POFUT2	3.18859	3.814e-16
1148	TFAP4	-2.93156	3.8375e-16
1149	PALM3	-4.63465	4.43021e-16
1150	FAM83H	-3.93824	4.46378e-16
1151	SGCD	12.7645	4.85814e-16
1152	TCF7	-3.60574	4.94815e-16
1153	RTN4	2.33674	5.01229e-16
1154	NCS1	2.92401	5.02859e-16
1155	USF3	-2.67507	5.13206e-16
1156	CACNB3	4.09454	5.20771e-16
1157	SPN	-5.34399	5.34462e-16
1158	SESN2	3.00871	5.38846e-16
1159	DDX25	-6.27872	5.64649e-16
1160	DUSP6	-4.90844	6.13718e-16
1161	SCARB2	3.26742	6.48447e-16
1162	SYT12	-5.563	6.58554e-16
1163	CALR	2.12747	6.60885e-16
1164	PCK2	2.58583	6.6493e-16
1165	SERINC2	-2.80538	6.8191e-16
1166	KHNYN	4.19539	6.8908e-16
1167	ITGAL	-5.76958	6.95376e-16
1168	MAP3K20	2.41057	7.3521e-16
1169	H2AC4	-13.0463	7.60223e-16
1170	SLFN5	3.92032	7.85721e-16
1171	MT-CYB	-1.98755	7.86394e-16
1172	TMCO3	2.46476	8.34852e-16
1173	ZNF460	-3.70242	8.47407e-16
1174	OGDHL	-4.95958	8.74034e-16
1175	PDGFRA	4.82093	9.23681e-16
1176	PAPSS2	2.52164	9.27783e-16
1177	KIF5A	-5.68958	9.3288e-16
1178	TBX1	-7.05939	9.56304e-16
1179	C22orf23	5.14179	9.58386e-16
1180	MSI1	-6.41799	9.97064e-16
1181	MPP6	-2.66584	1.02804e-15
1182	DNAJB4	3.9191	1.04693e-15
1183	DPY19L1	2.76716	1.07126e-15
1184	HIVEP3	5.31975	1.07126e-15
1185	LBH	2.629	1.14562e-15
1186	WNT5B	4.89574	1.14562e-15
1187	CNKSR2	-4.90631	1.19332e-15
1188	TMEM125	-10.1948	1.21992e-15
1189	ADAMTS1	2.27537	1.2751e-15
1190	FIGN	-3.68737	1.2978e-15
1191	ELAVL2	-5.88207	1.31295e-15
1192	NRG3	-5.92159	1.34333e-15
1193	HDAC5	2.42916	1.36936e-15
1194	CARS1	2.42596	1.41194e-15
1195	ENHO	-6.96655	1.42663e-15
1196	TICAM1	5.5568	1.46186e-15
1197	HEXA	2.88498	1.47897e-15
1198	BEND3	-2.6823	1.55038e-15
1199	LRP1	2.8022	1.56335e-15
1200	NMRK2	-5.14151	1.58013e-15
1201	PARP15	-4.73629	1.58013e-15
1202	SARS1	2.37272	1.69757e-15
1203	MGAT1	2.20976	1.74743e-15
1204	CELSR3	-4.06201	1.81863e-15
1205	LYAR	-2.58096	1.86563e-15
1206	PPP1R3C	6.1076	1.88828e-15
1207	TSPYL5	8.92539	1.9759e-15
1208	C4orf3	2.39821	1.99138e-15
1209	TESPA1	-5.08871	2.00191e-15
1210	HAPLN3	2.94991	2.05308e-15
1211	PAX5	-11.9557	2.05527e-15
1212	SASH1	2.62028	2.08561e-15
1213	GOLT1B	2.88098	2.20747e-15
1214	AC244197.3	6.09489	2.26646e-15
1215	DAB1	-7.85061	2.30791e-15
1216	SRRM1	-2.04289	2.32026e-15
1217	SPSB1	3.19033	2.87203e-15
1218	VEGFC	4.82381	2.90037e-15
1219	TRIM33	-2.18106	3.07609e-15
1220	NEBL	-5.52845	3.0828e-15
1221	SLC2A3	-2.85097	3.17792e-15
1222	FRMD8	2.87361	3.42879e-15
1223	GABRA3	-7.8074	3.44032e-15
1224	AIF1L	-4.88322	3.47008e-15
1225	NEFL	-5.88788	3.48844e-15
1226	PPP1R18	2.58158	3.52949e-15
1227	NHSL1	-2.31023	3.62029e-15
1228	DTX2	-2.62065	3.63444e-15
1229	KRT8	-3.80833	3.63444e-15
1230	SPRYD3	3.82527	3.6561e-15
1231	IER5	3.04774	3.77083e-15
1232	SNTA1	3.50844	4.02804e-15
1233	OR56A4	-4.57804	4.06775e-15
1234	IGSF21	-12.4422	4.12229e-15
1235	SLC37A1	-3.98826	4.17292e-15
1236	H1-1	-11.9914	4.29949e-15
1237	HSPA5	2.58132	4.39569e-15
1238	FIBIN	8.95249	4.54929e-15
1239	C13orf42	-6.8561	4.60655e-15
1240	MED8	3.70228	4.674e-15
1241	TSPAN33	-5.65666	4.83879e-15
1242	KCNH2	-5.59865	4.90113e-15
1243	TAFA5	2.71086	4.90693e-15
1244	ADAMTS4	3.50598	4.99417e-15
1245	IRAK1	3.02414	4.99528e-15
1246	SGSM1	-7.40745	5.0796e-15
1247	RHOQ	2.48289	5.29943e-15
1248	ZNF138	-3.39352	5.36611e-15
1249	H1-0	2.21855	5.70941e-15
1250	CUEDC1	3.38966	5.72015e-15
1251	FHL2	2.97664	5.85993e-15
1252	FAM169A	-4.34355	5.86339e-15
1253	PLA2G3	-9.43964	6.04465e-15
1254	PBXIP1	2.72136	6.06949e-15
1255	GALNT2	2.38061	6.29345e-15
1256	NADSYN1	-2.36048	6.56646e-15
1257	SPOCK1	4.03791	6.88482e-15
1258	GLG1	2.32109	6.92514e-15
1259	FAP	11.0242	6.94673e-15
1260	TRIM2	-3.31082	7.04328e-15
1261	FILIP1L	4.39085	7.14508e-15
1262	IGFBP6	6.23	7.21587e-15
1263	GRM2	-7.88959	7.24672e-15
1264	TM9SF3	2.26777	7.25606e-15
1265	MYCL	-4.25176	7.38091e-15
1266	LAMP2	2.69853	7.48119e-15
1267	TMEM266	-4.48198	7.69391e-15
1268	FGF13	-4.35176	7.69542e-15
1269	PPIB	2.27425	7.94912e-15
1270	TBC1D10A	3.72151	7.97777e-15
1271	NPTN	2.9527	8.18361e-15
1272	ME1	3.02462	8.24619e-15
1273	ENPEP	6.86488	8.40789e-15
1274	SOCS2	-2.89196	8.44341e-15
1275	MT1H	-11.6781	8.50827e-15
1276	CDH7	-7.37125	8.62714e-15
1277	SINHCAF	-2.4343	8.74716e-15
1278	ACTR1A	2.28553	8.79072e-15
1279	FOXI3	-9.42038	9.06582e-15
1280	PTPRZ1	-10.3687	9.20423e-15
1281	F2RL1	-3.65554	9.43146e-15
1282	CHN2	-8.24425	9.56655e-15
1283	S100A10	2.13738	9.64751e-15
1284	SPTAN1	1.95759	9.71954e-15
1285	TUFT1	3.27629	9.95734e-15
1286	CC2D1B	2.90858	1.07231e-14
1287	LYN	-2.63917	1.08405e-14
1288	HNF4G	-8.55636	1.09818e-14
1289	NTS	-12.3036	1.12023e-14
1290	B3GLCT	3.9836	1.15114e-14
1291	ARRB2	-2.47512	1.15585e-14
1292	APMAP	2.39745	1.18364e-14
1293	MDGA1	5.38156	1.19759e-14
1294	PROX1	-5.21454	1.21012e-14
1295	KANK2	2.41978	1.21337e-14
1296	ZMAT3	2.63975	1.27256e-14
1297	ALPL	-2.13396	1.30624e-14
1298	GSTM1	5.52084	1.30624e-14
1299	IRX3	5.57108	1.30624e-14
1300	MAP7	-5.34319	1.33909e-14
1301	FGF12	-6.8588	1.35325e-14
1302	ST8SIA3	-9.54809	1.38812e-14
1303	SLC39A7	2.23108	1.41453e-14
1304	PCDH11Y	-6.87368	1.43229e-14
1305	WTIP	2.77626	1.43511e-14
1306	ZBTB47	3.24459	1.46642e-14
1307	RIC3	-9.68881	1.51265e-14
1308	OPTN	3.30391	1.64308e-14
1309	PHC2	3.80926	1.64688e-14
1310	FAM83B	-6.31565	1.65835e-14
1311	JDP2	3.1312	1.72196e-14
1312	TCF7L2	-3.05868	1.72546e-14
1313	ONECUT1	-11.7472	1.7446e-14
1314	ZNF99	-5.30533	1.80243e-14
1315	SFTPB	-5.61901	1.83664e-14
1316	GBP1	11.988	1.86582e-14
1317	TINAGL1	4.2712	1.88988e-14
1318	CHRNA7	-5.3294	1.9395e-14
1319	ADAM33	5.11474	1.95906e-14
1320	STK26	-2.51798	1.96534e-14
1321	HCN4	-9.36575	1.96897e-14
1322	IRX1	-2.7773	2.00529e-14
1323	SRM	-1.96019	2.05252e-14
1324	CCNG2	3.42598	2.07967e-14
1325	CAT	3.46009	2.1794e-14
1326	ALDH1L2	3.9625	2.34738e-14
1327	GOLGA8A	3.10865	2.36981e-14
1328	TWIST1	11.8194	2.37924e-14
1329	ABRACL	-2.50714	2.3806e-14
1330	ZNF253	-4.35551	2.41558e-14
1331	RECK	3.48579	2.52893e-14
1332	FAM214B	3.6191	2.53581e-14
1333	DCTN2	2.78147	2.62548e-14
1334	EHD3	2.75868	2.66226e-14
1335	CHMP3	2.86401	2.68518e-14
1336	PCBP4	2.48452	2.68551e-14
1337	PLXNB2	2.72734	2.74147e-14
1338	KLHL4	-5.44527	2.87835e-14
1339	RUSF1	2.54451	2.88997e-14
1340	SORBS3	2.38813	3.04757e-14
1341	SLAIN1	-8.2307	3.08028e-14
1342	JPH4	-8.26617	3.11665e-14
1343	PSIP1	-2.09022	3.13502e-14
1344	FOXB1	-12.3454	3.19589e-14
1345	POU6F2	-5.19293	3.27081e-14
1346	H2AC21	-11.7471	3.3483e-14
1347	MTMR6	2.45904	3.36082e-14
1348	WDR13	3.46753	3.41444e-14
1349	RCN1	2.02306	3.46879e-14
1350	RNPEPL1	3.39279	3.51805e-14
1351	DSG2	-4.09781	3.54879e-14
1352	VSIG10	-2.40233	3.62145e-14
1353	PTGS2	7.05062	3.7323e-14
1354	SSTR2	-4.01635	4.12706e-14
1355	KCNK5	-12.2533	4.18936e-14
1356	MTDH	2.05483	4.28358e-14
1357	TNFRSF1A	2.24869	4.40541e-14
1358	PRR16	5.83584	4.45878e-14
1359	PGPEP1	-4.11266	4.55834e-14
1360	NELL2	-8.99603	4.7e-14
1361	SLC1A5	2.29829	4.71444e-14
1362	SMARCA2	3.59896	4.7748e-14
1363	KCNK12	-5.48552	4.84393e-14
1364	VASP	2.85536	5.08052e-14
1365	MXI1	2.92213	5.08591e-14
1366	BST1	3.60714	5.09234e-14
1367	ZNF519	-3.06642	5.09234e-14
1368	SSR3	1.95287	5.16364e-14
1369	ETV4	-5.5245	5.28134e-14
1370	TMEM30A	2.58944	5.28134e-14
1371	XPNPEP3	-2.81499	5.39239e-14
1372	MAP7D1	2.3844	5.41947e-14
1373	ATXN2L	-1.9193	5.48023e-14
1374	LONP2	2.23273	5.70334e-14
1375	TMEM47	2.44416	5.71274e-14
1376	IRAG1	4.24859	5.83706e-14
1377	ATG9A	2.30376	5.87504e-14
1378	SMARCD3	3.73791	5.99674e-14
1379	LIMA1	2.75121	6.07922e-14
1380	SOCS1	-4.69425	6.15491e-14
1381	HDLBP	2.42939	6.84213e-14
1382	CNRIP1	7.37214	7.2623e-14
1383	SEMA3A	-4.49232	7.32072e-14
1384	H3C4	-12.0826	7.37366e-14
1385	NFE2L3	-4.15991	7.42961e-14
1386	ADAMTS12	2.989	7.65884e-14
1387	SEPTIN7	2.00182	7.71251e-14
1388	GLIS1	6.05466	7.72078e-14
1389	LOXL3	3.22618	7.72078e-14
1390	MBOAT2	2.96716	7.96924e-14
1391	MYO1E	3.99317	8.09816e-14
1392	PICALM	2.66214	8.13595e-14
1393	SRPX	3.06675	8.41102e-14
1394	CLTC	1.93472	8.70158e-14
1395	RYR3	5.26192	8.80676e-14
1396	AC256203.2	-12.0308	9.28062e-14
1397	KDF1	-9.11855	9.45674e-14
1398	WDR75	-3.29256	9.49034e-14
1399	NECTIN1	-2.67464	9.92871e-14
1400	PPIC	4.00195	1.03713e-13
1401	CASR	-6.27579	1.108e-13
1402	PDE3B	-4.19674	1.108e-13
1403	WFDC1	3.90936	1.10972e-13
1404	PJA2	2.40475	1.11151e-13
1405	RGMB	2.96743	1.12919e-13
1406	RGS7BP	-7.95318	1.14353e-13
1407	MAMLD1	5.53305	1.14914e-13
1408	ARFGEF3	-4.33873	1.15132e-13
1409	GPX8	2.44986	1.15132e-13
1410	CLIC4	2.09972	1.19971e-13
1411	RUNX2	6.92494	1.24953e-13
1412	RIOK3	2.49664	1.25679e-13
1413	FERMT1	-4.67327	1.26795e-13
1414	TUBB2B	-3.18799	1.27264e-13
1415	LPCAT2	2.95932	1.29696e-13
1416	FAM189A2	-5.79257	1.30801e-13
1417	CNOT6	-2.29026	1.33446e-13
1418	NGFR	-4.3741	1.34471e-13
1419	RIN1	3.80894	1.35958e-13
1420	GFOD1	-3.30934	1.36389e-13
1421	DCAF6	2.65391	1.36418e-13
1422	CANX	1.97112	1.45782e-13
1423	TM9SF1	2.73173	1.45997e-13
1424	CAMSAP3	-11.5002	1.46077e-13
1425	MAGED1	2.36176	1.4914e-13
1426	SLC39A10	-2.82693	1.54942e-13
1427	NBPF26	2.90321	1.55357e-13
1428	LRP8	-3.53694	1.5552e-13
1429	ATP6AP1	2.47095	1.56633e-13
1430	NFATC1	-2.62702	1.57774e-13
1431	PDAP1	1.97111	1.58053e-13
1432	H4C2	-11.3218	1.58801e-13
1433	ATP6V0D1	2.4832	1.59409e-13
1434	CDC42EP5	4.91909	1.62196e-13
1435	PLAC9	4.59486	1.62812e-13
1436	GNB1	2.02314	1.64071e-13
1437	ADGRG2	-4.52033	1.64951e-13
1438	SIX3	-11.525	1.65412e-13
1439	PCDHGA12	4.06007	1.66179e-13
1440	SLC25A43	3.70788	1.70629e-13
1441	SURF4	2.14333	1.71846e-13
1442	ADM	2.77898	1.74212e-13
1443	CHAC1	3.13422	1.79119e-13
1444	GORASP1	2.50764	1.86745e-13
1445	KNDC1	-6.8078	1.9049e-13
1446	AHR	2.71779	1.95087e-13
1447	MAGI2	-4.92119	1.96801e-13
1448	DDIT3	4.76876	2.04966e-13
1449	LRP12	3.25169	2.07108e-13
1450	YPEL5	2.67642	2.09606e-13
1451	EPHA7	-4.02256	2.09889e-13
1452	P4HA3	5.88139	2.10474e-13
1453	MFGE8	2.01592	2.11198e-13
1454	EPHA5	11.387	2.12547e-13
1455	DNMT3A	-2.68509	2.13716e-13
1456	RAC3	-2.44741	2.27369e-13
1457	SEC23A	2.35269	2.47569e-13
1458	G6PD	2.15849	2.52473e-13
1459	ESYT2	2.5195	2.55126e-13
1460	CRACD	-3.88856	2.57536e-13
1461	AP2M1	1.86792	2.66296e-13
1462	BMPER	6.20464	2.73159e-13
1463	OR5A2	-5.14565	2.8139e-13
1464	LATS2	2.26867	2.82074e-13
1465	ACTG2	11.2276	2.84399e-13
1466	NAP1L2	-7.35414	2.95151e-13
1467	ATP5IF1	-2.17048	2.95283e-13
1468	SATL1	-4.01211	2.95444e-13
1469	IGFBP7	11.8075	3.16011e-13
1470	ADGRL1	-2.77185	3.17211e-13
1471	EPN3	-6.3119	3.17342e-13
1472	HEPH	3.07871	3.24156e-13
1473	NDUFA4L2	10.4102	3.30196e-13
1474	DERL1	2.22401	3.32471e-13
1475	PCDHA4	-4.03713	3.36675e-13
1476	SLC2A4RG	2.38173	3.38136e-13
1477	UHMK1	2.17792	3.4028e-13
1478	MORF4L2	1.88231	3.43674e-13
1479	ACE2	-5.80901	3.52848e-13
1480	PLK2	3.83377	3.53638e-13
1481	TBX18	11.3187	3.67682e-13
1482	CKMT1B	-11.9427	3.69503e-13
1483	IFNLR1	-8.5722	3.73945e-13
1484	BCL2L2	2.63409	3.75119e-13
1485	ELF3	-5.55898	3.82722e-13
1486	EPN1	2.19568	3.93989e-13
1487	SH2D3A	-3.5809	3.96153e-13
1488	ALCAM	2.90289	4.05321e-13
1489	SACS	2.24615	4.13901e-13
1490	TGFB3	6.00873	4.17707e-13
1491	RAB12	-3.81014	4.18624e-13
1492	ARF4	2.57134	4.29531e-13
1493	TES	2.38102	4.30041e-13
1494	PCDHB5	-3.93119	4.30356e-13
1495	AC138969.1	2.20908	4.30784e-13
1496	COPZ2	8.58121	4.39796e-13
1497	ASPH	2.31527	4.45268e-13
1498	TRIM4	4.24256	4.45268e-13
1499	NLGN3	-4.91446	4.49074e-13
1500	FAM43A	3.94211	4.5148e-13
1501	COPZ1	2.32832	4.5538e-13
1502	SKIL	-2.42687	4.87694e-13
1503	VPS35	2.16637	4.95953e-13
1504	TGFBR1	2.1396	5.08827e-13
1505	GABRG2	-5.29046	5.36048e-13
1506	HIF1A	2.08944	5.36048e-13
1507	TMEM212	-3.53024	5.56255e-13
1508	SLC12A4	2.54689	5.57376e-13
1509	HAP1	-5.08616	5.6017e-13
1510	LIF	5.0125	5.6017e-13
1511	FEZF1	-11.8615	5.62647e-13
1512	GABRA5	-3.08942	5.62647e-13
1513	HLA-A	2.06137	5.63106e-13
1514	ACTG1	1.84434	5.66526e-13
1515	DNAJB2	2.47068	5.93331e-13
1516	BVES	3.23767	5.97079e-13
1517	C11orf96	7.22742	6.00391e-13
1518	MARK1	-3.53101	6.01454e-13
1519	DCBLD1	2.68659	6.48974e-13
1520	CPNE7	-4.17622	6.56619e-13
1521	HAPLN4	-4.83898	6.79324e-13
1522	CORO2A	-3.49909	6.93752e-13
1523	SOX21	-11.2727	7.38302e-13
1524	ATP10B	-5.67929	7.60858e-13
1525	ST3GAL1	2.47916	7.70609e-13
1526	IGLON5	-5.54362	7.81017e-13
1527	CREB3	2.7701	7.8525e-13
1528	HTRA3	4.40826	7.89018e-13
1529	KRCC1	3.40133	8.03163e-13
1530	TBX15	11.2256	8.4556e-13
1531	PCDH1	-2.36292	8.46373e-13
1532	SIAH2	2.47699	8.52339e-13
1533	GNAL	-3.39996	8.57937e-13
1534	TGOLN2	2.18131	8.64953e-13
1535	FUT11	2.86977	8.66345e-13
1536	GRIK3	-11.6635	8.90078e-13
1537	GPR176	2.15777	9.24098e-13
1538	SERINC5	-2.37911	9.66218e-13
1539	TMEM167B	3.03678	9.7106e-13
1540	CYB5R3	2.35571	1.00179e-12
1541	MMP15	-2.92136	1.00689e-12
1542	DIP2C	2.12354	1.00889e-12
1543	PROM2	-4.37316	1.01593e-12
1544	PDCD2L	-3.01111	1.02485e-12
1545	TMED3	2.25557	1.02816e-12
1546	ERC2	-7.17905	1.05509e-12
1547	CKMT1A	-11.7276	1.08242e-12
1548	RYR2	-7.76893	1.08517e-12
1549	AJUBA	2.66522	1.1142e-12
1550	GPR143	-9.10153	1.13773e-12
1551	HK2	2.07029	1.22095e-12
1552	GDI1	2.09619	1.25761e-12
1553	MCM4	-2.56295	1.25833e-12
1554	UBN2	-2.36482	1.31272e-12
1555	HMGN4	2.35715	1.35192e-12
1556	AC120057.2	11.063	1.36474e-12
1557	PLPPR4	4.27022	1.36896e-12
1558	ZNF429	-2.82211	1.37555e-12
1559	VKORC1	2.30838	1.38258e-12
1560	AFAP1	2.79373	1.43179e-12
1561	EPB41	-3.64248	1.43203e-12
1562	PHC3	-2.69459	1.43847e-12
1563	SNRPA	-1.96204	1.45773e-12
1564	TTC3	3.00673	1.47681e-12
1565	VDR	5.7297	1.48604e-12
1566	PRSS12	3.59055	1.52308e-12
1567	MATK	-5.11634	1.53324e-12
1568	SH3BGRL2	-2.9755	1.54591e-12
1569	NR2F2	7.05364	1.58737e-12
1570	CTNNA2	-7.46475	1.59237e-12
1571	MEIS2	3.74489	1.59953e-12
1572	BHLHE40	3.2982	1.60091e-12
1573	ANO10	2.38091	1.62685e-12
1574	VGLL3	3.29141	1.62993e-12
1575	NBL1	2.62734	1.63473e-12
1576	CRIP3	-9.07053	1.6351e-12
1577	NAB2	2.62001	1.67764e-12
1578	HSPA13	2.95581	1.68044e-12
1579	FAM91A1	2.2117	1.70666e-12
1580	ANTXR2	3.36731	1.76881e-12
1581	ASRGL1	-3.821	1.77014e-12
1582	H6PD	2.89623	1.78399e-12
1583	PIPOX	-5.26806	1.82884e-12
1584	PLXDC2	-2.69863	1.83688e-12
1585	PRAC1	-5.60715	1.83766e-12
1586	NKAIN3	-3.92844	1.85695e-12
1587	SSH1	2.14132	1.91163e-12
1588	SUMF2	2.52168	1.93327e-12
1589	HP1BP3	2.04282	1.95907e-12
1590	B4GALNT3	-5.92638	2.00888e-12
1591	ZFHX4	2.89249	2.04121e-12
1592	LURAP1L	7.25147	2.0456e-12
1593	NKD2	-8.94819	2.09111e-12
1594	PTPN6	-6.22615	2.19478e-12
1595	CCDC33	-8.24539	2.20713e-12
1596	PTK7	3.17823	2.30391e-12
1597	YKT6	1.98127	2.36227e-12
1598	PLAT	3.71441	2.37667e-12
1599	RBM38	-2.36283	2.45581e-12
1600	APOC1	-5.17703	2.45611e-12
1601	ZNF286A	-2.72018	2.45659e-12
1602	TRIM3	3.78216	2.47402e-12
1603	COX20	2.1918	2.48066e-12
1604	CLIP3	3.09717	2.54939e-12
1605	CRISPLD1	-3.67987	2.60689e-12
1606	TXNIP	10.7681	2.61769e-12
1607	NPR3	6.8291	2.63642e-12
1608	IDO2	-5.41524	2.71243e-12
1609	ACTA1	6.91132	2.76532e-12
1610	SPPL2A	2.07818	2.7871e-12
1611	PPP2R2B	-6.28514	2.80885e-12
1612	CNN3	1.98496	2.88521e-12
1613	RRAGA	2.04976	2.92336e-12
1614	AC007326.4	-2.47891	2.95089e-12
1615	GRTP1	-4.08215	2.9975e-12
1616	SUGCT	5.06908	2.9975e-12
1617	IRX2	-2.26739	3.02222e-12
1618	MICAL1	2.30027	3.14479e-12
1619	ATP2A2	2.08131	3.14812e-12
1620	PLCG2	-9.14206	3.15566e-12
1621	VANGL2	-2.01338	3.18505e-12
1622	AKT3	2.07941	3.27835e-12
1623	POFUT1	2.67355	3.28136e-12
1624	PSG2	-5.66973	3.28136e-12
1625	IRF1	3.12814	3.40973e-12
1626	NEXN	2.89231	3.45535e-12
1627	BTBD6	2.82537	3.4817e-12
1628	CASP4	9.33176	3.50926e-12
1629	GEM	3.8507	3.53286e-12
1630	GTF2H2C	-3.00905	3.57643e-12
1631	DAPK1	-3.37415	3.68848e-12
1632	ELMOD1	-4.92294	3.73611e-12
1633	ITGA1	2.68501	3.81597e-12
1634	AC026464.4	10.8534	3.90017e-12
1635	STOM	2.17054	3.95215e-12
1636	ZNF296	-4.58311	4.00587e-12
1637	LGR5	8.50886	4.05157e-12
1638	LPAR4	-4.48017	4.06145e-12
1639	LRRC41	2.10205	4.06436e-12
1640	MGST1	-3.75931	4.09269e-12
1641	CLEC2D	-3.22257	4.11388e-12
1642	ADCY1	-3.58595	4.23843e-12
1643	WDR74	-2.43366	4.28429e-12
1644	LSM6	-2.36327	4.44103e-12
1645	SLC8A1	5.5579	4.46352e-12
1646	TMX4	2.50465	4.55388e-12
1647	SLC35D1	3.53508	4.63779e-12
1648	CITED2	2.45435	4.72989e-12
1649	HRH2	-5.06857	4.84473e-12
1650	NIBAN2	2.70316	4.92983e-12
1651	DR1	1.92834	4.95065e-12
1652	PRKCZ	-3.82975	5.00479e-12
1653	BPTF	-1.93806	5.2886e-12
1654	NUP214	-2.15973	5.34211e-12
1655	FOXO1	-3.31681	5.36812e-12
1656	RPS6KA3	2.59514	5.43116e-12
1657	OTX2	-11.397	5.44887e-12
1658	CHRDL1	-6.34571	5.63408e-12
1659	MBTPS2	2.57983	5.6495e-12
1660	RERE	-2.11668	5.69589e-12
1661	CRMP1	-2.17343	5.80917e-12
1662	NBEAL2	-2.74178	5.86409e-12
1663	AC116366.1	5.46041	5.99597e-12
1664	PHGDH	2.24315	6.3329e-12
1665	CD164	2.09502	6.38129e-12
1666	RPRM	-11.4539	6.63508e-12
1667	ST8SIA6	-6.15104	6.6697e-12
1668	TRABD2A	-3.84774	6.75361e-12
1669	FOSL1	4.94952	6.85483e-12
1670	NR2F1	8.38128	7.0847e-12
1671	SLC45A4	-2.74997	7.27696e-12
1672	ARHGAP10	3.3262	7.67106e-12
1673	APBA1	5.50033	7.75848e-12
1674	TNFRSF10B	2.70923	7.79387e-12
1675	CA2	-8.72133	8.04737e-12
1676	AK7	-5.51967	8.1684e-12
1677	ABCG2	-5.56857	8.25795e-12
1678	GSTK1	2.89789	8.35717e-12
1679	TOR1B	2.4306	8.36618e-12
1680	MAML1	-2.32382	8.3782e-12
1681	TWF1	2.42134	8.3782e-12
1682	EN1	10.7057	8.41452e-12
1683	GGT1	-4.98301	8.74884e-12
1684	PIGK	3.29861	8.74884e-12
1685	TCN2	-2.91701	8.82856e-12
1686	FAM172A	3.57609	8.87319e-12
1687	NNT	2.30236	9.03035e-12
1688	OLFM1	-3.74643	9.07375e-12
1689	ZNF428	2.88173	9.09461e-12
1690	PTP4A2	1.87213	9.10579e-12
1691	IDH1	-1.99941	9.12261e-12
1692	CCL5	-5.48156	9.13242e-12
1693	VAMP3	2.09638	9.14512e-12
1694	KIAA1549L	3.50551	9.23493e-12
1695	BEX2	-7.03458	9.66759e-12
1696	GDF6	7.3014	9.76075e-12
1697	GPI	1.78519	9.76645e-12
1698	PLPP2	-3.12591	9.98299e-12
1699	SYNM	5.22503	1.00114e-11
1700	TADA3	2.16446	1.00529e-11
1701	CHPF2	3.02444	1.03177e-11
1702	SERPINE2	1.99736	1.04446e-11
1703	TMEM182	-3.57202	1.07618e-11
1704	GDA	-4.81334	1.1062e-11
1705	UNC5A	-6.91595	1.12891e-11
1706	NLRP12	-5.62522	1.1316e-11
1707	CSF1	4.72741	1.13737e-11
1708	LOX	10.6761	1.14326e-11
1709	TRAK2	2.30254	1.17821e-11
1710	SEPHS1	-2.14957	1.20977e-11
1711	SNRPC	-2.21036	1.23536e-11
1712	ATP6V0E1	2.09677	1.24129e-11
1713	LAD1	-7.18744	1.27135e-11
1714	ARHGAP44	-3.29797	1.30561e-11
1715	CST3	3.87432	1.31109e-11
1716	FBLN5	3.82889	1.31303e-11
1717	ENTPD6	2.22566	1.34895e-11
1718	PTP4A3	-3.35947	1.35241e-11
1719	AMIGO3	-11.3791	1.35546e-11
1720	PHLDB2	1.94636	1.35563e-11
1721	MET	2.78738	1.36982e-11
1722	CASTOR2	-2.57371	1.38717e-11
1723	PPP3CB	2.2741	1.39313e-11
1724	SERINC3	2.59997	1.43188e-11
1725	HSPB1	2.01732	1.43839e-11
1726	RAB3GAP1	1.95116	1.44215e-11
1727	TGFB2	5.1648	1.45156e-11
1728	CDKN2B	10.4997	1.46993e-11
1729	IFNGR2	2.23083	1.48199e-11
1730	SHOX	-5.02048	1.51052e-11
1731	P3H2	3.38527	1.51528e-11
1732	ABCF2-H2BE1	10.5937	1.51631e-11
1733	SEC13	1.9585	1.56238e-11
1734	MPRIP	2.10464	1.61133e-11
1735	MSH2	-2.31218	1.62522e-11
1736	SLC35B3	2.63132	1.66389e-11
1737	GNAS	1.84966	1.67461e-11
1738	NBPF15	3.0857	1.70741e-11
1739	ARRDC4	4.09252	1.71952e-11
1740	PRMT2	2.49806	1.75644e-11
1741	AFDN	-2.06924	1.79857e-11
1742	CCDC69	-3.8061	1.81012e-11
1743	PLXNA1	1.88916	1.81572e-11
1744	TRAF5	2.35173	1.82543e-11
1745	USP49	-2.80334	1.84902e-11
1746	TEAD1	2.55028	1.87544e-11
1747	GRIK5	-4.10689	1.89318e-11
1748	IL11	3.46849	1.90544e-11
1749	PPP3CC	3.27138	1.90544e-11
1750	ZNF33A	-2.48347	1.90642e-11
1751	SLITRK3	-7.00272	1.91938e-11
1752	ZNF114	-4.20185	1.96785e-11
1753	FRAT2	-3.06668	1.99657e-11
1754	ACOT2	4.14504	2.01526e-11
1755	MPZL1	2.01708	2.02306e-11
1756	HAS2	2.22237	2.04207e-11
1757	NOL4L	-2.13186	2.04575e-11
1758	STX5	2.40352	2.04575e-11
1759	UGT3A2	-7.21784	2.06932e-11
1760	CIB1	2.54369	2.07839e-11
1761	EPB41L5	-2.29007	2.10276e-11
1762	HERC3	3.76483	2.13092e-11
1763	KMT5A	2.32821	2.13092e-11
1764	PAIP2B	-3.68118	2.13856e-11
1765	UBE2B	2.29106	2.1658e-11
1766	KLHL3	-4.55009	2.2315e-11
1767	MEIS3	2.95618	2.23916e-11
1768	GPR107	1.97705	2.24295e-11
1769	CTBS	4.48044	2.24873e-11
1770	ARPC4	2.18103	2.25479e-11
1771	N4BP2	-2.07952	2.30993e-11
1772	GALNT13	-6.65282	2.32795e-11
1773	TMEM30B	-4.62861	2.32818e-11
1774	PPL	-5.20902	2.34876e-11
1775	NACAD	4.11809	2.39418e-11
1776	C14orf28	5.07595	2.40615e-11
1777	CYSLTR1	-3.28716	2.41201e-11
1778	NBR1	1.98103	2.42827e-11
1779	MAP4	1.78323	2.4507e-11
1780	DPPA2	-10.6813	2.48559e-11
1781	CPPED1	2.98636	2.50784e-11
1782	TBL2	2.40654	2.55807e-11
1783	CYB5A	-2.14102	2.59497e-11
1784	ARCN1	1.76147	2.62432e-11
1785	ELOVL7	-5.29477	2.68368e-11
1786	GNB2	2.09662	2.70073e-11
1787	TMED1	2.78716	2.71412e-11
1788	ITGA3	4.50856	2.7761e-11
1789	ICOSLG	-3.67934	2.7766e-11
1790	CALHM2	9.52238	2.80356e-11
1791	SNX17	2.23963	2.86099e-11
1792	CFAP97D1	-6.39897	2.88347e-11
1793	NFIC	2.62418	2.89751e-11
1794	CDK19	2.68451	2.91099e-11
1795	IGF2R	1.97455	2.91103e-11
1796	PTMA	-2.14055	2.95962e-11
1797	NPR2	2.9217	3.04091e-11
1798	ARFGAP1	1.96233	3.07681e-11
1799	MAP1LC3A	3.62246	3.12879e-11
1800	CERCAM	2.52764	3.13153e-11
1801	HLA-DOA	-6.20386	3.29345e-11
1802	OLIG3	-11.1637	3.30843e-11
1803	PDCD1LG2	7.86096	3.33223e-11
1804	MYOZ3	-4.50963	3.34326e-11
1805	AGTR1	10.6519	3.34777e-11
1806	VAMP5	4.42267	3.36153e-11
1807	DLGAP1	-5.78975	3.37409e-11
1808	STXBP5L	-8.28263	3.42911e-11
1809	ABL1	1.75492	3.43923e-11
1810	SLC9A4	-6.05462	3.45361e-11
1811	CUX2	-10.5428	3.58177e-11
1812	ATP13A3	2.07526	3.61771e-11
1813	FBLN2	3.1882	3.67028e-11
1814	NIPSNAP3A	3.08964	3.69107e-11
1815	DKK1	7.6459	3.77345e-11
1816	VCAN	1.85896	3.7905e-11
1817	LGALS3	3.68164	3.93802e-11
1818	ZNF436	5.65837	3.95059e-11
1819	ACVR1	2.69793	3.95931e-11
1820	TMEM181	2.10802	4.0348e-11
1821	RETREG2	2.13666	4.10269e-11
1822	NTRK2	9.61873	4.14386e-11
1823	GNL2	-2.03063	4.19548e-11
1824	TERT	-10.6178	4.19981e-11
1825	MDK	-3.45881	4.24576e-11
1826	NDUFA3	-2.00595	4.53477e-11
1827	FNDC1	4.20497	4.54767e-11
1828	RPS6KA2	3.01494	4.66918e-11
1829	ATP5F1E	1.95415	4.7188e-11
1830	JOSD2	4.80013	4.79372e-11
1831	MFSD13A	-2.97648	4.97715e-11
1832	PINK1	2.50956	5.00543e-11
1833	SERPINB9	-3.46327	5.00543e-11
1834	NNMT	10.1378	5.17899e-11
1835	GLI2	-1.76706	5.29026e-11
1836	PPP1R9A	-3.41417	5.31199e-11
1837	MYL12B	1.79776	5.37271e-11
1838	SYNPO	4.55753	5.37306e-11
1839	FDFT1	-1.87441	5.40046e-11
1840	HIC1	10.3081	5.40399e-11
1841	CEBPZ	-1.93799	5.43219e-11
1842	MGAT4C	-5.3411	5.85366e-11
1843	POTEI	-5.55888	5.97468e-11
1844	ACSM2B	-8.50687	6.03465e-11
1845	POLH	2.50146	6.54183e-11
1846	PLAGL1	4.60219	7.02199e-11
1847	SOX4	-2.15496	7.02199e-11
1848	SNRPN	-1.7053	7.14716e-11
1849	PDLIM5	2.2731	7.15742e-11
1850	LAYN	4.59055	7.209e-11
1851	PALD1	-2.72184	7.21094e-11
1852	PCDHGA11	2.86442	7.22249e-11
1853	CHST14	2.9429	7.38619e-11
1854	TRPM3	-5.44993	7.55759e-11
1855	COTL1	2.13641	7.61401e-11
1856	HCFC1	-1.87783	7.79117e-11
1857	SLC29A1	-2.68886	7.95464e-11
1858	WSB1	1.81757	8.0413e-11
1859	SLC16A12	-4.47462	8.11732e-11
1860	DBNDD1	-3.3532	8.25029e-11
1861	RESF1	-3.20611	8.38804e-11
1862	ZNF675	-2.5534	8.61091e-11
1863	STOML1	3.08524	8.62148e-11
1864	WDR47	3.08896	8.64257e-11
1865	BRCA1	-2.50493	8.69028e-11
1866	HCN1	-8.49705	8.69541e-11
1867	EPDR1	3.22284	8.70887e-11
1868	FAM168B	1.97624	8.82907e-11
1869	FZD7	1.89301	9.04563e-11
1870	AASS	-2.53741	9.07e-11
1871	KRT80	6.87251	9.08987e-11
1872	ICA1	-5.66614	9.14675e-11
1873	FGD5	-3.61158	9.36826e-11
1874	SFT2D3	-10.9864	9.51297e-11
1875	C1R	5.04975	9.58921e-11
1876	PHETA2	3.49414	9.58921e-11
1877	FLNA	1.77078	9.63409e-11
1878	RNF157	-3.67448	9.63409e-11
1879	UQCRH	-1.75808	9.65509e-11
1880	CTSC	-2.31929	9.79398e-11
1881	DOCK4	-2.68129	9.84414e-11
1882	WDR41	2.17978	9.92675e-11
1883	RAP1B	1.99405	1.01199e-10
1884	SAR1B	2.1574	1.02612e-10
1885	GADD45A	2.83767	1.03026e-10
1886	ADCY8	-10.9758	1.04204e-10
1887	THBS3	4.25858	1.06563e-10
1888	ZNF506	-2.51464	1.07014e-10
1889	WNK3	-2.65268	1.08578e-10
1890	RIMS2	-5.9871	1.09085e-10
1891	GCNT4	3.50708	1.09843e-10
1892	IDO1	-10.968	1.10371e-10
1893	LY6K	6.26957	1.11025e-10
1894	MYT1L	-4.07224	1.14265e-10
1895	ACOT9	2.13332	1.16639e-10
1896	ERCC1	2.39957	1.18906e-10
1897	RGS3	3.13401	1.19441e-10
1898	INSIG2	3.30204	1.25504e-10
1899	LHX5	-11.0445	1.25723e-10
1900	PNPLA8	3.10715	1.25723e-10
1901	NDRG2	-4.83396	1.26889e-10
1902	TBC1D30	-4.88364	1.27515e-10
1903	POLR1G	-2.37075	1.28643e-10
1904	ZNF567	-2.98721	1.29352e-10
1905	CPE	3.74034	1.31355e-10
1906	TBCA	-1.75671	1.31898e-10
1907	TESK1	2.43108	1.34144e-10
1908	AC008982.3	10.1754	1.34722e-10
1909	SMG9	2.48511	1.37017e-10
1910	TRIM16	2.50342	1.39406e-10
1911	TSPAN4	2.16442	1.40202e-10
1912	HRK	-7.14879	1.41493e-10
1913	AMPD2	2.10235	1.41912e-10
1914	RAB39A	-8.4718	1.42902e-10
1915	DTX1	-6.5162	1.43741e-10
1916	CPQ	4.23415	1.43989e-10
1917	VAMP7	2.31697	1.47689e-10
1918	DCTN3	2.71437	1.50003e-10
1919	AOX1	4.73065	1.50668e-10
1920	SMIM13	2.44342	1.5179e-10
1921	ADAM22	-4.15095	1.52173e-10
1922	TEX261	2.01158	1.55127e-10
1923	CLSTN1	1.99437	1.56014e-10
1924	CEBPZOS	-1.87832	1.56414e-10
1925	BTN2A1	2.51243	1.59326e-10
1926	ALDH18A1	2.25456	1.59538e-10
1927	ATP11A	-2.13078	1.60775e-10
1928	GNL3	-1.73268	1.61481e-10
1929	SNX10	-7.36225	1.65025e-10
1930	AC138811.2	10.1426	1.65175e-10
1931	ERP29	1.91948	1.66421e-10
1932	GOLGA1	2.85455	1.6793e-10
1933	CHMP7	2.73861	1.70218e-10
1934	MROH7	-5.19088	1.7038e-10
1935	OXSR1	2.30407	1.71376e-10
1936	PPIE	2.35683	1.74328e-10
1937	AC015802.6	3.91577	1.7502e-10
1938	QSER1	-2.70054	1.7734e-10
1939	SLC35A2	2.40711	1.77464e-10
1940	RBM3	2.45962	1.78794e-10
1941	CPA4	3.74951	1.80425e-10
1942	GDPD2	-5.52966	1.82091e-10
1943	FOXP2	4.69691	1.84272e-10
1944	TXNRD1	1.94385	1.84446e-10
1945	AL132780.3	-10.9018	1.86961e-10
1946	CRYBG2	-11.175	1.86961e-10
1947	HAS3	-3.64742	1.88068e-10
1948	ELMO2	2.29518	1.88311e-10
1949	SAR1A	2.25259	1.88685e-10
1950	C2orf50	-4.13032	1.90136e-10
1951	C2CD2L	2.93492	1.9038e-10
1952	PCDHAC2	-5.62285	1.91213e-10
1953	HES4	5.51486	1.91773e-10
1954	AC124312.1	-4.35888	1.93845e-10
1955	APOL6	3.00998	1.98843e-10
1956	TFPI	-3.35333	1.99208e-10
1957	KATNAL1	2.42088	2.04334e-10
1958	PODN	4.64305	2.04471e-10
1959	ASB8	2.89435	2.06554e-10
1960	TRIM36	-4.72368	2.14121e-10
1961	MAN1B1	2.60936	2.15987e-10
1962	DPPA3	-10.8641	2.1693e-10
1963	EMC6	-2.04227	2.24078e-10
1964	TNNI1	5.41759	2.27947e-10
1965	GNA11	2.59472	2.30055e-10
1966	NEGR1	3.00655	2.32663e-10
1967	GALNT5	4.40502	2.37503e-10
1968	ITGB1BP1	2.11495	2.38437e-10
1969	ADCY5	-3.76739	2.40058e-10
1970	ANXA11	1.76579	2.40058e-10
1971	SERPINB8	3.78654	2.40116e-10
1972	CDH18	-4.67783	2.45426e-10
1973	PNRC1	2.49248	2.46635e-10
1974	VWCE	-4.1831	2.50816e-10
1975	MFSD2B	-3.97306	2.50884e-10
1976	CDKN2C	10.2592	2.51572e-10
1977	NDST1	2.73258	2.52555e-10
1978	PCNP	1.9198	2.53447e-10
1979	ZNF254	-2.33002	2.56476e-10
1980	FAM184A	-6.10677	2.56745e-10
1981	AL035078.4	10.1385	2.61487e-10
1982	HMGCR	-1.9383	2.61986e-10
1983	SSR1	2.47994	2.62169e-10
1984	SEC24D	1.82121	2.62283e-10
1985	SHOC2	2.30371	2.69973e-10
1986	HMCN2	-4.83398	2.70092e-10
1987	LAMA1	-4.06027	2.70155e-10
1988	ADORA2B	4.84366	2.73847e-10
1989	YAP1	1.6441	2.74482e-10
1990	GUK1	2.23643	2.91907e-10
1991	POLRMT	-1.88696	2.94677e-10
1992	PRKCB	-7.38446	2.96111e-10
1993	KNOP1	-1.89695	3.08767e-10
1994	FAM221A	-3.38179	3.10878e-10
1995	ZNF587B	-2.29012	3.20164e-10
1996	TRAP1	-1.7371	3.31512e-10
1997	LITAF	-2.08829	3.33391e-10
1998	C6orf141	-5.04739	3.33677e-10
[truncated: 18,115 more rows]

## Sheet: Fibroblast_to_Macrophage
	resid	log2FoldChange	padj
0	OSBPL10	-10.7107	9.61323e-274
1	ZNF485	-14.2271	5.02368e-201
2	APOE	-11.2898	2.88875e-187
3	ACP5	-16.6199	2.64474e-171
4	FABP4	-13.9219	4.30582e-153
5	CD84	-11.86	7.89337e-152
6	TM4SF19	-12.0935	1.13496e-146
7	H4C8	-10.194	4.32939e-146
8	PECAM1	-10.4972	7.45853e-143
9	IFI30	-16.1616	4.95491e-138
10	RIMBP3	-10.8798	1.02611e-133
11	ZNF302	-8.39485	1.03589e-132
12	GM2A	-7.08888	2.07554e-118
13	PTPRE	-12.6197	3.811e-118
14	CTSH	-7.53336	2.84575e-117
15	LYZ	-14.1613	1.68043e-116
16	SPARC	7.36694	2.22429e-115
17	CYBB	-11.7793	1.99439e-113
18	CTSS	-10.2465	1.66029e-110
19	KYNU	-10.625	1.26617e-107
20	PTPN6	-11.8965	1.83167e-107
21	LAPTM5	-11.4114	1.35288e-104
22	COL6A3	11.2129	8.69497e-102
23	ACER3	-8.00385	1.12958e-99
24	SPN	-8.32116	5.29089e-98
25	FERMT3	-7.32473	1.40383e-97
26	RRAGD	-8.43453	5.36079e-97
27	ITGB2	-9.79584	3.66093e-96
28	ITGAX	-12.9172	5.6169e-96
29	NPL	-8.84707	9.95867e-96
30	COL1A2	15.8405	5.68411e-94
31	CD14	-9.83637	2.34386e-92
32	SLC11A1	-8.45236	3.60676e-90
33	NCKAP1L	-8.88825	9.94313e-89
34	SLC37A2	-8.66078	3.88852e-88
35	GPAT3	-10.928	1.94102e-87
36	TAGLN	12.0044	1.78978e-85
37	HLA-DRB1	-10.9841	4.27759e-85
38	LIPA	-7.627	6.00773e-84
39	MYL9	7.25684	8.20767e-84
40	MT-ND1	6.86387	1.27516e-83
41	PTPRC	-9.5123	1.03963e-82
42	MRC1	-9.71729	1.83531e-82
43	PDE3B	-8.48686	1.83531e-82
44	CD83	-7.08852	1.97756e-82
45	HAVCR2	-12.6473	5.7447e-82
46	LPXN	-6.61508	1.00376e-81
47	MT-ND5	6.67698	1.8589e-81
48	CXCL8	-8.57773	2.23096e-81
49	FBN1	11.0135	4.26946e-81
50	SLC16A10	-8.3603	5.25931e-81
51	MSR1	-11.7159	1.90288e-80
52	LPL	-12.0855	1.88256e-79
53	CD68	-5.78512	2.78473e-78
54	VAMP8	-9.55791	6.95314e-78
55	F11R	-9.51223	8.75076e-78
56	CAVIN1	10.2304	2.64975e-77
57	TNFRSF1B	-7.95909	3.57781e-77
58	RNASE1	-9.933	4.659e-77
59	MS4A7	-10.1752	8.45932e-77
60	NAV1	7.2688	5.77714e-76
61	GPRIN3	-10.0103	6.06699e-76
62	CCDC80	13.4927	1.93171e-74
63	GPD1	-10.2104	2.51478e-74
64	ACTA2	8.0782	6.45426e-74
65	CACNA1D	-8.1517	6.5713e-74
66	MT-ND6	7.81223	6.92413e-74
67	HAMP	-10.0787	5.72306e-73
68	TPM1	6.6739	6.17896e-73
69	C3	-8.24278	1.11362e-72
70	TMEM144	-7.49972	1.46456e-72
71	DCSTAMP	-8.51146	2.86805e-72
72	DENND2D	-8.89756	4.02691e-72
73	PRKCB	-12.7376	7.35607e-72
74	GMFG	-8.659	3.04499e-71
75	CD74	-8.74725	4.20531e-71
76	CDH23	-11.0877	1.04616e-70
77	H2AC6	-6.58059	1.26949e-70
78	LST1	-11.0251	2.39729e-70
79	SYK	-11.9095	2.40884e-70
80	ITGA11	9.27188	1.15879e-69
81	TBC1D10C	-8.4152	6.43479e-69
82	PDK4	-9.39504	2.69483e-68
83	FABP5	-5.31642	5.16556e-68
84	SLC31A2	-7.55793	5.82469e-68
85	HLA-DRA	-10.279	1.01868e-67
86	CYP27A1	-8.90694	1.72438e-67
87	FPR3	-11.7121	9.15367e-66
88	TMC6	-7.97617	1.24637e-65
89	COL8A1	8.6451	1.27035e-65
90	APOC1	-12.5503	2.30679e-65
91	PIK3AP1	-12.1997	1.61828e-64
92	PLXDC2	-5.64288	2.39384e-64
93	BCL9L	8.22783	2.58145e-64
94	A2M	-9.42395	2.62715e-64
95	FSTL1	14.0954	1.05673e-63
96	MT-ND2	6.14359	1.28348e-63
97	P2RY1	-8.18747	1.513e-63
98	ABCG2	-9.47232	4.78232e-63
99	GSAP	-9.36704	1.19522e-62
100	CPVL	-7.71747	7.46771e-62
101	CD36	-11.3634	8.08918e-62
102	KMO	-9.43545	8.89885e-62
103	FCER1G	-8.40011	3.05369e-61
104	SERPINH1	6.2017	8.09458e-60
105	MERTK	-8.44532	1.15873e-59
106	SLAMF7	-11.0832	4.85646e-59
107	BST2	-9.5148	5.27215e-59
108	ZNF366	-8.35125	8.93243e-59
109	PLBD1	-6.26817	3.40188e-58
110	MAGED1	6.21688	3.89486e-58
111	SLC49A3	-7.23562	6.74186e-58
112	RCBTB2	-5.35987	2.04349e-57
113	DOK2	-7.95546	2.10453e-57
114	TNFSF14	-10.2008	2.22342e-57
115	ACSL5	-7.71402	7.47357e-57
116	ST3GAL6	-7.10634	1.95636e-56
117	COL5A3	8.08067	2.20117e-56
118	PLEK	-12.3414	2.4636e-56
119	DOCK8	-9.94728	1.07776e-55
120	ITPR1	-6.2562	1.46385e-55
121	CAPG	-6.01266	1.97695e-55
122	FAM184B	-8.2888	2.67909e-55
123	LAIR1	-9.35837	4.58989e-55
124	PRSS23	7.459	4.7739e-55
125	L3MBTL4	-8.31197	1.52703e-54
126	PLCG2	-13.2439	1.96459e-54
127	GCHFR	-6.67855	3.74958e-54
128	IGSF6	-9.98544	1.47129e-53
129	KLHL6	-5.8812	1.71846e-53
130	KCNAB2	-6.07523	1.84888e-53
131	CD9	-5.35448	3.94254e-53
132	RASGRP3	-6.34694	3.96462e-53
133	INHBA	9.81614	4.28527e-53
134	CLEC7A	-9.53462	4.89553e-53
135	SERPINE1	7.25083	1.03172e-52
136	SAMHD1	-4.71229	2.19653e-52
137	ASAH1	-5.40285	2.45833e-52
138	COL4A2	11.2352	4.23135e-52
139	HCST	-9.37606	7.43603e-52
140	CD53	-12.9377	8.70438e-52
141	FCMR	-7.61112	8.92177e-52
142	LMOD3	-7.87261	9.14763e-52
143	CTSL	-5.12416	1.65741e-51
144	C1orf162	-7.6172	1.7284e-51
145	EVI2A	-7.75797	1.72871e-51
146	ATP8B4	-9.16571	3.37766e-51
147	MITF	-5.52836	3.38303e-51
148	MBP	-5.35918	5.84813e-51
149	RBM47	-9.40733	7.36612e-51
150	IGFBP2	11.227	8.08029e-51
151	AK8	-8.44443	1.06626e-50
152	PLCB2	-7.02148	1.06626e-50
153	PLXNA3	5.55916	1.49167e-50
154	MT-ATP8	9.19768	3.63273e-50
155	RCN3	6.56136	1.67908e-49
156	CHI3L1	-15.7003	1.8517e-49
157	AKAP12	10.0427	2.41612e-49
158	MMP9	-13.009	2.41612e-49
159	P2RX7	-7.28428	2.94903e-49
160	JAG1	6.98008	3.30736e-49
161	ANO5	-8.92579	3.36045e-49
162	SLC15A3	-6.50033	3.81093e-49
163	NLRC4	-8.25308	5.73346e-49
164	MATK	-7.98372	9.24018e-49
165	SLA	-9.96154	2.9406e-48
166	TNFRSF14	-5.12326	2.99437e-48
167	PTPRO	-7.18899	3.34064e-48
168	RNF13	-4.48793	3.53773e-48
169	ALDH1A2	-9.22622	4.28341e-48
170	MYO1F	-7.4703	5.29047e-48
171	TMEM91	-5.2647	5.89831e-48
172	H2BC4	-8.18643	9.92191e-48
173	CXCL16	-5.95799	1.47225e-47
174	MREG	-5.43836	1.90166e-47
175	CREG1	-5.69546	1.90887e-47
176	GCLC	-4.52701	2.50513e-47
177	SNX10	-12.3221	2.63739e-47
178	NT5DC2	5.66713	7.78312e-47
179	IL10RA	-10.5834	7.8566e-47
180	ATP6V1A	-4.69362	1.16466e-46
181	TNC	8.34447	2.30166e-46
182	H4C5	-10.5562	2.35874e-46
183	TM6SF1	-5.31271	3.1803e-46
184	HSD3B7	-4.76941	3.91807e-46
185	SLC16A6	-9.31916	4.0621e-46
186	ST14	-13.4151	4.31229e-46
187	ATP6V0D2	-8.07691	6.19801e-46
188	CFL2	5.39343	7.97104e-46
189	LYN	-5.03983	9.78116e-46
190	GPM6A	-6.14488	1.15233e-45
191	CHIT1	-15.6703	1.53904e-45
192	MT-ND4L	5.91485	1.76618e-45
193	IRF5	-8.30628	2.12584e-45
194	PTAFR	-6.77351	2.30176e-45
195	LAMB1	7.95431	2.89927e-45
196	CASP4	-5.07648	3.88545e-45
197	DHRS9	-13.3963	4.72678e-45
198	ZNF124	-5.74204	1.17295e-44
199	CEBPA	-7.70076	1.49927e-44
200	MT-CYB	6.19083	1.85607e-44
201	FN1	6.78762	2.53092e-44
202	TNFRSF21	-5.15145	4.33475e-44
203	TFEC	-10.5329	1.19735e-43
204	SEMA3C	-4.91478	1.60778e-43
205	LTBP2	7.03294	1.66751e-43
206	GPNMB	-6.31448	2.43767e-43
207	FSCN1	5.85183	2.92589e-43
208	CSTA	-10.5141	3.16511e-43
209	HCK	-9.41069	5.02789e-43
210	DOCK2	-6.52802	5.0717e-43
211	FKBP9	5.17582	5.0717e-43
212	MS4A4A	-10.3738	5.2581e-43
213	C1orf198	5.32891	6.87979e-43
214	GNG12	7.35948	1.36182e-42
215	ARAP2	-7.40219	2.10975e-42
216	WDFY4	-12.051	2.13041e-42
217	SLCO2B1	-9.38599	3.41617e-42
218	ATN1	6.20652	4.10477e-42
219	MAP1A	5.92165	4.2163e-42
220	FABP3	-5.48842	5.4132e-42
221	ITGAM	-11.6531	7.81243e-42
222	FGD2	-7.03566	9.42598e-42
223	H4-16	-7.65485	9.42598e-42
224	C11orf45	-7.34772	9.53339e-42
225	PSG2	-7.94437	1.23408e-41
226	SH3TC1	-11.2516	1.23982e-41
227	CD82	-5.75211	1.47509e-41
228	TBK1	-4.68872	3.59382e-41
229	SNAI3	-6.70607	3.71295e-41
230	GPC1	5.19998	4.05929e-41
231	C1QA	-10.0739	4.22343e-41
232	TRAM2	5.1032	7.94266e-41
233	TLR2	-8.04084	2.83739e-40
234	CDC42EP3	4.2687	5.25927e-40
235	SLAMF8	-9.1764	7.27774e-40
236	MCAM	10.5064	9.91652e-40
237	BNIP3	4.64789	1.18467e-39
238	SLC7A5	4.93404	1.59466e-39
239	SPP1	-11.7369	1.64525e-39
240	COL1A1	19.2061	1.75235e-39
241	NREP	8.51868	2.17369e-39
242	CHPF	6.17935	8.80386e-39
243	PTPN7	-7.51679	1.17087e-38
244	GPR34	-9.09907	4.23115e-38
245	FBLN1	9.00566	4.76018e-38
246	AXL	9.81814	1.35056e-37
247	IGFBP4	10.8186	1.36058e-37
248	CRIM1	5.14171	1.68615e-37
249	LARP6	9.13174	1.76931e-37
250	ATP6V1H	-4.12531	2.71941e-37
251	IL6R	-4.9278	2.91786e-37
252	NPC2	-4.32782	3.58419e-37
253	MPEG1	-8.74122	5.61934e-37
254	SPI1	-10.4601	5.79857e-37
255	TPM2	8.04057	8.77346e-37
256	GPR65	-8.84318	1.01857e-36
257	FCGR2A	-10.4143	1.45887e-36
258	MCTP1	-7.99068	2.45943e-36
259	ARHGAP30	-9.49988	2.76875e-36
260	MFGE8	5.87936	2.95633e-36
261	GALNT12	-6.12761	3.06439e-36
262	LCP1	-9.90184	5.85816e-36
263	SDS	-8.37221	8.55099e-36
264	COL12A1	12.5184	1.06218e-35
265	SFMBT2	-6.65279	1.12791e-35
266	NID1	9.16226	1.36633e-35
267	SGK3	-5.4207	3.15345e-35
268	NMB	-4.67888	3.26927e-35
269	NCF2	-8.88718	3.82817e-35
270	MTARC1	-6.99975	4.79025e-35
271	DOCK4	-4.8687	1.01913e-34
272	NFAM1	-8.11136	1.28003e-34
273	TBC1D8	-4.72087	1.45519e-34
274	CLEC2B	-9.09436	1.6654e-34
275	MFSD12	-3.95938	1.81409e-34
276	TDP2	-3.85623	1.90406e-34
277	GALM	-4.19346	2.27162e-34
278	RASGEF1B	-6.45579	2.28437e-34
279	WTIP	5.32693	2.65185e-34
280	CYTIP	-10.3746	5.70818e-34
281	KIAA0930	-4.01852	7.63245e-34
282	LILRA2	-7.19976	9.90553e-34
283	SH3BP4	7.3737	9.90553e-34
284	PCDHGC3	7.21781	1.18931e-33
285	WDR74	-9.46111	2.0235e-33
286	RPS6KA1	-6.6928	2.33183e-33
287	HNRNPA3	4.48009	2.72577e-33
288	IFITM3	7.88643	3.18462e-33
289	KCNG1	7.30732	3.18462e-33
290	PSD4	-4.80839	4.01282e-33
291	HTRA4	-7.15932	4.66338e-33
292	PLOD2	8.00742	4.68301e-33
293	PILRA	-6.26735	5.42209e-33
294	APOL1	-6.4728	9.48853e-33
295	MPP1	-4.42616	9.84994e-33
296	INPP5D	-6.95437	1.04723e-32
297	LMO7	7.68349	1.093e-32
298	SQOR	-5.65374	1.14176e-32
299	BACE2	6.97647	2.24236e-32
300	CCRL2	-10.488	2.29319e-32
301	LGALS9	-7.04799	2.34586e-32
302	FRMD6	8.18213	2.67073e-32
303	IFNLR1	-11.6926	3.21703e-32
304	EGR2	-7.65363	3.46007e-32
305	CTSD	-3.967	3.52006e-32
306	ADAMTS2	7.86838	4.2167e-32
307	ENAH	9.55184	5.10846e-32
308	SLC38A6	-3.9329	5.10846e-32
309	ADAM28	-9.73171	6.87735e-32
310	ANXA6	4.26893	8.16879e-32
311	CSPG4	8.40556	9.35592e-32
312	CMKLR1	-5.33458	1.16814e-31
313	LAMB2	3.79746	1.33054e-31
314	C1QC	-11.0981	1.66187e-31
315	CACNA2D4	-9.3807	2.29473e-31
316	PLA2G7	-17.7959	2.76576e-31
317	IGFBP7	8.1504	3.23273e-31
318	MAOA	-6.6544	3.33663e-31
319	BAHCC1	6.55499	3.96537e-31
320	PTPRS	7.35928	4.39675e-31
321	FZD7	6.15906	4.85673e-31
322	NID2	9.034	6.07617e-31
323	SCIN	-6.90301	6.54236e-31
324	CXCR4	-7.63455	7.9685e-31
325	IDH1	-3.81932	8.40401e-31
326	AHNAK2	6.1588	8.73804e-31
327	C5AR1	-6.25618	1.05558e-30
328	GFOD1	-4.43612	1.05997e-30
329	CRTAM	-8.92973	1.43079e-30
330	GRK3	-5.39298	1.52669e-30
331	FZD2	5.69435	1.73165e-30
332	TSPAN32	-7.62015	2.06778e-30
333	THEMIS2	-5.34144	2.08596e-30
334	DENND1B	-4.77375	2.56334e-30
335	PTMS	5.51326	2.78979e-30
336	LAMC1	4.61089	3.20591e-30
337	ACTG2	8.88855	3.23247e-30
338	NR1H3	-7.14068	3.45357e-30
339	SLC48A1	-4.09105	4.62484e-30
340	ACSL1	-5.45029	4.76822e-30
341	AKR1C3	-8.75807	4.80998e-30
342	ADAM19	10.8646	6.36225e-30
343	TMEM251	-3.97035	8.29732e-30
344	ARHGEF17	8.09967	8.74596e-30
345	VCAN	4.16536	1.07545e-29
346	PLIN2	-4.60961	1.08615e-29
347	RBFOX2	6.03321	1.14628e-29
348	FYB1	-11.0839	1.30274e-29
349	TDRD9	-6.16859	1.38173e-29
350	NRROS	-8.04294	1.54502e-29
351	CSF3R	-6.22064	1.84889e-29
352	S100A9	-12.8613	1.84889e-29
353	MT-ATP6	6.9638	1.9407e-29
354	LGALS3	-5.75208	1.95937e-29
355	PDLIM7	4.41607	1.96052e-29
356	KCTD15	5.46396	1.96311e-29
357	SASH3	-12.6048	2.30609e-29
358	C19orf38	-8.67368	2.6456e-29
359	HLA-DQA1	-5.26591	3.40471e-29
360	CD52	-17.446	4.45697e-29
361	LILRB4	-10.6381	6.45273e-29
362	LAPTM4B	5.65697	7.73967e-29
363	TRPV2	-5.83326	8.55347e-29
364	BLVRB	-3.79293	8.65181e-29
365	ARHGAP4	-5.96405	9.11298e-29
366	HLA-DMA	-5.93632	1.09796e-28
367	SLITRK4	-7.25353	1.23413e-28
368	SMARCA1	6.02981	1.30572e-28
369	ALAS1	-3.44384	1.33003e-28
370	DBN1	6.64805	1.33607e-28
371	YPEL4	-6.00657	1.45871e-28
372	ZNF469	5.55844	1.58679e-28
373	POSTN	16.8901	2.65935e-28
374	MARVELD2	-5.85361	3.79016e-28
375	FGR	-14.8405	3.89468e-28
376	GLRX	-4.1822	4.15963e-28
377	SRGN	-5.54188	4.15963e-28
378	CAV2	7.47136	4.58678e-28
379	COL3A1	16.8759	5.72704e-28
380	FBN2	7.75325	6.43402e-28
381	TMEM38B	-4.2508	6.50848e-28
382	H4C3	-9.05059	6.91379e-28
383	FERMT2	10.2329	7.95917e-28
384	EFEMP2	7.91174	8.03712e-28
385	ADAMTS1	8.39081	1.04253e-27
386	TREM2	-16.817	1.11748e-27
387	SCRG1	5.50713	1.11835e-27
388	KCNE3	-6.40941	1.22705e-27
389	CYTH4	-7.9333	1.24099e-27
390	PCSK6	-5.06541	1.70708e-27
391	PPDPF	4.28975	1.87794e-27
392	MAP4	3.62561	2.16228e-27
393	OAS1	-7.63846	2.51308e-27
394	DIP2C	5.87019	2.6099e-27
395	MFSD1	-3.47158	3.86219e-27
396	KCNJ5	-8.31151	4.027e-27
397	GSR	-3.32713	4.21286e-27
398	TYMP	-6.82489	4.51784e-27
399	PDLIM2	4.84225	4.98916e-27
400	NCF4	-10.4359	5.01577e-27
401	RASSF2	-3.92308	5.12163e-27
402	U2AF1	4.61048	5.35292e-27
403	NOTCH3	4.96489	5.43863e-27
404	NFIX	8.71145	6.19898e-27
405	TYROBP	-16.4803	7.16267e-27
406	DCN	7.75436	7.9082e-27
407	MYH9	3.72963	7.9082e-27
408	MT-ND4	5.94492	8.21998e-27
409	COL4A1	14.5988	9.94396e-27
410	STAB1	-6.52398	1.20607e-26
411	MKI67	9.36314	1.32092e-26
412	ENPP4	-5.89668	1.56334e-26
413	CNN2	3.94181	1.8847e-26
414	CPM	-6.37046	1.88777e-26
415	MMP7	-12.4216	2.36497e-26
416	ZFYVE26	-3.4168	2.52008e-26
417	PAG1	-4.48316	2.58608e-26
418	FLVCR2	-6.63714	2.6146e-26
419	THBS1	6.41328	2.89928e-26
420	AQP9	-16.406	3.46866e-26
421	PALLD	5.28372	3.55216e-26
422	LRP11	4.92743	3.55842e-26
423	MYO1B	5.64834	3.63487e-26
424	CDK6	3.82477	3.65754e-26
425	SAT1	-4.98731	3.75101e-26
426	ADGRA2	10.4306	4.21878e-26
427	COL5A2	10.1543	4.27022e-26
428	COL5A1	14.314	4.29055e-26
429	PYCR1	8.66188	4.50707e-26
430	EHD2	11.8298	4.81533e-26
431	BTK	-10.0388	7.51604e-26
432	EREG	-5.73713	9.30054e-26
433	MAPK13	-7.09207	1.09974e-25
434	DOCK3	-5.76825	1.16639e-25
435	SLC39A14	4.24398	1.46038e-25
436	KRT79	-9.39478	1.5871e-25
437	GPT2	4.19863	1.819e-25
438	RENBP	-6.78134	1.83427e-25
439	FOCAD	-3.72601	2.04378e-25
440	EPHB1	-6.63724	2.35328e-25
441	LDHA	3.65221	2.66012e-25
442	BCL2A1	-16.0795	3.03442e-25
443	TNFAIP8L2	-9.36112	3.81058e-25
444	STAT5A	-4.24877	4.35827e-25
445	GIMAP2	-7.48266	4.59806e-25
446	DSTN	3.53911	5.49583e-25
447	ADRA2B	-8.66549	5.88688e-25
448	IL1RN	-15.7068	6.58666e-25
449	TNFRSF11A	-8.68639	6.59053e-25
450	C12orf75	9.66015	7.19069e-25
451	HEXB	-3.69377	7.91938e-25
452	NCOR2	4.38233	8.2358e-25
453	WIZ	4.50683	8.78122e-25
454	LPAR6	-5.88054	8.86233e-25
455	DENND4C	-3.19048	9.33544e-25
456	SELENOM	6.50512	9.69181e-25
457	RASAL1	-9.05907	1.03716e-24
458	CARM1	4.05221	1.09452e-24
459	YBX3	3.63141	1.25747e-24
460	CLIP4	-4.27298	1.28013e-24
461	RAB11FIP5	6.11899	1.3836e-24
462	FCGR3A	-15.871	1.62926e-24
463	PIK3CG	-10.1237	1.64517e-24
464	FILIP1L	5.31188	1.73761e-24
465	DNM1	6.62833	1.81425e-24
466	DLG5	6.83668	1.90756e-24
467	NABP1	-3.98418	1.97006e-24
468	ATP6V0B	-3.80357	2.04912e-24
469	CALD1	14.9584	2.25241e-24
470	KRT18	5.97615	2.53645e-24
471	TGFB1	4.03454	2.78696e-24
472	CYRIB	-3.7272	3.36874e-24
473	CEP170B	5.7206	3.719e-24
474	VWA5A	-6.0828	3.98243e-24
475	H1-4	-10.3944	4.18823e-24
476	LOXL2	11.3239	4.75871e-24
477	HSD17B4	-5.09121	5.21732e-24
478	CCN2	15.6185	5.65482e-24
479	B4GALT2	3.95648	6.36833e-24
480	IKZF1	-10.7273	6.96045e-24
481	SGCB	6.2292	7.05182e-24
482	SLC9A7	-3.84606	7.05182e-24
483	LRRC75A	5.13486	8.14394e-24
484	CTSB	-4.22922	8.68696e-24
485	COL6A2	7.19405	9.00442e-24
486	NFIC	5.06458	9.00442e-24
487	SDC3	4.64136	9.34052e-24
488	MTSS2	9.94257	9.47047e-24
489	SLC41A1	4.84497	1.03553e-23
490	CYB5R3	5.33167	1.04833e-23
491	SUCNR1	-8.70632	1.35763e-23
492	H2AC20	-6.32216	1.46136e-23
493	TMEM98	8.71063	1.48018e-23
494	ELN	15.3729	1.50839e-23
495	LY96	-5.46871	1.77374e-23
496	CSRP1	3.75596	1.99257e-23
497	MEX3B	5.33894	2.02889e-23
498	MANBA	-3.31854	2.07971e-23
499	FTL	-4.1564	2.1101e-23
500	DAPK1	-5.46395	2.13387e-23
501	LRRK2	-5.45539	2.13387e-23
502	AGPAT1	4.0073	2.64974e-23
503	CD86	-15.4603	2.79782e-23
504	HK3	-15.2341	2.99483e-23
505	MRC2	4.82789	3.01711e-23
506	ZNF267	-4.38106	3.02984e-23
507	KCNE1	-7.44616	3.14751e-23
508	FCN1	-5.71493	3.22246e-23
509	STC2	14.3407	3.6127e-23
510	GNA15	-10.0006	4.40131e-23
511	CES1	-9.23044	4.6577e-23
512	MGAT4A	-8.72264	5.05734e-23
513	TBXAS1	-4.76058	5.09886e-23
514	SOAT1	-3.56518	5.27282e-23
515	ITGB7	-6.25094	5.31435e-23
516	ITGAL	-6.45954	5.36904e-23
517	ACAN	16.0228	5.4546e-23
518	OTOA	-7.49385	6.38437e-23
519	NRBP2	5.00483	6.53128e-23
520	CYBA	-3.86336	6.79482e-23
521	TMEM140	-3.61233	7.02115e-23
522	ACOT4	-5.11658	7.24768e-23
523	CSRP2	10.062	7.36243e-23
524	FGL2	-6.08643	7.91611e-23
525	RHOF	-4.19131	8.74121e-23
526	DZIP1	7.13579	8.94459e-23
527	MMP2	8.14377	9.33212e-23
528	PHLDB2	9.23316	9.55507e-23
529	CCR1	-15.2298	9.57351e-23
530	ADAP2	-5.60863	1.14435e-22
531	FHL3	4.36927	1.17636e-22
532	UHRF1	7.34105	1.20968e-22
533	HCLS1	-6.77073	1.22789e-22
534	HEG1	5.08091	1.41149e-22
535	IGF2BP2	4.61206	1.41149e-22
536	WEE1	5.64166	1.4603e-22
537	EPN1	4.57151	1.51788e-22
538	PLEKHG2	5.72953	1.68101e-22
539	PAWR	7.8759	1.71465e-22
540	LAT2	-5.31309	1.72218e-22
541	PPARG	-4.05078	1.95223e-22
542	IER3	3.64764	1.96613e-22
543	C1QB	-8.78553	2.04743e-22
544	ELMO1	-6.73344	2.89357e-22
545	PTPN14	6.29578	3.27751e-22
546	TMEM170B	-5.14747	3.29221e-22
547	SQSTM1	-3.53423	3.3425e-22
548	MCRIP2	-4.01346	3.61212e-22
549	FBP1	-15.6003	3.65839e-22
550	BGN	14.9263	3.72537e-22
551	SLAMF9	-8.34907	3.74594e-22
552	ANTXR1	8.22842	3.88911e-22
553	CDC42EP1	5.26081	4.09963e-22
554	PTK7	7.58783	4.26316e-22
555	DAAM2	6.77511	5.01712e-22
556	CNN1	7.77587	5.05484e-22
557	TGFB1I1	10.9002	6.03099e-22
558	TMEM150B	-6.9568	6.11193e-22
559	SLIT3	7.00359	6.41347e-22
560	MT-CO3	3.72983	6.68339e-22
561	HSPG2	7.38293	7.25525e-22
562	TXNRD1	-3.72566	7.29048e-22
563	ARHGAP35	3.8791	9.12443e-22
564	PRR12	4.53417	9.2978e-22
565	SPTBN1	3.78406	9.74363e-22
566	GDF15	-4.61668	1.13766e-21
567	MR1	-4.19653	1.20075e-21
568	PARVG	-14.8687	1.25022e-21
569	MILR1	-6.08544	1.40068e-21
570	DSEL	6.47113	1.45314e-21
571	FLNC	14.68	1.57006e-21
572	ALDH3A2	-3.52418	1.57531e-21
573	IL18	-6.43043	1.61088e-21
574	HNRNPD	4.06783	1.73681e-21
575	RRAS2	4.67106	1.85643e-21
576	ZCCHC24	5.05171	1.94158e-21
577	CTIF	3.5397	2.10456e-21
578	CCBE1	6.84282	2.16949e-21
579	CYTH1	-3.40985	2.30708e-21
580	EXT1	8.98788	2.33584e-21
581	CD33	-9.2745	2.37629e-21
582	TMEM266	-5.04004	2.37629e-21
583	MTCL1	8.44712	2.65528e-21
584	COL6A1	7.24901	2.72025e-21
585	LRRC25	-7.99396	2.75009e-21
586	NINJ1	-3.62058	2.82555e-21
587	GK	-4.11035	2.91514e-21
588	VEGFA	4.42897	2.93053e-21
589	MARCKSL1	5.79365	2.93951e-21
590	ADCY3	-3.29106	3.10265e-21
591	IGFBP3	14.6059	3.1552e-21
592	DSP	7.01101	3.20036e-21
593	LY75	-7.06423	3.21481e-21
594	SDCBP	-3.06322	3.40524e-21
595	PARVA	7.20908	3.78617e-21
596	PRRC2A	3.45324	4.0333e-21
597	MAP1B	14.5202	4.03334e-21
598	RAB38	-7.38799	4.11729e-21
599	VSIG4	-8.65796	4.16905e-21
600	ITGA1	5.8711	4.27406e-21
601	SCUBE3	10.7312	4.27867e-21
602	MT-CO2	5.41622	4.38387e-21
603	KANK2	5.24026	4.48118e-21
604	LOX	14.6994	4.48801e-21
605	SIRPB1	-4.62558	4.51994e-21
606	BIN2	-7.39691	4.59046e-21
607	M6PR	-3.40203	4.73448e-21
608	ZNF460	-4.68739	5.22269e-21
609	MARCKS	3.19587	5.85491e-21
610	RUSC2	3.59185	6.15619e-21
611	PIK3R5	-10.8498	6.5509e-21
612	RCSD1	-4.75495	6.62029e-21
613	TJP1	5.61428	7.5364e-21
614	TPX2	7.48682	7.7996e-21
615	C3AR1	-7.74412	9.1617e-21
616	RNASET2	-3.36746	9.60667e-21
617	CD300LB	-14.5901	9.89162e-21
618	PIAS3	4.30153	9.99801e-21
619	TASL	-7.66189	1.02124e-20
620	CAVIN3	5.1967	1.0779e-20
621	GJC1	6.06292	1.10512e-20
622	HMCN1	13.0019	1.17006e-20
623	TSPAN5	5.65387	1.20095e-20
624	P3H1	3.54503	1.25355e-20
625	APOBR	-9.9546	1.2902e-20
626	MMP14	3.12875	1.30686e-20
627	H4C4	-9.56002	1.31311e-20
628	CD180	-7.71625	1.45636e-20
629	VGLL3	7.93584	1.496e-20
630	SPATA13	-3.33981	1.5279e-20
631	FGF5	5.84062	1.63493e-20
632	ADGRL1	6.1056	1.63663e-20
633	SYNPO2	7.9886	1.65651e-20
634	SPINT1	-6.91569	1.6654e-20
635	DCHS1	8.45172	1.7379e-20
636	GPSM1	4.39146	1.75832e-20
637	ADAMTS4	6.14074	1.89152e-20
638	UGDH	3.37814	1.91255e-20
639	FNIP2	-3.67564	1.91414e-20
640	DAPP1	-8.66564	1.92847e-20
641	GOLGA8A	4.23135	1.96448e-20
642	PEA15	3.85404	1.96448e-20
643	RASSF5	-4.35741	2.196e-20
644	ZNF589	-3.63979	2.5349e-20
645	SPEG	10.6641	2.6672e-20
646	H2BC12	-3.91158	2.892e-20
647	GCA	-4.20821	3.17202e-20
648	PPT1	-3.02868	3.21852e-20
649	MFSD6	-4.03163	3.30143e-20
650	RNF130	-3.12322	3.54682e-20
651	ERBB2	6.3903	3.59577e-20
652	GPX8	10.5469	3.87744e-20
653	RTL8C	3.93304	4.11258e-20
654	SACS	3.51295	4.55434e-20
655	RHOB	4.36257	4.90145e-20
656	FDX1	-4.51326	4.9133e-20
657	ARHGAP25	-14.2582	5.00353e-20
658	MEGF6	4.39655	5.31262e-20
659	TUBB	3.45534	5.44109e-20
660	FGD3	-12.1086	5.49866e-20
661	DSC2	-7.71154	5.66297e-20
662	ACTN4	3.76807	5.99583e-20
663	SGK1	-3.52115	6.73506e-20
664	TNFRSF10A	-4.36495	6.93713e-20
665	RGS1	-11.4515	7.69276e-20
666	SERPINB1	-3.11721	7.89987e-20
667	H3C6	-5.66457	8.00977e-20
668	ZNF430	-3.79901	8.70347e-20
669	CAV1	14.4062	9.07523e-20
670	SLC4A8	-3.59284	9.92938e-20
671	ABHD6	-3.537	1.00728e-19
672	DAP	4.06156	1.05377e-19
673	TALDO1	-3.87947	1.24112e-19
674	CCN1	14.0005	1.38682e-19
675	OPN3	-3.14205	1.40115e-19
676	HVCN1	-4.31236	1.42879e-19
677	COL7A1	11.1187	1.45333e-19
678	PCOLCE	8.16581	1.57831e-19
679	SKAP2	-3.90672	1.58278e-19
680	METTL7A	-4.74074	1.60985e-19
681	WNT5A	6.44705	1.616e-19
682	SLC7A7	-4.85647	1.70127e-19
683	P2RY2	-6.91415	1.74045e-19
684	TGM2	-6.05885	1.78303e-19
685	MICAL3	3.79309	1.78969e-19
686	LHFPL6	5.94433	1.90382e-19
687	HLA-DMB	-14.142	2.04041e-19
688	ELOVL6	7.09792	2.16564e-19
689	MSRB3	8.76204	2.22468e-19
690	COL11A1	13.9269	2.22521e-19
691	CLEC5A	-13.591	2.36967e-19
692	EIF1	3.9331	2.44497e-19
693	WDR7	-3.09502	2.45455e-19
694	OGFRL1	-3.91716	2.46575e-19
695	GAL	-8.19194	2.54508e-19
696	RAB3B	7.33106	2.54508e-19
697	ARHGAP11A	5.30251	2.74175e-19
698	ALDH1A1	-7.71541	2.86449e-19
699	GABRE	8.0155	3.12643e-19
700	S100A16	4.32274	3.50418e-19
701	BTBD2	3.62045	3.51016e-19
702	OXTR	8.13345	3.85354e-19
703	HMGA2	7.86896	4.15256e-19
704	LITAF	-3.60311	4.24048e-19
705	CRYBG1	-4.31817	4.29851e-19
706	COL18A1	7.51611	4.67262e-19
707	FAAP20	3.97952	4.80094e-19
708	MBOAT2	5.40493	4.84896e-19
709	LRIG1	5.50986	4.87932e-19
710	CIR1	-3.77316	4.93569e-19
711	FGFRL1	4.48569	5.18086e-19
712	GOLT1B	-3.54574	5.42381e-19
713	ATP6V1F	-2.92907	5.87305e-19
714	GJA1	13.9424	5.9396e-19
715	CREB3L1	13.7371	6.2782e-19
716	GSTO1	-3.41776	6.2782e-19
717	SPECC1	-3.92022	6.58392e-19
718	KIAA1522	4.70208	6.5861e-19
719	PTK2B	-4.62569	6.78426e-19
720	FAT1	13.756	6.85687e-19
721	EVC	5.07631	7.00913e-19
722	GLA	-4.30655	7.44158e-19
723	PDXK	-2.74198	7.66734e-19
724	SLC26A11	-4.23756	7.6678e-19
725	KCP	-4.00936	7.69408e-19
726	CSNK1E	3.64067	9.23857e-19
727	MNDA	-11.3704	9.34918e-19
728	MT-CO1	4.23594	9.61529e-19
729	SPG7	-3.47307	9.68728e-19
730	KIF13B	-3.54735	1.01635e-18
731	BMP1	3.97034	1.04123e-18
732	AL591806.2	-9.89152	1.09546e-18
733	LY86	-13.7836	1.21665e-18
734	FUCA1	-7.70577	1.21703e-18
735	NTN4	14.0664	1.29146e-18
736	MLLT11	5.38164	1.3244e-18
737	CHN2	-8.70336	1.32695e-18
738	CLMP	4.74504	1.34458e-18
739	ERRFI1	5.1551	1.38532e-18
740	ACAT2	-3.05596	1.5818e-18
741	HDGFL3	3.94227	1.60447e-18
742	IQGAP2	-7.45484	1.61528e-18
743	DDAH1	9.98003	1.66147e-18
744	ADPRH	-3.92135	1.73446e-18
745	P2RX1	-8.59423	1.73594e-18
746	DUSP13	-7.34674	1.74318e-18
747	FEZ1	5.02122	1.92153e-18
748	EDIL3	13.5429	1.9474e-18
749	H2BC5	-5.01351	2.00108e-18
750	PHACTR1	-6.04711	2.00311e-18
751	ARHGAP1	3.24276	2.06383e-18
752	PTPN21	6.9663	2.0994e-18
753	P2RX4	-3.83759	2.19003e-18
754	IFNGR1	-2.81687	2.52037e-18
755	CCL22	-9.62039	2.55847e-18
756	FASN	3.2901	3.08056e-18
757	IGFBP6	4.93292	3.39632e-18
758	ADAM8	-4.61049	3.54027e-18
759	CSF1R	-5.80801	3.56593e-18
760	SMTN	5.48359	3.86224e-18
761	DNAJC5B	-7.4921	3.86356e-18
762	FHL2	7.81427	3.92113e-18
763	GNAS	3.23905	4.10553e-18
764	THY1	13.5602	4.52588e-18
765	ZNF618	5.12871	4.64917e-18
766	TPBG	7.79567	4.66852e-18
767	FRMD4B	-6.23814	4.67647e-18
768	SEPTIN8	4.02517	4.75173e-18
769	CD248	12.8675	4.80023e-18
770	AEBP1	13.4849	5.21553e-18
771	CA2	-10.2773	5.24662e-18
772	PLOD1	2.95993	5.77661e-18
773	RILP	-4.18136	5.9469e-18
774	TLR6	-4.36287	5.9469e-18
775	CHSY1	2.98226	6.44444e-18
776	TRIB2	6.91773	6.45971e-18
777	ERCC2	3.77587	6.57437e-18
778	RGCC	-7.9215	6.83584e-18
779	PGD	-3.17514	6.85908e-18
780	ST8SIA4	-6.04743	6.94339e-18
781	OSMR	9.7673	7.54346e-18
782	TANC1	5.37037	7.84172e-18
783	PLAT	6.43286	7.99636e-18
784	TNS2	6.16051	8.11588e-18
785	STXBP2	-5.02739	8.40155e-18
786	FGFR1	3.5079	8.49177e-18
787	MARCHF1	-3.74309	9.14496e-18
788	CDK5RAP2	-2.99531	9.97553e-18
789	CKAP4	3.72663	1.07623e-17
790	CD48	-13.637	1.18805e-17
791	CFD	-5.27176	1.18805e-17
792	TPRG1	-6.91064	1.18805e-17
793	SERPINB2	-4.69296	1.21989e-17
794	CORO2A	-4.19564	1.2623e-17
795	CTSZ	-3.1138	1.31958e-17
796	LONRF3	-13.4369	1.36633e-17
797	FCAR	-6.21804	1.55495e-17
798	CSF2RB	-7.97491	1.55828e-17
799	H2AC19	-3.8284	1.61711e-17
800	C18orf32	-4.97584	1.73282e-17
801	ALG14	4.13191	1.75776e-17
802	TRIB3	5.14668	1.75919e-17
803	GPR176	9.74763	1.76802e-17
804	PAPPA	13.413	1.7809e-17
805	SRM	3.49415	1.88287e-17
806	RAC2	-3.27066	1.88829e-17
807	PRRG4	-5.32774	1.93587e-17
808	GAS6	8.37658	2.01727e-17
809	PET100	-3.88191	2.10632e-17
810	PSIP1	3.55213	2.10632e-17
811	AIF1	-10.3548	2.15622e-17
812	AMOTL2	13.2079	2.25134e-17
813	RAB20	-3.71546	2.32219e-17
814	SIGLEC9	-13.3444	2.33647e-17
815	KIF3C	5.2859	2.58036e-17
816	PKIG	4.83711	2.66123e-17
817	SERPINE2	9.55976	2.69828e-17
818	PTGIS	5.25366	3.22415e-17
819	IRAK3	-4.42923	3.33249e-17
820	IL10	-8.34311	3.36286e-17
821	PVR	3.03456	3.52602e-17
822	CDK2AP1	2.94624	3.52984e-17
823	KLF12	7.38594	3.70469e-17
824	ARL15	-3.29364	3.74135e-17
825	TNRC18	3.0795	3.96354e-17
826	NME4	3.56496	3.96551e-17
827	RAPGEF3	-4.5841	4.09076e-17
828	CD300LF	-13.6359	4.2951e-17
829	CD300A	-12.1331	4.33138e-17
830	MXRA8	13.0459	4.47646e-17
831	HS3ST1	-5.66641	4.50828e-17
832	CD99	3.05862	4.53376e-17
833	SEMA5A	8.36397	4.96484e-17
834	SLC9A3R2	8.17502	5.11921e-17
835	CCR5	-13.2447	5.44758e-17
836	TM4SF19-DYNLT2B	-13.3369	5.64833e-17
837	COL16A1	13.6225	6.29242e-17
838	CCNA2	6.45935	6.4709e-17
839	PRRX1	13.1197	6.62352e-17
840	CDH11	10.8356	6.95774e-17
841	SYNC	7.29057	6.9763e-17
842	DLG4	3.58055	7.1073e-17
843	PHLDB1	4.61374	7.21875e-17
844	RALY	3.22467	7.25949e-17
845	B2M	-2.71365	7.37181e-17
846	LOXL1	12.9824	7.52217e-17
847	CHST11	-3.96138	8.23705e-17
848	CD300E	-8.02538	8.33058e-17
849	KLHL24	-3.23093	8.39511e-17
850	PSTPIP1	-7.40067	9.06839e-17
851	HES2	-7.14422	9.1113e-17
852	TSTD1	-8.13612	9.19329e-17
853	PARP15	-4.56173	9.46924e-17
854	FAM78A	-4.45791	9.59051e-17
855	GPD2	-3.06603	1.00135e-16
856	ARID5B	3.6399	1.02998e-16
857	NECTIN4	-6.3211	1.02998e-16
858	SEMA3G	-5.85283	1.03593e-16
859	AKT1S1	3.42322	1.10761e-16
860	SSRP1	2.8896	1.167e-16
861	ACSS2	-2.7494	1.20167e-16
862	LTBP3	3.4311	1.25032e-16
863	C16orf54	-5.83744	1.26861e-16
864	TCIRG1	-3.09443	1.28165e-16
865	VPS41	-2.70906	1.34698e-16
866	CXCL12	13.2839	1.44101e-16
867	RIPK3	-5.47976	1.44271e-16
868	FRMD4A	3.518	1.45771e-16
869	PPARGC1B	-4.2701	1.65355e-16
870	RBMS2	4.36138	1.68848e-16
871	SLC2A1	6.52303	1.8309e-16
872	TES	3.50744	1.84065e-16
873	ZNF512B	4.25146	1.84928e-16
874	TMBIM6	-2.778	1.85435e-16
875	ABL1	3.86019	1.88493e-16
876	SNX20	-7.81313	1.9014e-16
877	MFAP5	6.00746	1.92933e-16
878	ITM2C	6.00813	1.99254e-16
879	OXCT1	6.03093	2.12656e-16
880	IRF8	-11.7043	2.15363e-16
881	CCDC92	3.8802	2.23994e-16
882	CDR2L	7.89855	2.26394e-16
883	HPCAL1	-3.80754	2.32404e-16
884	MFNG	-6.24224	2.32606e-16
885	SEZ6	-8.80839	2.33788e-16
886	CALU	3.06052	2.42094e-16
887	PKD1	3.84582	2.60873e-16
888	MICAL2	2.76328	2.62159e-16
889	RCN1	3.03479	2.63437e-16
890	KIRREL1	12.6978	2.83154e-16
891	ZFYVE16	-3.40743	2.84977e-16
892	KIF11	5.90733	3.12294e-16
893	EFEMP1	12.9983	3.17491e-16
894	CD300C	-13.1267	3.57774e-16
895	FCGRT	-3.44292	3.68363e-16
896	ITGBL1	7.99675	3.71108e-16
897	CYB5A	-2.84624	3.87393e-16
898	CDH2	12.1943	4.13193e-16
899	MYH3	7.78079	4.16603e-16
900	MOSPD1	-3.35661	4.22448e-16
901	NEUROD2	-9.98204	4.25157e-16
902	HAS2	7.86192	4.36791e-16
903	EHD1	4.03714	4.52503e-16
904	ADM2	4.43844	4.52799e-16
905	CSF2RA	-5.63306	4.5863e-16
906	TMEM86A	-4.56305	4.71341e-16
907	BSCL2	-3.21489	4.82736e-16
908	ALDH18A1	3.38791	5.29746e-16
909	APOC2	-12.0056	5.48245e-16
910	LLGL1	3.3168	5.52817e-16
911	ATP5MPL	-2.82636	5.6048e-16
912	ITGA8	9.16553	5.87103e-16
913	MAPK12	6.34783	6.02095e-16
914	NUMB	-2.59094	6.04327e-16
915	PPRC1	3.3003	6.2665e-16
916	HLA-DQB1	-9.94462	6.33881e-16
917	B3GNT2	-2.92933	6.94036e-16
918	H4C6	-10.2203	7.00447e-16
919	GGT1	-5.89264	7.02732e-16
920	LMO2	-5.62428	7.37183e-16
921	GPX1	-2.53911	7.49886e-16
922	VCL	2.8745	7.79477e-16
923	MYADM	5.28318	7.81994e-16
924	APBB1IP	-6.8946	7.97535e-16
925	SLC39A8	-4.60911	8.01003e-16
926	FOS	-4.05613	8.209e-16
927	IGFBP5	12.4944	8.38829e-16
928	FKBP11	4.24678	8.89452e-16
929	CCDC88B	-4.57165	9.23665e-16
930	MCOLN3	-6.46323	9.36246e-16
931	ACTG1	2.54871	9.92912e-16
932	TLR1	-8.18946	1.00783e-15
933	CDK14	-2.81007	1.03789e-15
934	CYB5R4	-3.07504	1.04076e-15
935	CIAO2A	-2.88546	1.06289e-15
936	CYTH3	3.78706	1.10341e-15
937	IL4I1	-7.80605	1.10607e-15
938	PALM2AKAP2	2.67182	1.1077e-15
939	SLCO4A1	-8.09668	1.11804e-15
940	ARL10	3.69941	1.16346e-15
941	ARMCX2	5.38786	1.19109e-15
942	ELK3	4.9322	1.20018e-15
943	HLA-E	-3.01073	1.21686e-15
944	SCG5	-4.0719	1.23042e-15
945	WFDC1	5.62775	1.25125e-15
946	CKAP2L	7.14561	1.31926e-15
947	LY75-CD302	-12.7858	1.3193e-15
948	MS4A6A	-9.16828	1.39878e-15
949	ECM1	3.01715	1.41094e-15
950	SMO	6.56413	1.41462e-15
951	H2AC8	-9.83568	1.4559e-15
952	AFAP1	4.97231	1.51638e-15
953	EMP1	-2.49711	1.53218e-15
954	RAB23	3.46215	1.55223e-15
955	MYO1G	-6.03971	1.58158e-15
956	SRF	2.82716	1.66001e-15
957	TFRC	-3.42886	1.71459e-15
958	RNASE6	-12.3549	2.21907e-15
959	ARSJ	12.3235	2.27028e-15
960	CD163	-5.91065	2.27757e-15
961	ATP2A3	-4.0936	2.34446e-15
962	TIAM1	-2.9922	2.45209e-15
963	FPR1	-5.62578	2.46509e-15
964	PFN2	11.5859	2.52577e-15
965	LILRB2	-9.08778	2.5334e-15
966	PTPRG	6.77485	2.56219e-15
967	FSTL3	5.81381	2.60431e-15
968	FARP1	3.16772	2.64509e-15
969	CASP10	-5.1417	2.68868e-15
970	C11orf95	5.60538	2.69759e-15
971	CASP1	-5.64222	2.70574e-15
972	ATP6V1B2	-3.11997	2.77327e-15
973	ATG7	-2.68414	2.98886e-15
974	FAM114A1	3.08598	3.00185e-15
975	ARHGAP15	-7.57873	3.00754e-15
976	PTPRF	4.9604	3.12679e-15
977	AMZ1	-5.4437	3.60103e-15
978	DGLUCY	-2.94216	3.63521e-15
979	MGST2	-4.52282	3.70183e-15
980	EMD	3.20271	3.7682e-15
981	GALNT2	2.72478	4.01106e-15
982	LILRA3	-13.0592	4.03343e-15
983	RRAS	3.94749	4.1079e-15
984	GOLGA7B	-7.00626	4.1319e-15
985	TK1	6.11492	4.1319e-15
986	PBX1	6.95416	4.1743e-15
987	TNFAIP2	-4.33806	4.29606e-15
988	ADGRE2	-6.22199	4.30992e-15
989	ABCG1	-7.10973	4.4963e-15
990	NEXN	6.44153	4.65142e-15
991	ARL11	-6.86022	4.81161e-15
992	JPH2	9.16548	5.00589e-15
993	LUM	12.9504	5.08783e-15
994	RNFT1	-3.32197	5.43243e-15
995	SNAI2	12.2056	5.5654e-15
996	RIMS4	-7.83486	5.64871e-15
997	HSD17B11	-3.32692	5.78845e-15
998	ALPK2	8.30425	5.92124e-15
999	SLC8B1	-2.73357	6.23186e-15
1000	UNC5B	5.73064	6.31201e-15
1001	CDC25B	4.53012	6.35491e-15
1002	CARD9	-3.54923	6.6019e-15
1003	TMEM176B	-12.0729	6.60442e-15
1004	TIMP2	3.39563	6.62228e-15
1005	YAP1	8.8154	6.67902e-15
1006	PSMF1	3.3121	6.69612e-15
1007	FSIP2	-4.25476	7.12194e-15
1008	PLPPR2	3.81061	7.13832e-15
1009	SAMSN1	-9.53922	7.52249e-15
1010	SORL1	-6.82246	7.70719e-15
1011	SOD2	-2.8153	7.91221e-15
1012	ASAP2	4.44107	8.04723e-15
1013	SULT1C2	-8.91985	8.27595e-15
1014	ITGB1	2.46242	8.67343e-15
1015	FAIM	-3.07128	8.68596e-15
1016	EIF4EBP1	2.85737	8.70912e-15
1017	GOLM1	3.29933	8.70912e-15
1018	JCAD	9.02553	8.93413e-15
1019	NCEH1	-5.48766	9.08284e-15
1020	AMIGO2	6.33382	9.12491e-15
1021	PDE3A	9.06953	9.41086e-15
1022	SLC2A5	-5.48064	9.6051e-15
1023	VASN	12.0873	9.6051e-15
1024	LRRC69	-5.00406	9.68938e-15
1025	SCIMP	-5.14488	9.70753e-15
1026	SRXN1	-3.02945	1.01246e-14
1027	HADHB	-2.41106	1.08559e-14
1028	NUAK1	12.1319	1.16583e-14
1029	CLDN23	-7.48559	1.1672e-14
1030	CDK16	2.87668	1.19339e-14
1031	DICER1	-2.72714	1.19648e-14
1032	BLOC1S2	-3.48852	1.19748e-14
1033	FKBP10	10.3219	1.21805e-14
1034	TLR8	-12.4228	1.26074e-14
1035	TEC	-4.73912	1.39248e-14
1036	RAB11FIP1	-2.82831	1.41632e-14
1037	LMOD1	11.9853	1.43172e-14
1038	QSOX2	3.49893	1.46538e-14
1039	AGRN	5.32908	1.5266e-14
1040	UBXN7	-3.37959	1.55727e-14
1041	ZNF385A	-3.12319	1.57757e-14
1042	KRT7	12.025	1.57935e-14
1043	TNFSF13B	-5.44337	1.6162e-14
1044	TNKS1BP1	3.03167	1.68915e-14
1045	DACT1	7.405	1.69347e-14
1046	HLA-DPA1	-4.86946	1.73082e-14
1047	LRP3	3.58259	1.75705e-14
1048	MCEMP1	-13.2772	1.78255e-14
1049	TSPAN33	-5.05724	1.89464e-14
1050	LIMS2	8.81804	1.95857e-14
1051	CAMTA2	3.76518	1.98012e-14
1052	SIGLEC7	-12.4234	2.00221e-14
1053	TAOK3	-2.81738	2.01848e-14
1054	CPEB4	-2.71716	2.01939e-14
1055	IL11RA	4.93976	2.13197e-14
1056	CLEC12A	-12.3143	2.18578e-14
1057	RARRES1	-5.64488	2.27997e-14
1058	P3H2	7.38859	2.30133e-14
1059	MLLT1	4.48259	2.32263e-14
1060	WWC2	2.92216	2.48772e-14
1061	LRP8	-3.4505	2.51719e-14
1062	DLGAP4	3.78877	2.54698e-14
1063	AP001931.2	2.83956	2.62048e-14
1064	SYDE1	11.9605	2.70333e-14
1065	AMOTL1	3.67475	2.76832e-14
1066	CCDC8	6.29321	3.03966e-14
1067	COLEC12	3.6186	3.03966e-14
1068	FNBP1L	4.93693	3.05997e-14
1069	EVI2B	-7.6189	3.17314e-14
1070	LY9	-6.64046	3.17314e-14
1071	KIFC1	7.01051	3.17383e-14
1072	C9orf72	-3.36819	3.32692e-14
1073	ADAMTS12	11.8196	3.35525e-14
1074	PCDH18	11.9871	3.43994e-14
1075	CD164	-2.62323	3.45015e-14
1076	NUMBL	4.30465	3.7084e-14
1077	NBL1	6.3708	3.91993e-14
1078	MBOAT1	-3.05581	4.15705e-14
1079	CEP55	7.60091	4.22821e-14
1080	RTL8A	4.65679	4.35105e-14
1081	MN1	11.7928	4.35354e-14
1082	NEGR1	4.6914	4.36585e-14
1083	TSPYL4	4.05982	4.42228e-14
1084	ADAMTS7	11.8986	4.4784e-14
1085	FAM229B	5.7939	4.48449e-14
1086	TUFT1	3.70686	4.5007e-14
1087	FCHO2	-2.7108	4.58581e-14
1088	F2R	6.52957	4.63086e-14
1089	ME3	-3.96965	4.7211e-14
1090	SPOCK1	12.3282	4.91028e-14
1091	ID4	11.7974	5.03567e-14
1092	CSTB	-3.32039	5.48998e-14
1093	MYOCD	11.9119	5.56486e-14
1094	PXN	3.17831	5.69841e-14
1095	P3H4	4.84687	5.84752e-14
1096	SYT11	3.11336	5.89542e-14
1097	BACE1	3.8506	6.14521e-14
1098	SDSL	-3.96299	6.24319e-14
1099	MTM1	-3.33031	6.28253e-14
1100	COQ8A	-3.25748	6.65639e-14
1101	NFATC4	11.6927	6.73117e-14
1102	ST6GAL2	5.75199	7.02564e-14
1103	HNRNPH3	3.58035	7.03902e-14
1104	NNMT	11.7596	7.15008e-14
1105	SH3PXD2A	4.15085	7.19844e-14
1106	COL23A1	-4.9662	7.25541e-14
1107	CD320	4.40406	7.27584e-14
1108	FLNA	3.13797	7.30887e-14
1109	ARRB2	-3.33518	7.40936e-14
1110	MRGPRF	4.11361	7.40936e-14
1111	CXCL3	-6.45267	7.51813e-14
1112	AGAP1	6.816	7.52036e-14
1113	HSD11B1	-12.3599	7.5609e-14
1114	HDAC7	3.67302	7.87846e-14
1115	PYCARD	-3.76486	8.04049e-14
1116	ZNF703	4.4201	8.06685e-14
1117	NLRP3	-6.37344	8.06941e-14
1118	MFAP2	11.8145	8.10431e-14
1119	TEAD1	9.8484	8.18917e-14
1120	GLUL	-2.68814	8.27959e-14
1121	FLNB	3.49797	8.35082e-14
1122	HAPLN1	11.8255	8.35398e-14
1123	IPO5	3.44563	8.5199e-14
1124	LILRB3	-7.83717	8.56418e-14
1125	UNC13D	-5.39018	8.77106e-14
1126	PCDHGB5	5.6613	9.04469e-14
1127	C15orf48	-11.556	1.01913e-13
1128	SLC39A11	-5.84468	1.05674e-13
1129	FBRSL1	4.02071	1.08771e-13
1130	GPR68	-5.00851	1.10748e-13
1131	ROBO1	8.47753	1.12406e-13
1132	EMILIN1	2.77611	1.14756e-13
1133	GRK5	5.46728	1.15301e-13
1134	TMEM47	11.5912	1.25616e-13
1135	ADAP1	-3.92111	1.25777e-13
1136	LAT	-3.34896	1.28846e-13
1137	EHD3	3.58908	1.30874e-13
1138	MGAT1	-2.31048	1.34815e-13
1139	ATF3	-3.49108	1.43957e-13
1140	PTPN22	-6.92687	1.49164e-13
1141	PCBP4	5.81919	1.497e-13
1142	ATP8B2	4.7973	1.58877e-13
1143	SGCE	4.00695	1.62366e-13
1144	BMERB1	4.78877	1.64484e-13
1145	ADAM9	-2.75003	1.66452e-13
1146	CHD2	-3.71328	1.7222e-13
1147	MKNK1	-2.75105	1.83345e-13
1148	PPA2	-3.5211	1.83598e-13
1149	SGCD	11.871	1.90799e-13
1150	LILRA5	-6.94406	1.9258e-13
1151	KIF23	5.32318	1.92935e-13
1152	GNA11	3.06339	1.95752e-13
1153	PDE1B	-5.9062	2.01566e-13
1154	H4C2	-11.6477	2.03698e-13
1155	VAV3	-5.04038	2.13682e-13
1156	AJUBA	11.5079	2.1384e-13
1157	FES	-3.07578	2.19534e-13
1158	ARHGAP9	-6.02249	2.26265e-13
1159	CTDSP2	2.80008	2.27841e-13
1160	ZMIZ2	3.44254	2.28027e-13
1161	ZNF827	5.00465	2.39541e-13
1162	CD63	-2.70521	2.47825e-13
1163	DENND5A	2.70416	2.52789e-13
1164	PSEN2	-2.91608	2.56828e-13
1165	NLGN2	11.4442	2.64152e-13
1166	THBS2	12.4306	2.68313e-13
1167	CELSR1	-4.90425	2.70331e-13
1168	APOC4-APOC2	-12.5584	2.86827e-13
1169	CHST14	3.95199	3.01229e-13
1170	NUP214	-2.80424	3.04149e-13
1171	FKBP7	6.33855	3.20044e-13
1172	HIF1A	2.61099	3.67152e-13
1173	FAP	11.4085	3.81702e-13
1174	ERMP1	-3.51592	3.89753e-13
1175	CEMIP	11.5088	3.98656e-13
1176	MDFIC	-2.55796	4.04925e-13
1177	CDC20	8.40191	4.16679e-13
1178	KCNK13	-11.4572	4.19431e-13
1179	KCNJ1	-11.9001	4.28081e-13
1180	SLC29A3	-3.40241	4.35486e-13
1181	COL27A1	4.49472	4.3876e-13
1182	LCP2	-12.0495	4.50821e-13
1183	SERPING1	4.40766	4.54635e-13
1184	FAH	-2.71564	4.7406e-13
1185	CCDC88A	-2.62579	4.88631e-13
1186	LDLRAD4	-5.78878	5.27016e-13
1187	C5AR2	-3.60236	5.31972e-13
1188	ILK	2.44156	5.78176e-13
1189	ACOT13	-3.36361	5.83206e-13
1190	STING1	4.32326	5.87616e-13
1191	HNRNPA0	2.83833	5.88756e-13
1192	PAPSS2	2.68122	5.89222e-13
1193	S100A10	2.45901	5.901e-13
1194	RGS12	-2.45028	5.96385e-13
1195	EFNB2	11.4447	6.23826e-13
1196	CNN3	10.2844	6.32357e-13
1197	MAGED4B	11.2975	6.46456e-13
1198	ARHGAP29	6.49029	6.56766e-13
1199	TMEM117	-2.96388	6.84017e-13
1200	ATG10	3.73785	6.88667e-13
1201	PCLAF	4.50766	6.91364e-13
1202	ATOH8	8.55246	7.00801e-13
1203	VWF	-4.75438	7.14747e-13
1204	BICC1	6.46522	7.16612e-13
1205	LACC1	-3.01483	7.31466e-13
1206	CHAC1	4.54404	7.42442e-13
1207	ATG16L2	-3.228	7.5619e-13
1208	ASB2	-5.06034	7.5672e-13
1209	JAML	-11.7019	7.65318e-13
1210	FBLN5	11.8786	7.74008e-13
1211	CAMK2G	3.02021	7.92862e-13
1212	ARHGAP27	-3.65925	8.35337e-13
1213	SLIT2	11.2221	8.36519e-13
1214	CCDC69	-4.11107	8.36918e-13
1215	RPS10-NUDT3	3.19784	8.41803e-13
1216	CBSL	11.7182	8.45856e-13
1217	HSD17B14	-3.12471	8.58565e-13
1218	C6orf132	5.99291	8.72072e-13
1219	CEBPB	-2.67294	8.89625e-13
1220	CALHM5	6.44306	9.02869e-13
1221	DDIT4	3.17085	9.40917e-13
1222	ABCC3	-4.418	9.40953e-13
1223	TYMS	6.35249	9.50518e-13
1224	AC015688.4	-11.7545	9.50571e-13
1225	FOXD1	11.2296	9.53796e-13
1226	N4BP2L1	-4.15777	9.75571e-13
1227	FGD6	-2.58003	9.89637e-13
1228	PDE5A	7.13555	9.98232e-13
1229	ADAMTSL1	11.1786	9.99509e-13
1230	RGS4	10.2602	1.02658e-12
1231	TMEM37	-6.16914	1.05195e-12
1232	RAB42	-3.69096	1.05312e-12
1233	ODF2	3.00258	1.05496e-12
1234	FBL	2.94516	1.1115e-12
1235	PCGF2	7.00714	1.11846e-12
1236	SHISA9	-5.03061	1.15143e-12
1237	CCL3	-11.2856	1.16209e-12
1238	P3H3	11.1441	1.16209e-12
1239	ALDH3B1	-2.64848	1.17242e-12
1240	SKA2	3.91414	1.19256e-12
1241	MGST1	-5.091	1.21415e-12
1242	C14orf132	7.12032	1.27923e-12
1243	CDC42EP4	4.34531	1.28331e-12
1244	XXYLT1	3.57174	1.36228e-12
1245	HIVEP2	3.55336	1.36525e-12
1246	VAV1	-5.71713	1.39064e-12
1247	HEPH	11.1956	1.39436e-12
1248	MAGED4	6.58669	1.39898e-12
1249	DKK3	10.7237	1.49941e-12
1250	LRRC49	5.16794	1.56431e-12
1251	MAPK1IP1L	2.64598	1.59001e-12
1252	RYR3	7.61026	1.6083e-12
1253	ABLIM1	5.96965	1.64223e-12
1254	CD37	-3.83616	1.70099e-12
1255	SHCBP1	5.65936	1.80435e-12
1256	NHLRC3	-2.8864	1.82331e-12
1257	SEL1L	-3.05709	1.91742e-12
1258	NDN	3.80508	2.0018e-12
1259	DNAJB14	-2.68525	2.02055e-12
1260	LZTS1	11.0553	2.10408e-12
1261	RTL8B	3.7155	2.15025e-12
1262	SELENON	2.87788	2.15146e-12
1263	GPX7	4.93353	2.15271e-12
1264	CLIP3	11.307	2.16506e-12
1265	RBPMS	11.0748	2.16506e-12
1266	EML1	4.75465	2.22216e-12
1267	EEPD1	-4.78285	2.26783e-12
1268	MTHFD1L	3.74801	2.3048e-12
1269	DDO	-11.7446	2.33072e-12
1270	DMXL2	-3.27054	2.54364e-12
1271	GALNT10	3.11059	2.55105e-12
1272	SEPTIN5	11.0055	2.57644e-12
1273	VSTM4	7.03943	2.60518e-12
1274	COX5B	-2.34989	2.61631e-12
1275	OLFML2B	3.67726	2.69834e-12
1276	ARL4C	2.63634	2.87714e-12
1277	SLC2A4RG	3.93733	2.90413e-12
1278	COPZ2	4.07985	2.91675e-12
1279	ICAM2	-5.84356	2.94075e-12
1280	KBTBD8	-3.45803	2.98317e-12
1281	IGF2	11.2609	3.03926e-12
1282	ITPKB	-3.671	3.0981e-12
1283	TSPYL5	3.13188	3.10227e-12
1284	IL27RA	-3.01937	3.10841e-12
1285	OSGIN2	-2.72518	3.17804e-12
1286	TNFSF13	-3.85098	3.19952e-12
1287	ACOX1	-2.34782	3.21519e-12
1288	RSU1	2.28749	3.21875e-12
1289	MSMO1	-3.18557	3.24505e-12
1290	DUSP6	-4.98745	3.40002e-12
1291	ABI3BP	11.0456	3.42787e-12
1292	MAPK7	3.73332	3.50631e-12
1293	OLFML3	8.63189	3.50765e-12
1294	MXRA7	4.39259	3.75916e-12
1295	ARRB1	-3.75828	3.9441e-12
1296	MYBL2	11.3608	3.9632e-12
1297	FGF2	11.1919	3.98029e-12
1298	AOPEP	3.28789	4.13035e-12
1299	HIVEP3	4.03629	4.17075e-12
1300	TTN	5.77334	4.17795e-12
1301	TUBB3	4.92549	4.17795e-12
1302	ALOX5	-11.7441	4.20471e-12
1303	TWIST1	10.9275	4.48498e-12
1304	SCARF2	10.8701	4.68094e-12
1305	TEAD2	10.8672	4.77252e-12
1306	KIF20A	11.5888	4.78872e-12
1307	TSPAN18	11.7288	4.92808e-12
1308	ATP10A	3.09439	5.0314e-12
1309	GLI2	10.8499	5.17201e-12
1310	JAM3	10.8483	5.22947e-12
1311	PSAP	-2.11836	5.25329e-12
1312	TGFB2	10.7269	5.3485e-12
1313	BOK	10.8973	5.39479e-12
1314	SLC1A3	-5.38175	5.49094e-12
1315	ITGA5	3.62897	5.54946e-12
1316	FCGR2B	-10.9878	5.56108e-12
1317	FEZF2	-12.7659	5.7924e-12
1318	SLC6A12	-7.91734	5.84931e-12
1319	EDNRA	10.8232	5.9765e-12
1320	RAB7B	-3.81201	5.9765e-12
1321	PRSS12	10.9074	6.28124e-12
1322	LTBP1	7.26186	6.32788e-12
1323	TNFSF8	-9.05953	6.51783e-12
1324	ACTR3C	-6.37853	6.73126e-12
1325	DMXL1	-2.71308	6.73215e-12
1326	LIX1L	2.8367	6.83962e-12
1327	OVOL1	-11.0229	6.84172e-12
1328	SHMT2	2.21238	6.99689e-12
1329	ITPR2	-3.15676	7.07394e-12
1330	ACTN1	3.14521	7.14866e-12
1331	SF3A1	2.64981	7.4625e-12
1332	FBXO17	5.33153	7.54341e-12
1333	PAQR8	-2.77367	7.90565e-12
1334	CARD6	-4.83259	8.06439e-12
1335	BCAS4	3.60258	8.2958e-12
1336	SMAD3	5.42584	8.30276e-12
1337	SHC1	3.09547	8.46835e-12
1338	TMEM163	-8.15558	8.5499e-12
1339	ENO2	3.47759	8.5906e-12
1340	SF3A2	3.59732	8.5906e-12
1341	OLR1	-6.51246	8.62344e-12
1342	TMEM184B	2.66715	9.20446e-12
1343	GALNT6	-3.50768	9.22057e-12
1344	SETDB2	-2.53968	9.30812e-12
1345	NACAD	6.89042	9.51171e-12
1346	PHGDH	2.80851	9.56861e-12
1347	ELFN1	5.6372	9.65732e-12
1348	TMC8	-8.20132	9.69223e-12
1349	PRDM1	-4.31043	9.73762e-12
1350	ADGRL2	6.81848	9.86653e-12
1351	CA12	6.29446	9.9363e-12
1352	TLN1	2.62484	1.01835e-11
1353	HMOX1	-4.99294	1.02051e-11
1354	STK32B	10.8922	1.03963e-11
1355	BCAP31	-2.82271	1.06966e-11
1356	CIPC	-2.50322	1.07616e-11
1357	ADA2	-5.08633	1.09617e-11
1358	DOCK9	7.13868	1.11762e-11
1359	CEPT1	-3.0468	1.15242e-11
1360	ULK1	4.62571	1.16631e-11
1361	MOB4	2.71311	1.17932e-11
1362	BVES	6.71949	1.18904e-11
1363	OSCAR	-3.33657	1.19228e-11
1364	RBMS3	4.50515	1.20668e-11
1365	SAMD4B	2.75965	1.24118e-11
1366	CAT	-2.50814	1.25519e-11
1367	FAM219B	-3.97184	1.25519e-11
1368	RAVER1	3.62477	1.2556e-11
1369	JADE3	6.10347	1.25569e-11
1370	ABHD3	-3.17668	1.25905e-11
1371	RNASEL	-3.21996	1.30322e-11
1372	EPHB4	5.00028	1.33941e-11
1373	MOSPD2	-2.58733	1.36063e-11
1374	RGMB	10.4745	1.36251e-11
1375	CCNA1	-7.97385	1.38908e-11
1376	PPBP	-10.9913	1.42833e-11
1377	PERP	3.93626	1.4481e-11
1378	SCARA3	11.1884	1.50233e-11
1379	LATS2	2.7067	1.55877e-11
1380	RHOJ	5.42919	1.58478e-11
1381	HLA-DRB3	-9.08033	1.59693e-11
1382	ZNRF2	-2.82936	1.61921e-11
1383	FOSL1	6.46803	1.64624e-11
1384	CLIC4	2.91036	1.66622e-11
1385	BEX3	3.56656	1.67978e-11
1386	MCM7	4.14223	1.71458e-11
1387	CEP70	-2.50157	1.76797e-11
1388	NME1-NME2	10.6028	1.76797e-11
1389	GIMAP4	-7.34766	1.77249e-11
1390	ARPC1B	-2.72487	1.97467e-11
1391	TCAF1	2.68951	1.97467e-11
1392	RASSF4	-4.06299	1.99034e-11
1393	SIGLEC14	-11.6416	2.00932e-11
1394	CSKMT	-6.0049	2.0212e-11
1395	RAB11FIP3	3.22852	2.04053e-11
1396	STX11	-3.7277	2.0545e-11
1397	EVI5L	3.15346	2.08658e-11
1398	SYNPO	11.1686	2.17321e-11
1399	SLC43A2	-3.96471	2.19285e-11
1400	VPS50	-2.71027	2.23314e-11
1401	RAB11B	3.22026	2.26652e-11
1402	MEST	7.43956	2.27448e-11
1403	AVPI1	-2.66217	2.29274e-11
1404	MGST3	-2.12588	2.38988e-11
1405	CHST3	10.1383	2.50048e-11
1406	CTPS1	3.24707	2.52348e-11
1407	PTPN13	6.26325	2.59986e-11
1408	AP000781.2	-9.76553	2.61219e-11
1409	CACNA2D1	10.5453	2.61219e-11
1410	PC	-2.47993	2.62075e-11
1411	AC015802.6	3.90542	2.64956e-11
1412	DAB2IP	10.8997	2.72977e-11
1413	PML	3.01702	2.73433e-11
1414	ACTC1	10.5261	2.74156e-11
1415	ARMC9	-3.37647	2.74429e-11
1416	HIPK3	-2.2961	2.76535e-11
1417	S100A8	-12.0908	2.79279e-11
1418	ZNF507	5.37552	2.80796e-11
1419	CDCA8	5.88836	2.83445e-11
1420	KLF2	6.73343	3.0163e-11
1421	EPHA5	10.4961	3.07995e-11
1422	ABCA1	-3.29313	3.21942e-11
1423	CCL24	-7.94748	3.2206e-11
1424	MEP1A	-10.7559	3.25472e-11
1425	PEG10	7.67818	3.30506e-11
1426	ZIC1	10.8786	3.36091e-11
1427	SPR	-3.6643	3.49922e-11
1428	HDAC5	2.52106	3.5036e-11
1429	CENPF	5.50791	3.50782e-11
1430	NPRL3	4.05113	3.50782e-11
1431	TAFA5	10.5139	3.55024e-11
1432	FAM171A1	10.4564	3.6087e-11
1433	RARG	5.05245	3.6353e-11
1434	CILK1	3.03887	3.66157e-11
1435	CNBD2	-6.82099	3.66157e-11
1436	MICALL1	2.87223	3.66591e-11
1437	NCKAP5L	3.15771	3.74227e-11
1438	DHRS11	-2.92507	3.78916e-11
1439	USP13	4.03714	3.79762e-11
1440	TIE1	-5.62124	3.84079e-11
1441	ARF4	2.14442	3.85822e-11
1442	RUNX2	5.60858	3.86884e-11
1443	STUM	-10.0224	3.90491e-11
1444	SNTA1	3.63093	3.91583e-11
1445	ZNF503	5.65732	3.94055e-11
1446	SLC2A10	7.69069	3.95158e-11
1447	TPK1	-4.1917	3.98851e-11
1448	HIC1	5.01993	4.0015e-11
1449	TMEM192	-2.58992	4.10256e-11
1450	C11orf21	-8.60189	4.14662e-11
1451	ZCCHC2	-3.73505	4.14696e-11
1452	CHST7	-2.73051	4.37194e-11
1453	GAREM2	6.13158	4.37194e-11
1454	DPEP2	-9.02765	4.51487e-11
1455	NOLC1	2.4407	4.51647e-11
1456	H4C14	-5.81708	4.55874e-11
1457	MMP16	10.0981	4.62955e-11
1458	TSPAN9	7.77233	4.62955e-11
1459	LYL1	-4.13574	4.64003e-11
1460	GTSE1	6.44829	4.64207e-11
1461	KIAA1755	10.5832	4.64989e-11
1462	MPDZ	10.4617	4.73156e-11
1463	SMIM27	-3.75032	4.73431e-11
1464	LMNB1	3.82524	4.73562e-11
1465	PLK1	7.44131	4.73578e-11
1466	GNPDA1	-2.70612	5.03291e-11
1467	NPR1	-6.2967	5.07473e-11
1468	HSPB6	10.5227	5.12736e-11
1469	PSAT1	2.59948	5.30744e-11
1470	OTULINL	-5.59448	5.34006e-11
1471	TFCP2L1	-9.17405	5.63603e-11
1472	TRPM2	-7.78699	5.64101e-11
1473	RRBP1	2.4209	5.67486e-11
1474	VMA21	-2.27237	6.09246e-11
1475	NPR2	7.62737	6.09435e-11
1476	FIBIN	10.3857	6.10583e-11
1477	TBC1D2	-2.70626	6.29762e-11
1478	CD4	-3.6553	6.29949e-11
1479	PRRX2	10.4432	6.53448e-11
1480	SYTL1	-4.02114	7.06726e-11
1481	IL11	6.17967	7.18192e-11
1482	SORBS2	10.0651	7.25414e-11
1483	EBF1	10.3757	7.3372e-11
1484	TMEM33	-2.28711	7.51257e-11
1485	SLC23A2	-2.50815	7.52836e-11
1486	OLFML2A	5.799	7.5515e-11
1487	MARCO	-6.76306	7.57983e-11
1488	HSPA6	-5.90744	7.65854e-11
1489	CDC6	6.5138	7.6677e-11
1490	NCKAP1	3.67677	7.69549e-11
1491	PRAM1	-5.4649	7.88498e-11
1492	WNT5B	10.6196	8.19061e-11
1493	ZYX	2.78296	8.4509e-11
1494	PRR11	4.76759	8.50346e-11
1495	SLC16A2	6.60718	8.62822e-11
1496	H4C13	-8.60954	8.70823e-11
1497	RGMA	5.61034	8.78328e-11
1498	ITGA7	6.01188	8.92855e-11
1499	PHLDA2	5.40111	9.11546e-11
1500	JSRP1	5.66388	9.46675e-11
1501	CCNB2	5.13072	9.71237e-11
1502	MAFF	-2.67397	1.00813e-10
1503	HLA-F	-4.45112	1.01095e-10
1504	TRIP13	4.82632	1.01748e-10
1505	ABHD5	-2.33287	1.06216e-10
1506	NRIP3	-3.57644	1.10157e-10
1507	SLC22A23	10.2409	1.11195e-10
1508	FUOM	-2.5144	1.11857e-10
1509	TBX15	10.3332	1.11956e-10
1510	SYTL2	8.17366	1.1227e-10
1511	PDE8A	-2.20114	1.13184e-10
1512	SHROOM3	10.1048	1.13557e-10
1513	NECTIN2	2.51414	1.17326e-10
1514	MDM2	-2.51645	1.1736e-10
1515	NUP210	-4.5676	1.17399e-10
1516	CRYAB	10.27	1.18981e-10
1517	RAB8B	-2.73877	1.22511e-10
1518	CLIC2	-4.35021	1.23096e-10
1519	SOX12	7.69641	1.2332e-10
1520	DOK3	-2.72619	1.24301e-10
1521	HSPA2	6.23328	1.25915e-10
1522	KIAA1549L	10.5703	1.25964e-10
1523	GPR160	-5.4827	1.27229e-10
1524	CAMK2N1	6.09342	1.30363e-10
1525	POMK	-3.77625	1.34674e-10
1526	LMF2	2.72866	1.34884e-10
1527	LRPAP1	-2.13297	1.34884e-10
1528	SHOX2	4.19987	1.34884e-10
1529	FBXO38	-2.25803	1.3518e-10
1530	POGLUT3	2.61296	1.36139e-10
1531	KCNQ1	-7.31482	1.42527e-10
1532	CD81	2.72675	1.44715e-10
1533	MPZL3	-3.55619	1.44715e-10
1534	MARCHF4	10.4762	1.45523e-10
1535	CIC	3.75597	1.46015e-10
1536	TSPAN6	4.28767	1.477e-10
1537	C1QTNF6	3.4	1.4857e-10
1538	SV2A	10.1731	1.52403e-10
1539	CDK1	8.03272	1.53465e-10
1540	CLN8	-2.8193	1.54104e-10
1541	EIF5A	3.09258	1.54366e-10
1542	PTPRN	10.4647	1.5839e-10
1543	AC120057.2	10.1725	1.60899e-10
1544	ACP2	-2.64283	1.60899e-10
1545	LAMA4	6.3686	1.64231e-10
1546	P4HA1	2.42272	1.65974e-10
1547	SMARCD1	3.13418	1.67147e-10
1548	NRM	4.93144	1.73418e-10
1549	CRIP2	10.2034	1.73915e-10
1550	VEGFC	10.1819	1.77885e-10
1551	NUSAP1	5.86105	1.77926e-10
1552	PLPP1	5.91845	1.85013e-10
1553	CNIH3	-3.38472	1.86782e-10
1554	PPP1R3C	10.1131	1.8889e-10
1555	TCF7L2	4.61175	1.97902e-10
1556	POGLUT2	6.40189	1.98618e-10
1557	GYS1	2.91515	2.04303e-10
1558	TDRD3	-3.2596	2.06055e-10
1559	LRRC32	9.63118	2.0691e-10
1560	OCSTAMP	-11.1655	2.09646e-10
1561	EIF3F	2.24206	2.11235e-10
1562	C3orf70	4.71828	2.11396e-10
1563	CAP2	10.2667	2.11988e-10
1564	ZC3H7B	2.50256	2.12407e-10
1565	DUT	2.38981	2.14719e-10
1566	IMPDH2	2.24902	2.15505e-10
1567	OLFM2	7.0057	2.20865e-10
1568	H3C1	-6.86753	2.25025e-10
1569	SF3B4	2.99316	2.25025e-10
1570	RETREG1	-6.49139	2.25261e-10
1571	AP2A1	2.46143	2.2661e-10
1572	MLF1	4.20438	2.2661e-10
1573	DPYSL4	10.1072	2.26766e-10
1574	RNF125	-3.85687	2.28022e-10
1575	RGS18	-8.45677	2.28607e-10
1576	PSMA6	-2.16505	2.30592e-10
1577	RSPH3	-2.76141	2.30592e-10
1578	PEAR1	9.60675	2.3171e-10
1579	H3C4	-10.9301	2.42323e-10
1580	ARHGAP23	8.74554	2.42493e-10
1581	NR4A3	-4.20783	2.50918e-10
1582	TUBA1A	2.56221	2.51693e-10
1583	SLC7A1	2.46872	2.52349e-10
1584	CPA4	4.69884	2.59452e-10
1585	PGRMC2	3.47574	2.59741e-10
1586	IRS1	10.0511	2.60154e-10
1587	AP000295.1	-11.5478	2.70346e-10
1588	CRYL1	-2.88208	2.70346e-10
1589	MAGI1	10.1422	2.7183e-10
1590	U2AF2	2.23501	2.72191e-10
1591	SCARF1	-4.70294	2.72804e-10
1592	AC000093.1	10.088	2.75769e-10
1593	NDUFA4L2	9.62705	2.86134e-10
1594	PMP22	2.77	2.86697e-10
1595	ASNS	3.42345	2.96419e-10
1596	HERC5	-4.69837	2.96419e-10
1597	TEAD3	9.80603	2.97221e-10
1598	SPINDOC	2.91819	3.01443e-10
1599	CNRIP1	4.2314	3.01808e-10
1600	SEPTIN11	2.82302	3.12065e-10
1601	PTPRM	2.40962	3.19398e-10
1602	DOK1	-2.44948	3.20637e-10
1603	RILPL2	-2.85364	3.23798e-10
1604	SIX1	10.1008	3.24407e-10
1605	RIMBP3B	-14.336	3.25834e-10
1606	ARHGDIB	-3.45385	3.27081e-10
1607	SLC6A9	6.47668	3.2998e-10
1608	AATK	-5.25649	3.31693e-10
1609	SHISA4	3.94107	3.36073e-10
1610	PRKG1	3.94326	3.42199e-10
1611	C15orf39	3.83855	3.52297e-10
1612	HAPLN3	9.97921	3.53982e-10
1613	H1-2	-3.47081	3.58255e-10
1614	HERC6	-4.18297	3.66026e-10
1615	ALOX5AP	-6.44584	3.69029e-10
1616	FBXO15	-5.09726	3.7521e-10
1617	STMN1	3.24882	3.75959e-10
1618	TLCD3A	3.76744	3.78102e-10
1619	KCNE4	3.28192	3.89503e-10
1620	BLNK	-4.96707	3.89959e-10
1621	CLSTN1	3.85277	3.92334e-10
1622	ADORA3	-10.8648	4.00004e-10
1623	ACP3	-9.63635	4.01164e-10
1624	NRSN2	7.16413	4.06163e-10
1625	SLC2A4	-5.01717	4.06163e-10
1626	NEU1	-2.36672	4.34437e-10
1627	ASPM	5.97556	4.39767e-10
1628	TIAL1	2.38111	4.61113e-10
1629	GLIS2	9.93831	4.61213e-10
1630	MEX3D	3.48065	4.64359e-10
1631	ALOX15B	-8.44909	4.7398e-10
1632	DRAM2	-2.14653	4.74619e-10
1633	ZNF358	4.14284	4.78188e-10
1634	MAP7D3	3.49753	4.88308e-10
1635	NR2F2	10.0299	4.88685e-10
1636	CITED2	2.77562	4.89551e-10
1637	TMEM132A	4.81509	5.02259e-10
1638	WDR11	-2.21409	5.18677e-10
1639	GAS7	-4.64529	5.22321e-10
1640	FAM43A	3.5139	5.25672e-10
1641	PGGHG	5.61195	5.32636e-10
1642	PBX2	2.36987	5.41571e-10
1643	TGFA	-7.54924	5.42171e-10
1644	TUBB2B	5.80846	5.45716e-10
1645	CTHRC1	10.2803	5.50901e-10
1646	ACAP2	-2.76255	5.59832e-10
1647	NTRK2	10.0119	5.65405e-10
1648	IFFO2	3.44065	5.69808e-10
1649	PLXNB1	5.53131	5.77318e-10
1650	ZNF275	3.20118	5.78047e-10
1651	MEIS2	5.59817	5.82402e-10
1652	NPAS2	3.65084	5.9412e-10
1653	UBTD2	2.47798	6.07108e-10
1654	SFT2D2	-2.46965	6.12216e-10
1655	SLC11A2	-2.70418	6.18716e-10
1656	ATF6B	2.39874	6.30089e-10
1657	TNIK	-2.88963	6.39367e-10
1658	FCGR1A	-9.75402	6.46897e-10
1659	AP3B2	-4.18689	6.54169e-10
1660	INSYN1	6.60853	6.60179e-10
1661	NRN1	9.87901	6.60179e-10
1662	STX3	-3.53136	6.77124e-10
1663	FOXM1	9.96602	6.85052e-10
1664	ANP32E	3.16062	6.85711e-10
1665	MTMR14	-2.18898	6.86904e-10
1666	TMEM107	-4.19441	6.89943e-10
1667	SH3D21	2.56978	7.08442e-10
1668	GRN	-2.71356	7.10046e-10
1669	OMA1	-3.65312	7.13669e-10
1670	C8orf58	3.33862	7.20082e-10
1671	FBLN2	8.8574	7.28306e-10
1672	IL2RG	-5.39635	7.34058e-10
1673	PGBD5	-4.35796	7.38047e-10
1674	KLC2	3.30921	7.39443e-10
1675	TUBA4A	-2.80713	7.6716e-10
1676	EN1	9.81435	7.67965e-10
1677	TCP11L2	-3.55459	7.74314e-10
1678	SLC25A20	-2.22402	7.77933e-10
1679	ANOS1	7.27185	7.79659e-10
1680	GNS	-2.2073	7.8232e-10
1681	HEXA	-2.13734	7.85364e-10
1682	PIR	-2.45348	7.92752e-10
1683	GCNT4	5.59463	7.94156e-10
1684	FOXC2	9.70553	8.02391e-10
1685	LIF	5.08722	8.06734e-10
1686	CD22	-9.58823	8.11983e-10
1687	CLASRP	3.23486	8.11983e-10
1688	S1PR4	-10.2042	8.14365e-10
1689	CDCA5	6.57158	8.16216e-10
1690	SEC63	2.89877	8.17264e-10
1691	DNASE2B	-11.0773	8.34927e-10
1692	IGDCC4	10.0591	8.34927e-10
1693	CNDP2	-2.9161	8.39723e-10
1694	GGTA1	-5.73384	8.3996e-10
1695	LRMDA	-5.23245	8.4447e-10
1696	ALDH1L2	3.3021	8.52718e-10
1697	POU4F2	-11.0354	8.57143e-10
1698	CPZ	10.5856	8.57372e-10
1699	SEC23B	-2.08567	8.57814e-10
1700	ATP6V1C1	-2.41842	8.65668e-10
1701	EGLN1	2.1481	8.6683e-10
1702	GPCPD1	-3.17279	8.71972e-10
1703	PDLIM1	8.37948	8.73819e-10
1704	UST	4.34776	8.75876e-10
1705	ALDH7A1	2.50342	8.83589e-10
1706	ENPP2	7.81623	8.88272e-10
1707	KIF18B	4.72987	9.04604e-10
1708	HES1	7.21192	9.10844e-10
1709	CRAT	2.56061	9.2926e-10
1710	NPIPA1	3.25107	9.43769e-10
1711	DDX60L	-3.50559	9.44483e-10
1712	GNAI1	4.60101	9.52958e-10
1713	FBXW7	-2.49673	9.68441e-10
1714	TMEM263	2.37153	9.73475e-10
1715	RAB40B	3.80887	9.79745e-10
1716	EDC4	2.50716	9.81717e-10
1717	GARS1	2.27583	1.03263e-09
1718	UBE2C	10.2799	1.03867e-09
1719	NHSL2	4.37308	1.08109e-09
1720	PCDHGB4	3.73955	1.08256e-09
1721	EFS	9.91805	1.0955e-09
1722	ANKRD30BL	-7.01855	1.10264e-09
1723	LIMA1	2.93936	1.10264e-09
1724	PNPLA2	3.46299	1.10471e-09
1725	MAFB	-3.30306	1.11194e-09
1726	BDNF	9.87143	1.12068e-09
1727	PRCC	2.74123	1.12068e-09
1728	SLC25A4	3.95727	1.12507e-09
1729	CASC3	2.24758	1.1525e-09
1730	RNF149	-2.0664	1.18975e-09
1731	RRM2	7.88965	1.2474e-09
1732	PIGT	2.15505	1.26642e-09
1733	DOCK1	2.17499	1.29101e-09
1734	GFPT2	9.80692	1.29275e-09
1735	FRRS1	-2.85556	1.29353e-09
1736	LILRA6	-6.00734	1.2986e-09
1737	PALM	9.71668	1.2986e-09
1738	HMGN4	2.35926	1.32618e-09
1739	LDB3	6.3658	1.38501e-09
1740	TCN2	-3.50747	1.43733e-09
1741	FJX1	4.84458	1.44851e-09
1742	YEATS2	2.11555	1.45726e-09
1743	CENPE	3.95016	1.4622e-09
1744	PADI2	-3.5236	1.50648e-09
1745	ZNRF1	3.36229	1.54043e-09
1746	TSPYL2	3.64607	1.54545e-09
1747	CHD9	-2.35301	1.56982e-09
1748	NES	3.23216	1.57586e-09
1749	ANK1	6.21698	1.5842e-09
1750	SNX13	-2.53912	1.61298e-09
1751	KIF14	5.22659	1.61847e-09
1752	MPRIP	2.54394	1.62594e-09
1753	PCNX3	2.48602	1.69288e-09
1754	TMEM119	7.32141	1.70545e-09
1755	MEX3A	9.63975	1.71855e-09
1756	PCBP2	2.63645	1.72009e-09
1757	SSTR2	-4.52925	1.73342e-09
1758	LGALS3BP	3.32905	1.73403e-09
1759	PLEKHH3	4.25286	1.74588e-09
1760	MDC1	5.18847	1.78114e-09
1761	SLC1A2	-3.98425	1.7812e-09
1762	GAS1	9.94451	1.79931e-09
1763	AK4	2.21989	1.85046e-09
1764	MELK	5.32932	1.85949e-09
1765	FAM20C	-2.3855	1.86815e-09
1766	EHBP1	4.56323	1.88605e-09
1767	SFT2D3	-10.7756	1.89767e-09
1768	ADAM33	9.71409	1.90521e-09
1769	CHD3	3.96905	1.90591e-09
1770	RASGRP4	-5.8287	1.96255e-09
1771	RORA	5.55905	1.96332e-09
1772	MECOM	-5.39314	1.97431e-09
1773	PPP1R14A	10.0893	1.97523e-09
1774	NEB	4.27848	1.97865e-09
1775	CR1	-7.00113	2.03563e-09
1776	ASS1	6.81048	2.09592e-09
1777	PACS1	2.74795	2.15354e-09
1778	LTA4H	-2.29589	2.16598e-09
1779	DPYD	-2.99415	2.17261e-09
1780	MEGF8	2.81373	2.18028e-09
1781	DOK5	9.59958	2.19833e-09
1782	TCF19	3.88639	2.21479e-09
1783	CYB561A3	-2.31758	2.23004e-09
1784	TMED5	-1.96884	2.30043e-09
1785	BRD4	2.87861	2.38595e-09
1786	HSPA12A	4.72881	2.39905e-09
1787	ETNK1	-2.81707	2.46923e-09
1788	TXNDC5	2.07523	2.48919e-09
1789	MLLT3	4.85338	2.52193e-09
1790	TNNI1	5.49002	2.52307e-09
1791	NCL	2.55072	2.5459e-09
1792	PTER	-2.39068	2.56854e-09
1793	GLB1	-2.48449	2.56925e-09
1794	GIMAP1	-6.02514	2.5717e-09
1795	RAI1	2.86396	2.62563e-09
1796	ANKRD36C	-3.4103	2.66739e-09
1797	TENM3	8.93845	2.73644e-09
1798	CHSY3	9.53671	2.74018e-09
1799	PIEZO2	9.57631	2.75963e-09
1800	FAM219A	2.62667	2.86106e-09
1801	TMEM214	2.54488	2.90761e-09
1802	UQCRQ	-2.87144	2.92171e-09
1803	SEMA6B	-4.29621	3.02432e-09
1804	PEDS1-UBE2V1	9.51713	3.03442e-09
1805	KIF2C	7.65476	3.05562e-09
1806	USP3	-2.15116	3.1164e-09
1807	EID1	2.18056	3.18342e-09
1808	DUSP7	2.70316	3.21816e-09
1809	NGF	9.64128	3.21987e-09
1810	ATP1B1	-2.38476	3.24301e-09
1811	NT5E	10.1175	3.24301e-09
1812	FKBP15	-2.06019	3.26165e-09
1813	MAGEF1	3.4073	3.30002e-09
1814	GAS2L1	3.37713	3.32681e-09
1815	GAPDH	2.34307	3.38177e-09
1816	CENPO	4.19964	3.4276e-09
1817	AUTS2	3.51664	3.45285e-09
1818	MYL6B	2.67635	3.46448e-09
1819	NCDN	2.6229	3.53595e-09
1820	FAM83D	10.0723	3.55576e-09
1821	THSD4	9.60097	3.58735e-09
1822	MEN1	2.8696	3.59159e-09
1823	OSTM1	-2.64308	3.61782e-09
1824	TICAM1	3.39399	3.63917e-09
1825	MACC1	-7.70356	3.6881e-09
1826	TMEM51	-4.11592	3.74962e-09
1827	LGR5	9.81433	3.75056e-09
1828	NAT14	4.53244	3.76646e-09
1829	RAP2B	-2.06916	3.86587e-09
1830	HSD17B7	-2.76174	3.88316e-09
1831	RAP2A	-2.14479	3.91357e-09
1832	PRKD1	9.45724	3.96849e-09
1833	NPTXR	9.60225	4.00962e-09
1834	TMEM70	-2.15507	4.04091e-09
1835	CREBRF	-2.43834	4.05502e-09
1836	EMC3	-2.2993	4.07466e-09
1837	E2F1	5.76198	4.14507e-09
1838	CYSTM1	-2.15787	4.14523e-09
1839	ST6GALNAC2	-10.4928	4.14954e-09
1840	NECTIN3	6.95582	4.17768e-09
1841	MAGED2	2.30915	4.19216e-09
1842	PDCD1LG2	3.7217	4.20578e-09
1843	PAPSS1	-1.93543	4.23133e-09
1844	AGTR1	7.27368	4.24319e-09
1845	MARVELD1	4.19136	4.28243e-09
1846	ACADS	-2.33654	4.35691e-09
1847	ICAM4	-4.66657	4.38097e-09
1848	MTRNR2L8	2.33196	4.38097e-09
1849	NETO2	3.06013	4.40501e-09
1850	CACNA1C	9.92403	4.50253e-09
1851	CCDC125	-2.99081	4.51965e-09
1852	RNF26	3.82717	4.53762e-09
1853	PLOD3	2.7543	4.54767e-09
1854	SLC38A1	4.94299	4.61266e-09
1855	SSBP4	3.19595	4.6496e-09
1856	MDGA1	6.42425	4.67447e-09
1857	BNIP3L	2.25178	4.72565e-09
1858	CCL2	-3.8021	4.73149e-09
1859	SAP130	3.15172	4.88553e-09
1860	TP53	2.69868	4.93751e-09
1861	GPR161	4.41882	5.01987e-09
1862	SLC22A17	9.45903	5.10528e-09
1863	PPP2R1B	-2.403	5.16999e-09
1864	SORBS3	3.35961	5.1908e-09
1865	MEIKIN	-10.8807	5.19808e-09
1866	DIAPH3	9.25478	5.28876e-09
1867	TNF	-7.33784	5.35958e-09
1868	WASHC4	-1.96859	5.48492e-09
1869	EGFR	9.40856	5.51215e-09
1870	GRIA3	9.66636	5.51774e-09
1871	CYP51A1	-2.22573	5.57246e-09
1872	LMBRD1	-2.13691	5.6946e-09
1873	PSMB10	-2.2626	5.75225e-09
1874	TOP2A	6.68351	5.83688e-09
1875	BOC	8.47729	5.85034e-09
1876	LRIG3	10.072	5.85554e-09
1877	ZFAND3	2.99301	5.86435e-09
1878	C11orf68	2.97166	5.91375e-09
1879	TINAGL1	7.18794	5.91375e-09
1880	ZDHHC9	2.42009	5.91375e-09
1881	GSK3B	-2.50979	6.05203e-09
1882	KIAA1217	9.01354	6.16037e-09
1883	ID3	2.03173	6.22055e-09
1884	HTATIP2	-2.80167	6.27562e-09
1885	MOB1A	-1.94961	6.27562e-09
1886	TMEM132D	9.3946	6.41695e-09
1887	IFT57	3.55222	6.42777e-09
1888	ISLR	10.3952	6.43541e-09
1889	ANKRD52	2.47204	6.49273e-09
1890	GYG1	-2.15422	6.57146e-09
1891	CRISPLD2	5.48846	6.61723e-09
1892	CYP1B1	-3.70347	6.61723e-09
1893	RELA	2.41974	6.72444e-09
1894	NOL4L	3.2783	6.72957e-09
1895	GALNT5	5.45743	6.73634e-09
1896	ANP32B	3.65533	6.7928e-09
1897	KIF7	9.3465	6.99795e-09
1898	TEAD4	9.41471	7.01519e-09
1899	UACA	4.319	7.03556e-09
1900	KCTD11	2.86547	7.12255e-09
1901	REX1BD	-2.2457	7.17102e-09
1902	ARPC1A	2.33007	7.19881e-09
1903	PRICKLE2	4.31404	7.30707e-09
1904	NAMPT	-2.19915	7.41322e-09
1905	TPGS2	2.02126	7.501e-09
1906	RPL28	3.95616	7.5244e-09
1907	SIX5	9.32365	7.61244e-09
1908	MIF	2.29337	7.61818e-09
1909	LGALS1	2.43784	7.7246e-09
1910	SSC5D	7.81505	7.75064e-09
1911	GANAB	2.06789	7.85118e-09
1912	POFUT2	3.09389	7.85118e-09
1913	SOX11	9.03298	7.96413e-09
1914	IRF1	-2.49132	7.98868e-09
1915	MMP11	5.97634	8.2121e-09
1916	RHBDF1	2.95406	8.28876e-09
1917	GPC6	9.91218	8.31903e-09
1918	PTX3	4.91061	8.44195e-09
1919	VANGL2	9.28456	8.65777e-09
1920	IFI6	-3.77008	8.68742e-09
1921	PIM3	-2.88261	8.84892e-09
1922	GALC	-2.48926	8.95032e-09
1923	IFITM2	6.03175	8.97235e-09
1924	PGM1	2.04831	9.02338e-09
1925	MARCHF2	-2.26167	9.10424e-09
1926	TUSC3	8.7712	9.3087e-09
1927	SRPX	5.10349	9.33283e-09
1928	LDOC1	6.84918	9.58589e-09
1929	CCNI	2.63027	9.8629e-09
1930	MSTO1	2.54978	9.86814e-09
1931	H2AC7	-10.4002	9.90593e-09
1932	RRM2B	-3.59003	9.93327e-09
1933	SYNM	9.70178	1.0094e-08
1934	AMPH	9.55897	1.02109e-08
1935	ZHX1-C8orf76	-4.39219	1.02393e-08
1936	DCDC2	-5.28285	1.02647e-08
1937	TIMM10B	-2.20739	1.02753e-08
1938	GCNT2	-4.58648	1.05038e-08
1939	PI4K2A	-2.0295	1.05956e-08
1940	TBC1D30	-5.17901	1.09386e-08
1941	FOLR3	-10.6918	1.09646e-08
1942	RPS15	1.99705	1.12656e-08
1943	ADAMTS10	6.87703	1.13694e-08
1944	KRT14	9.96714	1.16232e-08
1945	GABARAPL1	-2.06799	1.16895e-08
1946	MAN2B1	-3.58719	1.16895e-08
1947	NCAPG	9.07164	1.16954e-08
1948	ISG20L2	2.40714	1.18625e-08
1949	GDF11	5.47007	1.18915e-08
1950	PBK	9.7505	1.21651e-08
1951	TAGAP	-6.55748	1.22128e-08
1952	ANGPTL6	-4.48376	1.2416e-08
1953	KIF4A	9.28795	1.2435e-08
1954	TMEM176A	-9.12207	1.25443e-08
1955	MRPS2	2.90305	1.25951e-08
1956	ZMYND15	-7.16424	1.25951e-08
1957	APOL2	-2.04386	1.27547e-08
1958	PTN	9.50733	1.28109e-08
1959	SPRED2	2.8061	1.28148e-08
1960	RAB5IF	-2.271	1.29506e-08
1961	FGF23	-5.58724	1.30328e-08
1962	PLCB4	7.12952	1.3054e-08
1963	GRB10	2.71377	1.30765e-08
1964	PCDH10	9.82785	1.31289e-08
1965	C11orf96	9.19116	1.33326e-08
1966	WASF3	6.02659	1.34281e-08
1967	ADGRA3	5.56865	1.35712e-08
1968	DHRS3	-2.50239	1.3703e-08
1969	KPNB1	1.97474	1.37411e-08
1970	ARHGEF12	2.13756	1.4132e-08
1971	SLC7A8	-6.18346	1.42021e-08
1972	AC012309.1	-4.63311	1.43053e-08
1973	SLC12A4	2.40488	1.44298e-08
1974	RAVER2	4.41495	1.46557e-08
1975	CDKN2C	5.39436	1.47184e-08
1976	PRELP	6.13626	1.47711e-08
1977	PLXNB3	9.17455	1.48641e-08
1978	FRK	-2.99799	1.53059e-08
1979	PDK2	3.23833	1.5418e-08
1980	PSEN1	-2.17001	1.54262e-08
1981	GSTM1	4.24173	1.54285e-08
1982	PGF	6.14012	1.54538e-08
1983	STARD8	-2.81929	1.57252e-08
1984	BAG2	3.18328	1.57857e-08
1985	RAC1	2.47047	1.58033e-08
1986	AC134669.1	-10.3503	1.59067e-08
1987	PTGFRN	2.02621	1.59412e-08
1988	IQCJ-SCHIP1	4.67592	1.60488e-08
1989	SLC47A1	-3.61544	1.60488e-08
1990	NEO1	8.73864	1.65e-08
1991	PAM	1.98211	1.66691e-08
1992	CCL7	-10.4857	1.67721e-08
1993	EDEM2	-2.03951	1.69366e-08
1994	SIM1	9.17863	1.70395e-08
1995	CHRNG	-6.74906	1.70995e-08
1996	ATP6V0D1	-1.85019	1.73665e-08
1997	H4C9	-3.98349	1.75189e-08
1998	PPP1R12C	2.11564	1.76663e-08
[truncated: 18,115 more rows]

## Sheet: Fibroblast_to_Hepatocyte
	resid	log2FoldChange	padj
0	A2M	-11.7123	0
1	ABAT	-6.94288	0
2	AC006254.1	-8.02632	0
3	AC132217.2	-10.0369	0
4	ACSL1	-7.76873	0
5	ALB	-18.7263	0
6	ANG	-7.7138	0
7	APOE	-12.5709	0
8	ASGR1	-10.0595	0
9	BHMT2	-7.92298	0
10	C3	-14.3842	0
11	C4B	-11.2441	0
12	CD248	7.50589	0
13	CD74	-9.90368	0
14	CFB	-11.4005	0
15	CFH	-8.17199	0
16	CPS1	-7.69948	0
17	CYB5A	-6.40882	0
18	CYP2E1	-13.9417	0
19	CYP3A5	-7.32102	0
20	ECHDC2	-6.88959	0
21	EPHX1	-7.39987	0
22	HPX	-12.8054	0
23	ITIH4	-12.2173	0
24	KIAA1671	-7.11887	0
25	KYNU	-8.93644	0
26	LRG1	-13.585	0
27	MASP2	-9.80894	0
28	METTL7A	-9.71669	0
29	NREP	6.90259	0
30	PC	-6.3216	0
31	PCSK6	-9.89241	0
32	PLGLB1	-7.05299	0
33	POSTN	9.72945	0
34	REEP6	-7.82862	0
35	SERPINA1	-19.6723	0
36	SERPINA3	-14.5623	0
37	ST6GAL1	-8.48825	0
38	SULT2A1	-12.6122	0
39	TF	-15.7606	0
40	THBS1	6.69477	0
41	UGT1A1	-12.421	0
42	VCAN	7.44626	0
43	VTN	-13.2928	0
44	HP	-21.7911	2.44098e-305
45	C4B_2	-9.61144	3.3191e-303
46	BDH1	-8.08743	2.29611e-302
47	TFR2	-9.46255	1.03366e-301
48	MAP1B	6.04291	5.0533e-298
49	DHCR24	-5.60551	8.23959e-297
50	CPB2	-13.4867	6.10029e-296
51	HAMP	-14.6572	3.20472e-294
52	SELENOP	-11.1906	1.48431e-293
53	COL1A1	7.03535	9.84265e-293
54	SPARC	4.90665	9.84265e-293
55	CREB3L1	8.49003	1.45142e-290
56	ALAS1	-4.98635	6.81358e-288
57	RDH16	-12.632	1.34169e-285
58	SERPINA10	-13.6533	2.73984e-281
59	CTSH	-6.74426	3.73341e-281
60	ALDOB	-14.0335	7.23578e-280
61	CLDN1	-7.8431	1.66763e-278
62	CHDH	-8.86349	1.03098e-276
63	F10	-7.05511	1.03098e-276
64	FSTL1	4.91081	5.48408e-276
65	FBN2	9.81029	2.48221e-272
66	EDIL3	8.05263	7.72912e-272
67	AQP3	-8.08941	3.50469e-268
68	NT5DC2	5.93875	2.81736e-267
69	CYP2D6	-9.86119	7.16854e-267
70	CDO1	-7.31318	2.4236e-263
71	FLNC	7.02877	8.30547e-261
72	C4BPB	-11.4122	6.65007e-260
73	SDC1	-4.76714	4.27951e-258
74	CES1	-14.7725	7.88198e-257
75	EHHADH	-5.38243	2.16993e-254
76	CD14	-11.7726	3.70058e-253
77	ACAT1	-4.77739	4.59372e-249
78	NAV1	5.84143	2.41842e-248
79	PRG4	-10.8126	5.00124e-248
80	ABCC6	-7.4837	1.68218e-246
81	F11R	-8.94174	1.40451e-245
82	MTHFD2	6.74732	3.75232e-244
83	TPM2	5.39851	6.8878e-244
84	SERPINC1	-14.8343	2.4939e-243
85	PCSK9	-7.1761	6.09089e-243
86	ACADSB	-5.32833	2.57831e-242
87	LOXL1	8.66895	2.71986e-242
88	TM7SF2	-7.29179	3.19771e-242
89	ACADS	-5.39925	2.02626e-241
90	SLC7A1	5.22298	4.88819e-241
91	KHK	-9.85988	1.50094e-239
92	ACY1	-4.80812	1.63779e-237
93	SYT7	-9.98936	1.67728e-237
94	PROX1	-8.35863	2.69687e-237
95	C4A	-10.7799	2.57081e-236
96	ACAA1	-4.56129	1.05926e-235
97	WNT5A	7.35459	1.37093e-235
98	IFI27	-7.05672	2.51332e-233
99	CYP2B6	-14.2432	2.37275e-232
100	MLXIPL	-10.2468	3.35041e-232
101	BAAT	-10.9547	6.33304e-232
102	AGMAT	-7.26994	8.31894e-232
103	ABCC2	-10.0467	3.36135e-231
104	MAOA	-9.84856	8.76699e-230
105	S100A6	4.76225	1.4699e-228
106	OGDHL	-9.45087	4.51986e-228
107	C7	-12.0971	8.79413e-228
108	SLC5A6	-4.56711	2.74662e-226
109	A1BG	-6.5032	2.91413e-225
110	CES2	-4.48076	3.23352e-224
111	GREM1	10.2694	2.31969e-222
112	TSKU	-4.61431	2.31969e-222
113	APOB	-16.2468	2.43289e-222
114	CDC42EP3	4.70013	5.49339e-222
115	COQ8A	-5.32825	9.27477e-221
116	GPT	-9.02709	2.65282e-215
117	LTBP2	6.19785	3.25737e-214
118	KDR	-6.84094	6.75716e-214
119	C5	-8.40665	3.5201e-212
120	SPRN	-6.2811	3.82865e-212
121	SERINC2	-4.9658	1.91724e-209
122	APOM	-7.41355	1.704e-208
123	EHD2	4.28498	1.71264e-208
124	LSR	-6.85018	5.12512e-208
125	ITGA11	10.3186	4.55968e-206
126	SORBS1	-6.07781	8.31382e-206
127	CPT2	-4.58394	3.38993e-205
128	MYH14	-7.6574	2.36501e-202
129	MYL9	5.40426	2.71072e-199
130	CPN2	-11.8888	5.21392e-199
131	ACSL5	-9.045	8.40768e-199
132	MYOF	6.16441	2.05043e-198
133	ENAH	4.43206	2.15462e-198
134	METTL7B	-10.311	3.23252e-198
135	GAMT	-4.9595	6.198e-197
136	CFI	-13.1045	5.24185e-196
137	SLC7A11	9.04319	1.12882e-195
138	TAGLN	3.79608	1.35258e-194
139	APOL1	-8.52182	1.64572e-194
140	DDT	-4.6938	1.85934e-193
141	ELN	5.15284	3.47477e-193
142	SERPINF2	-15.2233	6.93654e-192
143	MN1	6.79615	1.42977e-191
144	PDLIM7	4.87812	1.67407e-191
145	EFNA1	-10.888	6.51048e-191
146	GCHFR	-7.83413	9.80694e-191
147	FAH	-4.339	4.31306e-190
148	LDHD	-9.37365	1.09776e-189
149	SEPHS2	-3.9012	1.17818e-189
150	SHMT1	-6.8033	2.26809e-189
151	TPM1	4.06955	1.22068e-188
152	HMGCL	-4.09148	1.6412e-188
153	FBN1	6.21035	1.8721e-187
154	CXCL16	-6.35871	2.93005e-187
155	COL1A2	6.28586	1.51614e-186
156	SLC47A1	-7.14882	2.77871e-186
157	MT1G	-12.8215	7.66172e-186
158	LOXL2	6.54273	1.21172e-185
159	GGT1	-9.32632	9.34883e-185
160	ACTA2	4.04917	1.36451e-184
161	SERPINE1	5.42482	1.79019e-184
162	PLEKHG2	4.46618	1.78486e-182
163	MYH9	3.63881	1.07737e-181
164	FKBP10	5.57934	2.65696e-181
165	SLC25A18	-9.80501	4.47083e-181
166	SDS	-11.9412	6.7823e-181
167	LEAP2	-8.97854	4.61931e-180
168	APOA1	-17.6274	6.17885e-180
169	DHCR7	-3.86893	8.89856e-180
170	DECR2	-4.49172	2.00795e-179
171	FRMD6	5.86369	2.12451e-178
172	C12orf75	7.87975	6.96034e-178
173	F7	-9.50862	8.90325e-177
174	KLF15	-9.84067	2.13956e-176
175	CDH11	8.70726	2.61715e-175
176	PXDN	3.93849	4.64786e-175
177	ARSJ	5.49113	1.04333e-173
178	GLYATL1	-8.29608	1.13174e-173
179	GLYCTK	-6.33815	8.66099e-173
180	MRC1	-9.88634	3.60984e-172
181	STC2	11.4581	3.38078e-171
182	FTCD	-7.71367	3.7403e-171
183	HJV	-9.25454	1.77594e-170
184	TNFRSF1B	-6.31199	3.42724e-170
185	H2AC6	-6.11086	3.54962e-170
186	PDZK1	-7.52545	5.78742e-170
187	PTPN14	5.15342	9.11737e-170
188	RCN3	4.32409	1.09024e-169
189	PLXNA1	3.98291	7.75412e-169
190	MCCC2	-3.81288	1.27548e-168
191	TPM4	4.65361	1.03037e-167
192	TTC38	-3.86631	1.03037e-167
193	LIPC	-10.1219	1.03718e-167
194	AKR7A3	-8.67434	3.65164e-167
195	NAMPT	-4.36235	9.34428e-167
196	LYVE1	-8.55374	4.95353e-166
197	CRYL1	-6.08929	1.5567e-165
198	CNN2	3.84434	4.06906e-165
199	PDE3B	-7.05181	8.06756e-165
200	ITIH3	-12.1821	4.25011e-164
201	PLIN5	-8.94179	1.02729e-163
202	GPX8	6.69661	1.21109e-163
203	HSD17B11	-4.34421	1.34605e-163
204	CAVIN1	3.98961	3.08023e-163
205	CYP1A2	-7.29058	3.8365e-162
206	SLC1A5	5.198	3.91106e-162
207	PHYH	-4.09454	2.49435e-161
208	FKBP5	-4.62619	6.45038e-161
209	SOD2	-4.77224	1.63497e-160
210	IGF1	-9.12707	4.74627e-160
211	CLU	-10.3941	1.5902e-159
212	TAT	-14.5152	1.57229e-158
213	IGF1R	4.9285	1.61805e-158
214	ABCA6	-9.13905	2.63606e-158
215	IGSF9	-8.07232	8.56293e-158
216	BLVRB	-3.84913	2.25479e-157
217	ACAA2	-3.83504	5.35347e-157
218	MRC2	6.24865	7.69916e-157
219	HSD3B7	-4.52082	2.90476e-156
220	SLC1A2	-6.47122	3.30243e-155
221	TLCD4	-7.91075	5.46133e-155
222	FZD2	6.79231	7.86346e-155
223	COL6A2	4.21369	4.39933e-154
224	SLC39A14	-3.88895	1.3941e-152
225	MYORG	-5.11305	1.66525e-152
226	PEMT	-3.89676	4.15493e-152
227	ABCG8	-7.68045	1.19794e-151
228	ENTPD5	-4.51315	1.4252e-151
229	DHODH	-4.8352	2.6642e-151
230	ASL	-3.90735	6.46387e-151
231	TNC	6.11616	2.11733e-150
232	PLIN4	-7.45515	3.73892e-150
233	GPX2	-13.4052	3.96284e-150
234	FLNA	4.89986	5.90063e-150
235	RIDA	-5.33865	2.29036e-149
236	PCTP	-4.09855	2.60721e-149
237	COL6A1	3.89003	5.42291e-149
238	ASB13	-4.28458	1.11697e-148
239	CEACAM1	-7.08418	2.93605e-148
240	AKR1C3	-11.3655	1.82587e-147
241	C2	-10.8053	1.95498e-147
242	BST2	-10.5422	2.86658e-147
243	ESRP2	-9.49369	5.14561e-147
244	TRPM8	-9.05229	1.84806e-146
245	FAM20A	-10.2716	1.38422e-145
246	ETNK2	-4.42921	1.76592e-145
247	MAP1A	7.74679	3.04739e-145
248	AGXT	-15.8037	8.80636e-145
249	ASNS	6.48796	9.79433e-144
250	EPS8L2	-4.46583	4.26872e-143
251	TUBA1A	4.56385	5.4669e-143
252	EMILIN2	5.24492	9.16353e-143
253	MBOAT2	5.50943	9.1724e-143
254	GLI2	6.27678	1.61677e-142
255	ARHGAP23	4.05126	5.72625e-142
256	IRF7	-4.65294	6.3786e-142
257	SLC43A1	-4.71872	6.77168e-142
258	ALDH2	-5.05727	1.58202e-141
259	CRIM1	3.70353	4.41074e-141
260	DMGDH	-6.77495	4.66242e-141
261	CDH5	-7.8346	6.35043e-141
262	LOX	6.9861	1.08581e-140
263	GOT1	-3.56207	2.46232e-140
264	PGBD5	-6.61791	3.88554e-140
265	ACSM2A	-8.73137	4.73899e-140
266	ANXA2	4.30192	2.45897e-139
267	SPRYD4	-4.09028	3.52072e-139
268	SCARB1	-6.22966	6.25e-139
269	IL1RAP	-4.63366	9.6411e-139
270	DCXR	-4.6679	9.96601e-139
271	ACAT2	-3.51794	1.07305e-138
272	SLC7A5	3.45057	7.52428e-138
273	GLTPD2	-8.34532	1.00301e-137
274	TST	-5.47235	1.06997e-137
275	COL6A3	6.18486	3.30911e-137
276	SORD	-4.2229	3.84087e-137
277	TMSB10	3.56825	4.91093e-137
278	CTSS	-5.79977	5.09574e-137
279	PKM	5.14656	5.64781e-137
280	ATP10A	6.1961	3.19708e-136
281	PPARGC1A	-8.84488	4.38276e-136
282	CTSD	-3.14895	5.77897e-136
283	SLC13A5	-10.8892	4.16358e-135
284	CYP2C9	-15.2865	8.9532e-135
285	ACTR3C	-10.2636	1.23887e-134
286	KLB	-7.94335	5.12383e-134
287	MTHFD1L	4.32011	3.80479e-133
288	HK1	3.95953	9.08479e-133
289	PCCA	-3.90108	2.29228e-132
290	COL8A1	7.62146	3.21517e-132
291	GLIPR1	5.85412	4.68096e-132
292	AVPR1A	-10.2228	1.13811e-131
293	SERPINA5	-8.63925	1.31658e-131
294	CYP2J2	-8.66307	2.13124e-131
295	TIMP2	3.12552	2.3394e-131
296	SYNGAP1	5.12771	2.50851e-131
297	A1CF	-12.1313	3.68665e-131
298	SLC40A1	-8.15713	4.78619e-131
299	PROC	-12.6723	7.04126e-131
300	ABHD6	-4.40954	7.2447e-130
301	HNF4A	-14.0188	9.38008e-130
302	LDHB	3.83044	1.04323e-129
303	ALDH4A1	-6.10392	6.27334e-129
304	KIRREL1	3.98738	3.18075e-128
305	SLC46A3	-4.2164	5.88511e-128
306	ECHS1	-3.81383	8.14074e-128
307	DBN1	6.08467	1.45856e-127
308	UPB1	-8.10469	1.83624e-127
309	FNDC4	-5.82524	1.9403e-127
310	RASD1	-7.86602	5.02396e-127
311	PLXNA3	4.78334	8.78944e-127
312	GPX3	-9.23172	2.87371e-126
313	GPD1	-9.42181	9.74453e-126
314	SEPTIN5	5.02416	1.08311e-125
315	P3H3	4.57329	1.2315e-125
316	SYT12	-8.37314	3.78309e-125
317	P4HA2	4.07061	3.83466e-125
318	C1orf226	-5.66139	4.11832e-125
319	TUBB3	8.97425	1.09518e-124
320	MMP14	4.01937	3.53791e-124
321	HADHB	-3.08382	3.61289e-124
322	C2orf72	-9.08718	7.12567e-124
323	SLC46A1	-3.96103	7.20154e-124
324	HDHD3	-4.82289	8.53497e-124
325	AMT	-6.36468	1.03585e-123
326	MARCKS	4.21986	1.30492e-123
327	ITGA8	4.93891	1.40316e-123
328	CYP4A11	-13.6028	1.83299e-123
329	TMOD1	-5.31283	2.68053e-123
330	SYNC	6.86955	3.15041e-123
331	TSPAN33	-7.20168	5.65936e-123
332	MAGED4B	6.7148	1.31202e-122
333	TMEM205	-3.89447	2.75451e-122
334	TMPRSS6	-9.91965	3.45134e-122
335	DACT1	4.42303	3.49248e-122
336	MS4A7	-8.17119	5.13312e-122
337	ACBD4	-4.87346	5.52869e-122
338	RBM47	-9.3886	6.51859e-122
339	PBLD	-4.91574	6.83615e-122
340	ATP1B3	3.80267	1.73736e-121
341	PAPPA	8.79902	1.82536e-121
342	ETFDH	-3.37137	2.08783e-121
343	TGM2	-8.78102	5.00055e-121
344	ATP2B2	-9.94183	8.4552e-121
345	PTPRB	-5.3898	8.58474e-121
346	CAVIN2	-6.17301	1.11524e-120
347	SGK2	-10.0649	1.70427e-120
348	HLA-DRA	-10.473	1.89885e-120
349	HK2	5.21594	2.16399e-120
350	HNRNPA1	3.39999	4.62443e-120
351	MST1	-9.30577	4.91798e-120
352	PLCXD2	-6.92705	5.49889e-120
353	BHLHA15	-7.87279	1.04833e-119
354	COL5A2	5.71503	1.35256e-119
355	FZD7	5.95558	1.64555e-119
356	GNMT	-9.80156	1.68951e-119
357	STEAP4	-9.80307	2.11397e-119
358	LIME1	-4.92325	2.28912e-119
359	SMOC1	-9.06226	2.52688e-119
360	GABARAPL1	-3.32039	4.36814e-119
361	LGALS4	-8.26237	5.7254e-119
362	SCUBE3	9.65662	1.5416e-118
363	ADH6	-8.0754	2.45948e-118
364	ETFB	-4.35041	6.59436e-118
365	ANGPTL3	-12.8295	8.62968e-118
366	ACMSD	-10.9706	8.71922e-118
367	AGT	-13.0642	1.02233e-117
368	ADAM19	5.47321	1.31721e-117
369	PECAM1	-6.89344	5.12244e-117
370	SLCO2B1	-11.769	6.88175e-117
371	KITLG	5.31092	8.09458e-117
372	CES3	-7.42306	1.34861e-116
373	AMDHD1	-4.53237	2.13041e-116
374	GLDC	-6.77043	4.14354e-116
375	VCL	3.59969	6.28873e-116
376	CFP	-8.42825	6.53764e-116
377	CGN	-7.6621	1.13727e-115
378	GJB1	-14.1583	2.25924e-115
379	PDK4	-9.14364	5.0138e-115
380	FMO5	-6.54072	6.69228e-115
381	APOC1	-11.4522	6.83045e-115
382	VAMP8	-8.26442	1.26027e-114
383	PNPO	-4.02029	5.25825e-114
384	CHD3	4.65991	6.58925e-114
385	UGT3A1	-10.2481	9.23938e-114
386	IL6R	-5.51913	9.33952e-114
387	AKR1D1	-9.86773	9.92964e-114
388	IGF2BP2	4.83506	1.12579e-113
389	HSD17B13	-8.14162	1.31222e-113
390	RCL1	-3.80193	1.35326e-113
391	ITGB2	-6.01383	1.52883e-113
392	SPOCD1	9.60615	1.66707e-113
393	G6PD	3.94835	1.93557e-113
394	TNFRSF14	-4.48696	2.75988e-113
395	TMEM37	-9.92463	3.41623e-113
396	LZTS1	5.69181	6.35679e-113
397	LRRC75A	6.02843	8.67984e-113
398	TLE1	-4.04966	1.23728e-112
399	HLA-DRB1	-10.3832	2.00786e-112
400	EPHX2	-8.5598	4.98794e-112
401	COLEC12	5.57576	1.09046e-111
402	EFEMP2	3.83811	2.04847e-111
403	CCDC69	-5.23618	2.2567e-111
404	GLIPR2	4.2969	2.29829e-111
405	INHBA	6.45756	7.06657e-111
406	MMP15	-5.00106	7.54379e-111
407	PDE2A	-8.9559	1.45416e-110
408	FOXP2	5.83694	2.16607e-110
409	BASP1	4.04551	3.29319e-110
410	GCLC	-3.58847	5.87459e-110
411	SH3BGRL2	-5.1483	7.7523e-110
412	DHTKD1	-3.76989	2.04388e-109
413	KMO	-9.06484	5.27955e-109
414	FAP	8.61863	7.59353e-109
415	HSD17B6	-8.19548	9.46496e-109
416	MCRIP2	-4.02425	9.67491e-109
417	LAPTM5	-8.46936	1.54664e-108
418	CHRDL2	-11.5277	1.57125e-108
419	ELF3	-8.4357	1.91175e-108
420	ECHDC3	-6.02008	2.01885e-108
421	HYAL1	-10.1458	2.19879e-108
422	SLC27A5	-6.72014	4.76344e-108
423	GCDH	-3.35451	6.57547e-108
424	PEBP1	-3.56775	7.63517e-108
425	JAM3	3.84925	1.60052e-107
426	EMP1	4.01374	2.03354e-107
427	CYP27A1	-8.33911	2.42485e-107
428	CORO1C	2.93299	3.4809e-107
429	MS4A4A	-8.04697	3.56492e-107
430	PCBD1	-3.65097	8.84855e-107
431	MTARC1	-7.27197	1.34845e-106
432	H1-2	-4.82336	1.6001e-106
433	KDM8	-5.89365	2.10578e-106
434	DCAF11	-3.08127	3.97122e-106
435	DGAT2	-8.44362	5.03971e-106
436	MEX3B	4.54436	1.34315e-105
437	FHL3	4.05949	2.06782e-105
438	VNN1	-11.2878	3.67002e-105
439	CKAP4	2.8839	4.55365e-105
440	PAIP2B	-6.05228	6.5552e-105
441	PLEKHA7	-6.57083	8.92891e-105
442	MPC1	-4.04692	1.10883e-104
443	KNDC1	-9.89916	1.99547e-104
444	MARVELD2	-5.5129	2.26221e-104
445	VIM	4.91174	3.79966e-104
446	ACOX2	-6.32186	2.9777e-103
447	GJA1	6.73873	3.5417e-103
448	RBMS2	3.57633	4.36989e-103
449	RAP1GAP	-7.20659	1.16547e-102
450	ADGRF5	-5.38934	1.3168e-102
451	COLEC11	-8.73975	1.69299e-102
452	CEBPA	-8.91128	2.79418e-102
453	NUGGC	-6.29656	2.79792e-102
454	PLAU	5.03096	3.04415e-102
455	MXRA8	5.01605	3.69165e-102
456	ARG1	-13.2652	6.51596e-102
457	ROBO4	-5.69153	7.52334e-102
458	SFXN5	-3.48467	1.0205e-101
459	ID4	5.23394	1.09252e-101
460	KCNG1	7.44736	1.38676e-101
461	MFAP5	8.52303	1.75952e-101
462	SLC44A1	-3.40999	2.21408e-101
463	INMT	-6.6336	2.41419e-101
464	TMEM45B	-8.19636	4.53489e-101
465	CHRD	-7.16155	6.8221e-101
466	AFAP1	5.29044	1.27231e-100
467	HAPLN3	6.00847	1.67769e-100
468	RALGAPA2	-3.5203	1.68836e-100
469	HLA-DPA1	-5.65137	2.43659e-100
470	TTR	-14.2946	3.79939e-100
471	KIF21A	-4.2857	6.97099e-100
472	HLF	-11.0786	9.74372e-100
473	F2	-15.8758	1.06007e-99
474	SPARCL1	-5.3173	1.58151e-99
475	DNASE1L3	-12.4148	1.73354e-99
476	ACOT12	-8.32815	4.94119e-99
477	CYP2C19	-10.3917	5.58221e-99
478	TRIM55	-7.26268	1.88734e-98
479	SLC2A1	8.79917	1.98202e-98
480	PSD4	-5.33699	2.36637e-98
481	ALDH5A1	-4.71984	2.81739e-98
482	BCAT1	6.51055	8.1139e-98
483	H2BC12	-4.77654	1.08059e-97
484	GGCX	-2.80168	1.13436e-97
485	LEPR	-5.32752	1.90413e-97
486	G6PC	-14.0741	6.907e-97
487	MARCO	-11.4347	7.74806e-97
488	MT1X	-7.24535	1.48613e-96
489	LAMB1	3.59401	1.58754e-96
490	PEG10	6.36789	1.72452e-96
491	NR1H3	-4.91347	1.79833e-96
492	CPEB3	-5.18313	1.80945e-96
493	PANX2	-4.12213	2.43411e-96
494	SLC39A5	-10.4723	3.82853e-96
495	TGFBI	6.1371	3.90778e-96
496	YBX3	3.34297	3.92098e-96
497	RETSAT	-3.0153	6.55574e-96
498	ESPN	-14.079	8.19112e-96
499	GPR176	4.96887	9.44481e-96
500	HLA-E	-2.89698	9.66894e-96
501	RAB23	3.99004	1.1397e-95
502	CYP21A2	-8.69729	1.55404e-95
503	LILRB5	-6.99605	2.19049e-95
504	CD68	-3.3624	2.89077e-95
505	MARVELD1	3.53559	3.96242e-95
506	MYO5B	-6.51989	4.54741e-95
507	CCN2	4.81467	5.00991e-95
508	ANTXR1	4.11613	5.69192e-95
509	GOLGA8A	3.50751	5.88671e-95
510	CDHR5	-12.8219	5.97927e-95
511	SLC25A15	-3.564	6.27402e-95
512	CD4	-6.00663	8.79991e-95
513	MTHFS	-3.99338	9.44938e-95
514	CCDC80	8.77034	8.63781e-94
515	SDR42E1	-8.41582	9.41847e-94
516	ZBTB16	-9.48162	1.25672e-93
517	PRSS12	7.9012	2.47596e-93
518	C9	-15.5474	2.59244e-93
519	PLG	-13.7854	3.75983e-93
520	PCDHGC3	3.14776	5.82899e-93
521	BCHE	-5.31612	1.15862e-92
522	RRAGD	-5.82365	1.17952e-92
523	DDR2	4.62872	1.397e-92
524	PIK3R1	-3.2128	2.10151e-92
525	ADAM9	3.51044	4.40921e-92
526	SLC35C1	-3.15023	5.98842e-92
527	CADPS2	-4.29777	6.52961e-92
528	PANK1	-4.34365	7.01225e-92
529	BLNK	-7.2528	1.31369e-91
530	HBB	-7.65185	2.06442e-91
531	INSIG1	-4.05201	3.38736e-91
532	IER3	4.95177	4.46211e-91
533	PIK3AP1	-12.57	5.23567e-91
534	PTPRH	-4.70889	6.18559e-91
535	APOF	-13.6392	6.62035e-91
536	ACACB	-5.43735	8.41399e-91
537	NID2	4.76748	9.53971e-91
538	LPIN2	-3.41866	1.15628e-90
539	HMGCS1	-3.99423	1.43111e-90
540	AFMID	-3.28943	1.43406e-90
541	FXYD1	-6.1162	1.56925e-90
542	LCAT	-3.9083	1.68146e-90
543	MFAP2	7.41036	2.27703e-90
544	GSTP1	3.38367	3.1962e-90
545	MLYCD	-3.29456	3.27591e-90
546	S100A11	3.4729	3.30553e-90
547	SDF2L1	-3.00684	5.31166e-90
548	C1QA	-11.6651	9.26754e-90
549	SERINC5	-3.23105	1.05007e-89
550	MTMR2	3.58848	1.20701e-89
551	ADAMTS12	3.37046	1.99814e-89
552	TMEM220	-3.87657	2.46101e-89
553	RXRA	-2.68522	6.93306e-89
554	GATM	-9.61644	8.19018e-89
555	FSCN1	2.97516	8.42128e-89
556	CERCAM	3.74896	1.03529e-88
557	IVD	-3.04219	1.05778e-88
558	ART4	-10.129	1.19534e-88
559	ABCC1	3.45909	1.28009e-88
560	MTARC2	-4.60529	1.33762e-88
561	CXADR	-8.06524	1.51638e-88
562	THY1	5.71771	1.98414e-88
563	FLVCR2	-7.2003	3.08124e-88
564	SLC7A2	-7.25124	3.45035e-88
565	SDSL	-5.74775	3.52578e-88
566	SULT1A2	-9.37303	4.39764e-88
567	GLUD1	-3.36229	4.80998e-88
568	RAPGEF5	-8.95473	5.08176e-88
569	ADAMTSL1	4.21933	7.23832e-88
570	TMEM53	-4.23217	1.20253e-87
571	SPTAN1	2.57516	1.39956e-87
572	PLAAT3	-3.70858	1.55069e-87
573	CACFD1	-3.33523	2.07821e-87
574	CLDN2	-9.82529	2.89217e-87
575	FAAH	-6.85921	3.16335e-87
576	SPON2	-4.07476	3.21091e-87
577	WWC1	-3.22656	3.4761e-87
578	SOWAHB	-7.57078	5.11143e-87
579	C1orf198	2.70989	5.32405e-87
580	SPHK1	4.89603	6.8693e-87
581	LIPG	-8.70305	6.95694e-87
582	LGALS1	4.78484	8.33647e-87
583	ARHGEF17	2.9858	8.49189e-87
584	VIPR1	-7.39221	9.26053e-87
585	STK39	4.58988	9.40103e-87
586	PDGFRB	4.49414	1.19852e-86
587	MFSD2A	-6.84775	1.2785e-86
588	ANKS4B	-7.65449	1.44547e-86
589	TUBB6	4.36329	1.48738e-86
590	RND1	-6.96843	2.15091e-86
591	CCL16	-7.78527	2.38977e-86
592	DIO1	-8.38237	2.69787e-86
593	FGL2	-7.20226	2.82312e-86
594	MMAB	-3.33903	3.4572e-86
595	ARL4C	4.52456	6.84802e-86
596	ACOX1	-2.91671	7.16962e-86
597	CAT	-4.26027	8.31552e-86
598	DTX1	-10.7988	1.01183e-85
599	MBNL3	-5.72381	1.11323e-85
600	MT1A	-10.2719	1.35104e-85
601	HGD	-10.9117	1.42616e-85
602	SHC2	-6.55502	1.91495e-85
603	CYP4F11	-11.3635	2.02418e-85
604	CYBB	-8.3219	2.26435e-85
605	AHSG	-16.7891	2.56739e-85
606	TNFSF10	-7.97615	3.35835e-85
607	ESAM	-6.91062	6.9834e-85
608	TNFSF14	-9.52298	1.50961e-84
609	ZNF827	4.73474	1.53092e-84
610	ZDHHC23	-6.60406	1.68723e-84
611	FERMT2	2.80714	1.95383e-84
612	DAAM2	3.07566	2.03345e-84
613	SLC25A42	-4.57269	2.6189e-84
614	PRSS23	4.89701	3.59043e-84
615	SH3TC1	-10.2607	5.629e-84
616	FCER1G	-7.18805	7.36297e-84
617	RBKS	-5.91954	7.94872e-84
618	ALDH1L2	8.23749	8.98658e-84
619	ALPL	-2.8716	1.19982e-83
620	ADAMTS17	-7.79242	2.09294e-83
621	MFGE8	3.75587	2.14355e-83
622	ZBED6CL	-6.99155	4.02799e-83
623	DBH	-10.0987	9.42697e-83
624	SLIT2	4.54978	9.89791e-83
625	HIF1A	3.93295	1.38398e-82
626	TTPA	-10.1826	1.384e-82
627	PXMP2	-3.577	1.60337e-82
628	SLC22A3	-8.17439	1.69426e-82
629	SELENBP1	-4.78224	2.67967e-82
630	DHX58	-4.14302	2.95796e-82
631	SPATA13	-3.41273	3.51264e-82
632	SH3PXD2B	3.98909	3.94723e-82
633	AGPAT2	-4.28133	4.26216e-82
634	NR1I3	-9.20307	6.00142e-82
635	SLC30A10	-10.0628	7.2479e-82
636	AIFM1	-2.73426	8.8738e-82
637	NME1-NME2	3.72397	1.92773e-81
638	SLC22A1	-14.3008	2.16475e-81
639	ACTR2	2.72792	2.4173e-81
640	SUCLG2	-2.68283	3.93365e-81
641	SLC66A2	-3.00685	4.35883e-81
642	VWF	-5.78204	5.77962e-81
643	RAB17	-10.5704	6.5731e-81
644	ACTN1	2.67826	9.39807e-81
645	GCH1	-7.48533	1.05783e-80
646	SEMA4G	-4.1829	1.07003e-80
647	PGK1	2.67402	1.09924e-80
648	AGFG2	-3.86686	1.17043e-80
649	F5	-14.2542	1.17665e-80
650	FAXDC2	-4.56597	1.46395e-80
651	MT-ND6	2.57258	1.49344e-80
652	FRK	-4.10955	1.60389e-80
653	TUBA4A	-3.77308	3.01738e-80
654	HSD17B2	-10.5068	3.03e-80
655	ARHGEF2	3.6353	3.33877e-80
656	FGFR1	3.10258	3.40885e-80
657	LRRC3	-3.18604	3.64475e-80
658	ACTR3	2.74298	4.36124e-80
659	SPEG	5.38508	4.44216e-80
660	STAB1	-7.33555	4.7534e-80
661	OSGIN1	-6.14177	4.82297e-80
662	FCGRT	-3.06711	6.96899e-80
663	BHMT	-9.67058	7.32559e-80
664	PIGR	-9.25791	8.36902e-80
665	NOTCH3	6.35954	1.06162e-79
666	SOD1	-2.92335	1.40206e-79
667	NPL	-5.90541	2.14113e-79
668	TMEM86B	-4.31615	2.45472e-79
669	GYS1	3.37487	2.66378e-79
670	HLA-F	-5.31609	2.70978e-79
671	IL33	-6.87412	4.77824e-79
672	TOLLIP	-2.64982	1.07652e-78
673	FILIP1L	3.67945	1.20672e-78
674	N4BP2L1	-5.63104	1.32114e-78
675	ACAN	15.0536	1.41899e-78
676	COL5A1	6.03619	1.65184e-78
677	ATF5	-6.79274	1.75263e-78
678	PHLDA3	4.18704	1.79021e-78
679	AKR1B10	-8.22249	1.97539e-78
680	PPP2R1B	-2.65393	2.79699e-78
681	NNMT	-4.04718	3.12476e-78
682	TMSB4X	2.36269	3.58454e-78
683	LARP6	4.19045	3.61103e-78
684	HLA-DQA1	-4.69116	6.00451e-78
685	NGFR	-5.69026	1.04298e-77
686	TSPAN5	4.56952	1.1915e-77
687	RHOD	-3.51745	1.50808e-77
688	FCN3	-12.6645	1.60705e-77
689	MYRIP	-8.15457	1.63069e-77
690	SEC14L4	-8.62135	2.18854e-77
691	ALDH3A2	-3.81239	2.29079e-77
692	HSD17B8	-5.95089	2.54133e-77
693	DSC2	-8.95803	2.62045e-77
694	OXCT1	4.73091	3.05486e-77
695	RNASE4	-4.99645	6.12563e-77
696	CFHR3	-12.5937	6.35689e-77
697	NXN	3.23707	1.05743e-76
698	ACTG2	5.50315	1.24408e-76
699	SLC31A2	-6.04549	2.02902e-76
700	COL11A1	12.8347	2.03121e-76
701	ANXA1	4.28376	2.09873e-76
702	OXTR	9.15279	2.16734e-76
703	IL17RB	-4.28081	2.74206e-76
704	NDRG2	-8.80474	4.21649e-76
705	KCNE4	4.94417	6.05819e-76
706	SHFL	-3.70641	6.05819e-76
707	BCO2	-6.59282	6.22796e-76
708	NUP210	-5.83114	6.28012e-76
709	SYT11	3.87083	6.57255e-76
710	GBP4	-6.66254	7.25472e-76
711	MICAL2	3.20733	7.70446e-76
712	SERPINH1	4.23292	1.04467e-75
713	TMCC1	-2.90328	1.21604e-75
714	AOX1	-7.36864	1.41112e-75
715	AHNAK2	3.63725	1.45658e-75
716	KLHL25	-3.36581	1.59581e-75
717	MAGIX	-5.60577	1.65657e-75
718	EBF1	5.73288	2.87066e-75
719	KDM5B	2.94832	3.26099e-75
720	XYLT1	5.93768	3.78553e-75
721	MERTK	-7.11839	5.16991e-75
722	RTKN	-4.28771	1.0364e-74
723	MPEG1	-9.68268	1.18836e-74
724	LYZ	-8.43964	1.19009e-74
725	PLAAT4	-6.52165	1.3186e-74
726	UNC5CL	-9.57569	1.58261e-74
727	LIMA1	3.42366	1.61907e-74
728	SAA2	-19.1014	1.73765e-74
729	KANK1	-4.10069	1.94146e-74
730	EGFR	-3.28858	2.9e-74
731	NQO1	5.33633	3.83257e-74
732	PLA2G2A	-15.6617	4.59994e-74
733	RBP5	-7.02264	4.81785e-74
734	OLFML2B	6.10082	7.02017e-74
735	COBL	-7.11061	8.56427e-74
736	GPSM1	4.33448	1.05239e-73
737	CDR2L	4.13235	1.3955e-73
738	RNASE1	-6.81418	1.45372e-73
739	MRAS	4.54153	1.48072e-73
740	CLDN7	-9.491	1.49168e-73
741	C4orf19	-8.02376	1.81472e-73
742	HSD17B4	-3.52238	1.86619e-73
743	RPH3AL	-5.02129	2.20922e-73
744	FOXA3	-10.0357	2.61694e-73
745	TPBG	4.28551	2.75969e-73
746	MPC2	-2.67349	3.1238e-73
747	TTC36	-9.02749	4.13858e-73
748	TWIST1	8.70953	4.79574e-73
749	SRD5A1	-2.75822	7.51861e-73
750	CFHR2	-13.5432	1.16563e-72
751	ETFA	-2.50954	1.16974e-72
752	ZNF469	5.2576	1.23074e-72
753	CYP2C8	-15.4543	1.39447e-72
754	LPCAT3	-3.16956	1.9523e-72
755	SLC37A4	-4.55882	2.72283e-72
756	SV2A	5.02337	4.04266e-72
757	SLC35D1	-3.27894	4.27958e-72
758	MMP2	6.36686	4.96671e-72
759	ELF4	3.21828	5.36572e-72
760	CHAC1	5.34726	6.36058e-72
761	CD163	-7.48618	7.76336e-72
762	CNDP2	-2.73561	7.96657e-72
763	GNB4	3.05712	8.6706e-72
764	MICAL1	4.21899	8.90547e-72
765	ACSS2	-2.6414	9.31834e-72
766	AMBP	-18.7001	9.39353e-72
767	CIAO2A	-3.13309	9.88144e-72
768	PIPOX	-9.50175	1.10629e-71
769	CYP2A6	-15.3439	1.55124e-71
770	RBM3	2.41724	3.31528e-71
771	PHLDB1	2.99921	4.25125e-71
772	RUNX1	3.69447	4.33843e-71
773	TDO2	-13.416	5.43461e-71
774	TWSG1	2.86152	6.02859e-71
775	LMAN2	-2.59798	6.46627e-71
776	ICAM1	-3.05745	7.74604e-71
777	QDPR	-3.01074	1.20751e-70
778	FITM1	-6.59649	1.3545e-70
779	PLEKHG4	5.5352	1.86025e-70
780	ISOC2	-2.75152	2.13202e-70
781	HBA2	-4.3741	2.58924e-70
782	ISOC1	-3.33832	4.07692e-70
783	LPAR1	4.08187	4.31983e-70
784	MT1F	-5.9948	5.12206e-70
785	CLIC4	3.40589	6.54773e-70
786	LGALS9	-5.54698	1.59139e-69
787	PTK7	7.76603	1.73646e-69
788	AC015802.6	5.49909	1.98195e-69
789	NFATC4	5.68108	2.38787e-69
790	NPR1	-9.35576	2.4462e-69
791	RNF128	-8.36783	5.59432e-69
792	ENO2	5.1218	6.17196e-69
793	OIT3	-11.8807	6.56112e-69
794	STAP2	-4.65759	7.01474e-69
795	COL12A1	7.21524	7.48296e-69
796	SH3D21	4.13625	1.28231e-68
797	DEPDC7	-3.89509	1.30681e-68
798	SLC25A30	-2.75784	1.34347e-68
799	CXCL2	-7.99575	1.77308e-68
800	MTSS1	-5.04883	1.90228e-68
801	PTPN6	-7.94946	2.11873e-68
802	IBA57	-3.22749	2.50628e-68
803	GPLD1	-5.27221	2.54805e-68
804	LPA	-11.919	3.02795e-68
805	ZNF532	3.83674	3.65457e-68
806	CPVL	-5.79884	3.84193e-68
807	MSRB3	4.13336	4.07357e-68
808	FKBP9	3.13596	4.66847e-68
809	SDHD	-2.39994	6.1926e-68
810	ADRA1B	-5.004	7.09405e-68
811	PCDH18	5.29507	1.00685e-67
812	SLC23A1	-8.63115	1.28386e-67
813	SNAI2	3.88444	1.34836e-67
814	SLC16A3	4.79096	1.40862e-67
815	PAQR9	-8.97134	1.45481e-67
816	NR5A2	-6.6986	1.48915e-67
817	SLC6A9	5.12434	1.75522e-67
818	ADSS1	-3.9467	1.89396e-67
819	DPYSL4	5.51343	2.31307e-67
820	TRIM59	6.32742	3.56035e-67
821	MSRB1	-3.53817	4.29833e-67
822	PPARA	-3.0008	5.91799e-67
823	ACTC1	3.55002	6.50362e-67
824	CBX7	-4.1077	7.47553e-67
825	ACSM2B	-14.8489	7.50142e-67
826	GPHN	-2.77279	7.81885e-67
827	BMERB1	3.17063	9.91685e-67
828	SLC4A4	-3.90743	1.29963e-66
829	ALDH1A2	-9.78661	1.30461e-66
830	LRATD2	-4.61779	1.31546e-66
831	OSBPL5	3.40693	1.32273e-66
832	ALDH8A1	-9.50278	1.40345e-66
833	RILP	-4.36537	1.48721e-66
834	ATP1B1	-3.08578	1.65e-66
835	SCARF2	3.38474	1.89538e-66
836	NACAD	5.48185	3.01308e-66
837	SHE	-6.62562	3.26396e-66
838	SCRG1	8.60855	7.80274e-66
839	PROS1	-7.15856	7.97393e-66
840	LPCAT2	3.61236	1.00975e-65
841	NLGN2	2.98454	1.09411e-65
842	TAFA5	5.9051	1.71301e-65
843	STARD10	-4.33928	2.10957e-65
844	SERPINE2	5.06557	2.12964e-65
845	ADAMTSL2	-9.56254	2.17591e-65
846	SERPING1	-6.36528	2.77463e-65
847	ITGA5	3.51891	3.94421e-65
848	CP	-17.4164	4.41517e-65
849	DNM1	7.72555	5.46637e-65
850	NDUFA4L2	5.05643	6.6309e-65
851	PKP2	-6.93606	7.70485e-65
852	FAM122C	-3.63453	7.77386e-65
853	SCP2	-3.31074	8.94787e-65
854	GK	-4.51432	1.24691e-64
855	C1QC	-12.748	1.32233e-64
856	ADH4	-10.7504	1.504e-64
857	TRAF5	4.38664	1.91278e-64
858	LTBR	-2.38805	2.2785e-64
859	TGFB1I1	4.31513	2.76279e-64
860	HAS2	9.39207	3.72644e-64
861	RSU1	2.43953	5.35356e-64
862	GRAMD4	-4.10814	6.31531e-64
863	PFKP	5.91673	7.24114e-64
864	PROZ	-8.74887	7.95901e-64
865	NETO2	6.67923	8.05973e-64
866	HGFAC	-12.6602	9.39645e-64
867	SLC25A20	-2.7559	9.50589e-64
868	TRIM14	-4.6845	9.92913e-64
869	FUCA1	-4.39438	9.98091e-64
870	HSD17B7	-3.67245	1.16021e-63
871	CRHBP	-11.4923	1.20717e-63
872	CCDC8	4.48892	1.35483e-63
873	KCTD15	2.6911	1.39422e-63
874	AK3	-2.56544	1.5693e-63
875	SEC11C	-3.74432	1.82212e-63
876	COL4A1	4.83758	2.16834e-63
877	SARDH	-6.51311	2.25216e-63
878	CALU	3.40424	2.31173e-63
879	ALDH6A1	-5.08733	2.62661e-63
880	GALT	-2.97126	3.94484e-63
881	ACOT2	-2.46682	7.50266e-63
882	APOC3	-17.4859	8.24007e-63
883	FUOM	-3.21386	9.23156e-63
884	SNRPD1	3.80685	1.27847e-62
885	TMEM30B	-5.9174	1.32005e-62
886	TMED5	-2.57813	1.38078e-62
887	SCRN1	4.33333	1.89171e-62
888	SCARF1	-6.26997	2.23021e-62
889	PECR	-3.44614	3.5881e-62
890	GATD3B	-3.89671	3.75179e-62
891	HAL	-12.5422	3.9999e-62
892	DUSP16	-3.20081	6.22401e-62
893	SPR	-4.35821	7.92657e-62
894	MGST2	-6.18156	1.21425e-61
895	PLEKHO1	2.92336	1.34121e-61
896	GUSB	-2.88474	1.37842e-61
897	TMEM140	-3.42697	1.53488e-61
898	GLRX	-4.11727	1.86962e-61
899	LLGL2	-7.14225	2.07002e-61
900	SEPSECS	-3.18557	2.42637e-61
901	COL7A1	7.66535	2.73615e-61
902	NEK7	2.7801	2.7673e-61
903	PLAGL1	3.60126	2.93866e-61
904	MCCC1	-2.89497	3.08742e-61
905	SDHA	-2.20158	3.37854e-61
906	CHSY1	3.11207	4.05437e-61
907	SYT17	-7.82229	5.44892e-61
908	NINJ1	-3.55339	7.97045e-61
909	WTIP	3.91337	8.98473e-61
910	HEG1	3.46679	1.0347e-60
911	MT1M	-12.3704	1.09872e-60
912	SLC25A25	-2.74811	1.15607e-60
913	RAB34	4.29162	1.3318e-60
914	TRAP1	-2.53152	2.12367e-60
915	PPP1R12A	2.73226	2.50439e-60
916	IDH2	-2.11436	2.87351e-60
917	SLC6A1	-7.44408	3.2567e-60
918	ENPP4	-5.3441	3.74789e-60
919	ADAMTS6	6.65886	4.05164e-60
920	ACTB	2.11814	4.38285e-60
921	PFN2	3.42312	4.4062e-60
922	UGT2B15	-12.3226	4.4062e-60
923	ACADVL	-2.92332	4.82196e-60
924	GPR37	-7.07117	4.99213e-60
925	PRKCA	2.44738	5.28033e-60
926	FAM83F	-6.032	5.31609e-60
927	MMACHC	-2.92629	6.7737e-60
928	NEU4	-11.1513	7.99061e-60
929	ORAI3	-3.08189	8.64328e-60
930	MEIS3	3.62965	9.76724e-60
931	GPX1	-2.38991	1.11543e-59
932	RTN4R	-5.17021	1.18615e-59
933	FGGY	-5.04501	1.22774e-59
934	GDA	-6.52156	1.44151e-59
935	MAPRE1	2.52954	1.6822e-59
936	CTSO	-3.49001	1.75831e-59
937	ACOT4	-5.11604	3.2395e-59
938	ACAD11	-3.16752	3.43524e-59
939	GRB14	-5.24321	3.54852e-59
940	DPYSL2	2.56768	3.78623e-59
941	HLA-DQB1	-8.48421	4.13763e-59
942	ADHFE1	-7.38259	4.38094e-59
943	LSM8	3.60502	5.22795e-59
944	VANGL2	5.28248	6.7022e-59
945	CNN1	5.06939	6.70647e-59
946	SLC6A6	4.25748	6.74732e-59
947	CX3CL1	-5.78588	9.67641e-59
948	DKK3	6.17273	1.05288e-58
949	PPFIA4	6.01236	1.10024e-58
950	HS1BP3	-3.50038	1.47285e-58
951	WDR1	2.64974	1.47537e-58
952	JAG1	5.3222	1.57839e-58
953	IGFALS	-12.1454	1.91832e-58
954	ANGPTL6	-6.2342	1.93137e-58
955	JPH2	5.74476	2.14901e-58
956	SPTBN2	-6.37337	2.48809e-58
957	BVES	4.15858	2.666e-58
958	WDR81	-2.72768	2.7626e-58
959	LARS1	2.31195	2.96127e-58
960	GALM	-3.13646	3.22693e-58
961	PLIN1	-8.95978	3.49133e-58
962	ALPK2	8.64164	4.49137e-58
963	DCPS	-2.73628	4.90002e-58
964	FMO3	-9.02115	5.24228e-58
965	DOK5	6.70213	5.62453e-58
966	ACP2	-2.65104	6.86488e-58
967	EPB41L5	-3.14266	7.30125e-58
968	FGA	-23.5281	9.49295e-58
969	CREG1	-4.45381	1.07291e-57
970	COLEC10	-10.9601	1.07307e-57
971	OAS1	-7.12897	1.56098e-57
972	PRRG4	-5.98569	1.73447e-57
973	FGB	-23.4726	1.7567e-57
974	COL3A1	3.21766	2.15889e-57
975	PTP4A1	-2.15707	2.92501e-57
976	NSUN6	-3.2248	4.37155e-57
977	PCDHGA11	4.45191	4.46535e-57
978	SLC51A	-3.27787	4.94557e-57
979	CDK6	2.40699	6.26336e-57
980	ROR1	4.28322	6.26336e-57
981	MPST	-3.50173	7.01516e-57
982	SPINK1	-10.8873	7.04038e-57
983	CTSL	-2.84583	7.41426e-57
984	GSTM1	-3.28414	7.7215e-57
985	TSPAN7	-6.50962	1.20964e-56
986	NAGS	-5.73751	1.26655e-56
987	EFNA2	-5.202	1.46129e-56
988	SLC16A13	-5.52734	1.98021e-56
989	GDF7	-6.51399	1.98236e-56
990	DDI2	-2.29991	2.14988e-56
991	IDH1	-2.48271	2.16121e-56
992	FGF5	9.04588	2.17866e-56
993	CD84	-6.35796	2.57333e-56
994	ADRA2B	-8.83634	3.28621e-56
995	CD109	5.97049	3.50603e-56
996	LNX2	-2.74841	4.05927e-56
997	FAR1	3.54837	5.08531e-56
998	SYVN1	-2.16658	6.287e-56
999	SLC25A36	3.40545	6.817e-56
1000	CDHR2	-6.46413	7.24552e-56
1001	PTPRF	-2.05753	7.68986e-56
1002	SLC38A3	-10.5824	7.74048e-56
1003	ACADM	-3.35442	9.13142e-56
1004	PLXNB1	-2.66062	1.22972e-55
1005	PEX11A	-3.10763	1.41893e-55
1006	ATP6V0E2	-3.38196	1.55002e-55
1007	SLC2A10	-2.3107	1.71072e-55
1008	TP53INP1	-2.61348	1.74108e-55
1009	FGD2	-6.06386	1.83461e-55
1010	MTTP	-11.9764	2.05014e-55
1011	SIGLEC10	-5.98716	2.15989e-55
1012	SH3KBP1	2.53369	2.31344e-55
1013	ARID5B	4.20786	2.43142e-55
1014	FOXP1	2.50315	2.73691e-55
1015	PLIN2	-3.44599	2.8098e-55
1016	FIBIN	3.7843	3.00545e-55
1017	CR1	-8.59496	3.82731e-55
1018	SUMO2	2.60235	4.37476e-55
1019	DENND11	-2.59979	4.49388e-55
1020	PALMD	-4.03342	5.09765e-55
1021	EDNRA	4.31803	5.16611e-55
1022	VLDLR	2.91248	5.5571e-55
1023	RESF1	-2.72655	6.10788e-55
1024	ACSS3	-6.45615	7.9501e-55
1025	PEPD	-2.41719	8.24515e-55
1026	GMFG	-5.85006	9.14187e-55
1027	PSMB8	-2.44352	9.3607e-55
1028	ITGA9	-5.06108	9.49405e-55
1029	SCCPDH	-2.2041	1.01274e-54
1030	COL5A3	3.88054	1.11202e-54
1031	LHFPL2	2.67599	1.29319e-54
1032	ANXA10	-9.22207	1.58455e-54
1033	MMP16	10.4909	1.61691e-54
1034	UCHL1	5.68951	1.61905e-54
1035	AGPAT3	-2.30716	1.84043e-54
1036	CLUH	-3.374	1.84075e-54
1037	SACS	5.20248	2.47008e-54
1038	ADH1C	-11.7299	3.19839e-54
1039	CRP	-22.7767	3.4618e-54
1040	AR	-3.42657	3.62766e-54
1041	NFS1	-2.46949	4.09153e-54
1042	AL163636.1	-2.67242	4.79457e-54
1043	PRRX1	8.12683	5.76488e-54
1044	MFSD9	-3.10497	8.29217e-54
1045	MLLT11	5.33968	1.15169e-53
1046	C1orf115	-9.00426	1.38551e-53
1047	PON3	-13.3016	1.4552e-53
1048	MCM6	2.68326	1.60066e-53
1049	AC000093.1	4.72443	2.28668e-53
1050	C8G	-13.2367	2.49876e-53
1051	ABCA1	-2.6951	2.50921e-53
1052	TEAD3	2.6219	2.91164e-53
1053	MICALL1	2.79488	2.99902e-53
1054	FGFR4	-7.54898	3.52408e-53
1055	CRY2	-2.40517	4.29634e-53
1056	FECH	-2.30964	4.73941e-53
1057	CDH23	-8.18084	4.764e-53
1058	THPO	-7.84823	4.79251e-53
1059	ITGBL1	3.72779	5.44746e-53
1060	XYLB	-3.33544	7.0291e-53
1061	RBP4	-9.01231	7.1104e-53
1062	AKAP12	3.44401	8.30945e-53
1063	DNAJC22	-6.39949	9.55707e-53
1064	PRAP1	-13.1909	1.00571e-52
1065	ANXA11	2.11066	1.0443e-52
1066	DEPP1	-2.97015	1.07419e-52
1067	TNFRSF19	4.50385	1.10035e-52
1068	TMEM170B	-3.89453	1.31505e-52
1069	DLC1	2.1289	1.87832e-52
1070	MBP	-3.38311	2.08529e-52
1071	SEC14L2	-4.04038	2.36004e-52
1072	PTPRC	-6.30743	2.54991e-52
1073	FUT6	-8.01427	2.65784e-52
1074	CD226	-6.22646	2.91672e-52
1075	TEAD2	2.58224	2.98103e-52
1076	XXYLT1	3.03757	3.3249e-52
1077	KCNK3	-6.53047	3.49598e-52
1078	ACP5	-8.31048	3.75072e-52
1079	F2RL1	-3.98507	4.10703e-52
1080	ABCB11	-6.3986	4.14648e-52
1081	CDH2	2.83166	4.35069e-52
1082	APBB1IP	-8.24458	4.39032e-52
1083	VSIG4	-10.4265	5.51506e-52
1084	HINT2	-2.84048	5.58324e-52
1085	PLPPR4	7.03668	5.94011e-52
1086	SRCIN1	-6.64559	6.12409e-52
1087	IFI6	-4.74728	9.97766e-52
1088	TUSC3	3.4086	1.23775e-51
1089	DLD	-2.25062	1.29369e-51
1090	GIMAP6	-9.15859	1.31532e-51
1091	RAPGEF4	-4.96356	1.41269e-51
1092	SPP2	-4.81917	1.53611e-51
1093	SUOX	-2.71889	1.57224e-51
1094	LRP5	-2.31123	2.32017e-51
1095	RYR3	8.17157	2.34173e-51
1096	COQ4	-2.34631	2.69335e-51
1097	COG3	-2.20716	2.76074e-51
1098	PRR16	5.74823	3.60957e-51
1099	IPO5	2.07714	3.67504e-51
1100	DMRTA1	-8.64551	4.0438e-51
1101	GRHL1	-5.96801	4.11652e-51
1102	C1orf162	-6.34624	4.2148e-51
1103	ABCB4	-5.36045	4.65237e-51
1104	DCLK1	6.1422	5.23872e-51
1105	ST3GAL6	-5.11021	5.25081e-51
1106	LMOD1	2.98028	6.33275e-51
1107	MTCL1	4.22711	6.63611e-51
1108	MXRA7	2.81783	6.74727e-51
1109	CLDN5	-8.06094	7.18537e-51
1110	CPEB4	-2.44662	7.61779e-51
1111	BCKDHA	-3.0236	7.80733e-51
1112	LY6E	-3.1695	9.48597e-51
1113	ITGAL	-5.04492	9.61166e-51
1114	HSBP1L1	-4.27643	1.33197e-50
1115	DECR1	-2.26416	1.65743e-50
1116	LAIR1	-7.14632	1.6737e-50
1117	SERPINB9	-4.14273	1.85977e-50
1118	CSPG4	7.23338	1.94804e-50
1119	HADH	-3.37616	2.15462e-50
1120	APLNR	-4.76642	2.88484e-50
1121	SLC22A18	-3.60368	3.1329e-50
1122	TGFB1	3.9111	3.18788e-50
1123	NAXD	-2.1978	3.88826e-50
1124	STK32B	9.13867	4.74447e-50
1125	GHITM	-2.07145	5.19613e-50
1126	MRPS18B	-2.255	5.73338e-50
1127	MLIP	-6.94049	5.95536e-50
1128	SAA1	-21.1203	6.1466e-50
1129	LUZP1	2.44917	6.59828e-50
1130	ORM1	-21.457	9.58395e-50
1131	HABP2	-15.5184	1.26301e-49
1132	CACNA2D1	3.72904	1.28358e-49
1133	ABCG5	-10.3245	1.42261e-49
1134	MARS2	-3.10469	1.96927e-49
1135	PPP2R1A	1.95896	2.08746e-49
1136	TRIO	3.42635	2.35093e-49
1137	TSPYL5	3.06485	2.47428e-49
1138	NCBP3	2.39901	2.67421e-49
1139	CLYBL	-5.20464	2.77429e-49
1140	MUC1	6.5104	2.89121e-49
1141	RAB20	-3.49106	2.93374e-49
1142	SPOCK1	7.80194	3.01143e-49
1143	HNF1B	-7.50969	3.27741e-49
1144	STAT3	-1.95099	4.00189e-49
1145	PARVA	3.30978	4.06243e-49
1146	GPAT3	-7.28936	4.33954e-49
1147	ERG28	-2.84494	4.34796e-49
1148	CRAT	-2.55152	5.12254e-49
1149	PARP10	-3.6441	5.88716e-49
1150	ABR	2.89938	7.20443e-49
1151	SHPK	-2.69141	7.65353e-49
1152	SLC25A47	-15.3835	8.3819e-49
1153	AAK1	2.47662	1.03162e-48
1154	BNIP3L	2.56212	1.10878e-48
1155	GIMAP8	-8.90051	1.12639e-48
1156	APOC4	-12.6672	1.13531e-48
1157	ACLY	1.98255	1.57701e-48
1158	FGG	-21.5034	1.69512e-48
1159	FAM83H	-5.30996	1.77768e-48
1160	TOB1	-2.54551	1.88459e-48
1161	GADD45G	-8.69792	2.08324e-48
1162	GPR161	4.35866	2.13263e-48
1163	PRDX3	-2.03604	2.44753e-48
1164	SLC22A18AS	-6.61614	2.66413e-48
1165	LAP3	-2.51259	2.9301e-48
1166	MAP7D1	3.06185	3.20355e-48
1167	LITAF	-2.68634	3.28809e-48
1168	ABHD2	-2.87396	3.89502e-48
1169	MRPL46	-2.47312	4.41562e-48
1170	ONECUT2	-6.9689	4.52291e-48
1171	PLCB3	2.59654	5.1656e-48
1172	TMEM177	-2.84297	5.27104e-48
1173	ITGB1	2.40793	5.62558e-48
1174	HDGFL3	4.8922	5.6809e-48
1175	LILRA2	-5.82021	6.11953e-48
1176	NIBAN2	3.21855	6.32104e-48
1177	DHRS7	-2.32678	6.45818e-48
1178	CUEDC1	2.43767	6.70402e-48
1179	MMRN1	-9.33164	6.8708e-48
1180	RNF150	4.11532	7.92025e-48
1181	HEPH	4.4541	8.57267e-48
1182	FZD5	-7.29343	9.08922e-48
1183	POR	-4.99235	9.34943e-48
1184	DOCK8	-7.64322	9.52267e-48
1185	AHNAK	2.39764	1.05007e-47
1186	SCO2	-2.74848	1.06728e-47
1187	DIAPH3	6.09726	1.18814e-47
1188	VGLL3	6.27414	1.49817e-47
1189	CYTH3	3.46761	1.5063e-47
1190	COA3	-2.3668	1.51422e-47
1191	KIF3C	4.69886	1.60959e-47
1192	S100A4	4.71202	1.70217e-47
1193	ADGRB2	6.85073	2.11128e-47
1194	PMPCA	-2.05499	2.79012e-47
1195	HADHA	-1.86561	3.08494e-47
1196	SLC16A10	-5.28827	3.13451e-47
1197	CEMIP	7.46207	3.53639e-47
1198	DMTN	-5.48696	4.02729e-47
1199	CERS4	-5.37213	4.16546e-47
1200	STX2	2.342	6.29491e-47
1201	HOOK1	-10.9629	7.26272e-47
1202	MT-ND2	-2.00379	8.46272e-47
1203	IDI1	-2.38692	8.99178e-47
1204	FGL1	-21.1301	9.15017e-47
1205	S100PBP	2.84388	9.29718e-47
1206	POLR3D	2.98663	1.0525e-46
1207	LONP2	-2.05618	1.06275e-46
1208	SPP1	-5.20512	1.11048e-46
1209	ANXA9	-4.56206	1.223e-46
1210	TAPBPL	-3.46685	1.2307e-46
1211	NUCB1	-2.09969	1.3061e-46
1212	MEX3A	3.4429	1.33715e-46
1213	GIPC2	-6.88754	1.39032e-46
1214	GRINA	-2.03901	1.4834e-46
1215	NKD1	-5.25974	1.53298e-46
1216	LECT2	-7.41907	1.9121e-46
1217	NDUFS7	-2.22823	2.34989e-46
1218	GYS2	-10.872	2.40185e-46
1219	RBFOX2	2.28071	2.58254e-46
1220	GUCD1	-2.40713	2.78519e-46
1221	RGN	-8.5341	2.95706e-46
1222	CA12	8.23875	4.44692e-46
1223	EMP3	4.25982	4.70218e-46
1224	ATP8B4	-7.47065	5.14607e-46
1225	AOC3	-5.62421	5.62397e-46
1226	DPM3	-3.12709	6.17652e-46
1227	GPAM	-3.49301	6.22489e-46
1228	NADK	-2.19416	6.59301e-46
1229	TXNDC11	-2.26604	6.76872e-46
1230	NR3C2	-5.64361	7.6565e-46
1231	APMAP	-2.56514	8.46649e-46
1232	PTGR1	-5.91878	8.53808e-46
1233	MFSD3	-2.89346	9.39837e-46
1234	ARAP2	-5.12118	1.12089e-45
1235	FBLN1	3.70466	1.27519e-45
1236	ADAMTS7	4.1221	1.28076e-45
1237	FAHD2A	-2.44149	1.35036e-45
1238	SIX4	4.755	1.44895e-45
1239	CCDC125	-3.32257	1.49015e-45
1240	SLC41A1	2.50356	1.53364e-45
1241	PLPBP	-2.34381	1.80225e-45
1242	P3H1	2.10313	1.87652e-45
1243	DENND2D	-6.03679	2.00077e-45
1244	KLC4	-2.41924	2.06399e-45
1245	ACKR2	-5.19716	2.07726e-45
1246	APOA4	-12.2519	2.26838e-45
1247	ARIH1	2.03179	2.49415e-45
1248	WDR72	-5.75126	2.74316e-45
1249	HACD1	4.96717	2.95317e-45
1250	SLC15A1	-5.4856	3.37212e-45
1251	PDAP1	2.05919	4.00786e-45
1252	GPER1	-4.26087	4.31741e-45
1253	P2RY2	-7.09642	4.31741e-45
1254	RUNX2	5.67907	4.31741e-45
1255	NCS1	4.33336	4.36413e-45
1256	ST20-MTHFS	-3.96242	5.14369e-45
1257	AC004922.1	4.6179	5.46348e-45
1258	RPRD1B	-2.45966	5.918e-45
1259	MUC20	-5.50436	6.14148e-45
1260	TMEM139	-5.81303	6.90603e-45
1261	COQ6	-2.44409	7.48039e-45
1262	MEGF9	-2.73515	7.81721e-45
1263	SLC23A2	-2.4445	8.21386e-45
1264	ECI1	-2.26332	8.4103e-45
1265	F8	-3.47596	8.65939e-45
1266	MSMO1	-3.83514	8.81226e-45
1267	SLC6A8	2.85398	9.73538e-45
1268	CD1D	-7.71993	1.14021e-44
1269	SLC2A2	-14.7015	1.21062e-44
1270	GC	-20.6219	1.33973e-44
1271	FAT1	2.82011	1.40728e-44
1272	GCKR	-12.1159	1.68511e-44
1273	PKD1	1.88631	1.69947e-44
1274	ACAD8	-2.35638	1.70463e-44
1275	KCNB1	-4.98676	1.7147e-44
1276	RTL8B	3.18275	1.75264e-44
1277	GRHPR	-2.14881	1.96174e-44
1278	TPP1	-2.33285	2.35729e-44
1279	COQ9	-2.08195	3.2437e-44
1280	TM6SF2	-3.82797	3.63866e-44
1281	VWCE	-3.8843	3.91962e-44
1282	PLOD2	2.52329	4.07607e-44
1283	STK17A	3.02994	4.59377e-44
1284	SLC2A8	-3.48933	5.59506e-44
1285	SLC9B2	-2.33673	5.73165e-44
1286	JSRP1	5.20502	6.1856e-44
1287	LLGL1	2.53543	6.33714e-44
1288	EGFL7	-3.07642	7.44374e-44
1289	HSPG2	3.74631	8.11673e-44
1290	PDE11A	-5.01905	9.09041e-44
1291	SLC25A13	-3.65759	9.11581e-44
1292	RBM14-RBM4	-4.12437	9.54311e-44
1293	FGD5	-3.96336	1.11366e-43
1294	CDK2AP1	2.32339	1.13699e-43
1295	PAM	3.07609	1.21032e-43
1296	NTM	8.49069	1.2755e-43
1297	CCDC68	-6.45598	1.31851e-43
1298	BCL9L	2.24527	1.32271e-43
1299	CD302	-5.38293	1.34488e-43
1300	BAIAP2	-2.18901	1.55355e-43
1301	CLMP	6.74556	1.63994e-43
1302	ADGRL1	3.43995	2.29827e-43
1303	CACNB1	4.65122	2.44244e-43
1304	DDRGK1	-2.21626	2.46832e-43
1305	HMCN1	4.93868	2.60441e-43
1306	FSTL3	3.29498	2.61648e-43
1307	AC138811.2	4.14751	2.82292e-43
1308	MPZ	-4.80785	3.9885e-43
1309	GRTP1	-5.59076	4.0545e-43
1310	AMN	-6.32759	4.09344e-43
1311	SELENOO	-3.13164	5.02158e-43
1312	PCGF2	2.96016	5.20984e-43
1313	NUDT7	-4.0112	5.36985e-43
1314	TENM2	10.0351	5.72591e-43
1315	ABCG2	-6.8477	6.01366e-43
1316	PITX2	6.19753	6.85858e-43
1317	ATP5F1D	-1.96496	7.75135e-43
1318	TCEA3	-2.65939	7.97708e-43
1319	HAPLN1	9.53206	8.89501e-43
1320	SERPIND1	-14.382	9.00356e-43
1321	CLIP3	5.22036	9.07444e-43
1322	UBE2Q2	2.58535	9.14687e-43
1323	RASGEF1B	-5.27181	9.52199e-43
1324	PNKD	-2.76158	1.02401e-42
1325	DUSP23	-3.28741	1.02618e-42
1326	PON2	-1.97851	1.05214e-42
1327	RUSC2	2.34371	1.05305e-42
1328	SLC7A9	-7.16437	1.16503e-42
1329	AQP7	-6.28526	1.2135e-42
1330	EXOC3L2	-6.06268	1.2135e-42
1331	FOXC2	9.6319	1.21989e-42
1332	ABL1	1.91449	1.40696e-42
1333	ACSM5	-11.8198	1.49907e-42
1334	RPS10-NUDT3	5.50352	1.50643e-42
1335	PLEKHG1	-3.63488	1.51425e-42
1336	TMEM59	-1.91768	1.63476e-42
1337	HIBADH	-2.3523	1.82974e-42
1338	CARS1	1.97015	2.44098e-42
1339	GHDC	-2.80204	2.47527e-42
1340	RAB37	-8.90218	3.04607e-42
1341	CTBP2	3.02707	3.48018e-42
1342	HACL1	-2.94793	3.88243e-42
1343	HOGA1	-7.63467	4.02031e-42
1344	EGR1	-2.30294	4.19719e-42
1345	HNF4G	-9.72165	4.19719e-42
1346	PNMA1	2.64364	4.2578e-42
1347	NDUFC2	-2.25919	4.30618e-42
1348	BCLAF1	1.8887	4.34191e-42
1349	SAMD5	-3.21227	4.49624e-42
1350	SLC4A7	4.19536	5.36375e-42
1351	PRRX2	9.33966	5.40911e-42
1352	GFPT2	4.83475	7.18056e-42
1353	ORM2	-19.9648	7.21598e-42
1354	LRP11	2.24298	8.10683e-42
1355	NPC1L1	-11.7576	8.26375e-42
1356	S100A10	2.44016	8.51327e-42
1357	ADRA1A	-11.7596	9.66448e-42
1358	STAB2	-6.0479	9.70004e-42
1359	SARAF	-1.89557	9.86385e-42
1360	INPP5D	-5.52864	1.12952e-41
1361	F2RL2	3.53683	1.17259e-41
1362	ASIC1	6.64029	1.28615e-41
1363	IGF2BP3	5.72625	1.31325e-41
1364	CDH1	-6.82102	1.36872e-41
1365	TMEM208	-2.17928	1.48642e-41
1366	SC5D	-3.39485	1.5186e-41
1367	F13A1	-5.27346	1.55063e-41
1368	MS4A6A	-11.7367	1.73408e-41
1369	SRPX2	2.58489	1.83481e-41
1370	DOK2	-5.73961	1.95804e-41
1371	SLC12A7	-5.13888	2.03459e-41
1372	TRPS1	4.1891	2.0539e-41
1373	GSAP	-6.65166	2.13966e-41
1374	GFM1	-1.984	2.2221e-41
1375	RUNDC3B	-5.34599	2.63998e-41
1376	GAREM2	5.39761	2.78876e-41
1377	LAMC1	3.75389	3.19864e-41
1378	AC126283.1	-7.58106	3.40869e-41
1379	P3H4	3.98118	3.51453e-41
1380	LBP	-19.7937	3.5467e-41
1381	ZYX	2.63622	3.78965e-41
1382	APOA2	-19.7835	3.89703e-41
1383	DNPH1	-3.20762	4.094e-41
1384	DHRS13	-3.13197	4.56888e-41
1385	ZCCHC2	-2.76631	5.12787e-41
1386	PHKA2	-3.275	5.17437e-41
1387	SLC37A2	-4.20997	5.19702e-41
1388	FABP5	3.34882	5.72612e-41
1389	BTD	-2.68807	7.01735e-41
1390	HSPA4L	-2.99632	7.11176e-41
1391	AKR1C1	-8.96134	8.17414e-41
1392	CMKLR1	-4.1763	8.24466e-41
1393	MYO5A	2.45635	1.01381e-40
1394	OASL	-5.36038	1.05352e-40
1395	SERP1	-1.78414	1.07094e-40
1396	MIA2	-2.71848	1.1111e-40
1397	MAT1A	-19.665	1.18153e-40
1398	DPYSL3	4.58903	1.18601e-40
1399	PHLDB2	2.15118	1.36223e-40
1400	AEBP1	3.34629	1.40059e-40
1401	PEX19	-1.96689	1.40059e-40
1402	COBLL1	-2.89312	1.84587e-40
1403	KNG1	-18.42	1.96241e-40
1404	SCAP	-1.9129	2.09982e-40
1405	SEMA7A	3.16499	2.19351e-40
1406	DBT	-2.19386	2.42424e-40
1407	GCA	-4.00338	2.43285e-40
1408	KIAA1549L	9.18163	2.52509e-40
1409	CNTNAP1	4.85762	2.5346e-40
1410	L3MBTL4	-5.59594	2.7579e-40
1411	LDLRAD2	5.16662	2.94607e-40
1412	CCN1	2.28185	2.94728e-40
1413	CLCN5	-2.53992	3.00039e-40
1414	MRO	-7.78006	3.13827e-40
1415	ITIH1	-16.6973	3.4144e-40
1416	TSHZ3	3.16255	4.18083e-40
1417	PCYT2	-2.52064	4.33795e-40
1418	BMP6	-4.1971	4.36778e-40
1419	CDCA7	5.88034	5.10497e-40
1420	MVK	-3.21752	5.24575e-40
1421	FABP1	-19.5026	5.26022e-40
1422	ATP5PF	-2.05955	5.26092e-40
1423	NDUFS2	-1.95591	5.50212e-40
1424	DOCK10	3.23717	6.7233e-40
1425	TTYH3	1.873	6.78607e-40
1426	ABCC3	-6.38579	7.15578e-40
1427	APOH	-18.8171	7.31541e-40
1428	KLF7	2.50525	7.64745e-40
1429	CSF3R	-5.66938	8.2126e-40
1430	YEATS2	2.32454	8.35704e-40
1431	CACNB3	4.34709	8.54535e-40
1432	PIAS3	2.22051	9.02516e-40
1433	GLUL	-2.4527	1.03571e-39
1434	UQCRQ	-1.98373	1.04574e-39
1435	COL16A1	6.35795	1.22903e-39
1436	ABHD15	-2.65109	1.45718e-39
1437	LARP1B	-2.14859	1.48117e-39
1438	GLS	4.95596	1.60086e-39
1439	IGFBP1	-8.19542	1.61705e-39
1440	TES	3.7137	1.61705e-39
1441	BDNF	7.93675	1.76883e-39
1442	CAV1	4.81281	2.63802e-39
1443	COL4A2	4.15365	2.83172e-39
1444	AC055839.2	4.84307	2.94228e-39
1445	ERBB3	-4.90444	3.07682e-39
1446	LRP12	5.11941	3.15004e-39
1447	NXPH4	6.12875	3.78338e-39
1448	ALDOA	1.99708	3.84888e-39
1449	GPC4	3.50607	4.08834e-39
1450	BOC	4.35811	4.18367e-39
1451	HMGCS2	-19.2679	4.51114e-39
1452	ADCY5	-4.39978	4.71956e-39
1453	AKT3	2.64305	4.88835e-39
1454	NFAM1	-6.44539	5.41968e-39
1455	TET1	5.10395	6.0129e-39
1456	CHI3L1	-11.3746	6.0394e-39
1457	ARPC5	1.75162	6.083e-39
1458	TM4SF4	-13.7441	6.26122e-39
1459	KIF13B	-3.34362	6.38365e-39
1460	DHRS4	-2.08509	6.62875e-39
1461	PYCR1	4.42423	6.64348e-39
1462	SLA	-7.66299	6.84174e-39
1463	NUDT16	-2.03313	7.32351e-39
1464	MTHFD1	-2.21667	7.43556e-39
1465	ID1	-2.9151	7.82365e-39
1466	GIMAP4	-9.20364	8.2829e-39
1467	ITPR2	-2.67141	8.83766e-39
1468	CCBE1	3.76879	9.04722e-39
1469	PERP	-3.07077	9.35658e-39
1470	IL11	7.51861	9.97684e-39
1471	MOCS1	-2.48217	1.03756e-38
1472	IKBIP	3.11025	1.05157e-38
1473	GIMAP5	-9.18377	1.08114e-38
1474	SYS1	-2.22008	1.2894e-38
1475	UGT2B4	-13.6406	1.37333e-38
1476	RASSF5	-3.97046	1.65052e-38
1477	RNF43	-6.94557	1.92649e-38
1478	LAMB2	1.78114	1.95282e-38
1479	CISH	-3.89765	2.11786e-38
1480	C4BPA	-16.8235	2.14376e-38
1481	ATF7IP2	-3.32868	2.2439e-38
1482	CBFA2T3	-7.32274	2.27968e-38
1483	PRKAB1	-3.18594	2.32605e-38
1484	ARPC2	2.36279	2.35833e-38
1485	NPY1R	-5.44825	2.72642e-38
1486	GAS2	-4.93285	2.74784e-38
1487	DHRS3	-3.88781	2.77051e-38
1488	ABLIM3	-5.36038	2.90261e-38
1489	ZNHIT1	-1.89751	2.93655e-38
1490	COMTD1	-3.00649	3.10182e-38
1491	TLR2	-6.67569	3.12098e-38
1492	CD209	-7.0825	3.15324e-38
1493	ARHGAP4	-5.00341	3.1678e-38
1494	CD24	-5.58495	3.85181e-38
1495	FLT4	-5.97599	3.94418e-38
1496	SYDE1	3.34863	4.78216e-38
1497	DGLUCY	-2.43203	4.9671e-38
1498	SYCE1	-6.41989	5.20679e-38
1499	DNAJA3	-2.23246	5.26492e-38
1500	SLC1A1	-4.5821	5.3754e-38
1501	FOS	-2.98464	5.42463e-38
1502	MAGED4	9.45643	5.65052e-38
1503	MT-ND3	-2.625	6.71727e-38
1504	CYP7B1	-4.43337	7.1808e-38
1505	ACTG1	2.22266	7.82232e-38
1506	ATG10	3.59645	7.82886e-38
1507	MACROH2A2	3.02425	8.02613e-38
1508	NPIPB5	2.43425	8.7503e-38
1509	TNFSF13	-4.21851	8.91975e-38
1510	ROBO1	3.24777	9.60621e-38
1511	KRT7	6.46894	1.12145e-37
1512	SLC35D2	-2.88388	1.16839e-37
1513	AZGP1	-18.8964	1.28088e-37
1514	GASK1A	-5.85286	1.2824e-37
1515	EHBP1L1	2.52149	1.28955e-37
1516	IL10RA	-8.55515	1.2993e-37
1517	PRCP	-1.86087	1.50721e-37
1518	APOC2	-17.8861	1.52615e-37
1519	COASY	-1.84696	1.57908e-37
1520	DGKA	3.28672	1.70973e-37
1521	PPP3CB	2.28894	1.74267e-37
1522	TXNRD2	-2.67439	1.7824e-37
1523	PCCB	-2.97785	1.91925e-37
1524	CD38	-8.08104	2.0492e-37
1525	GIMAP1	-7.40635	2.11169e-37
1526	TCN2	-3.16256	2.13653e-37
1527	LDOC1	3.16325	2.30822e-37
1528	CRYAB	4.70809	2.38358e-37
1529	DGCR6L	-2.14954	2.70667e-37
1530	TPSB2	-7.78977	2.76973e-37
1531	APCS	-18.8016	2.96195e-37
1532	ZFP36	-2.64497	3.39007e-37
1533	ZNRF2	-2.81341	3.40939e-37
1534	SPATA20	-2.27865	3.46932e-37
1535	PHYHD1	-2.7325	3.6503e-37
1536	HSD17B10	-2.40335	3.6734e-37
1537	YKT6	1.94674	4.33322e-37
1538	APOA5	-18.7393	5.18854e-37
1539	ASAP1	2.28658	5.42463e-37
1540	MRPL34	-2.84775	5.48762e-37
1541	CHN2	-9.01299	5.51862e-37
1542	WWP1	-1.91521	5.52374e-37
1543	FEM1B	1.95256	5.53519e-37
1544	GNE	-2.45616	5.63871e-37
1545	MS4A4E	-4.02619	5.69134e-37
1546	ANO1	-7.99245	6.00935e-37
1547	CSMD2	6.92935	6.15022e-37
1548	TRPC4	6.29318	6.61995e-37
1549	ABI3BP	3.84639	6.65771e-37
1550	AKAP1	-2.84641	7.78317e-37
1551	FBXL7	3.33068	7.87354e-37
1552	IRAK2	-3.47583	8.65778e-37
1553	FHL1	2.80065	8.70883e-37
1554	PLPP6	-2.6641	1.02977e-36
1555	GARS1	2.58705	1.06742e-36
1556	ADAM12	7.65911	1.13133e-36
1557	CBR1	-2.11837	1.20486e-36
1558	PLVAP	-6.30783	1.21911e-36
1559	CDC14B	-2.66845	1.24966e-36
1560	GNAO1	-2.28432	1.31699e-36
1561	LIF	5.89721	1.71057e-36
1562	CYP3A4	-18.1586	1.90451e-36
1563	PYGO1	4.59564	1.93257e-36
1564	TKFC	-2.45697	1.99027e-36
1565	MAP4	2.00436	2.49853e-36
1566	CHST3	2.97659	2.56244e-36
1567	SIAE	-3.00956	2.63812e-36
1568	PLEC	1.88217	2.65611e-36
1569	SMLR1	-10.9841	2.84183e-36
1570	GPT2	-1.74961	2.90323e-36
1571	HRG	-15.2928	3.47132e-36
1572	CTXND1	-8.94913	3.48498e-36
1573	RNF130	-2.34683	3.6386e-36
1574	PDLIM4	6.54347	3.8714e-36
1575	LAYN	5.57844	4.20719e-36
1576	TGFB2	6.98977	4.7703e-36
1577	PCK1	-18.4713	5.46403e-36
1578	CAPN12	-6.20416	5.69113e-36
1579	BNC2	4.92539	5.95111e-36
1580	ABHD3	-2.95342	6.48718e-36
1581	ALAD	-2.11959	6.66037e-36
1582	FGD1	2.86266	7.91826e-36
1583	SS18L1	-2.00539	8.02039e-36
1584	ARHGEF10	3.64863	8.0969e-36
1585	GJA4	-7.67102	8.35623e-36
1586	LAPTM4B	2.56907	8.37967e-36
1587	FOXK1	2.82015	8.76217e-36
1588	DOCK4	-2.47707	9.55581e-36
1589	TCAIM	-2.2452	9.95357e-36
1590	CLDN3	-10.902	1.00744e-35
1591	SMARCD3	3.8581	1.04526e-35
1592	ABCB1	-9.32305	1.06939e-35
1593	LIFR	-1.96036	1.09582e-35
1594	SPTLC3	-3.93941	1.10425e-35
1595	ACTN4	1.74174	1.21148e-35
1596	INHBB	-3.22251	1.28191e-35
1597	RAMP1	-4.63697	1.30503e-35
1598	CETP	-6.411	1.45918e-35
1599	ADGRA3	-2.00246	1.57482e-35
1600	TENM1	-4.89429	1.66983e-35
1601	RBPMS2	-4.51863	1.77802e-35
1602	HCK	-7.56533	2.05883e-35
1603	JCAD	3.92234	2.32174e-35
1604	LRRC61	-6.25746	2.35138e-35
1605	UGT1A4	-18.3026	2.3855e-35
1606	DHRS4L2	-2.25059	2.692e-35
1607	NDUFB7	-1.88821	3.14798e-35
1608	FTL	-3.64658	3.25813e-35
1609	PLSCR4	-3.49537	3.47486e-35
1610	TEX2	-1.88599	3.53884e-35
1611	SLITRK3	-8.81352	3.62542e-35
1612	C6	-18.2634	3.6554e-35
1613	EDEM1	-1.72994	4.08388e-35
1614	SRGAP2B	2.74261	4.3962e-35
1615	ADM2	3.41018	4.64093e-35
1616	ACVR1B	-1.98526	4.79253e-35
1617	HSDL2	-3.27887	5.01762e-35
1618	SHANK3	-2.22509	5.32999e-35
1619	FHL2	3.19393	5.5659e-35
1620	APOBEC3C	2.52921	5.57333e-35
1621	ARHGAP31	3.00468	5.97071e-35
1622	CTTNBP2NL	2.83158	6.04645e-35
1623	SDHB	-2.42648	6.10578e-35
1624	RAB31	3.37575	7.54705e-35
1625	ARL6IP6	2.82003	8.10948e-35
1626	FUS	2.04174	8.10948e-35
1627	BCL11A	5.63736	8.94248e-35
1628	SNX10	-9.63011	8.95517e-35
1629	SLC22A25	-8.29686	9.66748e-35
1630	P4HA1	2.87608	9.92138e-35
1631	GSTA1	-4.444	1.00496e-34
1632	GFOD1	-2.99515	1.02333e-34
1633	CREB3L3	-18.1258	1.10779e-34
1634	ASPDH	-10.7411	1.13424e-34
1635	EEF1AKMT4	-2.91154	1.15561e-34
1636	ATP6V0A1	-1.94096	1.25575e-34
1637	ARSL	-5.46281	1.32492e-34
1638	SCAMP5	-2.88198	1.3776e-34
1639	LOXL3	3.54461	1.38723e-34
1640	GJB2	-8.17809	1.40425e-34
1641	CALD1	3.06763	1.42146e-34
1642	F9	-18.0972	1.45748e-34
1643	MBNL1	1.82549	1.71429e-34
1644	LST1	-7.41488	1.72366e-34
1645	ASGR2	-18.0709	1.7365e-34
1646	C8A	-18.065	1.81138e-34
1647	FAM149A	-4.8792	2.04133e-34
1648	CIITA	-3.69116	2.0661e-34
1649	VEGFC	3.50375	2.46665e-34
1650	SLC16A2	-2.27716	2.46884e-34
1651	RAB29	-2.45323	2.48958e-34
1652	AL135905.2	-1.77194	2.76484e-34
1653	RALY	3.03461	2.89324e-34
1654	TMBIM6	-2.34869	2.95913e-34
1655	PURB	1.98836	2.97647e-34
1656	HPN	-17.9967	3.24221e-34
1657	AP001931.2	3.45895	3.38422e-34
1658	SIK1B	-3.33228	3.44127e-34
1659	LENG8	1.75963	3.4505e-34
1660	ENPP1	-2.88436	3.67622e-34
1661	MAP9	3.94047	3.85949e-34
1662	C8B	-17.975	3.90604e-34
1663	ITM2B	-1.78712	3.94272e-34
1664	HAAO	-7.26142	3.97798e-34
1665	PAH	-17.9584	4.56544e-34
1666	RIPOR3	-5.34612	4.91931e-34
1667	TPRG1L	-1.77558	5.50637e-34
1668	MBD5	3.21175	5.57655e-34
1669	NPR3	3.69341	5.80087e-34
1670	FBP1	-17.9219	6.12503e-34
1671	RELN	-5.4536	6.5999e-34
1672	DIS3L	-2.17974	6.93022e-34
1673	MGST1	-6.37611	7.70019e-34
1674	FBLIM1	3.88478	7.80366e-34
1675	COL18A1	-4.16988	7.88262e-34
1676	MMAA	-2.89032	8.36532e-34
1677	GABBR1	3.35978	8.74204e-34
1678	TMEM192	-2.65763	9.2952e-34
1679	PEAR1	2.15759	9.59566e-34
1680	NDUFV2	-1.92227	9.62662e-34
1681	SLC30A1	-2.25161	9.65666e-34
1682	SAA4	-17.8492	1.13021e-33
1683	COL4A4	-6.0518	1.22472e-33
1684	ARHGEF26	-3.7016	1.2796e-33
1685	ITM2C	1.67784	1.49925e-33
1686	COX6A1	-1.77953	1.53039e-33
1687	BPHL	-2.23509	1.58792e-33
1688	MAN1A1	-4.24812	1.69831e-33
1689	PCDHGA12	3.9986	1.70166e-33
1690	FAM47E	-3.89053	1.94324e-33
1691	MPV17L	-3.04258	2.01017e-33
1692	RETREG1	-5.36446	2.06651e-33
1693	KCTD14	-3.83026	2.09377e-33
1694	CYP51A1	-2.80435	2.11903e-33
1695	COX20	1.95242	2.18739e-33
1696	PHLPP1	-2.22763	2.26557e-33
1697	SUCLG1	-1.79029	2.33768e-33
1698	CHML	2.39248	2.92927e-33
1699	ELMO1	-5.57386	3.1043e-33
1700	CNIH1	-1.62859	3.26501e-33
1701	ABCB6	-1.87007	3.40507e-33
1702	MT-ND4L	-1.56693	3.55312e-33
1703	PMAIP1	5.00459	3.75133e-33
1704	FPR1	-5.60331	3.78932e-33
1705	PRKCB	-8.25076	3.81601e-33
1706	PAPSS1	2.08024	3.84507e-33
1707	APLP1	5.53368	3.99136e-33
1708	ICAM2	-6.50925	4.16059e-33
1709	ITIH2	-17.4604	4.22109e-33
1710	RRAS	2.13457	4.29995e-33
1711	PLXNA4	3.0287	4.47555e-33
1712	HEBP1	-1.9852	4.65901e-33
1713	TSPAN6	-2.15566	4.85375e-33
1714	ILK	1.79089	5.40581e-33
1715	ARNT2	4.63717	6.53554e-33
1716	TSTD1	-9.32604	7.37243e-33
1717	ITGA10	3.79063	8.31477e-33
1718	GALK2	-2.246	8.70829e-33
1719	MMUT	-2.63093	8.89776e-33
1720	KIF5B	2.74474	8.89915e-33
1721	PLSCR1	-2.26516	9.30697e-33
1722	MEAK7	2.88724	9.62352e-33
1723	RDH5	-4.41562	9.92479e-33
1724	TNK1	-4.92214	1.06068e-32
1725	MYO1B	-1.62903	1.08768e-32
1726	MAMLD1	3.22109	1.08773e-32
1727	CPM	-4.5043	1.14075e-32
1728	NIT2	-2.31617	1.15055e-32
1729	KIF2A	2.25843	1.15936e-32
1730	NUDT8	-3.12422	1.2562e-32
1731	NHS	4.25368	1.27631e-32
1732	SPI1	-8.55884	1.32077e-32
1733	PLS3	2.49894	1.35318e-32
1734	RCN2	2.07946	1.35913e-32
1735	AP1S2	2.73989	1.44661e-32
1736	HAND2	-7.82061	1.50561e-32
1737	CD53	-9.30271	1.69177e-32
1738	ADAMTS1	1.97608	1.69265e-32
1739	C16orf87	2.52808	1.79888e-32
1740	PDE3A	3.30347	1.80625e-32
1741	ABCD3	-2.02237	2.10067e-32
1742	PLXNB3	3.45101	2.32485e-32
1743	FCGR2A	-8.70835	2.3626e-32
1744	STK38L	3.89927	2.37413e-32
1745	AUH	-2.88073	2.39193e-32
1746	RAB27A	-2.0751	2.46816e-32
1747	SURF1	-1.98908	2.47231e-32
1748	GPX4	-1.58803	2.49525e-32
1749	PGM1	-1.58241	2.50084e-32
1750	CXCR4	-6.54258	2.50484e-32
1751	MYL6	1.89359	2.57438e-32
1752	PRKG1	3.50663	2.91212e-32
1753	ITGAM	-8.58171	2.95962e-32
1754	NT5DC1	-2.18339	3.23067e-32
1755	TNIK	-2.64359	3.34898e-32
1756	NADK2	-2.99137	3.93346e-32
1757	EFEMP1	4.20778	4.00511e-32
1758	HSD11B1	-17.4149	4.24152e-32
1759	SGCD	4.97579	4.25654e-32
1760	SSR4	-1.60712	4.25654e-32
1761	NRSN2	2.74629	4.33838e-32
1762	LRRC25	-7.98689	4.81788e-32
1763	SRF	1.84289	4.97518e-32
1764	BRIP1	3.91715	5.41179e-32
1765	TNNI1	5.83117	5.57426e-32
1766	NIBAN1	3.11238	6.62892e-32
1767	OXSM	-2.37328	6.83608e-32
1768	FGF2	4.52811	7.1998e-32
1769	AVPI1	-2.4164	7.42716e-32
1770	C1S	-6.64403	8.17573e-32
1771	TPGS2	1.7815	8.51033e-32
1772	C16orf70	-2.18876	8.71838e-32
1773	KIF7	3.2317	8.81028e-32
1774	FNDC1	4.05004	9.27908e-32
1775	FOSL2	3.60908	9.59241e-32
1776	OAS2	-5.33515	9.59241e-32
1777	BCL3	-2.12325	9.898e-32
1778	MVD	-1.74905	1.01718e-31
1779	TMBIM4	-2.3102	1.10364e-31
1780	KRT8	-5.40986	1.12566e-31
1781	ANKEF1	-3.29616	1.16543e-31
1782	PREB	-1.94978	1.29157e-31
1783	YAP1	1.67526	1.36264e-31
1784	TBC1D8	-3.24092	1.4717e-31
1785	B3GAT1	-10.3523	1.50421e-31
1786	TMEM129	-2.10955	1.52247e-31
1787	FBXW5	-2.17707	1.57325e-31
1788	TLE4	2.33943	1.63009e-31
1789	SAT2	-2.48104	1.64625e-31
1790	ABCG1	-6.59525	1.70927e-31
1791	HPD	-16.9983	1.70927e-31
1792	OSBP	-1.87118	1.71003e-31
1793	HSPD1	-2.13329	1.75732e-31
1794	WBP2	-1.82548	1.81674e-31
1795	GFRA2	-5.86328	1.91389e-31
1796	SOCS5	2.25061	2.04442e-31
1797	ACO1	-1.76316	2.04924e-31
1798	GALNT7	3.00103	2.14255e-31
1799	CTHRC1	6.06041	2.15224e-31
1800	TMED3	1.86718	2.23777e-31
1801	MPDU1	-1.68672	2.72013e-31
1802	SYNE4	-5.09642	2.76114e-31
1803	ADIRF	-4.52449	2.9011e-31
1804	CYP39A1	-10.2773	2.91568e-31
1805	PALLD	3.55934	3.05634e-31
1806	CNGA1	-8.04678	3.08633e-31
1807	GLIS2	2.65823	3.19757e-31
1808	ARMCX2	4.2241	3.25222e-31
1809	IRX3	3.8775	3.38273e-31
1810	GOT2	-2.80386	3.56316e-31
1811	INPPL1	1.8612	3.74252e-31
1812	PRKD1	2.80257	3.75488e-31
1813	HBA1	-3.32702	3.92764e-31
1814	GLIS1	7.17271	4.13496e-31
1815	PRDX4	-1.90728	4.20211e-31
1816	ACSM3	-7.08984	4.40978e-31
1817	PDSS2	-2.00479	4.73553e-31
1818	ZNF28	3.10608	5.15953e-31
1819	EPGN	6.22949	5.28651e-31
1820	CHST9	-8.12815	5.35072e-31
1821	COX5B	-1.97793	5.35686e-31
1822	MYD88	-1.95607	6.09334e-31
1823	LMBRD1	-2.0194	6.18004e-31
1824	CLSTN2	-3.79074	6.67038e-31
1825	EDNRB	-8.88612	7.09276e-31
1826	PEAK1	3.42168	7.58622e-31
1827	TMEM70	-2.05569	7.94166e-31
1828	DR1	1.69354	8.01376e-31
1829	ACADL	-7.3855	8.10907e-31
1830	NDUFS1	-1.57679	8.26414e-31
1831	DPYS	-17.0363	9.34335e-31
1832	ARHGAP27	-3.73095	9.52062e-31
1833	CFD	-4.75923	9.8956e-31
1834	LRRK2	-4.43627	1.00911e-30
1835	TRIM27	-1.71424	1.0201e-30
1836	C11orf71	-4.02823	1.05425e-30
1837	CPA4	6.46179	1.11076e-30
1838	KIAA1841	3.22223	1.16974e-30
1839	FAR2	4.83191	1.18543e-30
1840	IMPA2	-2.97089	1.19096e-30
1841	NDUFA4	1.66968	1.19392e-30
1842	SLC25A24	2.89646	1.22012e-30
1843	INPP5F	3.43497	1.25369e-30
1844	SLC19A3	-4.92086	1.25505e-30
1845	PNPLA3	-4.48867	1.27404e-30
1846	PPP1R9B	2.09904	1.44045e-30
1847	MTHFD2L	-3.44562	1.47386e-30
1848	IFNAR1	-1.82205	1.56107e-30
1849	TRIM46	5.42928	1.56959e-30
1850	CBX5	2.28475	1.58458e-30
1851	TMEM204	-2.31688	1.67271e-30
1852	NDUFA2	-1.88973	1.71613e-30
1853	IMPDH1	2.6845	1.72403e-30
1854	ANGPTL8	-12.1311	2.11341e-30
1855	LAMTOR2	-1.9353	2.61593e-30
1856	SLC22A7	-16.9078	2.62254e-30
1857	MPZL2	-8.62496	2.64596e-30
1858	FPR3	-7.18303	2.67854e-30
1859	SERPINA11	-16.9026	2.70873e-30
1860	SLC3A2	1.67907	2.78893e-30
1861	KCNN2	-4.31702	2.81071e-30
1862	CLEC4M	-12.1115	3.22949e-30
1863	TNFRSF10A	-3.30813	3.45287e-30
1864	NCKAP1L	-4.63314	3.86855e-30
1865	GPR88	-8.34271	4.00902e-30
1866	TACO1	-2.26284	4.16092e-30
1867	NCOA4	-1.59652	4.37477e-30
1868	MAP3K21	-5.34979	4.49509e-30
1869	ADGRA2	3.73469	4.6792e-30
1870	SPPL2A	-1.70955	4.7653e-30
1871	FCHSD1	2.80515	4.86884e-30
1872	RGS14	-3.88651	4.94551e-30
1873	SDK2	5.92508	5.22205e-30
1874	KCNJ8	-4.77083	5.55915e-30
1875	IRF6	-6.93583	5.58371e-30
1876	STBD1	-2.73509	5.71671e-30
1877	GCSH	-2.40118	5.91133e-30
1878	MCRIP1	1.81617	7.03508e-30
1879	SLC41A2	-3.35586	7.65529e-30
1880	PLS1	-4.44848	7.6986e-30
1881	FRAT1	-4.06758	8.2096e-30
1882	CCNK	1.88316	8.47375e-30
1883	GLI3	5.28601	8.62729e-30
1884	SAR1B	-1.61948	9.03294e-30
1885	AL136295.15	5.05262	9.3251e-30
1886	CYP2A7	-11.9402	9.32705e-30
1887	H6PD	-3.31361	9.472e-30
1888	SYBU	-5.24691	9.59132e-30
1889	CMPK2	-5.40575	1.02462e-29
1890	AMPH	6.16015	1.05889e-29
1891	TENT5B	3.91211	1.06012e-29
1892	WASF2	1.81554	1.08655e-29
1893	SDC4	-1.5804	1.19227e-29
1894	PALM3	-5.30608	1.2393e-29
1895	FSD1	6.32062	1.3459e-29
1896	TMEM176B	-16.6797	1.35431e-29
1897	TRIM32	2.32565	1.36088e-29
1898	TMEM132D	8.32167	1.38007e-29
1899	MAPK12	3.01923	1.41231e-29
1900	PTGS2	4.58162	1.46397e-29
1901	IGSF23	-6.6177	1.6112e-29
1902	TMEM176A	-15.5207	1.67042e-29
1903	ATG2A	-2.47829	1.76055e-29
1904	HBEGF	4.15254	1.9425e-29
1905	PON1	-16.6517	2.00071e-29
1906	FERMT3	-3.13845	2.06122e-29
1907	MPP2	4.26346	2.20187e-29
1908	ADGRL4	-3.59434	2.31825e-29
1909	CAPG	3.01363	2.3335e-29
1910	SMPD1	-1.61349	2.39633e-29
1911	SOGA1	4.11353	2.45775e-29
1912	EBP	-4.01133	2.589e-29
1913	SEPTIN11	3.71821	2.66294e-29
1914	MMP17	5.64166	2.76745e-29
1915	NRROS	-6.84102	2.95579e-29
1916	TMEM119	8.17243	2.9608e-29
1917	AP3B1	1.70795	3.02285e-29
1918	DEGS1	1.89478	3.31075e-29
1919	UHRF1	4.03571	3.38053e-29
1920	SLX1A	-3.57249	3.41144e-29
1921	POLDIP2	-1.58358	3.4369e-29
1922	FAM83G	-2.86913	3.50001e-29
1923	ABCB9	3.62749	3.73243e-29
1924	TTC22	-6.02736	3.91804e-29
1925	FOXD1	11.9571	3.93264e-29
1926	PKHD1	-5.75495	4.10266e-29
1927	MSR1	-5.63316	4.27502e-29
1928	SUSD3	-6.59763	4.28959e-29
1929	LASP1	1.5648	4.33965e-29
1930	CFHR5	-16.5617	4.36656e-29
1931	HAVCR2	-7.19264	4.42204e-29
1932	PYGL	-2.32905	4.53649e-29
1933	SLCO1B1	-16.5509	4.70322e-29
1934	GFOD2	-2.68365	4.71987e-29
1935	MBL2	-16.5459	4.96279e-29
1936	ARHGEF10L	-3.31928	5.44979e-29
1937	DNAJB9	-3.29722	5.84757e-29
1938	MYOCD	6.23457	5.93595e-29
1939	SLC13A3	-3.81848	6.38113e-29
1940	SLC9A8	-1.89299	6.57179e-29
1941	UBE2QL1	-5.85649	6.96186e-29
1942	AXL	4.2083	6.99401e-29
1943	DBI	-2.11733	7.19697e-29
1944	FOXL1	7.2702	7.62778e-29
1945	WIPF1	1.98591	7.9554e-29
1946	PRSS8	-7.78538	8.41874e-29
1947	CLDN14	-4.77057	8.48776e-29
1948	MRPS25	-2.06553	8.7935e-29
1949	NRN1	2.84034	9.15067e-29
1950	MANEAL	-4.61519	9.28487e-29
1951	NAAA	-3.86341	9.5301e-29
1952	TAX1BP3	1.9193	9.64016e-29
1953	SLC38A1	1.814	9.66076e-29
1954	SREBF1	-2.47775	1.04768e-28
1955	ADGRV1	-4.328	1.10425e-28
1956	SLC39A6	2.21043	1.10876e-28
1957	C1RL	-4.35229	1.126e-28
1958	POLRMT	-1.62044	1.15733e-28
1959	HAO1	-16.4281	1.16203e-28
1960	SIGMAR1	-2.52652	1.21075e-28
1961	SLC1A4	2.52493	1.21981e-28
1962	KIRREL3	4.93879	1.28998e-28
1963	IL32	-4.53351	1.30682e-28
1964	RPN1	-1.48635	1.33089e-28
1965	AKR1C4	-16.407	1.37066e-28
1966	ANXA5	2.5983	1.38107e-28
1967	NGF	4.1322	1.5105e-28
1968	CHP1	-1.80506	1.54246e-28
1969	ADAM33	3.86026	1.56932e-28
1970	ACO2	-1.50617	1.6504e-28
1971	NDFIP1	-1.81014	1.75514e-28
1972	SHCBP1	5.93835	1.80816e-28
1973	CRMP1	6.00594	1.86103e-28
1974	CA2	-11.5631	1.94528e-28
1975	AQP11	-3.9435	1.96821e-28
1976	DLG4	3.06165	1.97387e-28
1977	CLIP2	3.06544	2.15427e-28
1978	AC068831.6	4.75062	2.1676e-28
1979	B3GALT2	5.29271	2.17269e-28
1980	SERPINA7	-16.3472	2.17419e-28
1981	PABPC1	1.48937	2.18183e-28
1982	SLC27A2	-16.2994	2.22978e-28
1983	PGLYRP2	-16.3311	2.44653e-28
1984	GLUD2	-5.42223	2.83099e-28
1985	ZC2HC1C	-4.47381	2.85626e-28
1986	PPP4R1	1.62053	3.0451e-28
1987	SYK	-7.34293	3.08726e-28
1988	MAPK4	-7.31861	3.1635e-28
1989	TTC39C	-3.79261	3.25554e-28
1990	LYN	-2.2273	3.33135e-28
1991	CMTM8	-5.66355	3.38731e-28
1992	ABHD8	-1.94005	3.4215e-28
1993	GPM6A	-3.82882	3.45294e-28
1994	ZWILCH	2.36938	3.47008e-28
1995	CGNL1	-4.75367	3.66058e-28
1996	CROCC	-2.23803	3.73534e-28
1997	RTL8C	1.59258	3.78375e-28
1998	RCSD1	-3.82093	3.83826e-28
[truncated: 18,115 more rows]

## Sheet: Fibroblast_to_Osteocyte
	resid	log2FoldChange	padj
0	H2AC6	-9.14028	0
1	MTRNR2L6	-8.08637	5.17573e-254
2	SEMA3C	-7.06175	3.02e-209
3	H4C8	-9.11454	1.00412e-183
4	IGFBP2	7.33033	3.06485e-167
5	MT-ATP8	6.76145	1.24078e-156
6	H1-2	-6.41073	3.43207e-146
7	MT-ND6	5.26815	1.43413e-137
8	RPLP1	6.19583	3.62891e-137
9	SLC14A1	-9.41826	1.71429e-131
10	ZNF460	-6.36302	2.62862e-129
11	HNRNPA1	5.13029	3.46536e-129
12	H2AC20	-9.45716	2.96428e-123
13	CCN5	-7.30056	1.95318e-120
14	MYL9	5.17525	6.51353e-116
15	MT-ATP6	6.04637	1.14109e-115
16	H2AC19	-6.86501	6.11001e-115
17	EVI2A	-8.68869	1.10033e-112
18	MTRNR2L8	-5.9681	1.56327e-108
19	HNRNPA3	5.01553	2.02699e-105
20	SFRP4	-6.45916	6.56522e-98
21	MTRNR2L10	-6.43696	2.73279e-95
22	HLA-DQA1	-5.4077	2.85417e-89
23	PARP15	-6.39278	7.74623e-88
24	PTMS	4.63882	2.56708e-86
25	MTRNR2L12	-5.58232	4.41114e-85
26	MT-ND4L	5.21806	6.76029e-83
27	MT-ND3	6.70736	6.39744e-81
28	SHISA9	-7.76971	4.83598e-80
29	KCNK15	-8.34797	6.78973e-80
30	PDAP1	5.13654	2.86906e-79
31	SELENOP	-6.8529	3.20481e-78
32	C12orf75	4.39145	1.58451e-76
33	H2BC4	-8.05859	2.00577e-76
34	RPS16	5.54122	2.00577e-76
35	HNRNPD	4.842	1.76842e-75
36	MT-CO1	4.56734	1.5994e-74
37	ANP32B	4.91611	8.82355e-74
38	NOTCH2NLA	-4.65588	9.017e-74
39	GCNT1	-5.0986	4.68347e-73
40	SERINC5	-3.88632	6.00429e-73
41	ITGB8	-6.89693	2.77204e-72
42	PEG10	5.82458	3.05216e-72
43	S100A11	4.21629	5.4679e-72
44	SPATA13	-4.2306	1.37247e-71
45	EGFR	-4.14024	5.48117e-71
46	ADAM19	4.61068	2.59313e-68
47	NCR3LG1	-4.8133	2.79231e-68
48	MT-CO2	6.17895	8.22317e-68
49	AKR1C3	-8.77174	5.61003e-67
50	CNN1	6.53602	7.10246e-67
51	CREB3L1	3.88026	8.4612e-67
52	DCLK1	-3.75463	1.90504e-66
53	ABCA6	-7.3517	2.4765e-66
54	KLHL24	-4.51215	2.4765e-66
55	FUS	4.4398	2.88349e-66
56	MTSS1	-5.79625	4.90101e-66
57	COPS6	4.77587	6.63289e-66
58	METTL7A	-5.68278	2.74845e-65
59	KIAA1671	-4.85588	3.78597e-65
60	INSIG1	-3.99686	1.71149e-64
61	NDUFA4	3.75137	7.04939e-64
62	MT-CO3	4.44377	1.27673e-63
63	SPECC1	-5.08636	8.82218e-63
64	FAM20A	-8.2149	1.08638e-62
65	SH3BGRL3	4.98781	2.69398e-62
66	CD248	3.27353	6.16445e-62
67	MYL6	3.68922	2.394e-61
68	RPL36	4.05092	2.394e-61
69	MT-CYB	5.42565	4.1826e-61
70	SYNGAP1	4.38352	8.94212e-61
71	PLXDC2	-4.84867	9.37323e-61
72	MN1	4.08345	1.1069e-60
73	HSPB1	4.74392	1.65198e-60
74	RTL8C	3.88664	2.2911e-60
75	STON2	-8.21592	2.293e-60
76	SNRPD1	5.42312	5.03072e-60
77	EMILIN2	4.65912	1.18183e-59
78	MT-ND4	6.0698	1.39311e-59
79	MT-ND1	4.71067	1.75519e-59
80	H2BC12	-4.78631	3.33737e-58
81	ARHGDIA	4.16843	5.58081e-58
82	ABCA13	-6.36916	5.88889e-58
83	HNRNPH3	5.30413	7.06609e-58
84	H2BC21	-4.34216	8.93404e-58
85	CLEC2D	-5.25501	1.54235e-57
86	RPL22	3.83947	1.97461e-57
87	MTRNR2L1	-6.24536	4.69407e-57
88	ACTG2	12.6737	5.82082e-57
89	NKAIN3	-4.5567	1.38845e-56
90	RAB27B	-9.04602	3.17119e-56
91	SERPINE1	3.59086	3.83808e-56
92	HMGN2	4.16115	4.64011e-56
93	ATP5MG	3.80343	1.32874e-55
94	SMG1	-3.2395	1.54077e-55
95	ABCA9	-6.20686	1.69673e-55
96	APOL1	-6.13628	2.32365e-55
97	FNIP1	-3.25893	2.75741e-55
98	EIF1	4.22774	1.52611e-54
99	TEAD3	3.87724	2.466e-54
100	UNC5C	-6.98083	3.7198e-54
101	CASR	-8.94324	4.82199e-54
102	NEK10	-5.1102	8.30728e-54
103	TIMP2	2.95098	1.64722e-53
104	ZYX	4.52782	2.12456e-53
105	LRRC75A	6.81375	2.65008e-53
106	RPL8	3.0259	4.39242e-53
107	ELN	3.85638	5.93355e-53
108	FAM241A	-4.17486	2.52614e-52
109	LEPR	-4.74169	2.68683e-52
110	H4-16	-7.2477	5.48176e-52
111	MDH2	3.6405	1.47931e-51
112	PDE5A	-3.40968	2.03333e-51
113	RPL37A	3.27771	4.02322e-51
114	CFH	-4.05638	7.08002e-51
115	CNTNAP2	-6.41875	2.35412e-50
116	AP001931.2	6.78434	2.36125e-50
117	HNRNPA2B1	3.95537	3.82264e-50
118	SLC16A4	-3.90327	4.0109e-50
119	MT-ND2	5.2362	4.49419e-50
120	H3C10	-6.81031	4.73834e-50
121	ANKRD36C	-4.64729	5.09442e-50
122	ARMC9	-4.29587	1.11157e-49
123	MIF	3.16178	2.00514e-49
124	HIPK3	-3.42459	1.57011e-48
125	LDOC1	5.60721	1.60054e-48
126	NREP	2.89594	4.22995e-48
127	TENM4	-5.37887	5.3164e-48
128	FSIP2	-5.59969	1.04455e-47
129	H2AC11	-5.13506	1.24652e-47
130	H4C5	-9.85986	2.55378e-47
131	TPM2	2.78282	4.18834e-47
132	FRK	-4.04109	1.86534e-46
133	ACTR2	2.84091	7.74315e-46
134	DOCK4	-3.74608	8.12833e-46
135	ITGA8	4.77966	1.39889e-45
136	NLGN2	3.67422	1.44583e-45
137	TMED9	3.1084	1.87215e-45
138	RALY	3.86435	2.54758e-45
139	PDLIM7	3.01939	2.7335e-45
140	H2BC6	-7.29453	3.56816e-45
141	STEAP4	-7.62933	3.76093e-45
142	SLC2A1	6.29084	9.11041e-45
143	TGFB1I1	3.48402	9.42249e-45
144	CCN1	3.57617	3.4709e-44
145	CDK14	-3.43149	1.66726e-43
146	GALNT1	-2.93652	2.37678e-43
147	SMOC1	-7.47072	1.31951e-42
148	COL5A3	4.51869	1.58174e-42
149	H4C14	-8.79342	1.99865e-42
150	TTYH3	2.81397	2.18764e-42
151	TRAPPC1	4.12261	2.39596e-42
152	CCL5	-7.26312	2.74348e-42
153	GNAS	3.20093	2.8434e-42
154	ADAM32	-4.29046	4.20707e-42
155	TGFB1	4.02906	4.77558e-42
156	BANF1	4.49516	1.04816e-41
157	COL10A1	-9.9228	1.95508e-41
158	NDUFA4L2	5.77891	2.03588e-41
159	OSBPL10	-3.81703	2.25594e-41
160	ABL2	-3.08781	2.77643e-41
161	FILIP1L	4.04644	4.16243e-41
162	ZNF347	-3.44257	5.80202e-41
163	CREBRF	-3.54241	6.72386e-41
164	BICC1	-3.47458	6.92891e-41
165	NCL	3.36012	9.70763e-41
166	SNRPE	3.71561	1.02687e-40
167	MCAM	4.97771	1.35271e-40
168	LAIR1	-6.66748	2.25966e-40
169	CHI3L1	-13.578	3.28424e-40
170	GABRG2	-5.97067	1.12161e-39
171	FHL1	3.22538	2.12045e-39
172	KYNU	-5.69269	4.86298e-39
173	GPC1	3.05613	5.20358e-39
174	RRAS	3.51101	6.43863e-39
175	SEPTIN5	3.81242	7.90859e-39
176	AC270107.1	-3.63466	8.6558e-39
177	H1-4	-11.6723	9.47059e-39
178	PLCG2	-14.7214	1.06693e-38
179	RASEF	-4.19163	1.14647e-38
180	H1-0	3.27951	1.50786e-38
181	ASAP3	-2.83241	1.68269e-38
182	H2BC5	-5.59388	2.70797e-38
183	EPHA5	5.53522	3.70208e-38
184	FBXW7	-3.37913	8.46978e-38
185	PABPC1	2.56324	9.13762e-38
186	WIZ	3.49304	1.36803e-37
187	NES	6.8598	1.38851e-37
188	MLLT11	5.04671	1.40929e-37
189	HOXA10	-8.13102	1.63197e-37
190	SPARC	2.47595	2.02687e-37
191	FER	-2.79191	2.1795e-37
192	SATB2	-3.261	4.33327e-37
193	CRYAB	4.43009	5.23524e-37
194	EYA1	-7.92288	9.00446e-37
195	KCNG1	3.45459	9.07523e-37
196	CAPNS1	2.76452	9.71415e-37
197	MYADM	4.24948	9.95181e-37
198	ATP5F1E	3.31846	1.88209e-36
199	CCN2	3.50237	1.88639e-36
200	SLC22A3	-6.86481	2.0622e-36
201	PRR12	3.69661	2.18031e-36
202	MT-ND5	4.50987	2.31108e-36
203	BNC2	-3.8963	2.76891e-36
204	AGPAT1	3.2642	3.04769e-36
205	CHD9	-2.67042	3.40135e-36
206	SDC2	2.98947	4.90792e-36
207	GNB1	3.01806	5.859e-36
208	MRFAP1	2.61518	7.24927e-36
209	SPTLC3	-4.8686	1.82362e-35
210	RPS28	3.31796	2.09054e-35
211	LDLR	-2.60438	2.2877e-35
212	PCMTD1	-2.81429	2.53739e-35
213	LIMS2	3.65124	5.46992e-35
214	BGN	3.25285	6.63247e-35
215	LIFR	-2.76011	6.76036e-35
216	HSPA2	4.99136	7.1921e-35
217	PDIA3	2.45064	7.21445e-35
218	NT5DC2	3.82284	1.04687e-34
219	FOXP2	5.22465	1.21459e-34
220	MRPL17	3.11712	1.2832e-34
221	MYOCD	10.0569	1.33043e-34
222	JPH2	5.24193	1.43758e-34
223	IFITM3	3.69947	1.49309e-34
224	H4C4	-11.0904	1.63376e-34
225	ATP5F1D	3.87182	1.84796e-34
226	HNRNPM	3.25803	1.8855e-34
227	DLGAP4	3.84543	2.26325e-34
228	IL6ST	-3.16544	3.38786e-34
229	ATP5MC2	2.82108	4.68838e-34
230	GAN	-3.04465	4.68838e-34
231	RTL8A	4.62467	6.48062e-34
232	H1-5	-9.33245	6.7733e-34
233	PCDHA4	-4.48763	6.86429e-34
234	MEX3A	5.16535	7.43819e-34
235	LDHA	2.71976	7.46991e-34
236	TIMP3	-3.02006	8.72075e-34
237	PCDHGA8	-4.0751	1.22892e-33
238	UTRN	-2.67875	1.31634e-33
239	WASF2	2.63039	1.40227e-33
240	S100A10	2.95808	1.44635e-33
241	CCDC124	3.55669	1.46969e-33
242	H2BC18	-5.72917	2.36208e-33
243	SRM	3.58317	2.51466e-33
244	SRRM2	2.47635	2.74297e-33
245	ALG14	4.59421	2.85093e-33
246	PGK1	3.98481	3.14197e-33
247	LPIN1	-2.76124	3.43871e-33
248	PIK3IP1	-4.13485	4.17773e-33
249	COL4A5	6.52714	4.3562e-33
250	C17orf113	-6.04283	6.64537e-33
251	PTPRE	-6.82588	7.71602e-33
252	CCDC68	-6.77706	8.66972e-33
253	DUT	3.16793	1.05142e-32
254	CDC14B	-3.61291	1.12798e-32
255	PARD3B	-2.9648	1.40925e-32
256	TANC2	-3.19611	1.6558e-32
257	RPL28	3.45048	2.19732e-32
258	ATP1B3	3.03434	2.58105e-32
259	RPS10-NUDT3	3.48348	2.61517e-32
260	DNM1	5.27469	2.86303e-32
261	ZNF805	-2.92232	3.7853e-32
262	FOXP4	4.201	3.9332e-32
263	KMT2C	-2.78813	4.97034e-32
264	ADAMTSL3	-3.95322	5.02889e-32
265	FADS1	-2.639	5.34346e-32
266	RPS15	2.82713	5.58938e-32
267	NMNAT3	-3.22491	5.8044e-32
268	RAC1	3.20767	6.72545e-32
269	LMOD1	2.7253	7.20364e-32
270	CD180	-7.5538	8.54659e-32
271	MED13L	-3.70735	1.25114e-31
272	ZBTB20	-4.58829	1.33432e-31
273	PRKCSH	2.38184	1.58659e-31
274	SORBS3	2.56223	1.60116e-31
275	RICTOR	-2.58755	1.81443e-31
276	ATP6V0C	3.80558	2.15795e-31
277	RNASEK	3.28968	2.36841e-31
278	SHISAL1	-5.86528	2.72217e-31
279	DPYSL4	5.27418	3.00546e-31
280	DCHS1	5.52318	3.05011e-31
281	PDLIM1	3.25642	3.09047e-31
282	RPS21	2.92559	3.3963e-31
283	CYB5R3	3.48737	3.44833e-31
284	DST	-2.56232	3.76769e-31
285	BRINP1	-7.56638	3.90966e-31
286	OSBPL8	-2.48643	4.09585e-31
287	C12orf50	-4.99217	4.14069e-31
288	H4C3	-8.84563	4.14069e-31
289	MYBL2	6.23286	4.18093e-31
290	TLN2	-3.48372	5.56016e-31
291	XRN1	-2.9552	6.79353e-31
292	PPME1	3.3925	7.07941e-31
293	KIAA1328	-3.27718	8.75216e-31
294	NACAD	5.02319	9.49743e-31
295	ALDOA	2.69199	9.62464e-31
296	AVPI1	-3.16567	1.01752e-30
297	AHR	-2.43875	1.31783e-30
298	ACTA2	3.64482	1.52573e-30
299	CYCS	3.19369	1.66469e-30
300	OR14J1	-4.07572	1.92522e-30
301	HMGCS1	-2.88125	2.0283e-30
302	H3C14	-5.02905	2.78039e-30
303	EPN1	2.69521	2.78931e-30
304	AP1S2	3.33172	3.68309e-30
305	LZTS1	3.23365	3.80736e-30
306	H3C6	-6.06215	3.85205e-30
307	MPP6	-3.12783	4.35693e-30
308	ATL3	-2.21711	7.78365e-30
309	STAT5A	-3.72628	9.06295e-30
310	AC000093.1	4.17481	1.03009e-29
311	SAP18	2.83371	1.04313e-29
312	NDUFB4	3.08777	1.0839e-29
313	POM121	2.65471	1.0839e-29
314	ACTB	2.54675	1.41181e-29
315	VPS13C	-2.53476	1.59463e-29
316	FAU	2.73995	1.6159e-29
317	CSRP2	4.39251	1.63437e-29
318	HNRNPUL2-BSCL2	2.92841	1.67232e-29
319	CYFIP2	3.79443	1.96095e-29
320	SLC9A7	-2.81974	2.27418e-29
321	PLEKHG2	3.00331	3.2186e-29
322	MARCKSL1	3.71541	4.20286e-29
323	ARHGEF28	-5.80729	4.49144e-29
324	H3C2	-9.05778	4.73519e-29
325	MRPL12	4.14179	4.77182e-29
326	EMD	3.17951	5.0446e-29
327	CD81	2.5237	5.83959e-29
328	FUT8	-2.72541	5.83959e-29
329	CCDC57	-3.42518	6.54977e-29
330	RASL10B	-4.03717	6.90244e-29
331	PTGFR	-3.84015	8.59318e-29
332	PPL	-6.85794	8.92855e-29
333	KBTBD12	-5.69439	1.03016e-28
334	H2AC17	-8.14189	1.45888e-28
335	TULP4	-3.30745	1.61846e-28
336	STK32B	4.60587	1.75862e-28
337	DYNLRB1	3.18147	1.94099e-28
338	ZBTB8B	-4.77751	2.54937e-28
339	CCDC7	-4.3842	2.58816e-28
340	TNRC6B	-2.98736	2.78683e-28
341	COX7A2	3.28678	3.28608e-28
342	PPDPF	3.29717	3.71879e-28
343	CLIP4	-3.42119	3.80377e-28
344	LRRK2	-5.05336	5.96545e-28
345	AC015802.6	4.99663	6.32729e-28
346	JPT1	3.58629	6.43745e-28
347	CFI	-7.79759	7.23622e-28
348	IER3	4.20878	8.64211e-28
349	TGM2	-5.25287	8.94052e-28
350	NFKBIZ	-3.29739	9.67825e-28
351	EFEMP2	2.59241	1.20707e-27
352	C5AR2	-3.87677	1.34292e-27
353	BTF3	2.4638	1.74895e-27
354	NOTCH3	3.57642	1.83132e-27
355	CCDC125	-3.42153	1.98249e-27
356	RPL36A	3.57899	1.98249e-27
357	BCL9L	2.41722	2.14616e-27
358	EDNRA	3.12556	2.18371e-27
359	SOX11	4.96181	2.24438e-27
360	GNB2	2.96267	2.27698e-27
361	ZNF66	-3.25297	2.42082e-27
362	PCBP1	2.97006	2.43331e-27
363	PHB	2.53575	2.60208e-27
364	RPL38	3.62413	2.68853e-27
365	PIKFYVE	-2.50991	2.75598e-27
366	LNPEP	-2.39063	3.41798e-27
367	TRANK1	-4.11133	3.61074e-27
368	H2BC11	-5.89468	3.61634e-27
369	ATN1	3.67471	3.97201e-27
370	CTDNEP1	2.85808	5.31006e-27
371	GNG5	3.46792	5.77687e-27
372	OAS1	-5.3537	6.02983e-27
373	PLEKHH2	-3.53769	6.11634e-27
374	RNF144A	-3.81968	6.25662e-27
375	ARSJ	2.52113	7.03487e-27
376	UQCR11	2.97174	7.56314e-27
377	COX20	2.96816	8.21526e-27
378	ST6GAL2	4.02398	8.26064e-27
379	UQCC2	3.54976	9.91145e-27
380	U2AF2	2.65727	1.01801e-26
381	FCAR	-6.16858	1.22692e-26
382	SLC4A4	-4.18649	1.37458e-26
383	SPATA18	-3.47702	1.59228e-26
384	TYMS	5.43314	1.63273e-26
385	GSAP	-6.82494	1.7269e-26
386	ANKRD36	-3.16734	2.01484e-26
387	DAP	2.78397	2.43659e-26
388	PTOV1	2.68733	2.7114e-26
389	DYNLL1	2.59035	3.5125e-26
390	MAGI2	-4.2128	3.84555e-26
391	SNAI2	2.66778	3.84555e-26
392	YBX3	2.22616	3.93693e-26
393	COX7C	2.48908	4.08173e-26
394	C1GALT1	-2.94615	4.32207e-26
395	RPS27A	2.32919	4.42124e-26
396	MICOS10	3.52142	4.98446e-26
397	U2AF1	2.90771	5.30407e-26
398	MCTP2	-6.06007	5.67536e-26
399	EIF4EBP1	2.82352	5.69219e-26
400	OXTR	4.37894	5.76408e-26
401	CACNA2D1	-2.81385	6.37014e-26
402	RASA2	-2.79777	6.7344e-26
403	CKAP4	2.07205	7.51861e-26
404	PET100	4.36147	7.77923e-26
405	STMN1	4.25706	7.86509e-26
406	RNF26	4.37503	8.53984e-26
407	SLC9A4	-6.83755	1.13854e-25
408	CLCN4	-4.0435	1.15603e-25
409	ERP29	2.71484	1.24385e-25
410	CDK2AP2	3.80703	1.33829e-25
411	P2RX7	-5.18966	1.35288e-25
412	OR5AS1	-4.24949	1.46223e-25
413	ANKRD12	-2.67855	1.52806e-25
414	PTGES3	2.78032	1.60085e-25
415	PFN1	3.13152	1.75852e-25
416	PCK2	2.89795	2.03175e-25
417	EPHA3	-4.8423	2.04311e-25
418	FOXC2	5.19207	2.19388e-25
419	GJB1	-7.99421	2.19946e-25
420	CMIP	2.98544	2.31013e-25
421	ATIC	3.28999	2.36874e-25
422	PSENEN	3.73928	2.71587e-25
423	PLPPR2	2.84693	2.9607e-25
424	DHCR24	-2.24551	3.3954e-25
425	GRK5	4.42027	3.45582e-25
426	C2CD6	-5.00433	3.87293e-25
427	HMGCR	-2.44612	3.94769e-25
428	DMXL1	-2.44045	4.08538e-25
429	NCBP3	2.35062	4.32621e-25
430	EHD2	2.0744	4.84307e-25
431	RAB11B	3.01767	4.89565e-25
432	NALCN	-3.51839	5.01956e-25
433	FMO3	-6.61016	5.22832e-25
434	DPYSL2	-2.08652	5.52894e-25
435	CD55	3.4869	6.23779e-25
436	SNRPF	3.95366	6.92116e-25
437	SLC7A5	2.50676	8.21075e-25
438	PIM1	2.55503	8.83451e-25
439	SLC38A6	-2.74403	9.24333e-25
440	APC	-2.25405	9.52808e-25
441	ST8SIA1	-4.6483	9.75926e-25
442	FKBP3	3.19967	1.01845e-24
443	SHKBP1	2.70239	1.02863e-24
444	TPI1	2.75559	1.08953e-24
445	FOXD1	2.93868	1.11137e-24
446	STAT2	-2.82034	1.25019e-24
447	CYP3A5	-3.28689	1.33487e-24
448	H3C3	-7.5084	1.58899e-24
449	CEP350	-2.16701	1.61225e-24
450	PTCHD4	-5.55723	1.62558e-24
451	B3GALT1	-6.05599	2.80762e-24
452	HSPA5	3.07866	2.9289e-24
453	KIAA0513	-2.38235	3.06209e-24
454	FOS	-4.08516	3.4288e-24
455	ACSS2	-2.52347	3.43577e-24
456	TAGLN2	4.00932	3.74247e-24
457	TRPM7	-2.44354	4.19193e-24
458	MAP3K4	-2.78528	4.50546e-24
459	GLIPR2	2.4903	5.0278e-24
460	SLFN5	-3.13737	5.47373e-24
461	PSEN2	-2.82028	5.57931e-24
462	PLSCR4	-3.668	5.92583e-24
463	CHRDL1	-8.04016	6.05969e-24
464	YPEL2	-3.43602	6.13237e-24
465	CCPG1	-2.38437	7.08151e-24
466	EYA4	-4.98211	7.23769e-24
467	PLSCR3	3.06078	7.46706e-24
468	CDH2	2.28606	7.47177e-24
469	ACTN4	2.21279	7.70284e-24
470	ANGPT1	-4.77765	7.91438e-24
471	HMCN2	-5.91412	7.95453e-24
472	IDH2	2.21367	7.97002e-24
473	NUDCD2	3.39454	8.83387e-24
474	MANF	2.64156	9.06544e-24
475	LSM8	3.99565	9.76356e-24
476	ZNF430	-2.9589	1.0002e-23
477	PSMB2	3.01609	1.06181e-23
478	COMMD6	3.29118	1.06962e-23
479	SLC30A7	-2.3492	1.26694e-23
480	ECHDC2	-3.04211	1.45846e-23
481	KLF12	-2.09007	1.45846e-23
482	PLPPR4	3.84997	1.45846e-23
483	GDI1	2.46063	1.6704e-23
484	CPLANE1	-2.91617	1.83423e-23
485	KLHL3	-5.06448	1.83423e-23
486	PTGDS	-7.38935	1.83423e-23
487	H2AZ1	3.71603	1.91911e-23
488	POSTN	2.1595	2.0028e-23
489	ATP6V1A	-2.6979	2.00482e-23
490	DNAJB11	2.68026	2.36233e-23
491	ZIC1	5.57226	2.39766e-23
492	ZNF706	2.85565	2.54016e-23
493	PSD3	-3.88387	2.59784e-23
494	RPL31	2.82513	3.15966e-23
495	APOE	-4.01234	3.20238e-23
496	S100A4	5.4123	3.35274e-23
497	PCNX2	-3.0044	3.53869e-23
498	NETO2	3.79662	3.65326e-23
499	KRT10	4.73755	3.76605e-23
500	TASOR2	-2.26831	3.88335e-23
501	IKZF2	-3.84869	4.26164e-23
502	KLRD1	-4.97085	4.98069e-23
503	C3	-4.93098	5.99593e-23
504	PROS1	-4.41824	6.42916e-23
505	SNX13	-3.00446	6.76903e-23
506	PDE1C	-3.95514	6.99335e-23
507	MGLL	2.26554	7.00963e-23
508	RPS19	3.39636	7.09652e-23
509	MOK	-3.87497	7.37412e-23
510	FXYD5	3.66388	7.52608e-23
511	WFDC1	5.25631	8.40827e-23
512	DRAM1	-2.55113	9.39495e-23
513	ZBTB38	-2.13578	1.08433e-22
514	VASP	2.75867	1.11506e-22
515	MAPK10	-3.84974	1.35818e-22
516	TMEM212	-3.52684	1.47774e-22
517	FBN2	3.81911	1.50314e-22
518	GREB1	-4.5459	1.57422e-22
519	COX5A	2.96326	1.64885e-22
520	DNAAF1	-5.32201	1.70989e-22
521	STXBP5	-2.59342	1.94968e-22
522	MAP1LC3C	-7.28358	2.01028e-22
523	TUBB2A	2.67311	2.02847e-22
524	PIGN	-2.39175	2.11151e-22
525	ATP5MC3	2.36144	2.33948e-22
526	DUOX1	-6.22753	2.33948e-22
527	ZNF703	4.16574	2.35608e-22
528	PLOD3	2.05271	2.35736e-22
529	VIT	-9.43989	2.82155e-22
530	TAF10	3.26134	2.93195e-22
531	ABCA1	-3.02243	3.09778e-22
532	PDE6A	-5.41742	3.15805e-22
533	ADAMTS6	-2.6714	3.27548e-22
534	ERVW-1	-4.91372	3.28157e-22
535	FZD2	2.78521	3.32537e-22
536	ZNF33B	-3.61269	3.36106e-22
537	ADD3	-2.7355	4.13613e-22
538	MIPOL1	-2.44986	4.17873e-22
539	PLEKHF1	-2.97106	4.27656e-22
540	KIAA1109	-2.19817	4.36689e-22
541	ACAP2	-2.60179	4.70053e-22
542	COL6A2	2.01899	4.82378e-22
543	ARF1	2.15083	4.89814e-22
544	PCNP	2.46757	5.15626e-22
545	PIAS2	-2.53079	5.34956e-22
546	PDE1A	-10.9299	5.73401e-22
547	DNAH1	-3.49593	5.8468e-22
548	ATP5PF	2.96309	5.87931e-22
549	BRWD1	-2.08207	6.04554e-22
550	DENND1B	-3.43389	6.34422e-22
551	RTRAF	2.36375	6.54053e-22
552	CFL1	2.38531	6.64871e-22
553	RPL27A	2.84074	6.68234e-22
554	WDPCP	-2.7734	7.94524e-22
555	MEX3B	2.5631	9.60891e-22
556	PCGF2	4.44674	1.02192e-21
557	ZNF121	-2.79845	1.04069e-21
558	SETBP1	-3.07218	1.05778e-21
559	CDC42EP1	2.75417	1.07281e-21
560	FNDC1	-2.54609	1.16315e-21
561	NTN4	3.81554	1.19883e-21
562	ASNS	2.58083	1.20625e-21
563	PHC3	-2.42213	1.23015e-21
564	SRF	2.33899	1.26976e-21
565	HNRNPAB	2.80869	1.27762e-21
566	IGF2BP3	3.03734	1.30319e-21
567	B4GALNT2	-3.55362	1.30975e-21
568	CRISPLD1	-3.98444	1.36577e-21
569	NME4	2.52203	1.37561e-21
570	CDK11B	3.21763	1.49407e-21
571	HAPLN4	-5.04276	1.58293e-21
572	CYP51A1	-2.52607	1.68013e-21
573	ZFAND3	2.55166	1.84291e-21
574	LRBA	-2.12964	1.84713e-21
575	SERF2	1.995	1.93204e-21
576	HBEGF	4.60787	1.96101e-21
577	C19orf53	2.97194	2.05047e-21
578	DDI2	-2.21196	2.13655e-21
579	RPL14	2.23117	2.21029e-21
580	BCL11A	3.60823	2.21878e-21
581	DMRTA1	-6.94076	2.31706e-21
582	HSPE1	3.29056	2.31706e-21
583	TUBA1B	3.1569	2.5564e-21
584	RAB1A	2.11022	2.84063e-21
585	ETS2	4.74968	3.11419e-21
586	GPR1	-2.6418	3.15361e-21
587	OR1A1	-4.00671	3.26769e-21
588	RPL37	3.13562	3.60235e-21
589	SLC35A4	2.57651	3.67544e-21
590	ARPC2	2.10877	3.9235e-21
591	SIRPA	2.32138	4.80383e-21
592	NID1	2.40807	4.96266e-21
593	CADPS2	-3.06484	5.16122e-21
594	RBPMS	2.69764	5.79856e-21
595	ZBTB37	-2.94353	6.11909e-21
596	FHL3	2.4858	6.15328e-21
597	PTPRG	-1.94117	6.31734e-21
598	TMC8	-9.84263	6.92128e-21
599	RBM8A	2.79073	7.03086e-21
600	FABP5	3.34031	7.13605e-21
601	UQCRQ	2.40274	7.61765e-21
602	CYSLTR1	-3.13772	7.97541e-21
603	WDR1	2.14902	7.99895e-21
604	PCDH11Y	-6.51704	8.4735e-21
605	NRXN2	-3.35955	8.722e-21
606	TBC1D2	-2.73935	9.70611e-21
607	ACSL1	-2.45186	1.02763e-20
608	MANBA	-2.31312	1.05647e-20
609	PDHA1	2.47449	1.17831e-20
610	NBDY	3.56578	1.30771e-20
611	UBE2I	2.64007	1.32315e-20
612	TTN	5.91247	1.50244e-20
613	IFNLR1	-9.04595	1.50531e-20
614	LTBP3	2.07825	1.50531e-20
615	DCP2	-2.51455	1.54887e-20
616	MDM2	-2.18303	1.64725e-20
617	BAZ2B	-2.39817	1.67753e-20
618	PGAM1	2.40214	1.88243e-20
619	AC005833.1	6.02849	1.8968e-20
620	TRPS1	-2.45478	2.04101e-20
621	ENY2	2.44706	2.05761e-20
622	TAF15	2.18867	2.15124e-20
623	AC138811.2	5.29655	2.35219e-20
624	ORAI3	-2.4729	2.71169e-20
625	SLC9A3R2	3.25627	2.76081e-20
626	H2AC14	-7.77325	2.78829e-20
627	MITF	-3.1764	2.90698e-20
628	MIEN1	3.18851	3.36196e-20
629	SLC2A5	-5.14711	3.36196e-20
630	ALDH2	2.55681	3.73149e-20
631	MAB21L2	-6.43197	3.80218e-20
632	CD74	-5.14895	3.92068e-20
633	MICAL1	2.51523	3.93314e-20
634	NEDD4	-2.36401	3.95103e-20
635	PTPRS	-1.82774	4.01703e-20
636	WDR7	-2.40165	4.03582e-20
637	NOTCH2NLC	-3.10049	4.08429e-20
638	C11orf58	1.93986	5.31105e-20
639	CYBRD1	-2.86899	5.59549e-20
640	STRAP	2.09866	5.85101e-20
641	ID4	2.40784	5.95494e-20
642	PRAF2	2.94584	6.03191e-20
643	GNPTAB	-2.12014	6.79679e-20
644	EPB41L3	5.68917	6.84034e-20
645	THSD1	-3.74833	7.4485e-20
646	DAPK1	-4.10205	8.17081e-20
647	ACOT7	4.09577	8.19045e-20
648	CPEB4	-2.46001	8.41114e-20
649	ABCA7	-4.56521	9.02407e-20
650	MYD88	3.27427	1.0247e-19
651	UBE2L5	7.88786	1.03337e-19
652	HNRNPUL2	2.55654	1.0586e-19
653	VAMP2	3.56247	1.12605e-19
654	SLC24A4	-5.37396	1.16697e-19
655	STK17B	-3.15583	1.19551e-19
656	FZD5	-5.15131	1.26422e-19
657	ATP5PO	2.81309	1.26844e-19
658	SENP7	-2.73563	1.27156e-19
659	LASP1	1.80085	1.28833e-19
660	EDF1	2.33367	1.29e-19
661	SHOX	-5.37099	1.31136e-19
662	SLC4A7	-2.78779	1.35373e-19
663	RHOC	2.57742	1.36019e-19
664	ATP5MPL	2.60831	1.61284e-19
665	RHOG	2.98905	1.67239e-19
666	HMGN4	2.52672	1.68112e-19
667	RETREG1	-5.30401	1.8805e-19
668	TIMM13	2.48988	1.96608e-19
669	DYRK1A	-2.01795	2.05514e-19
670	RYR3	5.07996	2.05514e-19
671	CSNK1G1	-2.10475	2.36016e-19
672	EIF5B	2.26114	2.43654e-19
673	OPHN1	-2.99225	2.52921e-19
674	MRPS18C	2.74799	2.5525e-19
675	GADD45GIP1	2.95107	2.66438e-19
676	CSDC2	5.39454	2.67712e-19
677	HERC6	-5.21897	2.98451e-19
678	MYO9A	-2.4291	3.01636e-19
679	RC3H1	-2.25207	3.07041e-19
680	RABAC1	2.41521	3.07592e-19
681	ZMAT2	2.40326	3.1006e-19
682	IFI27	-3.97363	3.11703e-19
683	TNFRSF14	-3.08945	3.29199e-19
684	ANK2	-2.89197	3.52097e-19
685	PCBP2	2.08104	3.61048e-19
686	TNFRSF19	-2.19656	3.91489e-19
687	PSMC5	2.71542	3.94617e-19
688	RBX1	2.37539	3.98537e-19
689	ZFHX4	-2.48199	4.43997e-19
690	UHRF1	3.31369	4.60369e-19
691	PHGDH	2.34203	4.62001e-19
692	ZNF264	-2.29278	4.68813e-19
693	TOP1	2.33717	4.77193e-19
694	SF3B4	3.56322	4.77675e-19
695	ASIC1	4.45431	4.87444e-19
696	CSRP1	2.33937	5.14892e-19
697	PCBP4	2.31445	5.32956e-19
698	PHLDA2	5.9107	5.38473e-19
699	NECTIN2	2.3673	5.83295e-19
700	ENPP4	-4.66075	6.03453e-19
701	H2AC13	-6.00083	6.35981e-19
702	GLI2	2.63395	6.7177e-19
703	C21orf62	-5.77047	6.83466e-19
704	IL7	-6.09188	6.83466e-19
705	CRX	-5.28375	7.07194e-19
706	FSCN1	1.86662	7.75971e-19
707	DCTN2	2.63251	8.45664e-19
708	PRPF38A	2.53151	8.99134e-19
709	CIITA	-3.41932	9.03253e-19
710	ITGA10	-2.32556	1.00298e-18
711	POLR2L	3.23385	1.00358e-18
712	SYTL1	-4.05424	1.02708e-18
713	ACTN1	1.89203	1.06907e-18
714	MKI67	5.29759	1.08229e-18
715	EN1	5.89329	1.13956e-18
716	FRYL	-2.03712	1.14207e-18
717	CCDC66	-2.64896	1.15551e-18
718	ECM1	3.06981	1.15959e-18
719	MYH9	1.7049	1.29044e-18
720	GPNMB	-3.46978	1.29572e-18
721	NME1-NME2	4.63761	1.35243e-18
722	TAGLN	2.02405	1.37182e-18
723	SRSF7	2.45878	1.41353e-18
724	COL4A1	2.64161	1.42198e-18
725	ENO2	3.65948	1.47962e-18
726	PFDN2	3.12087	1.49347e-18
727	FRS2	-2.33522	1.49529e-18
728	ZNF33A	-2.46601	1.52221e-18
729	NHP2	2.61406	1.61627e-18
730	NDUFA8	3.02824	1.62486e-18
731	ITM2C	2.38608	1.72015e-18
732	H2BC13	-8.15989	1.72266e-18
733	CARF	-3.30831	1.77697e-18
734	AC093827.5	-3.49683	1.80878e-18
735	IL1RAP	-2.69304	1.82841e-18
736	GINS2	4.58548	1.88677e-18
737	H3C4	-13.4326	1.902e-18
738	DPYD	-3.30123	1.90733e-18
739	MAP2K3	2.18197	1.91023e-18
740	ADGRV1	-4.29054	2.05772e-18
741	SHCBP1	4.55308	2.0662e-18
742	NRM	4.61224	2.07277e-18
743	CAPZB	1.83387	2.19755e-18
744	GORASP2	2.06152	2.21442e-18
745	SCIN	-5.14821	2.32178e-18
746	SPCS1	2.22519	2.36515e-18
747	FAM162A	3.30565	2.46428e-18
748	HDAC4	-2.46317	2.48631e-18
749	ZFYVE26	-2.49121	2.64513e-18
750	GTF2A2	2.71103	2.64934e-18
751	AC241640.2	-3.84376	2.89978e-18
752	GPR68	-4.88745	2.93529e-18
753	CYP1B1	-3.85434	2.94993e-18
754	RBM47	-5.94151	2.98155e-18
755	PPP1R14B	2.44917	2.99249e-18
756	GLRB	-2.89833	3.03632e-18
757	APBB1IP	-7.02995	3.04876e-18
758	RRM2B	-2.10727	3.22452e-18
759	TUBA1A	1.90913	3.32223e-18
760	MLF2	2.00795	3.33031e-18
761	FBL	2.39639	3.56103e-18
762	NXPH4	5.07626	3.57395e-18
763	PLEKHH1	-3.86543	3.73292e-18
764	PPP2R1A	1.75851	3.86869e-18
765	UBE2C	5.81656	4.12259e-18
766	SEM1	3.0504	4.13379e-18
767	HYPK	3.47413	4.15851e-18
768	OR10H1	-4.41676	4.19252e-18
769	NUDC	2.7991	4.34475e-18
770	SAMD12	-2.56952	4.50165e-18
771	DAZAP1	2.14759	4.51079e-18
772	KIF20A	4.96665	4.61491e-18
773	RRAGA	2.17711	4.62107e-18
774	GAPDH	1.85812	4.72028e-18
775	SYNE1	-1.9897	4.89035e-18
776	G6PC3	2.77603	5.04242e-18
777	ADAM23	8.08718	5.05345e-18
778	OR4K17	-4.86303	5.0791e-18
779	ETV1	-4.8431	5.50634e-18
780	FKBP1A	2.02422	5.50634e-18
781	KHDRBS1	1.92358	5.96352e-18
782	ZKSCAN1	-2.29515	5.96984e-18
783	KHSRP	2.2466	6.21252e-18
784	TK1	3.9363	6.33781e-18
785	CCL28	-4.10818	6.34061e-18
786	MARCHF4	4.75134	6.36013e-18
787	TTC28	-2.6706	6.65013e-18
788	SPATA20	-2.14575	6.76462e-18
789	EIF3J	2.12499	6.82632e-18
790	CLPP	2.93574	7.17017e-18
791	KIAA1522	2.58708	7.37909e-18
792	MLLT1	2.25369	7.68777e-18
793	CMKLR1	-3.88826	8.00403e-18
794	CIZ1	2.05605	8.06566e-18
795	CDC20	5.18694	8.20126e-18
796	MARVELD2	-3.58166	8.21992e-18
797	CCDC30	-3.11754	8.34858e-18
798	CAMK2N1	5.22721	8.88773e-18
799	SLC49A3	-4.61128	9.26869e-18
800	ITPR1	-3.08431	9.50628e-18
801	ANP32A	2.97752	9.75532e-18
802	CDCA8	5.62366	1.01601e-17
803	AP000356.5	3.58052	1.02944e-17
804	RAPH1	-2.79323	1.02944e-17
805	CREG1	-2.80704	1.123e-17
806	F2RL2	3.57493	1.14659e-17
807	TNFRSF1B	-4.51488	1.19188e-17
808	WDFY3	-2.04071	1.19188e-17
809	PBX2	2.27386	1.19658e-17
810	PLEKHA5	-2.79597	1.29539e-17
811	JAG1	2.90187	1.29589e-17
812	ATG10	3.11173	1.33603e-17
813	SLC5A3	-1.93105	1.36149e-17
814	PTPRK	-1.92186	1.36715e-17
815	MRPS36	4.15009	1.37592e-17
816	BSG	1.71539	1.37871e-17
817	LSS	-2.01732	1.46611e-17
818	ATP2A2	2.11828	1.50052e-17
819	PIGL	-2.56342	1.5413e-17
820	DNAI4	-3.89617	1.54355e-17
821	SOD2	-2.55268	1.58798e-17
822	H2AC7	-13.0966	1.78492e-17
823	HMGB1	2.70243	1.80039e-17
824	TOMM6	3.01019	1.89851e-17
825	EPG5	-2.4291	1.92175e-17
826	SGMS2	-2.1417	1.92364e-17
827	HOXA3	-7.1735	1.93244e-17
828	SCAF1	2.40076	1.99943e-17
829	KDM4C	-2.18164	2.02974e-17
830	SQOR	-3.06331	2.03967e-17
831	RSU1	1.81087	2.24975e-17
832	ACACB	-3.24977	2.33742e-17
833	ILK	1.95637	2.41909e-17
834	ABHD2	-2.13193	2.42659e-17
835	CARD6	-4.81889	2.53298e-17
836	TFDP2	-2.98051	2.59292e-17
837	ELOVL1	2.57899	2.69249e-17
838	TBC1D12	-2.30006	2.78023e-17
839	TMEM145	-4.96169	2.82527e-17
840	AC126283.1	-6.14596	2.91215e-17
841	C1orf122	3.0052	3.02633e-17
842	RPA1	2.45026	3.09583e-17
843	NEDD8	2.66521	3.13201e-17
844	CDHR4	-6.55651	3.13487e-17
845	FSTL3	2.40778	3.81879e-17
846	PLEKHM3	-2.11329	3.81935e-17
847	PDE4B	-4.47717	4.17876e-17
848	CAMTA2	3.05841	4.56312e-17
849	CHAC1	2.66057	4.81139e-17
850	HNRNPDL	1.77939	4.81215e-17
851	DCPS	2.5292	5.17501e-17
852	SLC25A6	1.80796	5.35472e-17
853	TARDBP	2.08493	5.39854e-17
854	HIVEP3	3.09966	5.44671e-17
855	ABCC10	-1.99109	5.52351e-17
856	SHROOM2	-5.30698	5.52351e-17
857	FBXL2	-2.61823	5.64776e-17
858	ANXA6	1.78158	5.73853e-17
859	CLCN5	-2.33967	5.80638e-17
860	PRMT5	2.36453	5.99138e-17
861	SF3A2	2.53346	6.21625e-17
862	UBA52	1.77904	7.08819e-17
863	GSTM3	2.15904	7.08938e-17
864	VPS13B	-2.0683	7.62142e-17
865	COX7B	2.29704	7.74699e-17
866	AHNAK2	1.88346	7.85035e-17
867	SNRPD3	2.24914	8.01563e-17
868	HUNK	5.67189	8.19134e-17
869	ACSS3	-4.14187	8.517e-17
870	PLK1	5.56316	8.98142e-17
871	FRMD5	-5.273	9.61201e-17
872	DSEL	-2.44595	1.00107e-16
873	AGAP2	4.7351	1.01513e-16
874	MYL12B	1.89339	1.0236e-16
875	HSP90AA1	2.1892	1.03495e-16
876	U2AF1L5	6.02135	1.04969e-16
877	KCND2	-4.1977	1.08568e-16
878	PIAS3	2.67588	1.17626e-16
879	IL11	4.17205	1.20672e-16
880	TUBB	2.38406	1.24448e-16
881	HSBP1	2.17323	1.27513e-16
882	SNU13	2.08171	1.31132e-16
883	CSMD2	3.37382	1.31269e-16
884	MYCBP	4.4375	1.33464e-16
885	ENO1	2.1935	1.36894e-16
886	ERV3-1	-2.97381	1.36894e-16
887	RPLP2	1.9346	1.37245e-16
888	TMEM229B	-6.31533	1.4003e-16
889	HES1	3.46844	1.40218e-16
890	SLC39A7	1.72063	1.44543e-16
891	SELENOW	2.83439	1.48132e-16
892	NGF	3.75607	1.50034e-16
893	RORA	-2.47264	1.53384e-16
894	H2BC8	-5.48166	1.60341e-16
895	TUBB4B	3.51646	1.64177e-16
896	PLOD1	2.06721	1.64703e-16
897	H3-3A	2.26449	1.65895e-16
898	STMN3	3.9977	1.77688e-16
899	CNOT3	3.23233	1.87356e-16
900	REL	-2.3057	1.88093e-16
901	PIK3R1	-2.18697	1.89333e-16
902	ACSL6	-5.11479	2.03741e-16
903	RARRES1	-4.75786	2.06348e-16
904	TPM4	1.83436	2.18703e-16
905	ZNF546	-3.68551	2.21418e-16
906	ROR1	-1.95703	2.27985e-16
907	DNAJC13	-1.70075	2.30035e-16
908	WIPF2	2.24148	2.42381e-16
909	ARL6IP4	1.95695	2.53947e-16
910	KPNA5	-2.26786	2.56e-16
911	INSL6	-7.62557	2.6186e-16
912	SLC31A2	-4.29163	2.76186e-16
913	PITX2	6.08578	2.79077e-16
914	PPP1R18	2.31946	2.88924e-16
915	C11orf98	3.2174	3.0356e-16
916	SKAP2	-2.62893	3.236e-16
917	PCCA	-2.60092	3.49309e-16
918	PMM1	2.50035	3.56121e-16
919	ST3GAL2	2.15622	3.562e-16
920	FNIP2	-2.55003	3.7622e-16
921	CTRC	-5.58014	3.78272e-16
922	NCOR2	2.47698	3.91657e-16
923	ANP32E	3.51902	3.91727e-16
924	ZNF141	-3.23566	3.92437e-16
925	FOXP1	-1.6738	4.05714e-16
926	LGALS1	2.17224	4.11093e-16
927	CFHR2	-7.59214	4.18518e-16
928	YWHAB	1.65626	4.30673e-16
929	DBI	2.43748	4.47619e-16
930	KCNB1	-3.44461	4.48348e-16
931	RPL27	2.26703	4.51291e-16
932	MCM6	2.09955	4.53694e-16
933	ZFP36L2	2.15436	4.66288e-16
934	SH3TC1	-7.23739	4.74178e-16
935	LY75	-5.23343	4.85081e-16
936	ATAD2B	-2.36304	5.17297e-16
937	FIG4	-2.00683	5.24761e-16
938	H2AC8	-9.40571	5.30373e-16
939	EPHA7	-3.83656	5.50934e-16
940	SNX29	-2.20183	5.6112e-16
941	SERPINE2	-1.81203	5.64611e-16
942	DOP1A	-2.53106	5.67903e-16
943	LGR5	8.25296	5.92583e-16
944	DKK3	3.47594	5.92888e-16
945	CDK1	4.34114	6.02514e-16
946	ALPL	2.70659	6.03515e-16
947	H2AC15	-12.5505	6.0703e-16
948	MCTP1	-5.21659	6.24928e-16
949	AL354822.1	-5.24201	6.29749e-16
950	TBC1D5	-2.18603	6.30402e-16
951	ERCC5	-1.841	6.3697e-16
952	PSMF1	2.03779	6.79657e-16
953	GAREM2	3.41898	6.85397e-16
954	PLXNB3	2.82484	6.86439e-16
955	MAPRE1	1.75655	6.90011e-16
956	SSU72	1.92403	7.01541e-16
957	LRRC37A3	-2.72855	7.38294e-16
958	USP53	-2.00866	7.57111e-16
959	NUBPL	-2.41235	7.73483e-16
960	RPL11	2.02602	8.05727e-16
961	FAP	-2.06608	8.12256e-16
962	GOLGA8A	2.13779	8.37913e-16
963	AKT1S1	2.77984	8.74337e-16
964	PRSS12	2.79041	8.8693e-16
965	NDUFC2-KCTD14	3.5728	9.08501e-16
966	ELOVL6	2.6617	9.22685e-16
967	CACNA1D	-4.50318	9.29551e-16
968	CBLB	-2.38032	9.56961e-16
969	HSPD1	1.91846	9.92222e-16
970	AC104389.5	-2.92727	1.04285e-15
971	SSRP1	1.91995	1.04285e-15
972	CBX1	2.5148	1.05884e-15
973	PFKP	2.87405	1.08493e-15
974	TTC14	-2.53968	1.09552e-15
975	MFAP2	2.69623	1.18625e-15
976	SRP14	2.23705	1.18625e-15
977	ZNF580	3.11622	1.28592e-15
978	SEC61B	2.39327	1.28987e-15
979	ARHGEF3	-3.09518	1.35125e-15
980	CDR2L	2.11421	1.37856e-15
981	RCAN2	-3.09916	1.39012e-15
982	ITGB1BP1	2.1971	1.56904e-15
983	MANBAL	2.59226	1.56904e-15
984	MGA	-2.21429	1.60079e-15
985	SKP1	1.75891	1.63238e-15
986	MILR1	-5.22064	1.66066e-15
987	RNF180	-3.5866	1.71613e-15
988	AKR1C1	-5.33607	1.72698e-15
989	TOP2A	3.90145	1.72698e-15
990	RAB29	-2.26269	1.76598e-15
991	RBMS3	-2.20262	1.84201e-15
992	ZNF556	-3.43052	1.85466e-15
993	KCTD19	-6.30763	1.89722e-15
994	MAP4	1.7008	1.91689e-15
995	BICRA	3.20834	1.95502e-15
996	PPRC1	2.15637	2.08513e-15
997	PRR13	2.7417	2.17367e-15
998	SH3D21	2.8664	2.17804e-15
999	FAM83D	5.18086	2.20967e-15
1000	NAV1	1.66939	2.21515e-15
1001	RRM2	4.31397	2.23472e-15
1002	ZSCAN31	-3.81601	2.26526e-15
1003	ME3	-2.39123	2.37629e-15
1004	MORF4L1	1.73644	2.41335e-15
1005	RNF169	-1.81622	2.42834e-15
1006	SELENON	2.07537	2.49555e-15
1007	GNAI2	1.72895	2.51677e-15
1008	MFSD1	-1.85902	2.52578e-15
1009	HES2	-6.63744	2.53128e-15
1010	ADAMTS12	2.21421	2.58556e-15
1011	TPST1	-2.1782	2.59939e-15
1012	APEX1	1.89185	2.67743e-15
1013	GLI1	6.34706	2.68412e-15
1014	CHD6	-1.73552	2.70924e-15
1015	TRPM6	-5.84089	2.754e-15
1016	ZNF451	-2.12389	2.80055e-15
1017	ELOC	2.07506	2.82368e-15
1018	NAV3	-2.24975	2.88124e-15
1019	HSP90B1	1.90898	2.96131e-15
1020	PABPN1	2.31844	3.05024e-15
1021	BCL9	2.5527	3.17316e-15
1022	TMSB10	1.57768	3.32881e-15
1023	RPL5	1.80093	3.53731e-15
1024	RB1CC1	-1.6423	3.58925e-15
1025	SMNDC1	2.37086	3.62577e-15
1026	TRIM28	2.05146	3.64715e-15
1027	DIS3L	-2.02518	3.69843e-15
1028	COL6A1	1.62371	3.75878e-15
1029	LRRC59	1.60452	3.83688e-15
1030	MAF	-4.03248	3.95032e-15
1031	RTL8B	2.4622	3.98877e-15
1032	GTSE1	4.64061	3.99657e-15
1033	ARF4	1.64399	4.08555e-15
1034	ZNF106	-1.95392	4.14021e-15
1035	ADGRA2	2.69807	4.14262e-15
1036	UNC80	-3.32972	4.31972e-15
1037	ATP5ME	2.72758	4.33035e-15
1038	TAS2R30	-8.23731	4.44761e-15
1039	DLGAP5	4.13774	4.47335e-15
1040	TROAP	4.77509	4.54967e-15
1041	HECW2	-3.15645	4.69582e-15
1042	SLC44A1	-1.87185	4.70613e-15
1043	BROX	-1.76928	4.71763e-15
1044	OST4	2.22311	4.8465e-15
1045	CKAP2L	4.81487	5.2392e-15
1046	ORMDL2	2.78499	5.42997e-15
1047	GHDC	-2.44243	5.75028e-15
1048	YBX1	1.76769	5.79335e-15
1049	MFSD8	-2.36861	5.82473e-15
1050	ACTR3	1.91604	6.02587e-15
1051	CSTB	2.34064	6.02903e-15
1052	LMNB2	2.99132	6.26292e-15
1053	SEPTIN6	2.60073	6.38334e-15
1054	FOXN2	-2.15141	6.43978e-15
1055	NCAPH	4.64904	7.06298e-15
1056	TMEM178B	-8.22477	7.37643e-15
1057	RETREG3	-1.71454	7.52256e-15
1058	TOR1AIP2	-1.60361	7.52827e-15
1059	GPC4	2.4747	7.54149e-15
1060	FGF7	-9.84122	7.61013e-15
1061	COASY	2.21074	7.97869e-15
1062	POU5F2	-5.41814	7.99056e-15
1063	RPS17	1.91412	8.01047e-15
1064	ZNF490	-2.63814	8.06453e-15
1065	BAG3	2.67565	8.23187e-15
1066	SLC1A4	2.01505	8.60651e-15
1067	LLPH	2.29463	8.60912e-15
1068	MAP3K2	-2.15898	8.83046e-15
1069	KRT80	4.34777	8.94424e-15
1070	PRELP	4.03237	8.94424e-15
1071	CCNA2	3.71851	9.85982e-15
1072	LYZ	-5.71437	1.02803e-14
1073	SYNGR1	3.67459	1.03492e-14
1074	TACC3	4.26193	1.04812e-14
1075	SZT2	-1.973	1.0557e-14
1076	CUEDC1	2.3087	1.05855e-14
1077	UBE2K	2.75428	1.10453e-14
1078	SSR4	1.87509	1.11767e-14
1079	DMKN	-4.78881	1.17977e-14
1080	PC	-1.92051	1.17977e-14
1081	H2AC4	-12.1694	1.18085e-14
1082	TBCK	-2.34014	1.22198e-14
1083	SYNPO	4.21291	1.23162e-14
1084	TNFRSF10D	2.89626	1.24464e-14
1085	ERH	1.88653	1.30237e-14
1086	LYST	-2.81097	1.31026e-14
1087	NIPAL2	-2.88388	1.31026e-14
1088	RPL23A	1.80894	1.32098e-14
1089	LXN	-3.15434	1.32631e-14
1090	TMX4	-1.73847	1.33768e-14
1091	SF3A1	2.02352	1.45188e-14
1092	MYT1L	-3.79123	1.46614e-14
1093	VKORC1	1.81998	1.49725e-14
1094	NBPF10	-2.95165	1.52478e-14
1095	CRIP1	4.44188	1.57032e-14
1096	DUXA	-9.20418	1.57456e-14
1097	RPS27	2.15639	1.57456e-14
1098	ZBTB44	-2.01944	1.58936e-14
1099	CPNE8	-4.52989	1.60113e-14
1100	SPAG5	4.21275	1.71392e-14
1101	TAFA5	3.50272	1.74382e-14
1102	SDHC	2.33653	1.7568e-14
1103	CCNB2	4.32481	1.77551e-14
1104	TXNDC17	2.26691	1.7762e-14
1105	LOXL1	1.86602	1.84889e-14
1106	ACTC1	11.7499	1.92274e-14
1107	TFG	1.79059	1.92274e-14
1108	KLHL13	-4.89658	1.92436e-14
1109	HAP1	-4.56497	1.96507e-14
1110	CASTOR2	-2.55878	1.98003e-14
1111	DYNLL2	1.87199	1.98003e-14
1112	EXD1	-7.95637	2.01311e-14
1113	ATF3	3.66872	2.01689e-14
1114	CKB	3.52505	2.05671e-14
1115	WDR81	-1.86522	2.07839e-14
1116	TNNI1	4.23626	2.09344e-14
1117	VPS50	-2.18765	2.09628e-14
1118	CAPZA2	-1.59673	2.09898e-14
1119	ARL3	2.48954	2.11752e-14
1120	SART1	2.02339	2.12946e-14
1121	CEP55	4.19407	2.2874e-14
1122	SRSF9	1.85793	2.29726e-14
1123	LMNB1	3.60279	2.30085e-14
1124	FKBP11	2.56729	2.31207e-14
1125	FRMPD1	-5.15427	2.31448e-14
1126	NET1	-2.13983	2.31711e-14
1127	ACVR2A	-2.82579	2.3495e-14
1128	OR10K1	-4.55166	2.36802e-14
1129	SEC61G	2.59683	2.4256e-14
1130	SNRPA1	2.61922	2.59503e-14
1131	TIMM50	2.40901	2.68417e-14
1132	VPS41	-1.71856	2.69786e-14
1133	C11orf24	2.07071	2.70736e-14
1134	KIF4A	4.09092	2.76085e-14
1135	MRPL24	2.67317	2.78881e-14
1136	SLC37A2	-3.34873	2.78881e-14
1137	PLP2	3.55483	2.8437e-14
1138	AP002990.1	3.38763	2.96623e-14
1139	NEK6	-1.6935	2.98177e-14
1140	SYT12	-4.90358	3.06225e-14
1141	RBM23	-2.63487	3.10984e-14
1142	DSG3	-6.19173	3.325e-14
1143	TSC22D1	-2.05489	3.34447e-14
1144	TMEM154	-4.0001	3.3519e-14
1145	RNPEPL1	2.70419	3.43256e-14
1146	AMIGO2	4.80961	3.50945e-14
1147	CHMP4B	2.12541	3.5105e-14
1148	CCDC152	4.76555	3.59249e-14
1149	P2RY2	-5.31523	3.65973e-14
1150	RPS13	1.88786	3.69284e-14
1151	CCNB1	4.03282	3.75165e-14
1152	ACOX2	-3.21105	3.79657e-14
1153	H2AZ2	1.94892	3.85121e-14
1154	ZNF585B	-3.03242	3.85121e-14
1155	ZNF562	-1.82254	3.93505e-14
1156	ATP10B	-4.97517	4.01571e-14
1157	SZRD1	1.74028	4.01645e-14
1158	PLS3	2.27731	4.04836e-14
1159	NOL7	2.16826	4.07011e-14
1160	SNRPD2	1.80549	4.3507e-14
1161	CHD3	1.72944	4.42527e-14
1162	EHBP1L1	1.94942	4.42527e-14
1163	H4C2	-11.7011	4.67448e-14
1164	NSG1	5.1464	4.79766e-14
1165	PRELID1	2.26638	4.80541e-14
1166	CCDC9	2.8809	4.86886e-14
1167	KIF15	4.05552	4.8748e-14
1168	EBF3	-4.5269	4.9708e-14
1169	MAMDC2	4.13714	5.04508e-14
1170	H2BC17	-7.3573	5.23858e-14
1171	LSP1	2.19186	5.30773e-14
1172	HOXC10	-6.51655	5.41666e-14
1173	ITIH5	-3.21646	5.52478e-14
1174	DGLUCY	-2.13546	5.54469e-14
1175	CDCA7	4.57585	5.63823e-14
1176	FOXM1	4.09473	5.80126e-14
1177	ARPC3	1.67487	5.85932e-14
1178	PARK7	1.66004	5.97373e-14
1179	NOTCH2	-2.00207	6.08252e-14
1180	SMC1A	2.22455	6.14905e-14
1181	REEP4	3.60911	6.16952e-14
1182	CHID1	2.03926	6.40033e-14
1183	SNRPC	2.1986	6.51164e-14
1184	MRPL51	2.2225	6.67116e-14
1185	IFIT3	-2.9553	6.75131e-14
1186	PRRC2A	1.77936	7.13014e-14
1187	HMGB2	3.33795	7.18107e-14
1188	PPIL1	2.88417	7.66431e-14
1189	ATRX	-1.5834	7.91661e-14
1190	SHPRH	-1.8911	8.39851e-14
1191	RAVER1	2.24405	8.70275e-14
1192	SEMA6C	3.07549	8.72552e-14
1193	E2F1	4.211	8.77521e-14
1194	KDELR1	1.96485	8.79236e-14
1195	EPHA4	-4.01669	8.79329e-14
1196	PDP1	-1.84181	8.95546e-14
1197	ACOX1	-1.91488	9.63536e-14
1198	EXPH5	-3.93345	9.66126e-14
1199	ACSL5	-4.59013	9.96835e-14
1200	UBB	1.796	1.00662e-13
1201	ARPC5	1.49542	1.01017e-13
1202	LRRTM4	-4.53324	1.01302e-13
1203	CDC6	3.11295	1.01756e-13
1204	NDUFS6	2.47578	1.02513e-13
1205	ARHGAP11A	3.45579	1.03171e-13
1206	AHI1	-2.05178	1.04921e-13
1207	TMSB4X	1.57199	1.05023e-13
1208	RNF157	-3.44083	1.05066e-13
1209	ZNF469	2.64658	1.05131e-13
1210	ASXL1	-1.9671	1.06565e-13
1211	LDB3	5.04923	1.09601e-13
1212	TCEAL3	2.56658	1.15306e-13
1213	LIMD2	3.00848	1.17046e-13
1214	SF1	1.64124	1.19756e-13
1215	A1BG	3.89249	1.21667e-13
1216	PTPRF	1.97515	1.23621e-13
1217	RAB15	2.56734	1.29618e-13
1218	ZNRF2	-2.49858	1.3074e-13
1219	ACAN	7.30841	1.32763e-13
1220	TRPC6	5.67433	1.33078e-13
1221	UBE2R2	1.77002	1.35177e-13
1222	SEZ6L2	3.58735	1.38351e-13
1223	NTMT1	2.57209	1.38666e-13
1224	EPHA10	-6.404	1.4084e-13
1225	H2BC15	-4.36137	1.41205e-13
1226	CALM3	1.84138	1.43042e-13
1227	ZWINT	4.42982	1.43981e-13
1228	CARNMT1	-2.04009	1.44464e-13
1229	ELOB	1.93807	1.4653e-13
1230	AC120057.2	11.3973	1.47923e-13
1231	DDX5	1.53763	1.50878e-13
1232	NEK7	-1.4634	1.53205e-13
1233	COL4A2	2.39935	1.53455e-13
1234	TSC22D4	1.99967	1.63723e-13
1235	RAB5C	1.86252	1.71588e-13
1236	DES	9.27675	1.74062e-13
1237	RASSF8	-1.73531	1.76568e-13
1238	BIRC6	-1.88754	1.76582e-13
1239	CIB1	2.28503	1.78404e-13
1240	SOX5	-7.51408	1.8088e-13
1241	MTHFR	-2.55558	1.86764e-13
1242	TTC12	-3.73001	1.92349e-13
1243	TICAM1	3.33185	1.93467e-13
1244	NUDT4B	-2.18984	2.04317e-13
1245	BUD23	2.13458	2.07363e-13
1246	ZYG11B	-1.68172	2.09293e-13
1247	GLIS2	2.19967	2.11945e-13
1248	RAB8B	-1.66707	2.14016e-13
1249	TRMT112	1.84736	2.1687e-13
1250	AKAP12	1.85326	2.28509e-13
1251	MAD2L1	3.8055	2.39749e-13
1252	SLC41A2	-2.7116	2.40691e-13
1253	CCDC69	-3.09387	2.41867e-13
1254	AC242842.3	-5.21592	2.49714e-13
1255	INHBA	2.11095	2.49714e-13
1256	CTPS1	2.86846	2.5719e-13
1257	PRDM6	-4.96007	2.5719e-13
1258	TRIM22	-1.82104	2.66941e-13
1259	NPTXR	3.30678	2.68591e-13
1260	PMS1	-2.03663	2.70503e-13
1261	MBOAT7	2.4339	2.72373e-13
1262	UQCR10	2.20627	2.75051e-13
1263	RPL6	1.74861	2.7745e-13
1264	CSPG4	3.43484	2.81928e-13
1265	RAB1B	1.96939	2.82237e-13
1266	LAMTOR5	2.14894	2.82533e-13
1267	DDA1	2.35233	2.84774e-13
1268	GNS	-1.66167	2.85664e-13
1269	HECA	-1.69191	2.88444e-13
1270	NCAPG	3.7281	2.96209e-13
1271	C4orf3	1.81626	3.04459e-13
1272	C2	-4.51705	3.08683e-13
1273	SNX25	-2.24265	3.10959e-13
1274	UHRF1BP1L	-1.83911	3.10959e-13
1275	CHSY1	1.58905	3.11869e-13
1276	DPM2	2.6483	3.24171e-13
1277	UBL5	2.60832	3.27798e-13
1278	MCTS1	2.02451	3.28332e-13
1279	PARP14	-2.82055	3.3085e-13
1280	H2AC12	-8.74335	3.32167e-13
1281	PHF3	-1.73036	3.32167e-13
1282	CCND2	4.00109	3.37373e-13
1283	ZIC4	6.59916	3.393e-13
1284	PIGT	1.83395	3.45188e-13
1285	IL32	6.39334	3.46823e-13
1286	DYNLT1	2.04658	3.47616e-13
1287	H2BC10	-8.92457	3.51904e-13
1288	MSN	2.08233	3.71065e-13
1289	VAPB	1.98476	3.73247e-13
1290	CACNG5	-5.94643	3.73397e-13
1291	DIAPH3	2.84325	3.7602e-13
1292	CYB561A3	-1.68089	3.79032e-13
1293	LAMA5	4.75821	3.81776e-13
1294	AGRN	2.83429	3.82929e-13
1295	ZZZ3	-1.63432	3.87206e-13
1296	SEC24C	1.66898	4.04473e-13
1297	SAMD9L	-2.65741	4.29711e-13
1298	UBE2A	1.8388	4.38084e-13
1299	IKZF3	-3.51918	4.53019e-13
1300	L1TD1	-5.11054	4.57637e-13
1301	KIF2C	4.39083	4.67173e-13
1302	PTPN2	-1.9345	4.7131e-13
1303	CCDC180	-3.40906	4.97144e-13
1304	FGF1	3.85577	5.14808e-13
1305	FUT10	-2.40077	5.27574e-13
1306	KIF11	3.6231	5.29221e-13
1307	FSTL4	-7.52919	5.57085e-13
1308	N4BP2L1	-3.82548	5.57922e-13
1309	ATG7	-1.87824	5.71542e-13
1310	GRINA	1.67602	5.7893e-13
1311	AKAP13	-1.62383	5.8958e-13
1312	TNFRSF12A	2.83298	5.97371e-13
1313	GTF3C6	2.18659	5.9825e-13
1314	DGKH	-1.79437	5.98412e-13
1315	SLC40A1	-3.6563	6.08054e-13
1316	TMEM41B	-1.78063	6.08054e-13
1317	NR1D2	-1.80463	6.26673e-13
1318	MYDGF	1.59762	6.61374e-13
1319	PFDN6	2.75426	6.65987e-13
1320	RPSA	1.78995	6.96657e-13
1321	TMEM144	-3.87342	7.03327e-13
1322	MSMO1	-2.28643	7.03812e-13
1323	ECM2	-2.9506	7.13423e-13
1324	ITGBL1	-1.81146	7.28568e-13
1325	CTSL	-1.73918	7.37803e-13
1326	MAN1C1	-4.31171	7.39722e-13
1327	LIN7C	-1.70176	7.56395e-13
1328	HMGN3	2.78277	7.63502e-13
1329	HOXA13	-11.4541	7.7295e-13
1330	HBP1	-1.70217	7.76199e-13
1331	CDH3	-3.65392	7.8498e-13
1332	HOXA9	-6.43674	7.96299e-13
1333	ZNF37A	-2.08311	8.06431e-13
1334	KIAA0895L	2.87648	8.12487e-13
1335	VASH2	-3.72181	8.33653e-13
1336	MEA1	2.13872	8.36567e-13
1337	RHBDF2	-2.90263	8.45195e-13
1338	TRPA1	7.4685	8.60818e-13
1339	TBPL1	2.28924	8.99993e-13
1340	LPAR1	-1.71553	9.01249e-13
1341	ZNF875	-2.0309	9.02255e-13
1342	TICRR	4.23068	9.08616e-13
1343	ASAH1	-1.57999	9.17958e-13
1344	SLC16A7	-2.36529	9.29182e-13
1345	ZNF587	-2.31379	9.38411e-13
1346	RASGRP1	5.05936	9.49628e-13
1347	THOC7	2.09046	9.5116e-13
1348	GAR1	3.1064	9.57151e-13
1349	HLA-E	-1.52108	9.58505e-13
1350	HMGB3	2.84598	9.70938e-13
1351	KIF13B	-2.63817	9.92309e-13
1352	HLA-F	-3.09512	1.01636e-12
1353	HOXC9	-6.41315	1.04312e-12
1354	ZNF483	-3.2235	1.04614e-12
1355	ZNF292	-2.21762	1.07191e-12
1356	LAMA3	-4.21981	1.12683e-12
1357	PAQR4	4.27051	1.13788e-12
1358	C14orf119	1.80151	1.15748e-12
1359	CEP295NL	-5.41296	1.15748e-12
1360	CENPW	5.16533	1.16946e-12
1361	SGSM1	-5.94485	1.18269e-12
1362	CFAP97D1	-6.14579	1.18432e-12
1363	USP33	-1.59112	1.18437e-12
1364	GSTP1	1.83925	1.20328e-12
1365	PSME2	2.21934	1.21588e-12
1366	CAPS2	-4.32957	1.21889e-12
1367	FPGT-TNNI3K	-5.24238	1.22655e-12
1368	ARHGEF1	1.72824	1.23209e-12
1369	ZNF254	-2.35639	1.25707e-12
1370	DEPTOR	-3.43052	1.25916e-12
1371	MYRF	5.07792	1.2605e-12
1372	VTI1B	1.65474	1.32119e-12
1373	GINS4	3.11358	1.3451e-12
1374	ENPP1	-2.2076	1.41541e-12
1375	FNBP1L	2.11615	1.4294e-12
1376	ARL15	-2.23382	1.4348e-12
1377	ATOX1	2.13423	1.46279e-12
1378	CFAP54	-2.86102	1.48134e-12
1379	FZD8	-2.54367	1.48497e-12
1380	PDCD5	2.22392	1.52409e-12
1381	POLR2E	2.11689	1.54211e-12
1382	PFKFB2	-2.68211	1.5573e-12
1383	RELA	2.04149	1.5573e-12
1384	ZNF567	-2.70836	1.5573e-12
1385	RUNX2	-2.25836	1.57737e-12
1386	KPNA2	3.40009	1.57942e-12
1387	PPP3CB	1.855	1.58673e-12
1388	AP003419.1	6.25177	1.59058e-12
1389	P2RX5-TAX1BP3	-2.69907	1.60005e-12
1390	SMYD3	-2.66244	1.61035e-12
1391	MPP2	3.51008	1.64854e-12
1392	PIMREG	4.31086	1.64854e-12
1393	ATP5F1B	1.53649	1.66603e-12
1394	H2AC21	-10.8804	1.72862e-12
1395	LRRN4CL	-3.05584	1.72862e-12
1396	EPDR1	-2.31155	1.75069e-12
1397	IFT172	-1.81601	1.75432e-12
1398	ST6GAL1	-2.48422	1.76255e-12
1399	RPL17-C18orf32	2.23061	1.76865e-12
1400	MYL12A	1.43592	1.80919e-12
1401	KCNJ2	-5.02378	1.81219e-12
1402	AC011295.2	-4.2229	1.86194e-12
1403	BUB1	4.05249	1.86194e-12
1404	UBE2N	2.08841	1.86194e-12
1405	TPM1	1.4697	1.87106e-12
1406	YKT6	1.54091	1.88157e-12
1407	PRDM16	-2.94643	1.88208e-12
1408	AL022238.3	4.62296	1.96916e-12
1409	GTF2H5	2.43327	1.98758e-12
1410	RANBP1	2.17064	1.98758e-12
1411	OR2M3	-3.68439	2.0245e-12
1412	PLEKHM1	-2.14068	2.03136e-12
1413	RPL29	1.59346	2.08558e-12
1414	AC068580.4	-2.43811	2.10909e-12
1415	IGF2BP1	2.60307	2.11103e-12
1416	TMEM236	-4.42933	2.11103e-12
1417	SNX21	-2.13559	2.18971e-12
1418	CCNT1	-1.87629	2.20861e-12
1419	CASP4	-1.9629	2.2254e-12
1420	ARIH1	1.54681	2.26369e-12
1421	EFNB2	2.77233	2.27332e-12
1422	MAMLD1	2.49089	2.27848e-12
1423	OR7A17	-4.03393	2.29628e-12
1424	NUF2	4.8029	2.32909e-12
1425	SPATA5	-2.31426	2.32909e-12
1426	PTBP1	2.05285	2.33063e-12
1427	FCHO2	-1.74206	2.37367e-12
1428	AL136295.15	5.66915	2.39492e-12
1429	CKS2	3.96914	2.41574e-12
1430	COMP	-4.30951	2.46409e-12
1431	TP53INP1	-1.85518	2.62922e-12
1432	GPR85	-3.41739	2.64759e-12
1433	PSME3	1.59037	2.64781e-12
1434	DPP4	-9.00669	2.67638e-12
1435	GALNT12	-3.61222	2.67967e-12
1436	EDN1	3.94342	2.73001e-12
1437	LAMB2	1.44592	2.77349e-12
1438	PDGFC	-2.63746	2.77711e-12
1439	OSBPL3	-2.50127	2.797e-12
1440	POLR2F	2.17011	2.84038e-12
1441	HSPB6	2.85763	2.91861e-12
1442	XKR4	-5.04014	2.9707e-12
1443	R3HDM4	1.82369	3.10483e-12
1444	ANXA2	1.60259	3.22701e-12
1445	SF3B5	1.93217	3.26433e-12
1446	CHCHD2	1.65048	3.27404e-12
1447	FBXO38	-1.76806	3.32524e-12
1448	SERPINB6	1.54726	3.35323e-12
1449	FLCN	-1.73972	3.35558e-12
1450	RPL26L1	2.63114	3.36527e-12
1451	SMS	2.20646	3.38091e-12
1452	EMX2	4.33308	3.40006e-12
1453	RPL35A	1.91799	3.43057e-12
1454	MYL6B	2.11368	3.46795e-12
1455	SUMO2	2.1253	3.49924e-12
1456	NAA10	2.28036	3.51274e-12
1457	RPS6	1.78713	3.54234e-12
1458	STMP1	2.2052	3.54234e-12
1459	PHACTR1	-4.44229	3.54759e-12
1460	HNRNPA0	1.58867	3.55982e-12
1461	RPS3	1.71436	3.55982e-12
1462	TUBB2B	3.79157	3.61312e-12
1463	NEB	4.93245	3.63012e-12
1464	PRRX2	2.34542	3.69404e-12
1465	ARPC5L	2.74344	3.76191e-12
1466	H3C13	-8.51517	3.79643e-12
1467	RIF1	-1.45109	3.85527e-12
1468	MFAP5	2.57559	3.88897e-12
1469	MAP2K1	2.30235	3.90577e-12
1470	WASHC4	-1.57461	3.9345e-12
1471	ITGB1	1.47833	3.96066e-12
1472	RELL1	-1.88999	3.97349e-12
1473	PPP2CB	2.14624	4.11943e-12
1474	NR3C1	-1.84159	4.13582e-12
1475	CLEC2B	-5.35971	4.17698e-12
1476	PEDS1-UBE2V1	10.7416	4.18343e-12
1477	ATP6V0A1	-1.70194	4.19748e-12
1478	PHLDA1	-1.96439	4.20244e-12
1479	NAP1L1	1.72993	4.23385e-12
1480	MAP2K4	-1.95276	4.24019e-12
1481	RNFT2	-3.33669	4.37181e-12
1482	RO60	-2.0953	4.43124e-12
1483	BCL2L15	-3.73325	4.54305e-12
1484	ADGRL4	-3.15252	4.68095e-12
1485	TIMELESS	3.07232	4.80219e-12
1486	CDCA3	4.88719	4.90636e-12
1487	SPINDOC	2.11129	4.95013e-12
1488	EIF5AL1	4.88814	4.96538e-12
1489	ADNP	1.58951	5.02618e-12
1490	RPL39	1.60882	5.12673e-12
1491	H2BC7	-7.00619	5.14464e-12
1492	DUOX2	-11.2135	5.14953e-12
1493	HSD17B1	3.87957	5.24148e-12
1494	ANKRD28	-1.44872	5.42528e-12
1495	PBK	4.33571	5.42707e-12
1496	TRIM2	-2.82043	5.65027e-12
1497	OR4F17	-2.53463	5.65203e-12
1498	PMAIP1	3.23228	5.66506e-12
1499	GALC	-2.12639	5.69619e-12
1500	TXN2	2.42955	5.69619e-12
1501	CORO1A	5.17502	5.73719e-12
1502	NUS1	1.64628	5.90558e-12
1503	PPFIA1	-1.91356	6.0342e-12
1504	DERPC	3.35818	6.0587e-12
1505	PPP1R14A	8.33889	6.06484e-12
1506	TUBG1	2.85784	6.13378e-12
1507	FBXO15	-4.02808	6.18109e-12
1508	ITPRIPL2	-1.49291	6.42823e-12
1509	GADD45B	2.44604	6.77277e-12
1510	PLEKHG3	2.75561	6.84726e-12
1511	CPE	3.75021	6.85163e-12
1512	SERPINB9	-3.26687	6.85163e-12
1513	SRGN	-3.08768	6.85713e-12
1514	RAC3	4.39392	6.92497e-12
1515	SLITRK5	-4.53573	6.92746e-12
1516	RHOBTB3	-2.94439	7.07899e-12
1517	BMT2	-1.90581	7.09582e-12
1518	RIN2	-2.06928	7.4186e-12
1519	COL5A1	1.92978	7.43302e-12
1520	RAB6B	4.0979	7.58311e-12
1521	ARAF	2.07961	7.63639e-12
1522	PITX1	-4.13856	7.75404e-12
1523	RBM17	1.98487	8.00367e-12
1524	AL359736.1	-6.57943	8.03109e-12
1525	GRPEL1	2.37538	8.06763e-12
1526	DR1	1.45781	8.09137e-12
1527	GALNT17	5.7903	8.16019e-12
1528	PRTG	-4.4954	8.22119e-12
1529	PRR4	-3.23441	8.31978e-12
1530	OAS2	-4.51671	8.4977e-12
1531	SLC16A3	2.36561	8.66283e-12
1532	SFT2D3	-11.1209	8.85235e-12
1533	CENPF	4.13746	8.96681e-12
1534	N4BP2	-1.86203	9.1742e-12
1535	TCF19	2.85095	9.19744e-12
1536	ZNF736	-2.50247	9.23196e-12
1537	WIPI1	-1.70829	9.42957e-12
1538	PSAT1	1.93868	9.62883e-12
1539	DYNC2H1	-3.07033	9.66887e-12
1540	NOMO2	1.57957	9.74171e-12
1541	VWCE	-3.62977	9.78972e-12
1542	TMEM182	-3.38793	9.83121e-12
1543	TMEM132D	10.6197	1.0178e-11
1544	VLDLR	2.20893	1.03989e-11
1545	RIMS2	-5.3201	1.05511e-11
1546	H3C8	-5.29831	1.07543e-11
1547	IK	1.97517	1.07659e-11
1548	PRCC	2.33269	1.10745e-11
1549	RASD1	-4.36107	1.12636e-11
1550	H4C6	-8.36518	1.15139e-11
1551	CDC45	4.10965	1.15452e-11
1552	RPS12	1.71599	1.23337e-11
1553	BCAS3	-1.87064	1.23595e-11
1554	SPN	-4.04887	1.23741e-11
1555	TBCB	1.62347	1.30637e-11
1556	MMP24OS	2.33259	1.31281e-11
1557	BCAS4	2.4545	1.32368e-11
1558	ATP1A3	-6.03729	1.32704e-11
1559	RNF213	-1.89484	1.34093e-11
1560	CCNL1	-1.69745	1.34328e-11
1561	APOL4	-3.62034	1.35747e-11
1562	HOXD8	3.49184	1.38692e-11
1563	AC008982.3	10.5086	1.39204e-11
1564	IFI30	-10.2178	1.39369e-11
1565	SYVN1	1.99976	1.40289e-11
1566	EMILIN1	1.79901	1.40436e-11
1567	SOX4	-1.95423	1.4381e-11
1568	ANGPTL1	-4.2701	1.4408e-11
1569	NPTN	2.03621	1.44162e-11
1570	CCDC86	2.54003	1.45698e-11
1571	EMP3	2.13264	1.46301e-11
1572	ACSL3	-1.51498	1.46882e-11
1573	VSIG1	-4.61561	1.47041e-11
1574	TMA7	1.8224	1.50168e-11
1575	HSD3B7	-2.00219	1.52655e-11
1576	RTN4	1.75967	1.56012e-11
1577	GIMAP2	-5.1418	1.59053e-11
1578	LOXL4	-3.03354	1.59105e-11
1579	OR2B11	-6.00946	1.60403e-11
1580	CHERP	2.74743	1.60582e-11
1581	WASHC2A	-1.64948	1.61233e-11
1582	AP2S1	1.83353	1.64527e-11
1583	WDR19	-2.07737	1.66383e-11
1584	ZZEF1	-1.53061	1.66383e-11
1585	AC256203.2	-11.3344	1.67325e-11
1586	EVL	2.72718	1.67325e-11
1587	MED10	2.44057	1.69466e-11
1588	DNAJC4	3.45378	1.74523e-11
1589	PPIA	1.69689	1.74523e-11
1590	CRBN	-1.76387	1.76425e-11
1591	SLC25A16	-2.15118	1.76821e-11
1592	H2BC3	-10.9491	1.80778e-11
1593	ALDH3A2	-2.23601	1.82166e-11
1594	UBE2V2	1.77516	1.87452e-11
1595	LRIG2	-1.9783	1.87771e-11
1596	IGSF3	5.68439	1.8811e-11
1597	TSR2	2.26276	1.90353e-11
1598	ZNF157	-6.2241	1.90743e-11
1599	BCCIP	1.92352	1.9216e-11
1600	ADAMTSL5	5.05292	1.98063e-11
1601	UBQLN2	1.83371	1.9971e-11
1602	IRF2	-1.83803	2.00896e-11
1603	NDUFB8	1.79813	2.0778e-11
1604	AL590132.1	-4.53992	2.09239e-11
1605	AP2M1	1.4678	2.09613e-11
1606	FEN1	3.17996	2.09613e-11
1607	PPP1R13L	3.88748	2.09881e-11
1608	RSPH10B	-5.15942	2.10481e-11
1609	SLC4A2	1.83954	2.11169e-11
1610	ATXN3	-1.92131	2.11353e-11
1611	NPFFR1	-4.22609	2.12434e-11
1612	ARF3	1.54104	2.12802e-11
1613	PRKN	-3.72855	2.12802e-11
1614	DDX58	-2.18074	2.13314e-11
1615	CCNG1	-2.15255	2.13643e-11
1616	C17orf49	2.21836	2.16683e-11
1617	KLHL11	-1.77816	2.16954e-11
1618	CARM1	1.63459	2.20237e-11
1619	H3C1	-6.83328	2.20519e-11
1620	PRC1	4.0246	2.21029e-11
1621	TNPO1	-1.3702	2.21029e-11
1622	KCTD11	1.97892	2.22834e-11
1623	TRPM3	-5.16783	2.23099e-11
1624	ITGAL	-3.98868	2.23657e-11
1625	PHPT1	2.02776	2.24874e-11
1626	MTSS2	2.1009	2.32396e-11
1627	FAM122C	-2.55713	2.33787e-11
1628	BCORL1	2.75147	2.34187e-11
1629	KANSL1L	-2.22738	2.36451e-11
1630	HMBS	2.71407	2.38073e-11
1631	NPR3	-1.70259	2.39295e-11
1632	ERCC6L2	-2.07915	2.4237e-11
1633	ZDBF2	-2.28659	2.47292e-11
1634	BBS7	2.08276	2.51314e-11
1635	ANXA11	1.37411	2.5355e-11
1636	SOX9	-3.9767	2.54786e-11
1637	CISD3	3.30142	2.60885e-11
1638	PPM1K	-2.29167	2.61044e-11
1639	PRDX6	1.45538	2.61167e-11
1640	RPL39L	3.26239	2.62248e-11
1641	CHD2	-2.13872	2.6251e-11
1642	SCAMP2	1.86514	2.65551e-11
1643	LTBP2	-1.51881	2.68224e-11
1644	KIT	5.26994	2.70619e-11
1645	MYLK3	-3.47762	2.71836e-11
1646	ANLN	3.43466	2.72374e-11
1647	DDR2	-1.61623	2.77625e-11
1648	OGFRL1	-1.73824	2.81978e-11
1649	SPG11	-1.57045	2.833e-11
1650	HJURP	3.48911	2.96243e-11
1651	CSRNP3	-5.20844	2.99234e-11
1652	LDHB	1.44524	3.02526e-11
1653	SIM1	10.402	3.0327e-11
1654	CDC37	1.54857	3.12807e-11
1655	SLC2A4RG	1.85307	3.19672e-11
1656	PCM1	-1.5231	3.21487e-11
1657	ABCC9	-2.95611	3.22e-11
1658	ATP5MC1	2.79909	3.27701e-11
1659	NLRP10	-3.11604	3.28483e-11
1660	COX4I1	1.48113	3.4514e-11
1661	ZNF148	-1.572	3.47396e-11
1662	CNR2	-4.71734	3.50049e-11
1663	SOCS5	-1.49226	3.54412e-11
1664	TRIM66	-2.65927	3.55361e-11
1665	MAOA	-4.3073	3.56439e-11
1666	RHOA	1.2954	3.62342e-11
1667	SLFN14	-6.918	3.62686e-11
1668	CABLES2	3.30087	3.65318e-11
1669	GLIPR1L2	-4.45726	3.74386e-11
1670	ANAPC15	2.47029	3.79225e-11
1671	GOT2	2.20745	3.80082e-11
1672	CDH18	-4.30129	3.806e-11
1673	B3GALT2	3.11795	3.82424e-11
1674	HIGD2A	2.35255	3.87903e-11
1675	TMEM167A	1.67592	3.90545e-11
1676	ADGRL3	7.32175	3.91923e-11
1677	SYT7	-5.23018	3.98903e-11
1678	LIF	2.95879	4.08929e-11
1679	TFAP2C	7.7091	4.09785e-11
1680	ZNRD2	2.25225	4.1615e-11
1681	PDCL3	2.5767	4.16773e-11
1682	TP53INP2	1.92831	4.20761e-11
1683	FKBP4	2.08752	4.21371e-11
1684	SDF2L1	2.85302	4.26644e-11
1685	ZBED6	-2.08837	4.33695e-11
1686	CDK16	1.63338	4.36044e-11
1687	POLM	-2.69834	4.50198e-11
1688	TMUB1	2.22662	4.56821e-11
1689	FRRS1	-2.61326	4.57021e-11
1690	CTXN1	4.39006	4.64319e-11
1691	MID1	-2.35589	4.64761e-11
1692	DERL2	1.66903	4.6932e-11
1693	TLE5	1.5903	4.73007e-11
1694	DMAC1	2.26444	4.75102e-11
1695	MRPL20	1.90104	4.75102e-11
1696	SETDB2	-2.00687	4.76604e-11
1697	CSTF3	2.01521	4.7871e-11
1698	MAP4K3	-1.87132	4.79123e-11
1699	PDE3B	-3.5617	4.82747e-11
1700	NDUFB11	1.99428	4.83365e-11
1701	NPC1	-2.42045	4.87072e-11
1702	INPP4B	-4.26506	4.9398e-11
1703	SLC25A51	-1.86254	4.95054e-11
1704	ZNF772	-2.35547	4.95128e-11
1705	ALPK1	-2.32561	5.09696e-11
1706	ATF5	3.17539	5.16214e-11
1707	RFLNB	2.06736	5.19172e-11
1708	ATP5MD	2.00501	5.37063e-11
1709	VSIR	-2.20299	5.42962e-11
1710	UBE2Q1	2.03136	5.4511e-11
1711	ACADVL	1.68769	5.51412e-11
1712	PRKAB1	-3.0689	5.51412e-11
1713	MZT2B	1.64169	5.53771e-11
1714	RPS18	2.10689	5.64585e-11
1715	C4orf19	-5.02811	5.65563e-11
1716	CNBD2	-5.78411	5.68809e-11
1717	MIB1	-1.51148	5.73366e-11
1718	VMA21	-1.56421	5.74567e-11
1719	TBCEL	-1.58908	5.90737e-11
1720	COTL1	1.95806	5.91392e-11
1721	XKR9	-4.21563	5.92598e-11
1722	PARVA	1.69755	5.98983e-11
1723	SLC38A7	-1.70338	6.00771e-11
1724	FMC1-LUC7L2	10.2374	6.05153e-11
1725	CERT1	-1.65805	6.09703e-11
1726	H2AX	3.37404	6.2629e-11
1727	TANGO6	-1.66585	6.31345e-11
1728	TCP11L2	-2.40159	6.33965e-11
1729	EIF5A	1.86032	6.36292e-11
1730	ARHGAP32	-2.28075	6.38368e-11
1731	SECISBP2L	-1.42959	6.46983e-11
1732	TTC39B	-2.10214	6.48221e-11
1733	GPI	1.8686	6.50408e-11
1734	WWC1	3.24665	6.51487e-11
1735	MAPK1IP1L	1.60974	6.61987e-11
1736	RPS14	1.61925	6.62726e-11
1737	ACTA1	10.4657	6.73014e-11
1738	ANKS4B	-4.53279	6.89514e-11
1739	SRP9	1.57656	6.93843e-11
1740	BRK1	1.48624	7.03566e-11
1741	KMT2E	-1.71922	7.39925e-11
1742	PLAGL2	2.41737	7.40265e-11
1743	YWHAG	1.60772	7.4096e-11
1744	ABHD12	1.78488	7.44608e-11
1745	MARVELD1	1.47387	7.47732e-11
1746	MTX2	2.06107	7.49536e-11
1747	RPL21	1.85153	7.56835e-11
1748	SMAD5	-1.69348	7.70898e-11
1749	CHST11	-2.56598	7.75219e-11
1750	NID2	1.70178	7.89372e-11
1751	RAB13	2.08678	8.36927e-11
1752	ADGRL1	2.23906	8.42713e-11
1753	CRYM	-6.83756	8.50726e-11
1754	P4HB	1.36649	8.63229e-11
1755	NDUFA6	1.90608	8.63387e-11
1756	CDYL2	-1.79475	8.64153e-11
1757	CTSK	-4.03762	9.10808e-11
1758	SAPCD2	4.98301	9.28389e-11
1759	NDUFB2	1.84308	9.29282e-11
1760	HMGN1	1.51725	9.30124e-11
1761	TLN1	1.5659	9.369e-11
1762	FAM126A	-1.73317	9.38967e-11
1763	JADE2	-2.60158	9.41047e-11
1764	TCF7L1	2.53189	9.48417e-11
1765	RPL18A	1.68485	9.50731e-11
1766	PMVK	2.9131	9.56491e-11
1767	BMERB1	1.99127	9.67476e-11
1768	TUBGCP5	-2.42573	9.69095e-11
1769	ISYNA1	3.05961	9.72138e-11
1770	OR10A2	-7.44377	9.79972e-11
1771	DEPDC1	3.67335	9.89046e-11
1772	TNKS1BP1	1.46651	9.96363e-11
1773	ODF2L	-1.65314	1.00011e-10
1774	APLP1	3.22017	1.00206e-10
1775	DDX17	-1.541	1.00801e-10
1776	CSNK2B	1.54584	1.01003e-10
1777	MKLN1	-1.83532	1.02692e-10
1778	MECOM	-3.41365	1.03387e-10
1779	CHCHD10	6.49177	1.06315e-10
1780	SFT2D2	-1.89862	1.06705e-10
1781	PREP	1.71385	1.07521e-10
1782	SHROOM3	1.80917	1.08639e-10
1783	TBC1D19	-2.15511	1.08989e-10
1784	TCF3	2.00282	1.08989e-10
1785	REEP5	1.76858	1.09263e-10
1786	RNF7	1.97928	1.09661e-10
1787	TEAD2	1.59133	1.10628e-10
1788	NEXN	2.63897	1.12171e-10
1789	PKD2L2	-5.0053	1.13984e-10
1790	MSRB2	2.34549	1.1462e-10
1791	DEPDC5	-1.88414	1.15118e-10
1792	KIF22	3.49201	1.15263e-10
1793	ACSM5	-7.17644	1.16934e-10
1794	NABP1	-1.91422	1.18597e-10
1795	CDYL	-1.79486	1.19053e-10
1796	PTPN20	-4.07861	1.19053e-10
1797	MZT1	2.80229	1.19383e-10
1798	TSC1	-1.88043	1.21487e-10
1799	MROH8	4.10738	1.23505e-10
1800	TMEM109	2.39859	1.23566e-10
1801	DLG4	1.92822	1.2466e-10
1802	ZC3H18	1.82953	1.25402e-10
1803	FAM219A	1.98805	1.26722e-10
1804	KLK10	-4.49537	1.28432e-10
1805	CENPA	4.83921	1.30979e-10
1806	ETNK1	-2.00388	1.31006e-10
1807	KIFC1	3.96324	1.31852e-10
1808	TAS2R43	-6.21798	1.31852e-10
1809	LCNL1	-6.32505	1.32078e-10
1810	PPP3CA	-1.38407	1.32091e-10
1811	CLPTM1	1.84758	1.32244e-10
1812	RASSF9	-2.97632	1.32431e-10
1813	SETD1B	1.75057	1.34217e-10
1814	HADH	2.2621	1.36414e-10
1815	LSM5	2.40578	1.37628e-10
1816	HK1	1.49563	1.37803e-10
1817	ABCC4	-2.11544	1.39859e-10
1818	BTBD9	-2.0455	1.41542e-10
1819	SAMD9	-2.00068	1.42366e-10
1820	DOK5	2.06329	1.45283e-10
1821	MACC1	-4.244	1.48797e-10
1822	CAP1	1.67492	1.50102e-10
1823	ACACA	-1.79524	1.51444e-10
1824	PDCD1LG2	2.72707	1.51855e-10
1825	LSM2	2.37175	1.52069e-10
1826	MDFIC	-1.8705	1.53018e-10
1827	EGR1	2.75276	1.53564e-10
1828	SPINK9	-3.33286	1.53895e-10
1829	STX3	-2.95564	1.5734e-10
1830	HRK	-5.31628	1.59039e-10
1831	RAN	2.03864	1.59807e-10
1832	PHACTR2	-1.98363	1.60554e-10
1833	NOP16	2.85454	1.61303e-10
1834	RPLP0	1.2943	1.66089e-10
1835	HSF1	1.71157	1.72243e-10
1836	CHCHD1	2.64588	1.73784e-10
1837	GALM	-1.99479	1.75803e-10
1838	SLC30A10	-5.48301	1.76766e-10
1839	TRPV2	-3.06562	1.7802e-10
1840	TBC1D30	-5.13301	1.78046e-10
1841	DICER1	-1.78774	1.82324e-10
1842	UPK1B	-4.88591	1.83206e-10
1843	FGD6	-1.74458	1.8535e-10
1844	MFGE8	1.54298	1.86659e-10
1845	ATM	-1.46039	1.87751e-10
1846	PPP1R12C	1.63911	1.88763e-10
1847	KCNH1	-2.87093	1.88942e-10
1848	PRXL2C	-2.61298	1.88942e-10
1849	EYA2	-3.7143	1.90958e-10
1850	CYP20A1	-1.75331	1.9128e-10
1851	FLNA	1.55536	1.93851e-10
1852	TMEM123	1.37677	1.9548e-10
1853	CAMK2G	1.69483	1.95517e-10
1854	RUSC2	1.53613	1.95822e-10
1855	POLR3D	1.89253	1.95894e-10
1856	RNF182	2.81218	1.9737e-10
1857	CBX7	-2.6366	1.99146e-10
1858	SNX27	-1.52861	2.00088e-10
1859	TGFBR3	-2.51052	2.00813e-10
1860	NSD1	-1.48432	2.04588e-10
1861	RMI1	2.40414	2.06332e-10
1862	ZNF493	-2.70993	2.06332e-10
1863	TIPIN	2.52659	2.0814e-10
1864	NAT14	2.57803	2.08707e-10
1865	BAG4	-1.59139	2.09236e-10
1866	SPEG	1.99403	2.11073e-10
1867	IQGAP3	3.76407	2.1381e-10
1868	CHN2	-7.39451	2.14084e-10
1869	ZNF638	-1.3479	2.16616e-10
1870	NCAPG2	3.06621	2.19208e-10
1871	PRPS1	1.69217	2.20571e-10
1872	CLCN6	-2.00919	2.226e-10
1873	MRPS6	2.00909	2.32206e-10
1874	CHL1	-8.15873	2.3286e-10
1875	RAPGEF2	-1.95031	2.3517e-10
1876	TIMM17A	1.51453	2.35674e-10
1877	DNAJA1	1.63084	2.37501e-10
1878	ERBIN	-2.1358	2.39125e-10
1879	COX8A	2.3007	2.45892e-10
1880	MBNL1	-1.34332	2.52532e-10
1881	NFASC	-3.3672	2.52532e-10
1882	PTAR1	-1.62447	2.52675e-10
1883	TXNL4A	1.67456	2.5511e-10
1884	YIF1B	1.56919	2.55391e-10
1885	TOM1	-1.8368	2.57176e-10
1886	SNRPA	2.68588	2.58548e-10
1887	RPL34	1.70104	2.62882e-10
1888	IHO1	-2.84808	2.64256e-10
1889	KLF15	-4.63896	2.65713e-10
1890	BLVRA	2.21583	2.6658e-10
1891	IFITM10	-5.5266	2.6658e-10
1892	ZNF841	-2.03486	2.6658e-10
1893	TIAL1	1.60413	2.71305e-10
1894	CHST14	1.86218	2.71709e-10
1895	DMAC2	1.80424	2.73169e-10
1896	AC241640.1	9.94466	2.90281e-10
1897	PNPO	-1.91891	2.91158e-10
1898	CTSS	-3.04991	2.95925e-10
1899	CALCOCO1	-1.53468	2.97111e-10
1900	NOP53	2.18424	2.97346e-10
1901	UGT8	-4.87445	2.97443e-10
1902	IL21R	-2.63671	3.00806e-10
1903	OR52I1	-4.5992	3.03348e-10
1904	PLCE1	-2.5931	3.04824e-10
1905	RPL3	1.61842	3.09838e-10
1906	EML4	-1.64165	3.1019e-10
1907	STRIP2	-3.04164	3.10859e-10
1908	TBX18	-1.61921	3.11599e-10
1909	IYD	-5.81095	3.17138e-10
1910	PSMB7	1.53111	3.17564e-10
1911	FAXDC2	-3.03521	3.22511e-10
1912	POU5F1	-4.16997	3.23738e-10
1913	PLA2R1	-2.78877	3.24681e-10
1914	RCOR2	6.31874	3.25109e-10
1915	ZNF8	-1.69412	3.25193e-10
1916	SPIN3	-2.22728	3.27702e-10
1917	EPS8L2	-1.96065	3.29087e-10
1918	TMEM135	-2.21667	3.29242e-10
1919	ZNF90	-3.62626	3.35916e-10
1920	EEF1G	1.66969	3.36891e-10
1921	CLEC11A	2.26285	3.38141e-10
1922	DBN1	1.67834	3.42591e-10
1923	AQP1	5.72308	3.46333e-10
1924	PNPLA2	1.74651	3.47613e-10
1925	PNN	1.95733	3.52578e-10
1926	OR2L2	-3.96877	3.58178e-10
1927	GALNT2	1.55807	3.59136e-10
1928	CLDN23	-5.75012	3.60683e-10
1929	DEGS1	1.40964	3.67437e-10
1930	PPP2R5B	2.18872	3.70639e-10
1931	SLC38A9	-1.78008	3.76034e-10
1932	SERBP1	1.43201	3.79189e-10
1933	NACA	1.48341	3.80484e-10
1934	FCRL5	-4.91001	3.84115e-10
1935	DDIT4L	-5.86085	3.8773e-10
1936	NPTX2	3.82821	3.89649e-10
1937	PAICS	1.38723	3.94071e-10
1938	VPS8	-1.55449	4.00746e-10
1939	LILRA5	-6.05784	4.08378e-10
1940	GLIS3	-2.33052	4.09287e-10
1941	C12orf57	1.82997	4.10357e-10
1942	SEC63	1.83103	4.14588e-10
1943	DNAH14	-2.38884	4.19548e-10
1944	ACTR3C	-5.83761	4.26536e-10
1945	FAM98A	1.81321	4.3889e-10
1946	NDUFS5	1.53523	4.46934e-10
1947	JSRP1	7.16725	4.6277e-10
1948	KAT7	-1.48742	4.6277e-10
1949	PKMYT1	5.01055	4.67394e-10
1950	PNMA2	-2.01479	4.67394e-10
1951	WNK1	1.65612	4.67394e-10
1952	CD36	-4.73797	4.72635e-10
1953	EXOC4	-1.55799	4.75407e-10
1954	DENND2C	-2.395	4.81226e-10
1955	C20orf27	1.99427	4.82428e-10
1956	C2CD2	-1.95447	4.82428e-10
1957	HOXA11	-9.8203	4.87178e-10
1958	ABR	-1.48575	4.90313e-10
1959	NDUFB6	1.94914	4.90313e-10
1960	ABCB5	-5.16497	4.90523e-10
1961	DSTN	1.27514	4.9161e-10
1962	EME1	4.55331	4.9161e-10
1963	SYN3	-3.97209	4.95907e-10
1964	COX6A1	1.54726	5.05408e-10
1965	SPAG7	1.75786	5.0566e-10
1966	ALDOC	2.89106	5.10424e-10
1967	PGD	1.75691	5.128e-10
1968	SUFU	2.26317	5.16281e-10
1969	KCNA1	9.95187	5.19787e-10
1970	SLCO4C1	-8.12114	5.2097e-10
1971	RNASEK-C17orf49	4.83555	5.22759e-10
1972	ZNF724	-3.46033	5.26233e-10
1973	PPM1H	-3.37936	5.2703e-10
1974	SYNE3	-1.45281	5.34428e-10
1975	MRPS11	1.9418	5.43861e-10
1976	POLR2M	-1.99841	5.46055e-10
1977	FKBP2	2.36412	5.47287e-10
1978	CPED1	-2.55011	5.47728e-10
1979	IDO1	-10.4025	5.52331e-10
1980	TGFBR1	-1.41312	5.56156e-10
1981	SPTSSA	1.81292	5.56812e-10
1982	CDH12	-5.72994	5.65995e-10
1983	TBK1	-1.51153	5.69501e-10
1984	HSD17B7	-2.677	5.77968e-10
1985	RRBP1	1.34644	5.8176e-10
1986	PSMA2	1.85915	5.8792e-10
1987	PRRT2	3.15205	5.91297e-10
1988	NLGN4X	-5.48137	5.91821e-10
1989	GCNT4	2.89906	5.92561e-10
1990	EFCAB3	-3.82786	5.92792e-10
1991	SERPINA10	-4.65028	5.96621e-10
1992	FARP1	1.51291	5.98472e-10
1993	H1-3	-7.27559	5.98472e-10
1994	OTUB1	1.71622	5.9994e-10
1995	OR10G4	-5.06924	6.02875e-10
1996	MAGI1	-1.86529	6.06194e-10
1997	NEK11	-2.72431	6.21993e-10
1998	FAAP20	2.00692	6.22211e-10
[truncated: 18,115 more rows]

## Sheet: Fibroblast_to_Astrocyte
	resid	log2FoldChange	padj
0	LRATD2	-7.07698	5.66261e-118
1	LIPG	-9.65524	2.01548e-111
2	FOXP2	7.89007	5.24266e-107
3	CELSR1	-7.59474	1.02968e-103
4	CD248	8.62125	1.51646e-102
5	GFAP	-7.70352	1.54359e-102
6	PTPRE	-9.50494	2.65194e-101
7	CCBE1	7.31012	1.67687e-100
8	FABP7	-13.1126	4.47799e-99
9	RASGRF2	-7.63923	4.93142e-99
10	FAM13C	-6.35518	6.58111e-99
11	LRRN3	-7.6636	5.23705e-93
12	FRMD5	-8.90519	1.71146e-92
13	ADAMTS16	-7.50966	2.15041e-91
14	LHX2	-8.36439	8.83422e-91
15	SLC35F1	-8.67283	2.39717e-86
16	GABRG3	-8.9324	1.24372e-84
17	TMEM178A	-7.33904	8.41584e-81
18	LRRC17	-4.77177	3.34639e-79
19	COL4A6	-6.29339	1.12598e-78
20	ITGA8	8.79558	2.07755e-74
21	ADAMTS2	7.89177	1.41859e-72
22	MYOCD	8.53323	1.20164e-71
23	CADM4	-5.17406	2.39782e-70
24	TWIST1	6.30522	3.51077e-70
25	F11R	-6.68013	2.15921e-68
26	PLEKHA7	-6.68624	6.87082e-68
27	CPNE4	-8.66313	6.90933e-68
28	ANO4	-8.27358	8.08368e-67
29	MT-ND6	4.10632	4.31741e-66
30	GPM6A	-5.98257	1.79714e-65
31	ITGB4	-5.89951	1.26032e-64
32	SOX9	-7.33615	3.04106e-64
33	TAFA5	5.74565	3.2791e-64
34	CD24	-6.97789	4.10709e-64
35	CFI	-8.82729	5.34777e-63
36	NRCAM	-5.56879	2.30699e-62
37	FOS	-5.76994	1.74859e-60
38	PLEKHG1	-5.47608	1.70935e-59
39	RRAGD	-5.77705	2.31368e-59
40	SPARCL1	-6.77793	2.44612e-59
41	SPP1	-7.05793	6.15342e-58
42	OCA2	-7.55867	1.39777e-57
43	MEGF10	-6.88508	9.03777e-57
44	MCHR1	-6.90436	1.0304e-56
45	WSCD1	-6.30557	1.96836e-56
46	NNAT	-5.4583	6.66902e-56
47	POU3F2	-9.61821	1.60371e-55
48	ENG	4.87713	2.08351e-54
49	CLU	-6.05754	2.84225e-54
50	EBF1	7.43396	8.65542e-54
51	SYT1	-5.33821	9.92613e-54
52	PTPRN2	-6.82822	1.81986e-53
53	MGLL	4.18661	2.0832e-53
54	NLGN4X	-6.71703	4.3318e-52
55	COL5A3	4.52164	7.79163e-51
56	TSPAN2	-6.27384	1.45578e-50
57	SYT17	-7.83533	2.99023e-50
58	PLXDC2	-4.18041	3.51956e-50
59	ADAMTS4	6.21845	6.3004e-50
60	PDPN	-6.35698	9.76977e-50
61	NTN1	-6.96432	1.26845e-49
62	SFRP4	-5.45425	2.13611e-49
63	PRSS12	5.0603	3.78263e-49
64	LPL	-8.06069	4.88811e-49
65	C21orf62	-7.68965	5.76534e-49
66	GABRE	4.87116	1.01743e-48
67	DSC2	-8.52169	7.09958e-47
68	SEPTIN3	-6.29848	7.10731e-47
69	COL6A2	3.73632	1.40915e-46
70	EMILIN2	4.8836	3.21334e-46
71	FZD5	-6.91783	6.32785e-46
72	SHISA9	-7.58958	9.50164e-46
73	SEMA3C	-5.8616	1.04275e-45
74	PDE3A	4.77322	3.4167e-45
75	GRIA1	-4.87518	1.0174e-44
76	OSBPL10	-3.83781	1.36846e-44
77	S100A4	5.57785	1.4453e-44
78	FAT3	-4.24255	2.2981e-44
79	ATP1B2	-7.13224	3.3331e-44
80	MLC1	-12.7361	9.52585e-44
81	COL3A1	3.66913	2.07398e-43
82	TRIM9	-6.59277	2.27528e-43
83	GLI2	3.77348	4.29743e-43
84	KCNN3	-6.3128	6.4165e-43
85	EPN1	3.57743	8.15703e-43
86	LIMCH1	-5.40469	1.04137e-42
87	CBSL	8.26974	1.36325e-42
88	PTCHD4	-6.07986	1.77519e-42
89	RGS16	-6.57749	5.08142e-42
90	SPECC1	-4.38047	1.39258e-41
91	F2RL1	-4.92393	5.2106e-41
92	LRRTM2	-7.23626	6.4754e-41
93	MIF	3.36066	7.09325e-41
94	CXCR4	-7.66049	7.25525e-41
95	ARHGDIA	3.65364	8.30242e-41
96	PCDH17	-7.54697	1.97212e-40
97	RETREG1	-6.2149	2.13274e-40
98	NEBL	-6.45892	3.47064e-40
99	FOXG1	-10.631	6.46444e-40
100	SIX1	6.25433	6.46444e-40
101	VASN	3.63838	7.85084e-40
102	DRAXIN	-5.1533	1.14279e-39
103	SYNPO2	3.61823	1.71599e-39
104	DUSP4	-4.7111	3.66454e-39
105	HK2	3.59682	4.07143e-39
106	NHSL2	5.17837	5.06704e-39
107	MTARC1	-6.29691	6.45659e-39
108	GREM1	4.99336	7.58219e-39
109	ITGB8	-5.59581	1.03932e-38
110	RPE65	-7.97733	1.09913e-38
111	KLHL13	-5.44497	1.65603e-38
112	ELFN1	5.37772	1.79991e-38
113	PAX6	-8.60434	2.63501e-38
114	DAAM2	3.2536	2.7593e-38
115	CLEC11A	6.80575	4.66499e-38
116	GPRC5B	-6.93427	5.95238e-38
117	ADGRL4	-4.37796	6.563e-38
118	PMEPA1	-3.10687	7.21472e-38
119	SLC25A18	-6.32464	7.60229e-38
120	TTYH1	-6.97432	1.08681e-37
121	A2M	-5.95439	1.3267e-37
122	ADM	4.50564	1.3267e-37
123	CHRDL1	-8.13401	3.20203e-37
124	KLHL4	-7.07487	1.16505e-36
125	FGFBP3	-4.62061	1.24123e-36
126	HCN1	-9.44808	1.32995e-36
127	METTL7A	-4.66954	1.46771e-36
128	EPHA5	3.76385	1.63165e-36
129	COL22A1	-4.64678	2.01276e-36
130	LONRF2	-7.61818	2.13889e-36
131	SCHIP1	-5.75863	2.18112e-36
132	NTRK3	-4.9145	2.41679e-36
133	SLC16A3	3.92151	5.49261e-36
134	F13A1	-7.03188	1.35085e-35
135	SORBS1	-4.2617	1.63718e-35
136	CA12	3.45022	2.41709e-35
137	ADGRV1	-4.79094	2.43981e-35
138	DPYSL5	-5.8626	2.43981e-35
139	SOX8	-5.78817	2.44743e-35
140	TRPM8	-6.79252	2.44743e-35
141	EMILIN1	3.58107	2.81974e-35
142	ELN	3.20729	3.13549e-35
143	H4C8	-5.15352	3.31852e-35
144	SPTBN5	-4.48537	4.11678e-35
145	AC015802.6	5.50066	4.54323e-35
146	H3C6	-5.60028	1.64882e-34
147	NDUFA4L2	4.36613	2.76641e-34
148	BMPER	5.35773	2.98056e-34
149	COL9A3	-6.45687	3.0215e-34
150	TBX15	7.88319	3.27269e-34
151	CES1	-7.38767	3.46166e-34
152	DNAH10	7.41513	5.64699e-34
153	IGFL3	-11.2705	6.54584e-34
154	MEGF6	3.65007	7.59495e-34
155	SOX2	-7.35589	8.56018e-34
156	ADORA1	-5.4717	9.55795e-34
157	LRP1B	-7.38293	1.71363e-33
158	SYNE3	3.7642	1.94209e-33
159	CXADR	-6.59545	2.3459e-33
160	CCL2	-6.58279	2.44737e-33
161	PLN	-5.22115	2.58295e-33
162	STC2	4.10917	2.76021e-33
163	NRN1	4.8692	3.52564e-33
164	LRRN1	-5.13948	4.22756e-33
165	L1CAM	-6.19828	5.86033e-33
166	ZNF469	3.85462	6.89117e-33
167	CDO1	-4.39513	8.73448e-33
168	NME1-NME2	3.38789	1.34933e-32
169	SLC44A5	-6.11007	1.7989e-32
170	TGFA	-9.7546	2.17269e-32
171	KIF5C	-5.38311	3.89093e-32
172	EDNRA	3.54185	4.04055e-32
173	CALHM2	4.01129	6.62603e-32
174	ZNF395	3.49803	7.25794e-32
175	UGDH	3.18113	9.57403e-32
176	CLDN1	-4.30029	1.33587e-31
177	RIPOR2	-4.57706	1.4621e-31
178	NGF	6.24642	2.16578e-31
179	JSRP1	7.03994	3.01659e-31
180	FIBCD1	-4.79748	3.0901e-31
181	PPFIBP2	4.25328	3.10404e-31
182	TUBA4A	-3.5807	3.6078e-31
183	ANPEP	5.80025	4.0802e-31
184	COL6A1	3.72033	4.28499e-31
185	SLC16A4	-3.78269	5.66131e-31
186	IL17RD	-3.43294	6.24537e-31
187	AC120057.2	5.52112	6.42032e-31
188	MAPK4	-8.15125	7.71479e-31
189	SCARF2	3.34823	1.39388e-30
190	H2AC6	-3.74152	1.47576e-30
191	CXCL14	-6.58082	1.55671e-30
192	BNIP3	2.83507	1.82951e-30
193	PEAR1	5.02618	2.04787e-30
194	FOXD1	3.86326	2.48771e-30
195	C22orf23	6.66859	2.70607e-30
196	GPM6B	-4.17173	2.70607e-30
197	DACH1	-7.51646	3.57635e-30
198	EFR3B	-3.72643	3.57635e-30
199	MAP2K3	3.0938	3.9247e-30
200	RYR3	4.5839	6.02078e-30
201	LTBR	3.31137	9.42874e-30
202	PTGIS	4.20116	9.89121e-30
203	PIPOX	-6.4342	1.59998e-29
204	REC8	-3.77766	1.77667e-29
205	COL6A3	3.72475	1.86705e-29
206	CLSTN2	-6.33901	2.20579e-29
207	UBE2L5	7.69295	2.35083e-29
208	LGR5	7.77381	2.94921e-29
209	CSPG5	-5.78691	3.62427e-29
210	PGK1	2.88549	4.25472e-29
211	CX3CL1	-5.12716	8.07091e-29
212	COL1A1	2.97802	9.79692e-29
213	C15orf39	3.73072	1.84411e-28
214	SCN4B	-6.81336	1.95492e-28
215	HNRNPA1	2.93412	2.87368e-28
216	S100B	-10.2056	2.92518e-28
217	SPOCK2	-6.97298	3.58277e-28
218	LRRC75A	3.13754	3.64349e-28
219	MZT2B	3.04896	4.63049e-28
220	CRHBP	-8.54343	4.69547e-28
221	ITGBL1	3.44392	6.04415e-28
222	CLEC18B	-6.72568	7.89914e-28
223	LRRC4B	-6.09865	9.87758e-28
224	HSPA4L	-3.66393	1.7341e-27
225	GSAP	-6.34045	2.22151e-27
226	SEMA6A	-4.77056	2.80386e-27
227	CCDC85B	4.329	2.93392e-27
228	MPPED2	-8.43801	2.93894e-27
229	SALL1	-6.81798	5.29668e-27
230	RPS10-NUDT3	3.3477	5.31672e-27
231	SCUBE3	3.21953	5.59713e-27
232	MMP15	-4.12677	6.59547e-27
233	TNS2	3.19159	1.09834e-26
234	DCX	-5.50119	1.18898e-26
235	PLCH1	-6.45418	1.19661e-26
236	ARAP2	-4.99487	1.61151e-26
237	TMEM178B	-9.27036	2.32119e-26
238	LIX1	-6.70489	2.52602e-26
239	SLC9A3R2	3.46303	3.76732e-26
240	NID2	5.24938	5.19203e-26
241	PPP1R14A	6.22022	7.28565e-26
242	TTN	7.52175	7.67966e-26
243	NTN4	4.58303	8.07549e-26
244	EDNRB	-8.57122	8.66219e-26
245	PTGS2	5.00048	9.62522e-26
246	CLEC18A	-7.08775	1.02801e-25
247	SORBS3	2.58947	1.1086e-25
248	SFMBT2	-5.30161	1.5122e-25
249	ENC1	-4.087	1.54073e-25
250	LRRC4C	-4.13237	1.70423e-25
251	EN1	3.6124	1.89667e-25
252	SLC2A1	4.12133	3.80574e-25
253	TM7SF2	-4.12593	3.96319e-25
254	IRX2	4.73125	4.64625e-25
255	ITIH5	-4.49095	4.73738e-25
256	GLIS1	5.69965	6.37626e-25
257	OLFML2B	3.60938	6.4014e-25
258	FAR2	5.92145	6.93957e-25
259	IGFBP4	4.46895	7.62246e-25
260	LDLRAD4	-5.10846	1.10488e-24
261	MCTP1	-5.32278	1.42334e-24
262	HTR2A	-6.02521	1.46722e-24
263	PDGFRB	2.70848	1.46916e-24
264	MYH9	2.44973	1.73935e-24
265	OSBPL5	3.02015	1.88483e-24
266	NOTCH3	3.58426	1.98692e-24
267	SHROOM2	-6.54777	3.58704e-24
268	RASSF4	-4.9776	3.91714e-24
269	PITX2	4.5763	4.10718e-24
270	FGF5	4.4582	6.5508e-24
271	BPGM	-2.55016	6.83752e-24
272	ANXA3	-5.57609	7.76192e-24
273	GRID1	-4.7206	7.78111e-24
274	CNIH3	-3.76885	7.8418e-24
275	DNAH9	-5.74832	8.15969e-24
276	KCNH2	-5.65901	9.08176e-24
277	SEMA3A	-5.19463	9.27073e-24
278	TINAGL1	4.8707	9.36179e-24
279	AMOT	-3.31567	9.77393e-24
280	PCLO	-7.07039	1.056e-23
281	GAD1	-7.23526	1.62153e-23
282	PRELP	4.93194	1.66172e-23
283	PCDH18	4.35063	1.67391e-23
284	EVA1B	4.09098	1.69162e-23
285	HEY1	-3.64137	1.69162e-23
286	RPL36	2.8076	1.96821e-23
287	COL9A2	-4.89458	1.98522e-23
288	OCIAD2	-4.33599	2.18737e-23
289	IGFBP5	-4.20639	2.27379e-23
290	HIC1	3.52344	2.29673e-23
291	AC004922.1	5.49059	2.32841e-23
292	KCTD4	-8.64232	2.82525e-23
293	PCOLCE	3.84462	2.89067e-23
294	PLAC9	5.11756	3.00436e-23
295	NXPH4	4.30095	3.40013e-23
296	AC126283.1	-6.92538	3.54415e-23
297	MYO1D	4.33747	3.61513e-23
298	FBLN2	5.02879	3.99177e-23
299	SIM1	8.31812	4.61427e-23
300	ADAMTS7	3.75461	4.90845e-23
301	NAV1	2.83327	5.31257e-23
302	EHD2	2.7568	5.79179e-23
303	SCN2A	-6.15813	5.99829e-23
304	AC104109.3	6.34407	6.43683e-23
305	ATG10	3.17856	7.43842e-23
306	SF3A2	2.89002	1.2941e-22
307	GSTM1	8.32437	1.59565e-22
308	IL1RAP	-3.29067	1.87312e-22
309	IGF2	4.25271	1.88694e-22
310	TMEM170B	-3.5764	1.90764e-22
311	NEDD9	-2.9176	1.9651e-22
312	TRIM2	-3.89859	2.19722e-22
313	FASN	2.59447	2.34759e-22
314	FZD3	-4.66807	3.10019e-22
315	VSTM4	4.39955	3.10019e-22
316	SESN3	-4.07292	3.32284e-22
317	FHDC1	-4.2911	3.34787e-22
318	DLC1	2.34158	4.19151e-22
319	TMEM119	6.41262	4.24494e-22
320	HMCN1	3.85446	5.13721e-22
321	DPYSL3	-3.35308	5.48815e-22
322	MID1	-3.41565	5.8615e-22
323	SLC10A4	-7.35382	5.87944e-22
324	COL15A1	-3.81505	6.28432e-22
325	TENM1	-5.36857	6.97682e-22
326	GAP43	-5.10041	7.55978e-22
327	RAB11FIP1	-3.06875	8.21942e-22
328	C11orf96	3.98809	8.77054e-22
329	NCAM1	-4.02154	9.2009e-22
330	ALDH1A3	5.34016	1.353e-21
331	INHBA	3.06642	1.70931e-21
332	BCL3	3.16155	1.8382e-21
333	AC007192.1	5.05202	2.03459e-21
334	LDLRAD2	6.70435	2.11834e-21
335	PLEKHB1	-5.95494	2.13235e-21
336	IER5L	3.18019	2.27515e-21
337	KIF21A	-3.38565	2.62692e-21
338	CABP7	-6.57479	2.7897e-21
339	CADM3	-4.10938	3.10154e-21
340	MEX3B	2.6146	3.10154e-21
341	PLAGL1	2.64853	3.14387e-21
342	AC138811.2	4.60272	3.20989e-21
343	PRDM16	-3.13131	3.43318e-21
344	PON2	-2.3158	3.89945e-21
345	MAP3K21	-5.27168	4.38605e-21
346	PCYT1B	-4.80635	4.52955e-21
347	CHST12	2.88702	4.83852e-21
348	RASL11B	-6.04706	6.05107e-21
349	COL10A1	-8.68254	6.56746e-21
350	SLC34A2	-5.80549	6.86063e-21
351	CRISPLD1	-4.22578	6.95883e-21
352	TSPAN4	2.88715	7.10516e-21
353	ILDR2	-12.4442	7.49501e-21
354	KCNA1	6.92694	7.49785e-21
355	EXT1	2.60698	7.77053e-21
356	MED16	2.65495	7.80479e-21
357	ERCC2	2.53148	7.9758e-21
358	DOCK10	2.91812	9.34086e-21
359	CPZ	6.20838	9.4839e-21
360	PMP22	-2.28244	1.0803e-20
361	EGR2	-5.59367	1.11238e-20
362	STOM	2.80625	1.12026e-20
363	MRGPRF	4.40377	1.32971e-20
364	FAM43A	3.36951	1.60462e-20
365	NR2E1	-10.3884	1.7927e-20
366	PGF	5.02356	2.74345e-20
367	CHL1	-8.69006	3.1748e-20
368	POU3F1	-6.15362	3.32128e-20
369	STK32A	-4.8502	3.52355e-20
370	HMGCS1	-2.52155	3.55866e-20
371	SGCD	3.86836	3.55923e-20
372	COL16A1	4.29875	3.89852e-20
373	CD74	-5.56945	3.97041e-20
374	PDE7B	5.05134	4.1903e-20
375	NID1	2.53879	4.51287e-20
376	ATOH8	3.65996	4.81159e-20
377	PFKL	2.66627	5.26433e-20
378	GBX2	5.50167	5.31185e-20
379	STING1	3.39227	5.55497e-20
380	FAM184A	-6.25756	5.83355e-20
381	PI15	-6.34624	6.08782e-20
382	CLGN	-4.57354	6.32777e-20
383	MYORG	-2.98218	6.37274e-20
384	RALGPS2	2.74906	6.71742e-20
385	GRIK3	-14.2744	6.90403e-20
386	PROS1	-4.13456	7.76971e-20
387	RCN3	3.34928	7.83263e-20
388	STK33	-3.3306	8.06733e-20
389	TPH1	-5.26625	1.02162e-19
390	CNR1	-10.2476	1.15112e-19
391	H2BC21	-3.11379	1.17228e-19
392	HSD17B1	4.99072	1.23539e-19
393	STK32B	3.32203	1.41786e-19
394	NPL	-4.49185	1.57381e-19
395	RBP1	-5.97513	1.74234e-19
396	TBC1D2B	2.46031	2.27824e-19
397	GNG4	-4.45189	2.46433e-19
398	FNDC1	-3.38675	2.48779e-19
399	RND2	-3.94195	2.52689e-19
400	ANGPT1	-4.6075	2.82871e-19
401	NDRG1	5.13831	2.82871e-19
402	GATM	-4.8694	2.83199e-19
403	ANGPTL4	5.8831	3.54105e-19
404	KCNJ6	-4.81285	3.54105e-19
405	AGTR1	4.03367	3.61514e-19
406	RARRES2	-6.93126	4.66342e-19
407	TCIRG1	2.92797	4.86418e-19
408	GYS1	2.28651	5.26936e-19
409	SLAIN1	-8.56295	6.41458e-19
410	AC023055.1	5.02804	7.08042e-19
411	EPGN	6.00824	8.50717e-19
412	MAMDC2	-2.76268	8.82184e-19
413	GRIK5	-4.27318	1.00903e-18
414	GTF2F2	-2.38937	1.02942e-18
415	REEP2	-2.791	1.10352e-18
416	PPDPF	2.56616	1.1839e-18
417	PIEZO2	3.26484	1.31848e-18
418	RXRA	2.71734	1.3533e-18
419	FSCN1	2.15319	1.48446e-18
420	TNFRSF10C	-4.26332	1.53507e-18
421	CAVIN3	4.1623	1.61884e-18
422	TSPAN11	-5.47889	1.83122e-18
423	TLE1	-2.72331	2.15468e-18
424	SMAD3	2.80156	2.25835e-18
425	MSMO1	-2.974	2.34008e-18
426	FRMD6	2.36165	2.71174e-18
427	LOXL4	-3.5918	2.78259e-18
428	KCNG1	3.89631	3.28015e-18
429	PPFIA2	-6.09603	3.44829e-18
430	TRIM36	-5.21546	3.51913e-18
431	SASH1	3.28609	3.77932e-18
432	MYO5B	-4.44034	4.19943e-18
433	NCOR2	3.03288	4.28078e-18
434	TGM2	-3.78811	4.3493e-18
435	PLS3	2.62251	4.89986e-18
436	SYT11	-2.22505	4.96683e-18
437	FMNL2	-2.98744	5.32592e-18
438	IRAG1	4.25664	5.37858e-18
439	STAT1	2.34455	5.41185e-18
440	XAF1	4.28534	5.51535e-18
441	CSRNP3	-4.865	6.70709e-18
442	ABHD17A	2.9681	7.10417e-18
443	AK4	2.30897	7.11087e-18
444	PDAP1	2.42774	7.19243e-18
445	RIN3	3.28238	7.23606e-18
446	ATP8B1	3.71774	7.52171e-18
447	GCNT2	-4.49017	8.39926e-18
448	HOPX	-4.84543	8.44172e-18
449	TP53INP1	-2.58165	8.73239e-18
450	TCF7L1	2.61012	8.90184e-18
451	PPFIA4	2.94626	1.03591e-17
452	SPATA18	-2.84092	1.04344e-17
453	LY6K	8.63531	1.07173e-17
454	ABCA13	-4.75342	1.16416e-17
455	DDR1	-2.30879	1.16416e-17
456	BICD1	-2.52719	1.24611e-17
457	PAPLN	-3.59989	1.26872e-17
458	PODN	4.64211	1.40251e-17
459	HCN2	4.13445	1.52933e-17
460	PDE5A	2.65026	1.54155e-17
461	CDH11	2.42699	1.62631e-17
462	YBX3	2.28074	1.62631e-17
463	CXXC4	-7.19366	1.76464e-17
464	TMEM154	-4.17512	1.8176e-17
465	ST3GAL5	2.4496	1.84748e-17
466	RTN1	-4.38277	1.86466e-17
467	PNPLA2	2.54404	1.89912e-17
468	LMF2	2.22855	2.09761e-17
469	OTX2	-13.167	2.10007e-17
470	APLP1	-2.33335	2.10203e-17
471	KITLG	2.43702	2.30325e-17
472	EPHA4	-3.98085	2.35667e-17
473	ST6GAL2	-2.61629	2.62063e-17
474	FLNC	2.2606	2.66348e-17
475	CNTNAP1	2.89237	2.77778e-17
476	SERPINA3	-4.14417	2.79534e-17
477	SUSD4	-7.13757	2.96835e-17
478	SORL1	-6.14532	2.97571e-17
479	AC000093.1	2.75653	3.49521e-17
480	MYH3	4.19507	3.6143e-17
481	HSPG2	2.90275	3.72984e-17
482	WFDC1	5.14613	4.07259e-17
483	INTS1	2.42684	4.51674e-17
484	PDCD4	-2.12601	4.65701e-17
485	NTF3	4.54376	4.67301e-17
486	TSPAN13	-2.99337	4.88244e-17
487	HSD17B7	-2.85494	5.05556e-17
488	RALY	2.57124	5.15181e-17
489	LDHA	2.16133	5.32308e-17
490	KCTD14	-3.54672	5.49551e-17
491	HNRNPA1P48	4.15239	5.89794e-17
492	HS3ST5	-6.74215	6.99927e-17
493	PRRT2	3.20736	7.45487e-17
494	FOLR1	-8.32528	8.13251e-17
495	PEDS1-UBE2V1	3.85509	9.19761e-17
496	KIF5A	-4.72866	9.21259e-17
497	ADGRA2	3.01422	9.34343e-17
498	SMIM11A	-3.92128	9.6991e-17
499	SPHK1	2.92044	9.85763e-17
500	ALK	-12.7532	1.05659e-16
501	TTBK1	-5.60368	1.0859e-16
502	GPC4	-2.43835	1.14671e-16
503	PIK3R3	-3.11021	1.20247e-16
504	OLIG2	-12.9719	1.24277e-16
505	FMOD	4.16825	1.2688e-16
506	SORCS3	-12.9209	1.27233e-16
507	LRRC32	4.772	1.28716e-16
508	PRRX2	12.8815	1.3249e-16
509	SDC1	-2.35543	1.4573e-16
510	TRPC6	7.95469	1.49888e-16
511	ABAT	-3.1046	1.60703e-16
512	SEPTIN9	1.98834	1.62018e-16
513	CAPS2	-3.85524	1.76258e-16
514	CREB3L1	2.69147	1.77999e-16
515	MAP3K20	2.14193	1.78106e-16
516	SHTN1	-2.65969	1.90223e-16
517	RUNX3	5.66032	1.91248e-16
518	VGLL3	3.69262	1.91495e-16
519	BCL9L	2.91594	1.94614e-16
520	ZBED6CL	-4.62588	1.94783e-16
521	AOX1	4.23646	1.97871e-16
522	PRXL2A	-3.96893	2.05502e-16
523	KANK2	2.09703	2.08855e-16
524	CD274	-2.67934	2.24009e-16
525	TOX	-3.4283	3.08821e-16
526	POU3F4	-8.18651	3.32325e-16
527	IL4R	2.60718	3.7031e-16
528	BMP7	-7.9913	3.84586e-16
529	NFATC4	2.623	3.89094e-16
530	TK1	3.63175	4.05666e-16
531	ARHGAP45	5.47891	4.15789e-16
532	BRD4	2.29735	4.19156e-16
533	NKX2-1	-12.6903	4.29006e-16
534	ARHGEF26	-3.11116	4.50362e-16
535	FLG	-5.0201	4.63671e-16
536	ACAN	12.0559	5.19493e-16
537	KCNE4	2.68654	5.23018e-16
538	SELENOP	-3.8106	5.78095e-16
539	ITPR1	-3.15206	5.859e-16
540	GPRC5A	3.85933	6.13162e-16
541	LRRC3B	-7.71256	7.3031e-16
542	THBS1	2.58728	7.78046e-16
543	GCA	-3.14958	7.86173e-16
544	FAM184B	-4.8829	8.70842e-16
545	MAFB	5.58514	8.8249e-16
546	CACNA1C	4.65134	8.98665e-16
547	NR3C2	-5.06044	1.14632e-15
548	LRRN2	-5.46832	1.1558e-15
549	MALT1	-2.28796	1.18108e-15
550	ARHGAP23	2.01823	1.26068e-15
551	NUP210	-3.83522	1.61869e-15
552	PIFO	-5.3023	1.63963e-15
553	ANK2	-3.01435	1.69435e-15
554	SPRY2	-2.63044	1.73679e-15
555	RIC3	-9.51086	1.88207e-15
556	CRMP1	-2.14952	1.95144e-15
557	NREP	2.71234	2.02255e-15
558	MMP16	2.5391	2.03746e-15
559	HSPB7	3.4552	2.06623e-15
560	COL5A1	2.14065	2.17413e-15
561	AIF1L	-4.67473	2.3194e-15
562	ATAD3B	2.65298	2.86132e-15
563	LRRK1	2.57019	2.90057e-15
564	C6orf141	-4.97271	3.11409e-15
565	AQP4	-12.5969	3.29304e-15
566	MMP17	3.62248	3.44202e-15
567	MYO5C	-4.07486	3.53635e-15
568	SLC7A5	1.90178	3.70151e-15
569	FBRSL1	2.96382	3.75422e-15
570	DSP	3.63563	4.00776e-15
571	TMEM144	-3.84999	4.274e-15
572	SH3D21	2.68718	4.61347e-15
573	PPARGC1A	-5.1144	4.70817e-15
574	TRPM3	-5.41668	4.75188e-15
575	FOXC2	3.80308	4.78649e-15
576	OLIG1	-12.2899	4.82134e-15
577	KDR	-3.27587	4.91034e-15
578	MT-ATP8	2.22925	5.50369e-15
579	NLRP1	2.5405	5.50369e-15
580	GNG3	-5.75436	5.56771e-15
581	TP53I11	2.48456	5.76383e-15
582	NETO1	-5.79778	6.02233e-15
583	SPTBN2	-3.89419	6.30796e-15
584	PLAU	-2.06347	6.38299e-15
585	LRP8	-2.78294	7.2058e-15
586	SSBP4	2.86777	7.25996e-15
587	NDRG2	-4.37683	7.46689e-15
588	ADGRA1	-8.06201	7.65799e-15
589	PTH1R	6.7428	7.96329e-15
590	MGAT1	1.9789	7.97025e-15
591	KLHL41	5.16004	8.20608e-15
592	TMC7	-3.0934	8.76386e-15
593	AL139260.3	7.40617	8.8346e-15
594	PRDM1	-3.58054	9.53465e-15
595	LMNA	2.85925	9.98321e-15
596	LASP1	2.27997	1.05156e-14
597	KCTD15	1.9873	1.05474e-14
598	NAT8L	-5.73281	1.06338e-14
599	IGF1	-4.56008	1.07337e-14
600	COLGALT2	-3.4468	1.23621e-14
601	FHOD3	-2.54381	1.25183e-14
602	FAM118A	-2.07313	1.28157e-14
603	HS6ST1	3.75059	1.28157e-14
604	EHBP1L1	2.42575	1.30772e-14
605	MAOA	-4.27977	1.31438e-14
606	ID3	2.11868	1.32234e-14
607	PALMD	-3.04854	1.35671e-14
608	GAS1	3.6967	1.38919e-14
609	GSTA1	7.24196	1.41527e-14
610	KCNA2	-8.23833	1.47955e-14
611	MSX2	4.1647	1.51681e-14
612	OLFM2	3.86172	1.56056e-14
613	TTC12	-3.46688	1.70017e-14
614	RRM2B	-2.40701	1.70344e-14
615	DUSP2	5.21968	1.77782e-14
616	LIMS2	2.343	1.7853e-14
617	DCN	2.9174	1.78841e-14
618	SH3BGR	-5.43186	1.85828e-14
619	ITGA10	2.95556	1.93024e-14
620	AK5	3.03974	2.00615e-14
621	GPSM1	2.16083	2.0658e-14
622	TRIM22	-2.10523	2.07224e-14
623	DNM3	-4.64826	2.46453e-14
624	KCNJ2	-3.99658	2.70669e-14
625	AXL	2.94982	2.7172e-14
626	ACSL3	-1.97957	2.7751e-14
627	MAFK	3.13634	2.85497e-14
628	ZBTB7B	2.43337	2.90537e-14
629	TSPO	2.04656	2.95792e-14
630	SF3A1	2.22864	3.03067e-14
631	PLPP4	-3.44771	3.2145e-14
632	LDLRAD3	-2.17798	3.61651e-14
633	ENPP4	-3.86603	3.85609e-14
634	LPAR1	2.89088	4.0665e-14
635	ZNF787	2.40398	4.09271e-14
636	COL14A1	-4.98515	4.14929e-14
637	SYDE1	2.40809	4.1611e-14
638	UQCRHL	4.12675	4.23545e-14
639	PDGFC	-2.95741	4.27387e-14
640	KHDRBS3	-2.56091	4.34138e-14
641	RNASEK-C17orf49	6.60936	4.97221e-14
642	AL096711.2	-2.99334	5.08719e-14
643	MEIS2	-2.03799	5.76438e-14
644	OGFRL1	-2.37064	5.87696e-14
645	HDAC9	-3.16733	6.35055e-14
646	TBX18	2.40926	6.45085e-14
647	AC008982.3	11.7239	6.62186e-14
648	ZNF503	3.44899	6.81859e-14
649	FAM89A	4.91639	6.83765e-14
650	UNC5C	-4.20743	6.93472e-14
651	PDE9A	-7.64465	6.98599e-14
652	CNN2	1.97139	7.62967e-14
653	LIF	-2.69591	7.75086e-14
654	B4GALNT3	-5.72889	8.45281e-14
655	NOX4	-3.21398	8.68875e-14
656	TPD52	-4.47209	8.72903e-14
657	SHOX2	11.7046	9.10727e-14
658	HDAC5	2.10182	9.44132e-14
659	STAT4	3.13435	9.67758e-14
660	BMERB1	1.97614	1.03777e-13
661	PAG1	-2.44833	1.05243e-13
662	FOXP4	2.55172	1.1522e-13
663	NPY	-11.7834	1.16977e-13
664	SGSH	2.34519	1.19169e-13
665	KIAA1671	-3.11132	1.29661e-13
666	NEB	3.89866	1.42643e-13
667	CARM1	1.92103	1.4488e-13
668	AL035078.4	11.6841	1.44978e-13
669	ALPL	3.07263	1.47216e-13
670	QSOX1	3.27485	1.55635e-13
671	PLA2G3	-8.7221	1.60884e-13
672	NTRK2	2.80831	1.64265e-13
673	SFT2D3	-11.7088	1.78412e-13
674	RAB3IL1	3.90461	1.9029e-13
675	EYA4	-3.95766	1.94739e-13
676	DUSP7	2.2359	1.98939e-13
677	S1PR2	2.96787	1.99501e-13
678	MZT2A	2.65999	2.14659e-13
679	PDK1	2.20474	2.19362e-13
680	ECHDC2	-2.49335	2.30461e-13
681	REEP1	-3.5356	2.51754e-13
682	SRM	2.00969	2.52035e-13
683	FOXK1	2.2724	2.58977e-13
684	C5orf46	-3.71164	2.58986e-13
685	CCDC68	-4.97469	2.82089e-13
686	DAB1	-6.74966	2.82649e-13
687	FRZB	-5.47263	2.83242e-13
688	METTL7B	-4.55767	2.87931e-13
689	RABAC1	2.09797	2.87931e-13
690	TMEM255A	-3.62012	2.93844e-13
691	OLFML1	9.07964	2.98253e-13
692	CYP27C1	3.52257	3.37081e-13
693	NEFL	-5.10663	3.37081e-13
694	SAT1	-3.19493	3.37565e-13
695	NIBAN2	2.06562	3.51768e-13
696	TMEM108	-3.69582	3.55369e-13
697	ENHO	-5.98711	3.57813e-13
698	TSPAN33	-4.11418	3.61182e-13
699	FLVCR2	-4.40643	3.72557e-13
700	CRH	-11.6914	4.05529e-13
701	SUSD1	-2.04314	4.11793e-13
702	HLA-DRA	-6.31808	4.67354e-13
703	TTYH3	1.89557	4.67354e-13
704	PPP1R9A	-3.75742	4.88693e-13
705	DLG1	-1.98029	5.09296e-13
706	ATP8B2	2.24769	5.35307e-13
707	CAMK1D	-2.35849	5.38386e-13
708	AGAP1	2.31493	5.48732e-13
709	CDK15	4.69021	5.563e-13
710	ASPN	-2.62348	5.73924e-13
711	SFTA3	-11.4918	5.83336e-13
712	IGSF9B	-4.99177	5.92082e-13
713	C18orf32	-2.96864	6.29103e-13
714	TLNRD1	2.92415	6.36002e-13
715	IDI1	-2.11068	6.6006e-13
716	ETS2	3.02443	6.71672e-13
717	ACSS3	-3.48337	6.89903e-13
718	CDH10	-5.19643	7.14601e-13
719	VAX1	-11.4571	7.19066e-13
720	CELF3	-5.71505	7.29619e-13
721	AP2A1	1.92374	7.42711e-13
722	SYNGAP1	2.52094	7.42711e-13
723	DVL1	2.18729	7.57583e-13
724	CELSR2	-2.3178	7.57617e-13
725	IDH2	2.0223	7.7733e-13
726	GCNT4	3.18873	8.23838e-13
727	ALG14	3.12471	8.26002e-13
728	ZMAT3	-2.00452	8.29468e-13
729	LGALS1	2.45263	8.3782e-13
730	CFH	-2.22282	8.55922e-13
731	CHD3	1.86859	9.14506e-13
732	RFLNB	2.31672	9.14506e-13
733	SLC40A1	-3.42416	9.34302e-13
734	STON2	-5.18999	9.48931e-13
735	RRBP1	1.8132	9.86041e-13
736	TNNI1	6.47815	1.02093e-12
737	IGFBP6	3.83369	1.02206e-12
738	SOX21	-11.1093	1.02878e-12
739	CCDC124	2.13859	1.02986e-12
740	ST8SIA1	-3.89712	1.08295e-12
741	FRMD4A	2.32805	1.10187e-12
742	ATAD3A	2.1901	1.14036e-12
743	BMPR1B	-3.6335	1.17794e-12
744	IP6K3	-4.79563	1.31425e-12
745	TPGS1	3.57386	1.34849e-12
746	TSTD1	-6.8292	1.36424e-12
747	MIDN	2.14489	1.39758e-12
748	TMEM163	-7.45344	1.41383e-12
749	MOXD1	-3.65547	1.43665e-12
750	PRR12	2.30701	1.43665e-12
751	FXYD6	-4.03205	1.495e-12
752	RNF126	2.48245	1.537e-12
753	GSTT1	6.48859	1.53748e-12
754	METRNL	1.98688	1.58719e-12
755	NFIC	2.26485	1.64868e-12
756	HDC	-11.4851	1.68544e-12
757	DSG2	-3.69483	1.68978e-12
758	NFE2L3	-3.72559	1.72901e-12
759	ARX	-8.2102	1.7522e-12
760	CACNG4	-4.32802	1.82475e-12
761	LY6E	2.29006	1.85502e-12
762	ISG20	4.1896	1.8801e-12
763	AL138752.2	4.7057	1.92223e-12
764	EDA2R	-1.94598	2.00829e-12
765	HKDC1	-5.64547	2.02431e-12
766	CNBD2	-6.06652	2.10132e-12
767	DDIT4	2.04731	2.11945e-12
768	GRB14	-3.48137	2.2422e-12
769	TNFRSF10A	-2.90024	2.26289e-12
770	OSR2	5.45156	2.43368e-12
771	B3GAT1	-7.61742	2.55291e-12
772	RPLP1	1.76294	2.61622e-12
773	WLS	-2.1801	2.70912e-12
774	ZNF365	-4.17681	2.81197e-12
775	PCDHGC5	-2.98899	2.87587e-12
776	TNFRSF19	-1.92969	2.98977e-12
777	RNF180	-3.2112	3.01068e-12
778	LAMP5	-7.52508	3.02027e-12
779	LTBP3	1.86285	3.04439e-12
780	PHLPP1	-2.56446	3.14531e-12
781	RAC2	4.15375	3.28016e-12
782	NEDD4L	-2.20593	3.31677e-12
783	TRPA1	6.59928	3.4363e-12
784	NEK7	2.05627	3.48876e-12
785	PDP1	-2.04269	3.49256e-12
786	KCNK2	6.19417	3.51887e-12
787	AMOTL2	2.04167	3.58268e-12
788	ASAH1	-1.76752	3.64443e-12
789	ATP5F1D	2.15033	3.6586e-12
790	THSD1	-3.01836	3.7042e-12
791	NLRP2	-3.03333	3.81806e-12
792	H1-2	-2.74068	3.95031e-12
793	GLCCI1	-2.39527	3.96092e-12
794	MCRIP1	2.14639	4.17596e-12
795	CTDSP2	1.84452	4.21179e-12
796	TSC2	1.789	4.48882e-12
797	NES	-2.59428	4.54853e-12
798	UBE2H	-2.16009	4.5593e-12
799	FLRT3	-4.93052	4.57651e-12
800	TICAM1	2.39396	4.96079e-12
801	ATP2A1	3.87411	5.38864e-12
802	CRACD	-3.62628	5.41521e-12
803	MSX1	3.29268	5.53857e-12
804	PTHLH	-4.89175	6.14621e-12
805	TENT5B	2.70136	6.15837e-12
806	EGR1	-3.27246	6.18665e-12
807	COPS6	2.42306	6.2203e-12
808	HSPB1	2.08027	6.51606e-12
809	TFAP2C	3.22135	6.69323e-12
810	SCN1A	-4.65112	6.84759e-12
811	PCDHGA12	2.39139	6.97403e-12
812	EGLN3	-3.11282	7.09705e-12
813	OGFOD3	1.98838	7.17534e-12
814	ICAM5	4.5007	7.51489e-12
815	RASSF2	-2.42405	7.5716e-12
816	TSC22D1	-2.11981	7.61791e-12
817	KLF8	-3.59961	7.64215e-12
818	INSM1	-11.1048	7.78819e-12
819	FMN2	3.63332	7.79603e-12
820	ELF4	1.97832	7.79701e-12
821	MSI1	-5.40002	8.1342e-12
822	GATA6	3.75767	8.40929e-12
823	TOX3	-9.41023	8.42318e-12
824	SLFN13	-3.33166	8.6378e-12
825	HOXD8	8.11456	9.14758e-12
826	SLC1A4	1.92944	9.92595e-12
827	PKD1	2.19186	1.00131e-11
828	DYNC1I1	-4.19978	1.00559e-11
829	FBXL2	-2.28973	1.00788e-11
830	AKR1C3	-4.96551	1.01812e-11
831	SIVA1	2.37977	1.0201e-11
832	ASCL1	-11.1927	1.02063e-11
833	GFOD1	-2.75605	1.02063e-11
834	BSCL2	-2.43989	1.02268e-11
835	ZNF860	-4.07029	1.04173e-11
836	CDKL1	3.38949	1.04198e-11
837	TNIK	-2.83788	1.04921e-11
838	SARAF	-1.68297	1.05521e-11
839	TLL2	-4.0353	1.09247e-11
840	SULT1C4	-3.93847	1.10423e-11
841	TOGARAM2	-4.21344	1.10423e-11
842	PLPPR2	1.84011	1.11524e-11
843	EPHX1	-2.45967	1.17555e-11
844	PLA2G4A	3.60575	1.17555e-11
845	MMP7	-8.75636	1.18805e-11
846	DPPA4	-4.54463	1.2159e-11
847	RBM20	-4.71939	1.22108e-11
848	TGFB1	2.40779	1.24408e-11
849	SLC2A4RG	1.88678	1.25628e-11
850	ATP1A2	-4.21537	1.27426e-11
851	TSC22D4	1.96968	1.28813e-11
852	SMTN	2.49786	1.29492e-11
853	ARHGAP35	2.17391	1.36813e-11
854	SBNO2	1.92862	1.40828e-11
855	BCAR1	2.0523	1.53124e-11
856	SLC2A12	-2.26488	1.5572e-11
857	PLIN3	2.06211	1.56531e-11
858	SMOC1	-5.48547	1.58419e-11
859	TLN1	1.97072	1.58703e-11
860	RNF128	-4.84783	1.62459e-11
861	NGFR	-3.78722	1.63641e-11
862	CYTH3	2.02985	1.64929e-11
863	KRT14	4.45323	1.70115e-11
864	IFIT1	-3.50562	1.73426e-11
865	NPAS3	-5.00547	1.78061e-11
866	FBLN1	2.11353	2.00181e-11
867	MYH7	4.39497	2.03667e-11
868	AFF2	-3.77709	2.05835e-11
869	BIN1	2.5534	2.06763e-11
870	PLEKHG2	2.09394	2.07209e-11
871	CRACDL	-7.27551	2.17056e-11
872	ZNF117	-2.76544	2.17056e-11
873	KCNJ10	-7.70546	2.21698e-11
874	ATP1B1	-2.03802	2.27558e-11
875	IL1B	10.8458	2.27649e-11
876	POLD1	2.65396	2.4078e-11
877	TSHZ3	2.31036	2.43081e-11
878	C1orf198	1.65763	2.43896e-11
879	AL669918.1	5.84886	2.44636e-11
880	SBK1	-3.12298	2.52991e-11
881	CADM1	-3.68552	2.5527e-11
882	PLXNA2	-2.42274	2.5666e-11
883	CDH4	-2.74276	2.63255e-11
884	HMGN2	2.14157	2.63255e-11
885	SC5D	-2.13285	2.63255e-11
886	ENPEP	5.04881	2.66462e-11
887	PLCB1	2.14318	2.69409e-11
888	AP002990.1	2.53105	2.77674e-11
889	PDE1C	-3.00346	2.86247e-11
890	FRMPD3	-3.37382	2.86458e-11
891	NOVA2	-4.59035	2.93767e-11
892	ACAT2	-2.33712	2.99989e-11
893	MBNL1	1.68727	3.00566e-11
894	MYL1	5.17636	3.08183e-11
895	NKD1	-3.76527	3.09905e-11
896	ARTN	-4.49478	3.13237e-11
897	KRT17	-3.7675	3.19811e-11
898	ACTR3C	-5.6614	3.44879e-11
899	GPR18	-6.85547	3.44879e-11
900	OLFML2A	-2.27744	3.54559e-11
901	CALHM5	2.52974	3.62441e-11
902	MSI2	-3.57737	3.62579e-11
903	PRKG1	3.45926	3.698e-11
904	MARCHF1	-3.77773	3.75762e-11
905	MMP28	-4.82079	3.93675e-11
906	PLB1	-4.02654	3.9963e-11
907	PRTG	-4.18885	4.02353e-11
908	OXTR	2.44687	4.03512e-11
909	TANC1	-2.03853	4.03996e-11
910	PURA	2.38271	4.45788e-11
911	CRB2	-8.32958	4.52448e-11
912	MBD5	1.87849	4.60525e-11
913	FOXL2	5.87834	4.70618e-11
914	SERPING1	2.99142	4.71242e-11
915	RPL38	2.47202	4.93114e-11
916	TRIM24	-2.10314	5.05192e-11
917	AL035461.3	-11.0505	5.10546e-11
918	LIMK2	-1.75998	5.23252e-11
919	AP001931.2	2.2291	5.29605e-11
920	CNTN3	4.6634	5.29836e-11
921	HBEGF	-2.26017	5.33147e-11
922	LMO1	-10.1937	5.39599e-11
923	CDC42EP1	1.9255	5.41251e-11
924	JPH1	-4.4157	5.60789e-11
925	TNNC1	-2.84553	5.76919e-11
926	UNC13B	-1.74651	5.90367e-11
927	TGFBR3	4.00981	6.06318e-11
928	HES6	-3.11941	6.64681e-11
929	RYR2	-6.95969	7.17861e-11
930	INPP5D	-4.14235	7.27894e-11
931	RAB3B	3.11157	7.34229e-11
932	UBALD1	2.28495	7.54731e-11
933	FAM181B	-5.76528	7.64791e-11
934	SCD	-2.72374	7.71941e-11
935	RGS2	-2.73472	7.97182e-11
936	DHCR24	-1.85563	8.02128e-11
937	ACTB	1.99875	8.27086e-11
938	MANBA	-1.81948	8.45574e-11
939	PAQR5	4.4597	8.69636e-11
940	FEM1B	1.99981	8.7155e-11
941	IL11RA	2.55508	8.9608e-11
942	LRP2	-7.65776	8.97402e-11
943	BMP2	-3.63675	9.03151e-11
944	DLK1	-3.34046	9.06897e-11
945	MDH2	1.71301	9.54084e-11
946	HMGA2	3.84396	9.63646e-11
947	SBF1	1.71999	9.63646e-11
948	TMEM169	-3.34034	1.01213e-10
949	VEGFC	3.56076	1.0166e-10
950	BTBD2	1.87457	1.03991e-10
951	CASP4	2.61011	1.08278e-10
952	ZNF793	-3.08218	1.08278e-10
953	ALDOA	1.73414	1.09359e-10
954	FOSB	-4.01819	1.20901e-10
955	HLX	6.99521	1.21491e-10
956	TNNC2	6.35899	1.26021e-10
957	AEBP1	1.98162	1.27433e-10
958	CLDN11	4.68893	1.2829e-10
959	PTPRN	3.15907	1.28795e-10
960	KIRREL3	2.63626	1.30506e-10
961	MYBBP1A	1.84391	1.34647e-10
962	A1BG	3.14525	1.36985e-10
963	AP1S2	-1.92355	1.3773e-10
964	NKAIN3	-2.78881	1.40685e-10
965	PLS1	-3.20983	1.42512e-10
966	JOSD2	2.30067	1.42927e-10
967	OGDHL	-3.83994	1.4431e-10
968	AP000944.5	2.73905	1.4876e-10
969	ZSWIM5	-4.32357	1.57106e-10
970	RNH1	1.63367	1.57726e-10
971	SDR42E1	-4.77468	1.57726e-10
972	PKP2	-4.20725	1.69023e-10
973	CAPN15	2.7114	1.93153e-10
974	ELMO1	-4.08839	2.18823e-10
975	EPCAM	-4.72042	2.19862e-10
976	REEP4	2.65776	2.21778e-10
977	MLLT11	-2.05685	2.22827e-10
978	SEZ6	-6.30535	2.26978e-10
979	PRKCZ	-3.0273	2.3161e-10
980	CYP51A1	-1.91695	2.36282e-10
981	PARVA	1.8109	2.36282e-10
982	ACTC1	-1.7621	2.38821e-10
983	AJAP1	4.07849	2.38821e-10
984	PLXNA3	1.73417	2.40386e-10
985	RAMP1	-3.17555	2.40386e-10
986	POU3F3	-4.35197	2.58201e-10
987	SORCS2	-2.7602	2.60244e-10
988	DLX1	-4.37602	2.65118e-10
989	TCN2	-2.36823	2.65509e-10
990	GJB2	-8.28085	2.66673e-10
991	PIK3IP1	-2.99084	2.67163e-10
992	CA2	-7.81018	2.77201e-10
993	HES4	2.8248	2.79608e-10
994	NR2F2	2.43729	2.92909e-10
995	HOXD3	5.83246	2.99244e-10
996	AC073508.2	3.75387	3.01236e-10
997	CKB	-2.27009	3.03712e-10
998	CCDC80	2.91594	3.15817e-10
999	CROT	-2.11528	3.28943e-10
1000	SIK1B	-2.24729	3.30723e-10
1001	PRR11	3.4471	3.35969e-10
1002	PLOD3	1.75393	3.3904e-10
1003	SPINT1	-4.42883	3.41582e-10
1004	AC005832.4	10.1574	3.48702e-10
1005	ZNF598	1.87631	3.52697e-10
1006	CGNL1	-3.12109	3.57467e-10
1007	FBN2	1.94111	3.62208e-10
1008	MAP6	-3.15226	3.66718e-10
1009	PLXND1	-1.87964	3.75352e-10
1010	MYO1C	1.5642	3.76672e-10
1011	TMUB1	2.13316	3.84708e-10
1012	AHNAK	1.68559	3.99384e-10
1013	EPDR1	-2.02404	4.19549e-10
1014	FZD2	1.7373	4.19549e-10
1015	PPP1R13L	3.35046	4.19549e-10
1016	KHSRP	1.81007	4.3002e-10
1017	F3	-3.63316	4.37738e-10
1018	SYNJ2BP-COX16	3.86791	4.49169e-10
1019	PPRC1	1.65286	4.51435e-10
1020	ATP13A3	2.13339	4.53762e-10
1021	JPH2	2.6957	4.58987e-10
1022	SHKBP1	1.74376	4.84377e-10
1023	SDF2L1	2.33266	4.93196e-10
1024	ARHGAP24	2.53721	4.93295e-10
1025	WNT5A	2.63526	5.02141e-10
1026	ABHD5	-1.72038	5.32154e-10
1027	PDLIM2	2.13294	5.32154e-10
1028	ADAM33	2.52255	5.51091e-10
1029	ANKS1B	-3.96154	5.54084e-10
1030	CPT1A	1.74116	5.56008e-10
1031	COL12A1	2.52976	5.59782e-10
1032	MME	4.39786	5.68976e-10
1033	TAGLN3	-7.71566	5.76393e-10
1034	PPP2R1A	1.77358	5.84773e-10
1035	ITM2B	-1.57101	5.98657e-10
1036	RGS8	-13.3577	6.00226e-10
1037	PROM1	-4.29877	6.06686e-10
1038	GPI	1.64112	6.25945e-10
1039	ARID3A	2.47808	6.30036e-10
1040	SKI	1.89314	6.35818e-10
1041	RBP4	5.82427	6.70646e-10
1042	MUC1	2.88468	6.85535e-10
1043	ELL	2.10397	6.87512e-10
1044	LAMC2	-4.10637	6.93082e-10
1045	FREM2	-4.6191	6.95242e-10
1046	ZYX	1.94247	7.10145e-10
1047	SRGAP3	-2.81041	7.34825e-10
1048	DRAP1	1.68673	7.47283e-10
1049	PHYHIPL	-9.89429	7.56954e-10
1050	MPG	1.8473	7.59075e-10
1051	PLCE1	-2.27978	7.74984e-10
1052	ITGA2	-3.35562	7.82154e-10
1053	SESN1	-2.03537	8.16028e-10
1054	LRP3	2.48127	8.19701e-10
1055	GAREM2	2.49657	8.36271e-10
1056	MDM2	-1.72644	8.45399e-10
1057	CCN4	4.08651	8.56841e-10
1058	DNPEP	1.67479	9.06161e-10
1059	SLC26A1	5.97309	9.10666e-10
1060	LMO7	2.17717	9.47595e-10
1061	DSC3	-4.48452	1.00718e-09
1062	ZMAT1	-3.07595	1.02281e-09
1063	CLEC3B	7.43257	1.03105e-09
1064	TRABD	2.23838	1.06543e-09
1065	TGFB3	-3.01007	1.07364e-09
1066	FOXP1	1.57176	1.08269e-09
1067	TNNT3	7.89518	1.10976e-09
1068	RFX4	-6.91913	1.12306e-09
1069	EPHX4	-4.69639	1.13099e-09
1070	SLC35F3	-10.2909	1.14691e-09
1071	LEFTY2	-4.19075	1.16311e-09
1072	LRRC4	-3.24047	1.18253e-09
1073	TUBB6	2.02872	1.19077e-09
1074	RAB3IP	-2.14814	1.19958e-09
1075	SLC5A12	-5.38866	1.19958e-09
1076	FGF12	-5.43085	1.2242e-09
1077	MYBL2	2.81287	1.25771e-09
1078	EGF	-2.63726	1.28478e-09
1079	GLRB	-2.20331	1.2944e-09
1080	ITGA4	-2.22585	1.31127e-09
1081	POSTN	2.05503	1.31127e-09
1082	SCAND1	2.26689	1.31301e-09
1083	LOXL2	1.65147	1.31453e-09
1084	OSR1	6.8358	1.3303e-09
1085	OSGIN2	-1.99047	1.34677e-09
1086	KLF2	3.25369	1.34835e-09
1087	CERS1	-3.6127	1.3536e-09
1088	ARHGEF3	-2.33853	1.39796e-09
1089	COL4A5	-1.95624	1.39796e-09
1090	ADCY2	-3.85897	1.40398e-09
1091	SLCO4C1	-7.88252	1.48698e-09
1092	SLC43A1	3.02335	1.48797e-09
1093	CDON	-2.70144	1.50409e-09
1094	FAS	-1.96716	1.59108e-09
1095	TCAF2	2.76972	1.59617e-09
1096	PLXNA1	1.53273	1.62037e-09
1097	SLC9A5	3.14832	1.62984e-09
1098	ATP10A	1.9215	1.65624e-09
1099	ADAMTSL5	2.82568	1.65747e-09
1100	EPHA3	-3.46898	1.66064e-09
1101	FADS2	-1.97859	1.69425e-09
1102	CD55	2.16714	1.72224e-09
1103	ARSJ	1.55337	1.74409e-09
1104	PGGHG	2.31457	1.74422e-09
1105	HSPB2	2.8696	1.76463e-09
1106	BDH2	-1.83144	1.80623e-09
1107	TBC1D3K	9.90092	1.82869e-09
1108	FXYD5	3.27361	1.83979e-09
1109	HEPH	1.93667	1.83979e-09
1110	SV2C	-5.13659	1.89426e-09
1111	ATP13A4	-5.5125	1.89443e-09
1112	NAP1L3	-2.08858	1.92514e-09
1113	PHLDA2	3.40227	1.96906e-09
1114	TRIM55	-3.8223	1.98479e-09
1115	SSTR1	5.65699	2.00736e-09
1116	PPARG	4.79492	2.027e-09
1117	PYGL	-1.73082	2.04959e-09
1118	CORO2B	-2.45883	2.05075e-09
1119	ALX4	9.54371	2.05886e-09
1120	DCLK2	-1.95368	2.08282e-09
1121	IMPDH1	1.97643	2.09045e-09
1122	RAVER1	2.51896	2.09051e-09
1123	CCNA1	-6.78836	2.09571e-09
1124	NABP1	-2.17421	2.14403e-09
1125	DUSP6	-3.6655	2.15718e-09
1126	ACTR2	1.49151	2.16066e-09
1127	SIX3	-9.65335	2.16768e-09
1128	CEBPD	4.10655	2.17368e-09
1129	RFX5	-1.63934	2.33771e-09
1130	HSPA2	2.41108	2.37672e-09
1131	SNX10	-6.52678	2.37875e-09
1132	IKBKG	1.87089	2.40788e-09
1133	GPR157	2.44982	2.42031e-09
1134	NSG2	-7.69097	2.44998e-09
1135	RPRM	-10.2959	2.4636e-09
1136	NANOS1	-3.23293	2.48821e-09
1137	SLC35D1	-1.70054	2.53647e-09
1138	TRERF1	2.11063	2.59182e-09
1139	COPE	1.59594	2.78097e-09
1140	KCNMB1	4.15567	2.78445e-09
1141	FEZF1	-10.0536	2.80075e-09
1142	LRRC61	-4.26939	2.81328e-09
1143	PPP1R12C	1.67328	2.88039e-09
1144	AGAP2	3.58814	2.90744e-09
1145	MGST2	-3.24437	2.91947e-09
1146	EPS8	1.76764	2.96435e-09
1147	ELAVL3	-10.0797	2.97644e-09
1148	ARHGEF1	1.86353	2.99878e-09
1149	NDUFS7	2.27594	3.00025e-09
1150	TIMP3	-2.13016	3.28387e-09
1151	KLF16	2.0525	3.33563e-09
1152	LRATD1	-3.95225	3.34437e-09
1153	ZNF628	2.92963	3.3654e-09
1154	TBL3	1.86612	3.37147e-09
1155	DAB2	2.38606	3.39078e-09
1156	ABCA1	-1.82874	3.39213e-09
1157	ATCAY	-3.18809	3.54719e-09
1158	HERC6	-3.31011	3.55058e-09
1159	TRPC4	2.42492	3.56386e-09
1160	GUK1	1.57364	3.75404e-09
1161	FAAP20	1.72089	3.76486e-09
1162	SIAH3	-4.95034	3.84485e-09
1163	AC019117.1	-7.10732	3.88349e-09
1164	CLEC19A	-5.85862	3.90214e-09
1165	COMP	-4.28435	3.90214e-09
1166	B3GALT1	-4.45087	3.9565e-09
1167	TMEM204	9.67822	3.99176e-09
1168	PPP2R2B	-4.61473	4.01249e-09
1169	RPS29	1.87192	4.08163e-09
1170	C6orf132	3.24553	4.32639e-09
1171	TVP23A	-3.62241	4.44842e-09
1172	NRXN2	2.79172	4.48293e-09
1173	C1orf226	-2.70388	4.52864e-09
1174	AP3D1	1.57844	4.61778e-09
1175	MYCN	-7.50354	4.6378e-09
1176	CMKLR1	-2.76849	4.70887e-09
1177	TUSC1	2.65908	4.75899e-09
1178	RNF150	1.95482	4.76242e-09
1179	SPTAN1	1.49086	4.77036e-09
1180	RGS19	2.25734	5.12486e-09
1181	USP44	-5.01183	5.13568e-09
1182	PLEKHM3	-1.64373	5.15054e-09
1183	AC005833.1	2.90038	5.16357e-09
1184	SETBP1	-2.0088	5.32031e-09
1185	FOXL2NB	3.49724	5.32187e-09
1186	TSPAN9	-1.84181	5.34257e-09
1187	CAMK2G	1.62757	5.34399e-09
1188	SLC38A3	-5.30216	5.37514e-09
1189	LRRCC1	-2.27224	5.38704e-09
1190	ELFN2	-4.40182	5.51862e-09
1191	GPX3	-3.00728	5.75241e-09
1192	CDC42EP5	2.96872	5.77651e-09
1193	PDLIM7	1.53417	5.80309e-09
1194	CPSF1	1.8982	5.82791e-09
1195	MERTK	-4.21323	5.90563e-09
1196	DHRS3	2.57257	5.9076e-09
1197	ENTPD6	1.73921	5.92807e-09
1198	PTGER3	4.88551	5.93664e-09
1199	PAQR6	-3.53824	5.94459e-09
1200	STMN2	-10.4012	5.94459e-09
1201	PWWP2B	2.73505	6.05441e-09
1202	DUT	1.58191	6.08004e-09
1203	SIGIRR	2.77966	6.12667e-09
1204	TNRC18	1.9389	6.15823e-09
1205	SCAF1	2.07026	6.27331e-09
1206	MAP3K9	-3.53971	6.30161e-09
1207	IRS2	-1.85857	6.34379e-09
1208	TEAD3	1.6212	6.37795e-09
1209	SH3BGRL2	-2.25881	6.52224e-09
1210	TCIM	-4.84554	6.76455e-09
1211	CACNA2D3	4.71501	6.81044e-09
1212	SEMA3E	-5.26511	6.81373e-09
1213	DHCR7	-1.69681	6.85966e-09
1214	POLR2E	1.56515	7.05233e-09
1215	FIBIN	2.32018	7.15025e-09
1216	PTGIR	4.13297	7.40815e-09
1217	RPL18A	1.66095	7.40893e-09
1218	PPP1R37	1.95859	7.43096e-09
1219	TMEM59L	-2.77157	7.57069e-09
1220	RCN2	-1.56025	7.58681e-09
1221	ABLIM1	1.72895	7.95048e-09
1222	SHANK1	5.37776	7.96094e-09
1223	OAF	2.41166	7.96117e-09
1224	EDA	4.10521	7.97148e-09
1225	IDH1	-1.67406	8.08332e-09
1226	SPDYE3	9.57384	8.08871e-09
1227	TLCD4	-2.96754	8.13157e-09
1228	SLC39A8	-3.0226	8.2375e-09
1229	CHI3L1	-6.73718	8.2797e-09
1230	JUNB	1.92025	8.35663e-09
1231	LZTS2	1.65342	8.40021e-09
1232	XYLT1	2.32811	8.46875e-09
1233	KLHDC8A	-9.39198	8.52565e-09
1234	FAM171A1	1.5975	8.5327e-09
1235	FNDC4	-2.23126	8.55447e-09
1236	LMCD1	-2.94819	8.58361e-09
1237	PKIA	-2.44144	8.58361e-09
1238	EVA1C	-4.27723	8.59017e-09
1239	RPS28	1.685	8.69133e-09
1240	PNKP	2.43351	8.87089e-09
1241	SLC66A2	2.11612	8.87089e-09
1242	PACSIN3	2.21517	8.92657e-09
1243	TMEM171	4.54139	9.01142e-09
1244	ACAP3	2.18858	9.03845e-09
1245	CAVIN1	1.96621	9.18549e-09
1246	KLHL29	2.32036	9.47171e-09
1247	HECW2	2.30407	9.48333e-09
1248	TELO2	1.99121	9.49881e-09
1249	PCBP3	3.45469	9.51248e-09
1250	ARHGAP17	1.71917	9.64544e-09
1251	MRPL4	1.72334	9.78255e-09
1252	NCLN	1.88698	9.86731e-09
1253	UCHL1	-2.23508	1.00188e-08
1254	LONP1	1.78656	1.00986e-08
1255	ZIC1	2.69067	1.03234e-08
1256	ACBD7	-2.59679	1.06243e-08
1257	NPHP4	2.1421	1.08524e-08
1258	MGAT3	3.06665	1.09726e-08
1259	SLC25A6	1.43172	1.10213e-08
1260	PRPH	-6.07943	1.11211e-08
1261	DPYSL4	2.23023	1.11305e-08
1262	CCDC81	3.39096	1.11862e-08
1263	CD320	1.83113	1.15498e-08
1264	ELMOD1	-3.93177	1.16549e-08
1265	MFSD2B	5.25013	1.16733e-08
1266	CKM	9.81069	1.2172e-08
1267	GALNT14	3.61815	1.22621e-08
1268	FGD3	-7.6121	1.24563e-08
1269	GPSM3	2.87138	1.26022e-08
1270	TRIM59	1.92302	1.30563e-08
1271	SETD1B	1.76648	1.3201e-08
1272	CCDC160	-6.8259	1.3295e-08
1273	HSPA12A	-1.99192	1.34638e-08
1274	DCC	2.71436	1.38851e-08
1275	BORCS7-ASMT	9.46535	1.39403e-08
1276	PDE4D	-2.36856	1.42226e-08
1277	CSPG4	2.86978	1.46104e-08
1278	BTG2	-2.22305	1.46179e-08
1279	CPXM2	4.93216	1.46726e-08
1280	FAM210B	-1.57589	1.46726e-08
1281	SMAD6	3.11895	1.46726e-08
1282	IFI44	-3.31943	1.4762e-08
1283	PRKAG2	1.77045	1.47819e-08
1284	C20orf27	1.89573	1.52722e-08
1285	HEY2	3.09494	1.53121e-08
1286	RNF103-CHMP3	6.98291	1.55359e-08
1287	CLIP4	-1.93396	1.58492e-08
1288	ZNF91	-1.98809	1.58541e-08
1289	GATD3A	3.15689	1.59652e-08
1290	SH3RF2	-3.70597	1.60275e-08
1291	PROSER2	4.27043	1.61356e-08
1292	CDC25B	2.4257	1.72454e-08
1293	HEYL	2.95289	1.7511e-08
1294	EGFL7	2.89847	1.77635e-08
1295	PTGES	4.37413	1.79674e-08
1296	MYCL	-3.04133	1.79957e-08
1297	CRYGS	-2.92687	1.82414e-08
1298	PRICKLE1	-2.74501	1.84261e-08
1299	PLP1	-3.76188	1.85571e-08
1300	PPIF	2.405	1.87779e-08
1301	MARCHF4	2.46242	1.89005e-08
1302	KBTBD11	3.37928	1.89118e-08
1303	MAMLD1	1.95962	1.89732e-08
1304	PLEKHG4	2.39497	1.90972e-08
1305	CELSR3	-2.66549	1.97867e-08
1306	PEG10	-1.9719	1.98359e-08
1307	PSORS1C1	-2.9713	2.00618e-08
1308	CHRNB1	-1.98979	2.02056e-08
1309	TYW1B	-3.1635	2.05082e-08
1310	SNURF	-3.33799	2.14009e-08
1311	AL121594.1	-1.92606	2.16657e-08
1312	HSPB6	2.91741	2.17091e-08
1313	HMGA1	3.32035	2.19773e-08
1314	ATXN2L	1.43339	2.25097e-08
1315	TNMD	9.34978	2.29947e-08
1316	MARVELD2	-2.64071	2.30891e-08
1317	CAV1	2.30967	2.31798e-08
1318	MYC	2.23836	2.31828e-08
1319	CIC	1.50327	2.33263e-08
1320	RUNX2	-2.0089	2.36105e-08
1321	PPP1R14C	-3.06951	2.37018e-08
1322	LSM8	1.78608	2.38004e-08
1323	CACNB2	-2.51544	2.40817e-08
1324	HDHD2	-1.66879	2.45557e-08
1325	SLC16A9	-4.57098	2.45629e-08
1326	HOXB2	-1.67004	2.46214e-08
1327	CCPG1	-1.64866	2.50524e-08
1328	VLDLR	-1.47653	2.5117e-08
1329	URGCP-MRPS24	9.31912	2.53446e-08
1330	HDAC7	1.91954	2.54417e-08
1331	TNS1	1.46072	2.58343e-08
1332	MBP	-1.95307	2.62399e-08
1333	GATA2	4.61199	2.73357e-08
1334	FAM156A	1.9898	2.79933e-08
1335	LDLRAP1	1.6546	2.90983e-08
1336	CHSY1	1.45795	2.98392e-08
1337	SNTB1	2.46514	2.99766e-08
1338	CYRIA	-3.23559	3.00529e-08
1339	DPYD	-2.39506	3.07095e-08
1340	REXO1	2.1029	3.08218e-08
1341	ARID5A	2.1292	3.14638e-08
1342	FOSL1	3.718	3.15557e-08
1343	ABCC3	-2.95878	3.15683e-08
1344	F2R	-1.46268	3.19183e-08
1345	MBD3	1.86289	3.19571e-08
1346	DNAI3	-3.49691	3.20199e-08
1347	AL034430.2	-9.64586	3.20716e-08
1348	KDM6B	2.24781	3.27608e-08
1349	ATP2A2	1.5738	3.36116e-08
1350	MEF2D	1.61225	3.36116e-08
1351	SLC24A3	4.28042	3.39509e-08
1352	PAPSS2	1.60598	3.47958e-08
1353	KCNS3	-2.92232	3.49772e-08
1354	TNNI2	7.30024	3.49772e-08
1355	ECM1	1.81009	3.5003e-08
1356	HTRA3	2.8795	3.50353e-08
1357	RYR1	6.45145	3.58961e-08
1358	CCND2	-2.46364	3.68774e-08
1359	EVI2A	-3.72897	3.81685e-08
1360	TRIM38	1.7187	3.84804e-08
1361	SOX4	-1.88488	3.84973e-08
1362	AC135050.2	3.81484	3.85557e-08
1363	KBTBD3	-2.71468	4.05075e-08
1364	LHFPL2	1.47986	4.06157e-08
1365	VKORC1	1.5721	4.12138e-08
1366	GADD45GIP1	1.75258	4.29582e-08
1367	ST6GALNAC5	-2.00947	4.46373e-08
1368	LRP5	2.12443	4.50269e-08
1369	RPS6KA4	1.90833	4.5843e-08
1370	BOLA2	2.07719	4.62677e-08
1371	H1-10	2.13681	4.64815e-08
1372	MPST	1.76965	4.66185e-08
1373	CLEC18C	-5.18875	4.79689e-08
1374	ADAMTS14	-1.69488	4.82154e-08
1375	ERG28	-1.91999	4.96329e-08
1376	GINS4	1.9003	4.97724e-08
1377	NACC1	1.75499	4.97724e-08
1378	RRAS	1.67483	4.99542e-08
1379	TRAPPC5	1.7316	5.04219e-08
1380	APOE	-2.8056	5.07633e-08
1381	HBG2	9.18945	5.10505e-08
1382	PINLYP	-3.39838	5.20253e-08
1383	PACS1	1.68472	5.311e-08
1384	CAPN1	1.50522	5.34055e-08
1385	INPP5E	1.96437	5.36618e-08
1386	ADAMTS10	1.90972	5.36872e-08
1387	FASTK	1.58707	5.36872e-08
1388	DGLUCY	-1.80887	5.44665e-08
1389	ARPC1B	1.77676	5.52097e-08
1390	CEP170B	1.80435	5.57904e-08
1391	NELFB	1.79619	5.67122e-08
1392	CARF	-2.5787	5.76832e-08
1393	NDRG4	-2.43681	5.93083e-08
1394	SNN	-1.68613	5.99265e-08
1395	SOX1	-9.55121	6.06449e-08
1396	FZD7	1.85136	6.14804e-08
1397	IRX5	3.45684	6.18395e-08
1398	EFHD2	1.98507	6.21705e-08
1399	IFITM2	3.69705	6.21705e-08
1400	GREB1L	-4.78559	6.305e-08
1401	LMNB2	2.1782	6.30682e-08
1402	TRIM45	-1.96291	6.32977e-08
1403	GRK6	2.02353	6.34696e-08
1404	TRAF7	1.40943	6.36257e-08
1405	CITED2	1.74956	6.54232e-08
1406	NRG1	-3.48062	6.63252e-08
1407	TIMM13	1.63389	6.84507e-08
1408	ADAMTSL3	-2.62432	7.01232e-08
1409	E4F1	1.80968	7.01661e-08
1410	PBXIP1	-1.60985	7.05565e-08
1411	TRHDE	3.29106	7.24216e-08
1412	SMN1	2.26912	7.3247e-08
1413	GDPD2	-4.43913	7.35213e-08
1414	MYEF2	-3.24187	7.51658e-08
1415	RFX3	-2.28637	7.55944e-08
1416	DIPK1C	-5.46015	7.90541e-08
1417	PIK3AP1	-5.44329	8.03924e-08
1418	METRN	2.27539	8.15692e-08
1419	FAM214A	-1.66688	8.27416e-08
1420	CLPP	1.65592	8.38913e-08
1421	ERBB4	-5.40916	8.39503e-08
1422	TEAD4	2.17907	8.57655e-08
1423	OSBPL3	-1.90211	8.79415e-08
1424	FKBP8	1.47151	8.7972e-08
1425	RARG	1.66782	8.85295e-08
1426	LSP1	1.87412	8.87553e-08
1427	PPAN	1.7089	8.88797e-08
1428	SERPINA5	-3.82036	8.9036e-08
1429	RGMB	2.04143	9.45455e-08
1430	CYB5R3	1.82175	9.57236e-08
1431	SZRD1	1.42392	9.66082e-08
1432	TET1	2.09216	9.7865e-08
1433	ITGA5	2.25754	1.00738e-07
1434	DAZAP1	1.56215	1.00849e-07
1435	EIF5AL1	2.48461	1.01433e-07
1436	LMOD1	1.42014	1.02725e-07
1437	F2RL2	1.94642	1.03006e-07
1438	HOMER2	-1.79636	1.0319e-07
1439	BTN2A2	-1.75566	1.03374e-07
1440	MG910336.1	-9.43259	1.06957e-07
1441	CCDC9	1.65892	1.09294e-07
1442	TRMT61A	1.98095	1.10031e-07
1443	RFX1	2.20334	1.10193e-07
1444	ASIC1	1.98637	1.11018e-07
1445	ST8SIA5	-4.88111	1.12175e-07
1446	FBXW5	1.69038	1.12421e-07
1447	PCNX3	1.58293	1.12421e-07
1448	KCNK10	-5.97675	1.12895e-07
1449	AC078927.1	9.02314	1.13173e-07
1450	DRD2	-8.92055	1.16437e-07
1451	ITGA7	-1.77399	1.17554e-07
1452	PFKP	2.10355	1.18463e-07
1453	RNASEH2C	1.5859	1.19433e-07
1454	PARP4	-1.36679	1.20354e-07
1455	IRAK1	1.92206	1.20406e-07
1456	WIPF1	1.52856	1.20406e-07
1457	ZIC3	4.9666	1.21221e-07
1458	AC138969.1	1.77698	1.2386e-07
1459	GSX2	-9.47503	1.24865e-07
1460	TBC1D31	1.80804	1.25551e-07
1461	KL	-8.7909	1.26287e-07
1462	MIER2	1.67953	1.27753e-07
1463	SERPINE2	1.51362	1.30886e-07
1464	AC073896.1	2.52652	1.31209e-07
1465	NLE1	1.70368	1.33097e-07
1466	FLNA	1.83378	1.3327e-07
1467	PRKCSH	1.34839	1.33901e-07
1468	RTEL1-TNFRSF6B	2.35457	1.35054e-07
1469	HAPLN1	2.06765	1.35839e-07
1470	NUDT1	1.88829	1.36726e-07
1471	WDR1	1.54212	1.36766e-07
1472	MEOX2	9.42528	1.40187e-07
1473	KIFAP3	-1.61385	1.44517e-07
1474	KIAA0408	-3.31442	1.45422e-07
1475	HSPB2-C11orf52	6.23834	1.45704e-07
1476	AC002996.1	8.98078	1.46951e-07
1477	CORO1B	1.4828	1.47076e-07
1478	RFTN1	-1.56687	1.47076e-07
1479	FSBP	-1.89269	1.49539e-07
1480	ZHX2	-1.93019	1.5108e-07
1481	RIN1	2.28404	1.53469e-07
1482	RELA	1.54537	1.53733e-07
1483	DCTN2	1.56473	1.595e-07
1484	OSMR	1.37041	1.59601e-07
1485	RPS21	1.60726	1.60298e-07
1486	ARIH1	1.37292	1.60573e-07
1487	EHD1	1.8724	1.61663e-07
1488	PACC1	-1.7756	1.61663e-07
1489	RORB	-4.57434	1.62543e-07
1490	HDHD5	1.57675	1.63361e-07
1491	CTU2	1.98771	1.6471e-07
1492	CHST10	-1.62323	1.65525e-07
1493	RFX2	1.94008	1.67645e-07
1494	RERE	1.39682	1.68118e-07
1495	AL163636.1	2.64004	1.68285e-07
1496	PLCB3	1.42838	1.68285e-07
1497	TIMP2	1.33399	1.69003e-07
1498	PLEKHG3	2.13793	1.71667e-07
1499	ARHGDIB	3.25231	1.74393e-07
1500	PHLDA1	-1.55944	1.7482e-07
1501	ANXA11	1.95906	1.77374e-07
1502	CD37	4.53984	1.78505e-07
1503	PXDN	1.34448	1.78866e-07
1504	EMP1	1.36618	1.8e-07
1505	MPRIP	1.34896	1.80191e-07
1506	IFI30	-5.53353	1.85298e-07
1507	SNRPN	-1.37116	1.85466e-07
1508	FARP2	1.61723	1.88397e-07
1509	PDZRN3	2.18764	1.89539e-07
1510	TENM2	2.94001	1.89585e-07
1511	AP1M1	1.54981	1.89664e-07
1512	PIM3	2.30584	1.91552e-07
1513	ACP6	-2.36103	1.97513e-07
1514	AL591806.2	-5.65173	1.99755e-07
1515	ATL1	-1.77932	1.99939e-07
1516	LAMC1	1.70018	2.01219e-07
1517	CNRIP1	2.10865	2.02364e-07
1518	GATAD2A	1.60312	2.03065e-07
1519	MARK1	-2.3057	2.0378e-07
1520	EPOP	2.63636	2.07376e-07
1521	ULK1	1.65795	2.11347e-07
1522	TBX2	4.12238	2.12157e-07
1523	AURKAIP1	1.6754	2.18563e-07
1524	RRAGB	-1.97123	2.18563e-07
1525	MECP2	2.19771	2.21697e-07
1526	GAS2L1	2.205	2.28426e-07
1527	DPY19L2	-2.46843	2.30964e-07
1528	H2AJ	1.93581	2.31255e-07
1529	RNF157	-2.64744	2.33477e-07
1530	RPTOR	1.62023	2.33477e-07
1531	KLF4	2.46266	2.38833e-07
1532	NRSN1	-9.2977	2.38833e-07
1533	NUMBL	1.72941	2.38833e-07
1534	FNBP1	1.60827	2.44079e-07
1535	BLACAT1	-8.68744	2.44157e-07
1536	TMCC1	-1.49466	2.48611e-07
1537	MBD6	1.44636	2.49606e-07
1538	RPS6KA5	-2.2454	2.50551e-07
1539	GNA11	1.80101	2.53574e-07
1540	CERS4	-2.58066	2.54465e-07
1541	PKMYT1	2.96371	2.54465e-07
1542	MMP24OS	1.50712	2.56324e-07
1543	MDC1	1.55995	2.58742e-07
1544	SHROOM3	-1.84663	2.63258e-07
1545	ARL2-SNX15	8.86887	2.63592e-07
1546	NME4	1.43156	2.63592e-07
1547	TFDP2	-1.76316	2.64298e-07
1548	NDE1	1.77501	2.64647e-07
1549	CLN5	-1.47143	2.71829e-07
1550	ADAMTS12	1.34967	2.71983e-07
1551	RABL6	1.45183	2.76635e-07
1552	JAK3	2.37554	2.78412e-07
1553	TCOF1	1.63259	2.78412e-07
1554	ARF1	1.36191	2.80315e-07
1555	CDYL2	1.87717	2.80367e-07
1556	SNCA	-6.2028	2.81246e-07
1557	PAK6	-7.15339	2.816e-07
1558	TYW1	1.52844	2.81608e-07
1559	CPTP	1.88062	2.92e-07
1560	NECAB1	3.55161	2.96387e-07
1561	STMN4	-8.23226	2.96387e-07
1562	NUBP2	1.7304	2.98654e-07
1563	CYGB	3.33436	2.99266e-07
1564	RIMKLA	-3.21412	3.10263e-07
1565	PKIG	1.57036	3.17907e-07
1566	PNMA8C	-3.21287	3.24002e-07
1567	RNF144B	2.12212	3.30502e-07
1568	MAGI2	-2.13749	3.37725e-07
1569	NAV2	1.83187	3.37725e-07
1570	TSHZ1	1.71487	3.38118e-07
1571	INF2	1.85582	3.4021e-07
1572	ETV1	-3.14184	3.43782e-07
1573	DLGAP4	1.67738	3.49627e-07
1574	SYMPK	1.34718	3.50152e-07
1575	TSR3	1.47998	3.53906e-07
1576	WNT5B	2.29638	3.62225e-07
1577	KRT34	6.9614	3.62478e-07
1578	LATS2	1.41818	3.62503e-07
1579	PDE4A	1.87486	3.62809e-07
1580	ENO1	1.60691	3.65026e-07
1581	GPR137C	-2.24665	3.65635e-07
1582	DIAPH2	1.76979	3.66074e-07
1583	IRX1	8.42328	3.75608e-07
1584	DBNL	1.30924	3.82273e-07
1585	PTPRZ1	-7.12929	3.86752e-07
1586	ATP2B4	1.55917	3.8768e-07
1587	SERP1	1.2972	3.8768e-07
1588	TTLL12	1.6211	4.01921e-07
1589	OGFR	1.58652	4.02044e-07
1590	AL049650.1	5.11904	4.04836e-07
1591	TCEAL1	-1.80837	4.07114e-07
1592	BEAN1	-4.56318	4.19253e-07
1593	DLX5	-6.38106	4.19446e-07
1594	BST2	-4.25412	4.19505e-07
1595	RIT1	-1.51415	4.26355e-07
1596	FOXO1	-2.43048	4.2891e-07
1597	RPS15	1.43925	4.46658e-07
1598	IGF2BP2	1.44007	4.65372e-07
1599	MICAL1	1.50401	4.67189e-07
1600	TMEM132D	2.61977	4.67552e-07
1601	SYT14	-2.79332	4.70444e-07
1602	PPP1R9B	1.40017	4.71081e-07
1603	THOP1	1.8614	4.73358e-07
1604	AC005258.1	8.72914	4.74217e-07
1605	ZP4	-9.29611	4.74217e-07
1606	APCDD1	2.07228	4.77197e-07
1607	ADAM19	1.58927	4.80692e-07
1608	PELP1	1.51433	4.81897e-07
1609	CA13	-2.9775	4.83281e-07
1610	MKRN3	-3.4286	4.90755e-07
1611	SLC6A6	1.62027	4.9378e-07
1612	SYBU	-2.92814	4.96037e-07
1613	AHCYL2	-1.97637	5.00166e-07
1614	MRPS27	1.3978	5.01866e-07
1615	BDKRB1	8.77223	5.02998e-07
1616	TDRD7	-1.96217	5.11724e-07
1617	BACH1	1.8459	5.13961e-07
1618	IGSF11	-6.18923	5.14471e-07
1619	LITAF	-1.51206	5.29564e-07
1620	TWIST2	2.7735	5.32116e-07
1621	PIEZO1	1.50556	5.39464e-07
1622	SNX8	1.92399	5.41299e-07
1623	OSBPL6	-1.78684	5.49481e-07
1624	ADCY7	2.10428	5.53578e-07
1625	NPHP3-ACAD11	-2.6499	5.53804e-07
1626	PHRF1	1.73795	5.58697e-07
1627	DOHH	2.40157	5.59037e-07
1628	SLC1A5	1.77391	5.66292e-07
1629	FP565260.2	8.71368	5.69329e-07
1630	AXIN1	1.56155	5.69842e-07
1631	PSMF1	1.46696	5.69959e-07
1632	DET1	1.87669	5.70463e-07
1633	KAT2B	-1.74882	5.74431e-07
1634	NR1H2	1.55684	5.74782e-07
1635	TMEM135	-1.84873	5.79914e-07
1636	FIGN	-2.70111	5.89156e-07
1637	ITFG1	-1.32124	5.92714e-07
1638	DMPK	1.80384	5.9703e-07
1639	BCKDK	1.53714	5.99104e-07
1640	TBC1D24	1.70319	5.99104e-07
1641	TRAPPC6B	-1.35728	6.10957e-07
1642	SH3RF1	1.7325	6.13805e-07
1643	SLC31A2	-3.11697	6.18195e-07
1644	SLC27A6	-4.31588	6.27741e-07
1645	SLC18A3	-8.50631	6.29132e-07
1646	ARHGEF17	1.31601	6.31842e-07
1647	KCNK6	2.25983	6.65189e-07
1648	EEF2	1.49289	6.74097e-07
1649	ZBTB7A	1.68521	6.7551e-07
1650	PITPNM3	-2.41833	6.76325e-07
1651	Z83844.1	8.87064	6.81324e-07
1652	BZW1	1.39064	6.83035e-07
1653	STXBP5	1.66615	6.89314e-07
1654	ARFGAP1	1.40512	6.94759e-07
1655	LHX6	-5.56925	6.95909e-07
1656	CLDN2	-4.87414	6.98318e-07
1657	ATN1	1.42888	7.01662e-07
1658	CANT1	1.46316	7.0553e-07
1659	AC011448.1	3.53678	7.09879e-07
1660	EPS8L2	-1.73681	7.09879e-07
1661	DDR2	1.42092	7.15357e-07
1662	MEX3D	1.95255	7.22887e-07
1663	AP3S2	-1.48792	7.23569e-07
1664	NPIPB3	1.6476	7.26511e-07
1665	PTBP1	1.58314	7.30956e-07
1666	YIF1B	1.48142	7.32587e-07
1667	IFI27	-2.84193	7.40035e-07
1668	ABCA12	-4.47997	7.63638e-07
1669	ANKRD11	1.44628	7.80473e-07
1670	CDT1	2.65443	7.83649e-07
1671	IL18	-4.04439	7.85347e-07
1672	ZNF883	-3.19656	7.97809e-07
1673	ACTG2	2.60466	8.03353e-07
1674	ATP6V0C	1.64204	8.0502e-07
1675	FRMD8	1.46959	8.13636e-07
1676	STAMBP	-1.37184	8.42953e-07
1677	ZNF396	-3.06348	8.59013e-07
1678	CCNF	2.67546	8.61172e-07
1679	FAM234A	1.40336	8.74729e-07
1680	CENPB	1.6715	8.94143e-07
1681	ATG4A	-1.88568	9.01599e-07
1682	SNX33	1.4133	9.11265e-07
1683	DNER	-6.81292	9.23681e-07
1684	GGT1	-3.74662	9.29584e-07
1685	ZNF33A	-1.53937	9.35826e-07
1686	FNDC10	3.17017	9.51962e-07
1687	ALDH16A1	2.7664	9.92155e-07
1688	GALNT5	-2.50493	1.00657e-06
1689	NUTM2A	8.60979	1.00963e-06
1690	CHST15	-3.1514	1.00986e-06
1691	FAM180A	4.34846	1.01869e-06
1692	CORO2A	-2.33289	1.02651e-06
1693	MT-ND4L	1.25118	1.02651e-06
1694	LPAR4	-3.26586	1.0283e-06
1695	PTGR2	-2.23726	1.03341e-06
1696	MOB3A	1.39825	1.04414e-06
1697	SSX2IP	-1.70492	1.06234e-06
1698	BDKRB2	3.63336	1.07143e-06
1699	ZNF300	-1.67422	1.07543e-06
1700	JCAD	1.83449	1.08405e-06
1701	ZNF497	3.03071	1.09474e-06
1702	NOC4L	1.86035	1.1095e-06
1703	SRL	4.48411	1.12027e-06
1704	PIGQ	1.4805	1.12485e-06
1705	ATL3	1.30383	1.1314e-06
1706	CHMP4C	-3.36285	1.13596e-06
1707	TMEM250	1.51115	1.13757e-06
1708	SVEP1	4.22215	1.13983e-06
1709	UACA	2.48613	1.14089e-06
1710	BOP1	1.74094	1.14188e-06
1711	AL136295.12	5.38105	1.14536e-06
1712	FLYWCH1	1.7052	1.14536e-06
1713	SFRP1	-2.52467	1.14938e-06
1714	H2BC12	-1.97009	1.1591e-06
1715	CASQ2	5.66355	1.16664e-06
1716	ATG9B	5.3601	1.17115e-06
1717	SP9	-5.69341	1.17355e-06
1718	RPL13	1.51536	1.17801e-06
1719	SLC51A	4.03684	1.18309e-06
1720	HEPACAM	-8.65607	1.18374e-06
1721	ARHGEF10	1.40825	1.19779e-06
1722	AC245049.1	1.84585	1.19931e-06
1723	RHOBTB2	1.60194	1.21109e-06
1724	CKAP2L	2.47548	1.21301e-06
1725	PTGFR	2.58909	1.23047e-06
1726	KMT2B	1.47912	1.24029e-06
1727	CITED1	-5.1021	1.25014e-06
1728	AKT1	1.50136	1.254e-06
1729	RPL39L	2.29307	1.26427e-06
1730	IP6K2	-1.43363	1.27366e-06
1731	RHOT2	1.42436	1.27573e-06
1732	HOOK1	-5.89136	1.27804e-06
1733	UHRF1	1.8105	1.28289e-06
1734	KLHL17	1.94413	1.28706e-06
1735	EPHA1	5.41007	1.29899e-06
1736	MAP1LC3B2	1.88932	1.29899e-06
1737	MRPS36	1.978	1.31378e-06
1738	TMEM140	5.64437	1.31494e-06
1739	TRIM58	-3.29338	1.31496e-06
1740	RUVBL2	1.61194	1.32465e-06
1741	METTL26	1.88015	1.35668e-06
1742	MTRNR2L6	-1.5609	1.36303e-06
1743	SLC18B1	-2.36191	1.3784e-06
1744	CHRM3	-3.22307	1.3852e-06
1745	FAM189A2	-4.08892	1.3852e-06
1746	CHN1	-2.58029	1.38703e-06
1747	MBIP	-1.53592	1.39733e-06
1748	HAP1	-3.79495	1.39782e-06
1749	AC058822.1	8.51272	1.41175e-06
1750	ASPH	1.50325	1.42806e-06
1751	DNAJB9	-1.74568	1.42806e-06
1752	SERTAD2	1.36781	1.42965e-06
1753	NALCN	-2.21773	1.46449e-06
1754	CDR1	8.49287	1.46874e-06
1755	TSPAN18	2.83223	1.47308e-06
1756	GNPNAT1	1.32835	1.47383e-06
1757	IRF1	1.91988	1.47531e-06
1758	ARHGAP20	3.87737	1.47658e-06
1759	CCNK	1.30947	1.51376e-06
1760	EIF2AK3	-1.43993	1.52439e-06
1761	MFSD10	1.49425	1.53307e-06
1762	ZNF213	1.799	1.56942e-06
1763	MYOF	1.38829	1.57279e-06
1764	MAEL	-8.35022	1.57766e-06
1765	TNFSF10	-3.8726	1.57836e-06
1766	CBX4	1.79116	1.58077e-06
1767	SH3GL1	1.44196	1.60016e-06
1768	SMIM11B	2.56114	1.61644e-06
1769	ING4	-1.58795	1.63248e-06
1770	CAD	1.29623	1.63779e-06
1771	GLDC	-2.76212	1.64434e-06
1772	ST8SIA4	-3.19006	1.65019e-06
1773	MTHFD2L	-2.0456	1.67415e-06
1774	AL513523.9	8.04439	1.68377e-06
1775	RAB43	2.4851	1.69314e-06
1776	FSTL1	1.50486	1.69553e-06
1777	MOAP1	-1.52601	1.70118e-06
1778	P4HB	1.29374	1.70192e-06
1779	PPFIA3	2.14977	1.70615e-06
1780	NTHL1	1.97832	1.71576e-06
1781	DOCK7	2.82892	1.71946e-06
1782	SERP2	-3.05907	1.71946e-06
1783	ARHGAP1	1.35452	1.72202e-06
1784	MYADM	1.7338	1.75917e-06
1785	C3orf80	-4.8096	1.7602e-06
1786	KCNJ13	-8.32345	1.79583e-06
1787	EFHC1	-2.02821	1.80684e-06
1788	PTGS1	9.30887	1.88478e-06
1789	CFAP410	2.4714	1.88722e-06
1790	MED15	1.50979	1.89717e-06
1791	DYRK2	1.40844	1.90382e-06
1792	ETFRF1	-1.6965	1.91563e-06
1793	NHS	-1.43387	1.92658e-06
1794	ZNF226	-1.50666	1.94627e-06
1795	POLE	1.89409	1.95459e-06
1796	XYLT2	2.62119	1.9589e-06
1797	PPP1CB	-1.26527	2.02389e-06
1798	ALG12	1.55665	2.04236e-06
1799	HECTD2	-1.53913	2.04236e-06
1800	DEUP1	-4.82204	2.05228e-06
1801	SMARCD3	1.77672	2.05976e-06
1802	ZFHX3	1.72489	2.06027e-06
1803	SCX	-3.4534	2.06142e-06
1804	ARL15	-1.76262	2.06322e-06
1805	CBWD1	-1.4577	2.06443e-06
1806	INPP4B	-3.32935	2.10937e-06
1807	PLOD1	1.34404	2.12535e-06
1808	PRTFDC1	-1.61788	2.12881e-06
1809	ABL1	1.20754	2.1364e-06
1810	RGL4	6.30578	2.13901e-06
1811	HSF1	1.63436	2.13982e-06
1812	SAMD9L	-2.02221	2.16603e-06
1813	NFASC	-2.68848	2.20869e-06
1814	CRLF1	-2.51825	2.21947e-06
1815	GPR176	1.44732	2.21947e-06
1816	UCK2	1.39151	2.24806e-06
1817	RASSF1	1.83963	2.27074e-06
1818	FOXL1	2.63881	2.27679e-06
1819	SEMA7A	2.22273	2.32574e-06
1820	TPI1	1.54675	2.33715e-06
1821	SELENOM	1.58007	2.34223e-06
1822	IPO4	1.39334	2.35682e-06
1823	PVR	1.28417	2.3659e-06
1824	AC017083.3	3.89674	2.3712e-06
1825	LMBRD1	-1.36312	2.37374e-06
1826	NOD1	2.10251	2.38908e-06
1827	C7orf50	1.46855	2.40569e-06
1828	MAN1C1	-2.99861	2.45966e-06
1829	PCSK9	-2.57008	2.48255e-06
1830	MT1E	2.68107	2.51384e-06
1831	PITPNM2	1.96573	2.52075e-06
1832	BRINP1	-4.93532	2.56716e-06
1833	HS3ST3A1	-2.81394	2.56716e-06
1834	SRSF1	1.18507	2.56716e-06
1835	PTGDS	-4.81038	2.5673e-06
1836	HAS2	2.38457	2.59995e-06
1837	PTOV1	1.30021	2.60483e-06
1838	TDRKH	-1.83504	2.62783e-06
1839	MCC	-2.43627	2.65282e-06
1840	VXN	-7.2673	2.65282e-06
1841	MDGA1	-1.66893	2.65484e-06
1842	BAHCC1	2.33294	2.6767e-06
1843	AC245175.2	-8.86931	2.6816e-06
1844	CHPT1	-1.49187	2.68944e-06
1845	CDR2L	1.37761	2.70708e-06
1846	IQCJ-SCHIP1	-1.50707	2.70835e-06
1847	CCDC125	-1.91726	2.71604e-06
1848	PAK4	1.78204	2.74079e-06
1849	MROH8	2.43502	2.7441e-06
1850	EIF2S3B	4.62588	2.75585e-06
1851	TAC3	-8.22027	2.75585e-06
1852	SAPCD2	3.23403	2.81392e-06
1853	SQLE	-1.69326	2.83073e-06
1854	ETV7	-4.06956	2.8526e-06
1855	RECQL4	2.05325	2.85328e-06
1856	ESPNL	7.06095	2.8558e-06
1857	PLEC	2.38889	2.8558e-06
1858	C5orf63	-2.98422	2.86399e-06
1859	NLGN1	-2.21942	2.86889e-06
1860	EIF5A	1.73112	2.87496e-06
1861	VASP	1.8652	2.90421e-06
1862	MRPL55	1.70253	2.9247e-06
1863	POM121	1.3733	2.9247e-06
1864	LEF1	-3.01512	2.95862e-06
1865	MANSC1	-2.68837	2.96749e-06
1866	ADPRH	-2.04494	2.96858e-06
1867	SHCBP1	2.46955	3.00237e-06
1868	DCBLD2	-1.28182	3.0342e-06
1869	PTPN23	1.36788	3.03646e-06
1870	RHOG	1.66293	3.06234e-06
1871	SYNM	-2.38343	3.06234e-06
1872	DIP2B	-1.56912	3.07858e-06
1873	ITPRIP	1.36091	3.08497e-06
1874	SCAMP5	-1.88775	3.08586e-06
1875	PYCR3	1.81216	3.14627e-06
1876	MARK4	1.31466	3.15783e-06
1877	BAZ2B	-1.7207	3.16494e-06
1878	FDFT1	-1.68586	3.2083e-06
1879	RBM42	1.47432	3.2083e-06
1880	MFSD12	1.45468	3.23645e-06
1881	E2F5	-1.76236	3.24503e-06
1882	GNB4	1.28588	3.27251e-06
1883	FUCA1	-1.87477	3.29313e-06
1884	PML	1.48077	3.38441e-06
1885	IFITM3	1.63701	3.43904e-06
1886	CTIF	1.56462	3.46843e-06
1887	KIT	-2.3924	3.50826e-06
1888	FAM160B2	1.33545	3.51319e-06
1889	ALPK3	-2.53541	3.54443e-06
1890	TMEM214	1.25911	3.56166e-06
1891	KCTD20	1.48229	3.57662e-06
1892	EPHB4	1.49355	3.57876e-06
1893	PCDHGC4	-2.59935	3.60794e-06
1894	GINS3	1.84296	3.61012e-06
1895	AC012254.2	1.9431	3.63722e-06
1896	MAF	-2.56884	3.69014e-06
1897	ZMIZ1	1.32835	3.69014e-06
1898	FAM20C	1.35877	3.69253e-06
1899	GMPR	-2.48888	3.70671e-06
1900	GBF1	1.37469	3.78611e-06
1901	SHANK3	2.09868	3.90797e-06
1902	ARRDC2	2.13165	3.95718e-06
1903	PRKCQ	-4.46384	3.97201e-06
1904	ANO1	-3.61547	3.98056e-06
1905	KDM4B	1.35123	3.98927e-06
1906	AK7	-3.74237	4.00997e-06
1907	HOXD9	8.31755	4.05447e-06
1908	PER1	1.72888	4.06322e-06
1909	TBC1D9B	1.23932	4.07242e-06
1910	MICALL1	1.27658	4.09353e-06
1911	CTXND1	-5.59144	4.10838e-06
1912	SLC38A4	6.54188	4.10838e-06
1913	IFNAR2	-1.48074	4.11053e-06
1914	CEP131	1.93235	4.11396e-06
1915	ARHGAP11A	2.22362	4.13952e-06
1916	CDC42EP3	1.15838	4.21731e-06
1917	DIO2	-3.06245	4.24195e-06
1918	SLC19A1	2.25036	4.31813e-06
1919	MICAL2	1.22852	4.32343e-06
1920	ELOB	1.31669	4.3693e-06
1921	SAR1A	1.35303	4.43742e-06
1922	GASK1B	-5.7931	4.51415e-06
1923	HLA-DRB1	-4.54788	4.53e-06
1924	GPD1L	-1.52865	4.5382e-06
1925	WASF2	1.20939	4.54342e-06
1926	RBP7	-5.31795	4.64303e-06
1927	DPP7	1.38016	4.7305e-06
1928	COL18A1	-1.84924	4.73971e-06
1929	ACD	1.81719	4.74715e-06
1930	EIF1AX	1.23385	4.75796e-06
1931	SLITRK6	-5.17006	4.76451e-06
1932	TRIM28	1.4447	4.79397e-06
1933	TRIOBP	1.59639	4.807e-06
1934	TCEAL5	-5.76582	4.81841e-06
1935	CDHR1	-4.29082	4.87387e-06
1936	SH3GL2	-8.05152	4.87901e-06
1937	ARL2	1.33632	4.9449e-06
1938	GUCY1A2	-2.94577	4.97602e-06
1939	GAK	1.31204	5.0086e-06
1940	FGF14	4.62694	5.01568e-06
1941	CHRM2	7.80196	5.03769e-06
1942	ANAPC11	1.34362	5.04882e-06
1943	CCDC14	-1.45414	5.06556e-06
1944	H2AX	2.37328	5.11389e-06
1945	LRRC59	1.44909	5.1256e-06
1946	ZNF680	-1.7845	5.27348e-06
1947	MAL2	-8.22618	5.37155e-06
1948	CRB1	-4.36864	5.39565e-06
1949	UBXN2B	-1.41962	5.39565e-06
1950	MRPL33	-1.44934	5.44007e-06
1951	RNF26	1.78858	5.44007e-06
1952	RNF13	-1.39026	5.46146e-06
1953	PCDHGB6	-1.88566	5.52308e-06
1954	ALX3	8.21336	5.53269e-06
1955	VSIR	3.32952	5.53314e-06
1956	ADGRB3	-3.08339	5.53359e-06
1957	R3HDM4	1.43168	5.57183e-06
1958	XPO6	1.17491	5.60584e-06
1959	TCF3	1.35844	5.65212e-06
1960	PIAS3	1.22407	5.65239e-06
1961	PPARA	1.9087	5.70185e-06
1962	ASF1A	-1.33837	5.7129e-06
1963	FOXC1	2.19749	5.74816e-06
1964	C1QL1	-2.83674	5.78249e-06
1965	SNAI2	1.42098	5.81475e-06
1966	AKAP12	1.36579	5.82274e-06
1967	WIZ	1.35602	5.83599e-06
1968	BCL2L11	-1.59652	5.85118e-06
1969	TIPIN	1.81336	5.85118e-06
1970	MXD3	2.46157	5.91054e-06
1971	LARP6	1.53685	5.92651e-06
1972	LRP1	1.52445	5.92651e-06
1973	RAB20	2.687	5.94789e-06
1974	IRF2BP1	1.55641	5.95243e-06
1975	CDK2AP2	1.39636	5.99378e-06
1976	DNAJB5	-1.38929	5.99861e-06
1977	CD93	6.51559	6.01453e-06
1978	GTPBP6	1.45099	6.11676e-06
1979	ADAMTS17	-3.72405	6.14275e-06
1980	CORIN	2.90923	6.14275e-06
1981	LENG8	1.8083	6.14275e-06
1982	VAV2	-1.3944	6.2107e-06
1983	ZNF608	-2.07096	6.24147e-06
1984	ECSIT	1.65518	6.34955e-06
1985	ERVMER34-1	-3.17761	6.35093e-06
1986	JADE3	1.47645	6.38108e-06
1987	GLB1L2	-3.76628	6.46223e-06
1988	RPUSD1	2.00031	6.5878e-06
1989	SCAMP4	1.40785	6.61276e-06
1990	DLL1	-3.43954	6.66756e-06
1991	TMSB4Y	-3.28401	6.67868e-06
1992	TNFRSF10B	-1.15416	6.67868e-06
1993	ZNF521	-2.52448	6.72557e-06
1994	GALNT13	-5.10914	6.73405e-06
1995	CERS6	-1.59412	6.86805e-06
1996	SEC23IP	1.2719	6.94033e-06
1997	TMEM68	-1.56688	6.95091e-06
1998	MRAS	1.37473	6.95362e-06
[truncated: 18,115 more rows]

## Sheet: Fibroblast_to_Cardiomyocyte
	resid	log2FoldChange	padj
0	FABP3	-9.55396	0
1	HSPB7	-6.93724	0
2	MYH7	-11.529	0
3	MYL2	-10.4155	0
4	TNNC1	-9.21588	0
5	GREM1	13.3854	1.48842e-303
6	ACTC1	-6.94737	3.25694e-270
7	TMOD1	-7.99435	5.49341e-254
8	UNC45B	-8.99914	2.81727e-234
9	NEBL	-12.2405	2.25273e-226
10	SLC7A11	9.38381	1.22632e-211
11	PLEKHA7	-9.61781	1.25355e-208
12	CCDC141	-11.1205	3.34467e-203
13	THBS1	5.76092	5.74669e-187
14	MYOZ2	-8.36235	3.47431e-184
15	RRAGD	-7.86168	4.60058e-184
16	STRIP2	-6.25896	9.10531e-184
17	MYLK3	-8.27606	1.35286e-177
18	ACTG2	8.56038	4.44084e-175
19	ADCY5	-8.84843	1.91131e-168
20	TBX20	-8.66423	1.02113e-167
21	RCN3	6.19354	7.95337e-167
22	EDIL3	5.4348	4.18782e-163
23	GPRIN3	-10.2725	2.42709e-161
24	TECRL	-11.8513	8.64483e-159
25	FGF12	-13.7051	1.86464e-156
26	TNC	6.85545	4.61599e-156
27	KCNG1	8.53321	2.59145e-153
28	PARM1	-8.10236	5.08792e-153
29	NNMT	9.13243	2.19029e-152
30	MTUS2	-9.21412	4.51278e-150
31	KLHL13	-8.1713	6.1793e-150
32	IGSF9B	-8.16966	1.56931e-148
33	PKP2	-10.1587	1.92986e-148
34	GLIPR1	5.83929	1.18089e-147
35	CTNNA3	-10.8244	1.3892e-147
36	PROX1	-8.0372	1.13805e-144
37	WNK2	-10.8094	3.85482e-144
38	PLN	-11.2693	6.63655e-143
39	BASP1	5.67275	3.63672e-141
40	TRIM55	-8.89757	9.6723e-139
41	NCAM1	-5.63588	6.0938e-138
42	INHBA	7.10895	1.59894e-135
43	CA12	6.57389	3.60208e-135
44	TNNT2	-11.1611	3.03672e-132
45	RCAN2	-6.12604	1.67028e-130
46	CREB3L1	5.45521	7.00824e-130
47	TNNI1	-8.09797	8.16789e-130
48	TKT	4.79854	6.94487e-129
49	MLIP	-9.41289	1.39667e-128
50	FRMD5	-9.46754	6.93868e-126
51	C7	-12.8049	2.8214e-125
52	APLNR	-7.38046	2.30926e-124
53	CCBE1	5.75686	1.65048e-121
54	RCSD1	-7.33069	4.87567e-121
55	CD248	5.0898	1.74196e-119
56	SPHKAP	-9.87849	3.74153e-119
57	ARL4C	5.79493	3.1585e-116
58	PAIP2B	-7.14478	4.66743e-116
59	PIK3R1	-4.41685	1.5874e-115
60	SERPINE1	9.55732	1.74016e-115
61	FHOD3	-6.31843	1.75574e-115
62	RETREG1	-8.61669	1.44572e-114
63	CLGN	-8.15084	6.39583e-114
64	EEF1A2	-6.74692	3.14761e-113
65	CORIN	-5.47698	4.3702e-113
66	LMOD2	-8.56436	2.28027e-112
67	GJA5	-8.80916	6.57835e-112
68	SMPX	-10.2108	1.86702e-111
69	AC104389.6	-9.8293	7.78873e-111
70	APOBEC2	-7.45219	9.58262e-111
71	PECAM1	-8.62033	2.17611e-110
72	ARSJ	5.79138	2.29238e-110
73	MYL7	-15.4469	2.32434e-110
74	SLC27A6	-10.7666	1.32805e-109
75	KDR	-6.88634	2.35183e-109
76	SMYD1	-9.88078	1.17592e-108
77	PPARGC1A	-8.86533	5.72564e-108
78	SPHK1	6.18725	6.61775e-108
79	NPNT	-7.03566	8.78202e-108
80	CKMT2	-9.92572	2.64181e-107
81	COL6A6	-6.64801	4.40345e-107
82	FSD2	-7.51298	5.81464e-107
83	KCNJ2	-6.96231	1.58283e-106
84	SPOCD1	10.7587	5.96336e-106
85	EPB41L4A	-5.0483	1.15142e-105
86	CD34	-7.91257	4.14981e-105
87	LOXL2	4.8979	6.43707e-105
88	PRSS23	5.82692	2.1029e-104
89	SPARCL1	-7.96181	2.71606e-104
90	ERBB4	-10.0052	7.30628e-103
91	LPL	-11.536	2.69156e-102
92	COX7A1	-6.18647	4.62653e-102
93	G6PD	4.68958	1.12097e-101
94	PRND	-6.75425	1.66472e-101
95	CDH5	-8.76099	2.19461e-101
96	CSRP3	-9.90359	3.98395e-101
97	WNT5A	5.00059	3.98395e-101
98	B4GALNT3	-10.494	1.29372e-100
99	COL8A1	7.62406	2.05541e-100
100	RBPMS2	-6.78567	1.64556e-99
101	RIPOR2	-5.33431	1.86559e-99
102	STYXL2	-7.25247	2.35905e-99
103	CASQ2	-7.64091	3.8687e-99
104	CACNB2	-5.85639	8.14369e-98
105	MVP	4.83086	9.03666e-98
106	PGM5	-6.61419	1.47031e-97
107	CXADR	-8.65264	3.5305e-97
108	RAB9B	-5.07779	5.78495e-97
109	CORO6	-4.84387	1.07368e-96
110	SLC8A1	-5.05817	2.35842e-96
111	PTP4A3	-6.50162	2.65247e-96
112	TWIST1	5.7324	1.86777e-95
113	SCRG1	5.28155	2.84409e-95
114	HSPB3	-6.88175	1.50812e-94
115	FITM1	-7.76014	1.6697e-94
116	KCNH2	-8.5045	7.68002e-94
117	PLCL1	-5.82758	7.89588e-94
118	TRIM63	-10.4003	1.28003e-93
119	EPHA5	5.1074	1.33284e-93
120	MYH9	4.23931	1.42929e-93
121	NFATC4	4.00371	1.77766e-93
122	CAVIN2	-6.80022	1.84393e-93
123	FKBP10	4.65704	6.15819e-93
124	MMP15	-5.12791	1.89342e-92
125	THBS4	-5.83718	5.57093e-92
126	GAB1	-4.41297	1.17326e-91
127	FSTL3	5.39545	7.63231e-91
128	HBG2	-8.7327	6.60694e-90
129	NKX2-5	-8.12984	8.12526e-89
130	ADPRHL1	-5.82755	1.41037e-88
131	TAFA5	8.91888	6.18303e-88
132	MXRA8	5.2094	8.61325e-87
133	A2M	-7.87947	6.39385e-86
134	DSC2	-9.92778	8.62442e-86
135	TAGLN	5.68349	1.07297e-85
136	EMCN	-6.48319	1.79175e-85
137	S100A11	4.03818	3.37709e-85
138	FRMD6	5.01026	5.33805e-85
139	CPVL	-7.1584	8.54244e-85
140	VASN	5.45326	1.17107e-84
141	KIF21A	-4.72881	2.27489e-84
142	ACTB	3.7151	2.35935e-84
143	TCAP	-7.81662	3.6962e-84
144	PRKAR2B	-4.71227	3.21027e-83
145	LASP1	3.9461	4.33171e-83
146	RAPGEF5	-9.22151	7.39896e-83
147	HAND2	-11.7237	7.4788e-83
148	ACTN2	-8.13463	1.05193e-82
149	ASB2	-7.79905	1.92894e-82
150	GPC3	-5.15127	3.12946e-82
151	SDC2	4.46393	3.17097e-82
152	AMY2B	-5.59983	3.33089e-82
153	RUNX1	4.53422	4.86154e-82
154	ATP1B1	-3.95124	1.90315e-81
155	TLCD4	-6.48747	2.78383e-81
156	MYH7B	-6.4095	1.0865e-80
157	HAS2	4.11891	1.39674e-80
158	FREM1	-7.91495	2.51289e-80
159	ACAN	9.95029	3.01369e-80
160	MYOM1	-7.26314	8.29675e-80
161	NMRK2	-7.77245	1.13108e-79
162	MYL3	-9.65283	1.1499e-79
163	PHACTR1	-6.55176	2.1447e-79
164	IL33	-7.54359	3.45937e-79
165	MYO18B	-8.40876	3.57407e-79
166	TBC1D4	-3.63189	1.35871e-78
167	OSMR	3.74862	2.59351e-78
168	CHAC1	8.4822	5.88688e-78
169	MECOM	-5.42892	1.98085e-77
170	HBA2	-8.45785	9.15255e-77
171	ECHDC2	-4.32845	9.61275e-77
172	FLNA	4.38681	1.2285e-76
173	LMOD1	4.86492	1.76164e-76
174	ACTN1	3.48168	2.26729e-76
175	MYL4	-8.22124	2.37347e-76
176	MITF	-5.02224	4.83351e-76
177	KLHL31	-7.59304	2.51363e-75
178	CPT1B	-5.99618	2.68612e-75
179	ANO5	-8.98337	7.21578e-75
180	COBL	-7.93911	9.90422e-75
181	TNIK	-4.95997	3.69899e-74
182	USP2	-5.83532	3.90254e-74
183	ADGRF5	-6.36355	5.26949e-73
184	POPDC2	-9.57025	5.85536e-73
185	ESAM	-7.46391	1.01724e-72
186	GMPR	-5.34092	2.09715e-72
187	NPPA	-14.3888	2.89463e-72
188	HBA1	-7.82747	3.26503e-72
189	SCHIP1	-7.24555	3.77821e-72
190	SRL	-6.93649	3.99175e-72
191	SELENOP	-7.04358	1.08693e-71
192	PSAT1	6.75397	1.38642e-71
193	SPP1	-6.27475	6.13942e-71
194	CARS1	3.5956	2.17797e-70
195	DIPK2B	-7.05234	3.98397e-70
196	GLI2	4.57304	4.44896e-70
197	MMP14	3.49016	4.86639e-70
198	TGM2	-6.97201	6.95878e-70
199	PCK2	5.86345	7.29439e-70
200	ADAM11	-7.29232	8.824e-70
201	TPM4	3.73517	8.94952e-70
202	PRRX2	7.69781	4.31744e-69
203	ITGA11	6.52491	4.88662e-69
204	TBX15	6.81483	1.31648e-68
205	CEP170B	5.28552	1.65941e-68
206	ALPK3	-7.71617	5.87335e-68
207	FILIP1	-7.89197	6.49969e-68
208	TTN	-7.51896	1.08995e-67
209	REEP1	-5.6121	1.25968e-67
210	ZNF469	5.27548	4.15206e-67
211	TXLNB	-7.55079	4.28645e-67
212	ACE2	-8.78396	8.76804e-67
213	DGLUCY	-3.77489	1.64215e-66
214	XPO4	-3.21496	3.29386e-66
215	CELSR1	-6.0749	5.67152e-66
216	PRKAA2	-4.63449	1.32908e-65
217	ALDH1L2	7.08179	2.23806e-65
218	TCF21	-9.7472	2.38802e-65
219	IL17RD	-4.41722	2.65895e-65
220	PDE3B	-5.51105	5.02798e-65
221	RIMKLA	-6.35211	6.74824e-65
222	ALDH1A2	-9.11222	1.28646e-64
223	CKAP4	3.11729	1.61021e-64
224	VWF	-8.5161	1.71207e-64
225	PLPPR4	5.81545	1.74396e-64
226	PPP1R14C	-6.69601	2.03903e-64
227	C12orf75	6.13773	4.79409e-64
228	SPTB	-4.37224	6.14025e-64
229	ATP1B2	-8.18795	7.62893e-64
230	PDLIM7	3.43802	1.45315e-63
231	HRH2	-8.0442	1.67333e-63
232	PNCK	-7.10862	1.94358e-63
233	FIGN	-4.32747	3.43192e-63
234	S100A6	3.73388	6.7593e-63
235	PHLDA3	4.34935	7.56709e-63
236	BMP5	-11.684	9.04748e-63
237	FGF18	-8.73299	1.03782e-62
238	COL6A1	4.56635	1.81125e-62
239	EPHA7	-5.8593	2.71319e-62
240	SFRP1	-6.85575	3.43308e-62
241	RNASE1	-7.3105	3.4844e-62
242	FPGT-TNNI3K	-6.66135	1.15475e-61
243	CAVIN4	-4.69061	1.18394e-61
244	CSMD2	6.36258	4.34666e-61
245	LMOD3	-7.9335	5.61512e-61
246	SLCO3A1	-3.93267	5.74304e-61
247	MDH1	-3.39192	6.28146e-61
248	ACTG1	3.60883	6.36644e-61
249	EIF4EBP1	3.98434	6.81029e-61
250	LPAR3	-7.69703	8.83853e-61
251	LZTS1	3.8937	1.52989e-60
252	PLEKHG4	5.07534	3.96575e-60
253	SLC6A9	4.92887	2.14845e-59
254	TRIL	-5.12551	2.1581e-59
255	SLC7A5	7.13889	3.34087e-59
256	RYR2	-13.6614	5.5272e-59
257	NQO1	6.05313	6.42293e-59
258	MB	-9.25549	6.48149e-59
259	MICAL1	4.53214	6.57115e-59
260	HAPLN3	4.90823	7.07839e-59
261	GCNT2	-6.503	7.15518e-59
262	PKIA	-5.13342	7.77732e-59
263	OGN	-6.41796	8.23589e-59
264	SH3BGRL3	4.6653	1.19628e-58
265	AC104389.5	-6.03666	2.04465e-58
266	RRAS	3.46196	2.41028e-58
267	CORO1C	2.88265	2.58279e-58
268	PLOD3	3.07081	3.2236e-58
269	ETV1	-7.56564	1.42591e-57
270	SPN	-5.33995	1.42591e-57
271	PLXNB3	6.41602	2.12334e-57
272	P3H3	3.41239	2.35912e-57
273	IGFBP2	3.47136	2.62456e-57
274	P4HB	3.10579	2.73508e-57
275	C10orf71	-8.66586	3.42016e-57
276	CYP2J2	-7.17925	5.67629e-57
277	SHE	-6.41554	6.02674e-57
278	COTL1	5.00828	7.66729e-57
279	STC2	5.49518	9.98098e-57
280	PRKCA	3.17415	2.03679e-56
281	ENPP4	-5.52472	2.63453e-56
282	KRT7	10.1348	3.17267e-56
283	TTYH3	2.86707	3.82526e-56
284	CSRP1	4.33598	3.89739e-56
285	FHL3	3.33681	4.07671e-56
286	GPR176	4.4195	4.41325e-56
287	MPPED2	-10.5848	6.53458e-56
288	FAP	5.41865	1.17991e-55
289	ADAMTS19	-6.85351	1.19571e-55
290	DAAM2	3.4438	1.20086e-55
291	MYDGF	3.16215	1.33303e-55
292	FXYD1	-5.43889	1.33558e-55
293	PRSS35	-4.53998	1.63592e-55
294	COL5A3	4.68107	2.85796e-55
295	OBSCN	-3.77185	3.76942e-55
296	FAM189A2	-8.28785	4.66905e-55
297	ITGA9	-5.85453	4.7317e-55
298	PLVAP	-7.62816	6.34884e-55
299	CDH11	3.87899	6.46274e-55
300	FSCN1	3.10953	7.05568e-55
301	ANPEP	4.65474	1.21763e-54
302	ISOC1	-3.74649	1.34446e-54
303	MRC2	4.07005	1.65077e-54
304	ANK2	-4.72946	1.66114e-54
305	ITGB5	3.43225	1.92972e-54
306	SLC40A1	-5.96528	2.25414e-54
307	TPBG	4.06984	3.07183e-54
308	RAB3B	7.64755	3.4958e-54
309	ITGA8	3.18207	8.89391e-54
310	FN1	5.45102	1.12977e-53
311	FGD5	-4.50289	1.13236e-53
312	XYLT1	5.08331	1.24041e-53
313	SLC5A1	-11.9335	2.04601e-53
314	PPP1R12B	-5.37845	2.26701e-53
315	TRAM2	3.28659	2.59753e-53
316	KCNMA1	8.3157	2.95644e-53
317	LIMCH1	-4.07865	2.99886e-53
318	SLC2A4	-6.11582	3.48679e-53
319	SEMA7A	3.71923	4.53973e-53
320	SELENOM	5.27674	5.37749e-53
321	KCNQ3	-7.92561	8.61264e-53
322	ADSS1	-4.26886	1.76764e-52
323	P3H1	3.06665	2.76031e-52
324	MLF1	-3.56649	2.89126e-52
325	PPARGC1B	-4.78524	3.39244e-52
326	PLCB3	3.11227	4.03075e-52
327	CLIC5	-10.4574	4.0539e-52
328	RRBP1	3.21048	4.2381e-52
329	BVES	-3.82261	4.41864e-52
330	KCNJ5	-7.87351	9.59288e-52
331	PDCD1LG2	7.46881	1.0453e-51
332	ACTR3	2.72981	1.50262e-51
333	STK32B	6.55376	1.77958e-51
334	CHRM2	-4.81782	2.43187e-51
335	ANXA2	3.23424	3.59851e-51
336	LOX	4.65426	3.64007e-51
337	SHOX2	5.93658	3.77875e-51
338	NDRG2	-7.61682	8.27653e-51
339	RBP7	-10.5673	1.06414e-50
340	PIFO	-7.23796	1.0937e-50
341	PCDH12	-7.13142	1.13513e-50
342	PCDH17	-8.60456	1.20569e-50
343	MROH7	-6.9524	1.70323e-50
344	DACH1	-8.56506	1.75203e-50
345	EGLN3	-6.08352	2.17765e-50
346	MAP1A	4.67532	2.7463e-50
347	MARCHF4	7.70349	2.87862e-50
348	GPAT3	-8.50424	4.89076e-50
349	COL1A1	5.0412	7.10109e-50
350	GPD1L	-3.57338	1.01328e-49
351	COL9A1	-8.34818	1.14538e-49
352	GPR22	-11.5573	1.39891e-49
353	ELFN1	4.5203	1.54552e-49
354	NRAP	-11.0894	1.90476e-49
355	GCOM1	-11.4891	2.24461e-49
356	MTARC2	-4.44145	2.32458e-49
357	CALCRL	-4.23795	2.42965e-49
358	PIP5K1B	-9.70973	3.67576e-49
359	KLHL3	-5.91362	5.34048e-49
360	N4BP3	-5.20579	5.70044e-49
361	SHC1	2.7409	5.80629e-49
362	PPP1R9A	-4.64004	7.44805e-49
363	AMT	-4.93996	9.07962e-49
364	F13A1	-5.36431	1.0209e-48
365	PFKM	-3.0137	2.64962e-48
366	TGFBI	5.11386	2.77502e-48
367	PEG3	-4.70491	6.09715e-48
368	NR3C2	-6.58523	1.62652e-47
369	XIRP1	-8.41887	1.64957e-47
370	ABCA9	-5.76937	1.81949e-47
371	TUBB3	4.93392	2.13258e-47
372	PPP1R3C	-3.21636	2.35066e-47
373	PPP1R13B	-3.78285	2.42888e-47
374	ROBO4	-5.37636	2.43417e-47
375	MLYCD	-3.1108	2.46558e-47
376	ACOT11	-3.81506	2.54208e-47
377	DPY19L2	-4.94378	2.5871e-47
378	BGN	3.63146	4.514e-47
379	COL6A2	4.15696	4.61738e-47
380	ITGA5	3.84453	4.72592e-47
381	MRGPRF	4.18274	4.99058e-47
382	TUFT1	3.66854	4.99097e-47
383	VKORC1	2.86044	6.27676e-47
384	TMED3	3.01953	6.35132e-47
385	RAB3IP	-4.06321	6.92607e-47
386	PAPPA	4.90652	9.20166e-47
387	PDK4	-8.63634	1.07531e-46
388	ADM2	8.76254	1.21895e-46
389	MGAT4C	-6.05038	1.4022e-46
390	NUMBL	3.93661	1.56994e-46
391	RASGRP3	-4.73359	1.80589e-46
392	LRRC39	-6.93447	1.9094e-46
393	SGCA	-4.19117	2.58416e-46
394	TSPAN2	-5.84806	2.83251e-46
395	LRRC10	-12.7409	3.19919e-46
396	FAM124A	-4.65856	4.16499e-46
397	TRIM54	-6.77407	8.57624e-46
398	SPSB4	-5.51533	8.75175e-46
399	TIMP1	3.15394	9.03888e-46
400	RBFOX1	-5.10456	1.02863e-45
401	SPARC	3.89263	1.0944e-45
402	SLC25A12	-2.79617	1.35473e-45
403	KLHL23	-3.76534	1.44928e-45
404	LARP6	2.77582	1.61533e-45
405	HRC	-8.23903	1.70756e-45
406	TGFB1	4.63642	1.76499e-45
407	HBB	-9.16003	1.87746e-45
408	SLC16A12	-5.91115	2.52072e-45
409	AHNAK2	7.95197	3.00117e-45
410	NPR1	-8.14708	3.13376e-45
411	UGDH	3.2266	3.92118e-45
412	TWF2	3.18758	4.15178e-45
413	DMD	-3.32603	4.42841e-45
414	CCN2	5.01338	5.69432e-45
415	EFNA1	-6.61795	5.69432e-45
416	PLBD1	-4.44783	5.69432e-45
417	USP28	-3.6931	7.53148e-45
418	ZNF436	-2.73635	8.94222e-45
419	ORAI2	3.35049	9.81945e-45
420	PRSS12	5.26096	1.10922e-44
421	TMSB4X	2.62415	1.21723e-44
422	MTHFD2	3.67513	1.40808e-44
423	ITM2A	-6.12716	1.63288e-44
424	A1BG	6.084	1.85273e-44
425	CHPF2	3.05425	2.09796e-44
426	HAPLN1	5.01488	2.3607e-44
427	GLIS3	3.35778	3.22511e-44
428	DNAJA4	-4.20388	4.79942e-44
429	PALMD	-4.31644	5.26026e-44
430	MEF2A	-2.86184	5.60868e-44
431	GBP4	-6.38137	9.00104e-44
432	RBM24	-5.57481	9.45746e-44
433	BCAS4	3.96936	1.15798e-43
434	COL15A1	-6.35416	1.29821e-43
435	PLPPR2	4.18187	1.39549e-43
436	YARS1	3.06809	1.675e-43
437	SEC14L5	-8.28308	1.79008e-43
438	POSTN	3.49644	1.91135e-43
439	CCDC69	-5.12867	2.30128e-43
440	TCEA3	-3.15098	4.5851e-43
441	CBR1	3.25093	5.37455e-43
442	PRRG3	-5.89617	5.48211e-43
443	DBNL	2.66341	6.50466e-43
444	COMT	2.90898	7.07164e-43
445	CXCR4	-7.39216	7.1246e-43
446	TMEM65	-2.61323	7.62646e-43
447	UCHL1	5.31682	7.62646e-43
448	SPSB1	4.36904	8.06539e-43
449	UNC5C	-6.30657	9.1932e-43
450	TRPC4	5.59991	1.18131e-42
451	RNF165	-4.4421	1.21854e-42
452	SERP1	2.59181	1.21978e-42
453	KIAA0930	2.92641	1.44544e-42
454	AHRR	8.43914	1.64241e-42
455	CA14	-7.22906	1.77366e-42
456	SFMBT2	-5.53215	1.77366e-42
457	SIX4	4.37362	2.1228e-42
458	STK33	-4.03513	2.59892e-42
459	COL5A1	4.05009	2.69557e-42
460	SYNPO2L	-6.2131	2.76349e-42
461	LGALS1	3.89654	4.05147e-42
462	BMP7	-10.6825	4.12513e-42
463	PDLIM2	4.8559	4.12513e-42
464	FMN2	8.94482	5.65796e-42
465	COL4A6	-4.71215	7.12093e-42
466	CPEB3	-4.23481	1.23229e-41
467	EMILIN1	3.64607	1.37308e-41
468	MYH6	-12.0232	1.85036e-41
469	FAM13C	-4.61018	2.209e-41
470	ATP1A3	-9.98478	2.3906e-41
471	RRAD	-7.06971	3.17312e-41
472	GPT2	2.94642	3.2421e-41
473	SLC3A2	2.56184	4.25976e-41
474	MEIS3	3.09371	4.67149e-41
475	GCNT4	7.86063	4.95335e-41
476	LTBP2	5.66216	5.62402e-41
477	CNN2	3.75368	6.21087e-41
478	IER3	4.77216	7.31789e-41
479	FZD7	4.79276	8.07568e-41
480	PCDH7	-4.68146	9.83725e-41
481	CD36	-8.55189	1.48565e-40
482	KIAA1671	-4.30697	1.52349e-40
483	MTSS1	-4.6703	2.01594e-40
484	TMED9	2.51325	2.15645e-40
485	TMC6	-5.4653	2.25907e-40
486	ELN	3.97704	2.67699e-40
487	DSC3	-7.29655	3.11313e-40
488	SIM1	8.36221	3.70444e-40
489	SULT1C4	-5.69687	3.96433e-40
490	FBXO40	-12.2438	4.59538e-40
491	LRATD2	-6.61824	5.64194e-40
492	RNF182	5.64686	5.75604e-40
493	PDLIM4	3.68098	6.53849e-40
494	CDS1	-7.55761	7.54568e-40
495	SLC25A4	-4.13725	7.55678e-40
496	HEY2	-3.79498	8.35255e-40
497	ACTN4	2.7859	9.19628e-40
498	TM4SF18	-5.37241	1.1749e-39
499	ADM	5.76002	1.28784e-39
500	BMERB1	2.91807	1.54085e-39
501	GIMAP6	-8.53976	1.58721e-39
502	EXT1	2.51517	2.32311e-39
503	AK5	6.73659	2.43714e-39
504	IL11	9.00581	2.55853e-39
505	SLC4A3	-3.93729	3.41778e-39
506	LSMEM2	-7.71666	4.10758e-39
507	AGL	-3.07006	4.57387e-39
508	MAN2B2	2.66264	4.61525e-39
509	GRIA3	7.31606	4.77396e-39
510	SLC25A27	-5.14048	7.95566e-39
511	STOX2	-3.4589	8.3262e-39
512	ADAM12	5.05274	9.42208e-39
513	ATL3	2.74968	1.04177e-38
514	CRIM1	2.86957	1.28988e-38
515	MMRN1	-8.72506	1.69322e-38
516	SLC4A4	-3.78153	2.24584e-38
517	OLFM2	7.04288	2.8673e-38
518	ARF4	2.39523	3.66116e-38
519	FAM78A	-5.29843	3.71106e-38
520	ZBTB46	-3.96241	5.01478e-38
521	METTL7A	-4.38122	5.58916e-38
522	DUSP26	-6.77833	7.58287e-38
523	ACTR2	2.49324	8.99506e-38
524	IER5L	3.70171	1.03492e-37
525	GJA4	-7.8702	1.27839e-37
526	LYVE1	-5.92583	1.40129e-37
527	CHPF	2.82119	1.64292e-37
528	PIEZO1	3.49661	1.78521e-37
529	KLHL4	-6.20822	1.79045e-37
530	NEDD4L	-3.46886	2.58107e-37
531	COL11A1	3.74991	2.89728e-37
532	CILP	-5.18634	3.09274e-37
533	ID4	3.28247	3.40125e-37
534	F11R	-5.53778	3.40822e-37
535	SERPINH1	3.47634	3.51274e-37
536	RABAC1	3.41001	4.64279e-37
537	P2RY1	-5.83903	5.77291e-37
538	ICA1	-7.64078	6.24105e-37
539	SESN2	3.7726	6.3912e-37
540	RNF144A	-4.49654	6.73121e-37
541	ID3	2.76114	7.32131e-37
542	SEC61A1	2.38913	7.75631e-37
543	CYBB	-6.45662	8.29069e-37
544	CAVIN1	2.64265	1.00095e-36
545	CGNL1	-5.67204	1.31284e-36
546	SLC1A5	6.08502	1.32253e-36
547	GNG7	-5.56401	1.33592e-36
548	MAP2K3	2.85905	1.37581e-36
549	PROB1	-4.00473	1.45611e-36
550	ATP10A	7.18099	1.62863e-36
551	COX6A2	-8.00715	1.82013e-36
552	KBTBD12	-6.93298	2.02582e-36
553	BCO2	-5.09671	2.459e-36
554	NIBAN2	3.42023	2.58486e-36
555	SLIT2	2.78608	2.63391e-36
556	TCIRG1	4.03607	2.75059e-36
557	NLGN2	3.59456	3.5188e-36
558	CDR2L	2.88398	3.72221e-36
559	PXDN	2.94785	4.15529e-36
560	ST6GAL1	-4.0183	4.29795e-36
561	CKM	-6.81842	4.59963e-36
562	ARPC1B	3.61891	4.70278e-36
563	ELMO1	-5.90636	6.41967e-36
564	STAT1	2.74716	8.85103e-36
565	SNTA1	-2.49021	1.0101e-35
566	BCL6B	-7.0686	1.23784e-35
567	SCN2B	-6.26329	1.30362e-35
568	RCN1	2.4558	1.35699e-35
569	CMYA5	-6.59647	1.52266e-35
570	CAMK2B	-7.59342	1.76547e-35
571	LRP10	2.87059	1.98759e-35
572	UNC13C	-6.82494	2.001e-35
573	PAPSS2	2.62915	3.14034e-35
574	FREM2	-7.06549	3.42129e-35
575	MAPRE2	-3.10637	3.60893e-35
576	ALPL	3.16772	3.65948e-35
577	KIRREL1	2.47875	3.65948e-35
578	GBP1	4.40595	4.51671e-35
579	RBM20	-8.10438	4.63845e-35
580	GLIS1	8.31596	5.4185e-35
581	RAB34	2.3622	6.08063e-35
582	GPC1	2.39547	6.63184e-35
583	PCDH20	-11.055	6.67897e-35
584	COL1A2	3.99471	7.01536e-35
585	CHN2	-9.07087	9.28663e-35
586	BCL9L	2.7108	9.62747e-35
587	SDR42E1	-6.37807	9.93739e-35
588	SLC52A2	3.24356	1.3136e-34
589	MIF	2.27674	1.35872e-34
590	ADHFE1	-6.29729	1.38016e-34
591	CTSH	-3.65493	1.38657e-34
592	TMEM178A	-5.2127	1.52257e-34
593	LDHD	-5.60812	1.55879e-34
594	CDKN2B	7.59636	1.71746e-34
595	P4HA3	4.27724	1.88406e-34
596	GALNT2	3.22002	1.93639e-34
597	ADAMTS2	3.06162	2.37024e-34
598	ASB11	-9.85644	2.58758e-34
599	SH3BP4	2.36474	3.68225e-34
600	PXDC1	2.69513	3.87742e-34
601	PCSK6	-4.42088	4.12218e-34
602	CDC42EP1	3.59843	4.23746e-34
603	TIMP2	2.53234	4.41422e-34
604	EFNA5	-3.18199	4.55312e-34
605	ILDR2	-8.73335	4.71018e-34
606	FASN	3.56697	4.86912e-34
607	C14orf180	-8.90201	5.05939e-34
608	WDR1	2.42648	5.13004e-34
609	SV2A	3.20511	5.57547e-34
610	RUNX3	7.48632	5.85102e-34
611	SCARF2	3.88245	5.85102e-34
612	ST3GAL6	-4.58456	5.90733e-34
613	LRRC59	2.47853	6.81469e-34
614	AFAP1	2.60328	7.62119e-34
615	PPP2R3A	-2.47768	7.9181e-34
616	MAN2A1	2.56185	8.73925e-34
617	FXYD6	-6.87068	9.70888e-34
618	KRT80	5.4978	1.09848e-33
619	PDZD2	-6.48966	1.22285e-33
620	ASAH1	-2.77064	1.45672e-33
621	PTPRN	9.64642	1.76994e-33
622	ENAH	2.21196	1.80839e-33
623	SLC22A23	3.25518	1.84997e-33
624	TRIB3	5.27413	2.03807e-33
625	VDR	7.12673	2.07073e-33
626	RAB5C	2.55905	2.33194e-33
627	ARPC5	2.23913	2.61239e-33
628	ITGB8	-4.92763	2.70055e-33
629	MTUS1	-8.5007	3.03411e-33
630	PITX2	5.19071	3.17678e-33
631	FKBP11	3.72064	3.82445e-33
632	NOSTRIN	-4.96216	5.2954e-33
633	HECW2	-2.91806	5.36735e-33
634	CAP1	3.31457	5.98922e-33
635	C11orf24	2.80284	6.61895e-33
636	LIFR	-2.32316	6.81563e-33
637	TLN1	2.65595	7.92494e-33
638	ZNF91	-3.02728	8.31143e-33
639	SYTL5	-5.40618	9.0375e-33
640	FAM83G	4.75668	9.84498e-33
641	ADAM19	3.16862	1.0017e-32
642	PHLDA2	9.39567	1.19078e-32
643	SLC35C1	2.7482	1.25671e-32
644	PTPRB	-5.75103	1.38766e-32
645	WFDC1	5.92511	1.44845e-32
646	SHKBP1	2.7745	1.56529e-32
647	EBF2	-6.15143	1.59948e-32
648	GARS1	3.58021	1.70447e-32
649	TBX5	-9.45213	2.13046e-32
650	COX7B	-2.34405	2.87093e-32
651	CPEB4	-2.47762	3.25485e-32
652	PLBD2	2.97385	3.40457e-32
653	JPH1	-6.77344	3.78793e-32
654	TSPO	3.14751	4.40475e-32
655	SH3RF2	-7.41418	5.47573e-32
656	GJA3	-12.6735	5.93918e-32
657	LAMP1	2.28128	6.13721e-32
658	SLC6A4	-6.75771	8.30285e-32
659	STEAP3	6.07654	8.35151e-32
660	SNAI2	2.87651	9.27137e-32
661	COL6A3	3.5748	9.38552e-32
662	INHBE	7.12806	9.80532e-32
663	ST8SIA5	-6.1127	1.0283e-31
664	AXL	4.77432	1.07173e-31
665	LIMK1	2.85894	1.07418e-31
666	LNX2	-2.70469	1.18832e-31
667	HYOU1	2.27997	1.22281e-31
668	FBN1	3.32146	1.88525e-31
669	B3GALNT1	-3.96785	1.88804e-31
670	SORBS1	-6.0736	1.88961e-31
671	COQ8A	-3.24486	2.27217e-31
672	MPC1	-2.86688	2.39448e-31
673	ARHGDIA	3.34574	2.47872e-31
674	SEC24D	2.7267	2.94956e-31
675	MEX3B	2.54678	3.11859e-31
676	ZFPM2	-3.40292	3.11859e-31
677	CDK14	-2.38621	3.31953e-31
678	TWF1	2.20582	3.6528e-31
679	SLC25A22	2.93495	4.15378e-31
680	PTGR2	-2.9538	4.49258e-31
681	RAB23	2.56489	4.49258e-31
682	TRDN	-7.88173	4.67182e-31
683	TXNDC5	2.617	4.6806e-31
684	LIMA1	3.02282	4.84564e-31
685	TNFRSF10D	4.75858	5.05919e-31
686	CD74	-5.98282	5.98942e-31
687	LRRC14B	-7.93686	6.744e-31
688	POLD4	3.26262	7.17703e-31
689	KCNN2	-4.52372	7.66171e-31
690	IGF1	-5.38838	7.84894e-31
691	PAG1	-2.9329	8.00664e-31
692	ITGB1BP2	-3.73168	9.26511e-31
693	PPIB	2.46346	1.07143e-30
694	MLPH	6.91075	1.09929e-30
695	AVPR1A	-6.10807	1.17273e-30
696	PRR5L	3.50305	1.21766e-30
697	ZYX	3.00032	1.21766e-30
698	BCHE	-3.94448	1.28124e-30
699	GFOD1	-3.0481	1.42346e-30
700	KIAA0513	3.03251	1.42346e-30
701	TSPAN12	-4.7839	1.44956e-30
702	NCOR2	3.8096	1.46755e-30
703	NUAK2	4.60862	1.65738e-30
704	CRIP1	-2.69821	1.66141e-30
705	MYBPC3	-16.4478	1.82188e-30
706	PDGFRB	2.64688	1.82188e-30
707	ECM1	2.87788	2.2494e-30
708	SYDE2	-3.27469	2.39003e-30
709	PLOD1	2.91011	3.13936e-30
710	THY1	3.50104	3.15162e-30
711	SCARF1	-5.37583	3.25769e-30
712	AKAP13	-2.32794	3.37096e-30
713	RUSC2	2.60127	3.47711e-30
714	CALHM2	3.05228	3.7426e-30
715	PLSCR3	2.90727	4.39679e-30
716	KCNA1	7.90832	4.46679e-30
717	TPM2	2.75183	4.67777e-30
718	CD44	4.70734	4.89078e-30
719	KDELR3	2.98171	6.7596e-30
720	LY6E	3.59547	7.4707e-30
721	ITPR1	-3.63065	7.55011e-30
722	PLIN3	3.10515	7.68919e-30
723	CPZ	7.96974	1.11089e-29
724	CHST12	2.7747	1.29924e-29
725	FRMD4B	-6.88993	1.3016e-29
726	BCAM	-3.18571	1.44538e-29
727	ADAMTSL3	-3.43528	1.47759e-29
728	DDIT4	2.96284	1.74886e-29
729	PRDM16	-3.17358	1.89579e-29
730	MYO18A	-4.81576	1.9078e-29
731	VWC2	-9.077	1.92491e-29
732	MYRIP	-5.94924	2.14645e-29
733	SCN8A	4.00498	2.21764e-29
734	H2BC21	-3.48582	2.68753e-29
735	CLCNKB	-6.65829	2.71382e-29
736	FOXD1	11.3778	2.75907e-29
737	TNNI3	-16.8373	3.06197e-29
738	TMEM88	-4.62817	3.23664e-29
739	DOK7	-7.1746	3.2652e-29
740	SHROOM4	-2.7622	3.32591e-29
741	KCNQ1	-9.06284	3.48805e-29
742	ACACB	-3.94078	3.99064e-29
743	EPN3	-6.64898	4.39129e-29
744	CSRNP3	-5.6236	4.50153e-29
745	ATP8A1	-3.92053	4.51145e-29
746	AKT1S1	2.34778	4.5511e-29
[truncated: 19,367 more rows]
