# Supplementary material for: ANANSE: an enhancer network-based computational approach for predicting key transcription factors in cell fate determination
Source: Nucleic Acids Res. 2021 Jul 9;49(14):7966–85. doi: 10.1093/nar/gkab598 (PMC8373078; doi:10.1093/nar/gkab598)
Supplement: gkab598_Supplemental_Files [file gkab598_supplemental_files.zip › Supplementary_TableS4_Trans-differentiation expression dataset.xlsx]

## Sheet: Fibroblast_rep1_TPM
	target_id	tpm
0	A1BG	35.1572
1	A1CF	0.010274
2	A2M	1.16143
3	A2ML1	0.182268
4	A3GALT2	0.029535
5	A4GALT	5.42565
6	A4GNT	0.059726
7	AAAS	25.425
8	AACS	12.9
9	AADAC	0
10	AADACL2	0.018456
11	AADACL3	0
12	AADACL4	0.012848
13	AADAT	7.93135
14	AAGAB	30.1551
15	AAK1	23.3629
16	AAMDC	39.0194
17	AAMP	53.2175
18	AANAT	0.027746
19	AAR2	17.6528
20	AARD	0.082599
21	AARS1	135.066
22	AARS2	5.32479
23	AARSD1	39.8984
24	AASDH	3.13749
25	AASDHPPT	22.3446
26	AASS	5.83338
27	AATF	29.2694
28	AATK	0.280481
29	ABAT	3.04453
30	ABCA1	4.18706
31	ABCA10	0.280903
32	ABCA12	0.013519
33	ABCA13	0.027747
34	ABCA2	10.9213
35	ABCA3	0.641014
36	ABCA4	0.137704
37	ABCA5	5.7329
38	ABCA6	0.118638
39	ABCA7	0.98027
40	ABCA8	1.39355
41	ABCA9	0.399623
42	ABCB1	0.022252
43	ABCB10	10.3664
44	ABCB11	0.889272
45	ABCB4	3.14374
46	ABCB5	0.037788
47	ABCB6	23.5146
48	ABCB7	10.4324
49	ABCB8	27.5762
50	ABCB9	7.17929
51	ABCC1	28.5881
52	ABCC10	15.0524
53	ABCC11	0.236869
54	ABCC12	0.138887
55	ABCC2	0.102642
56	ABCC3	3.27616
57	ABCC4	5.83539
58	ABCC5	9.3872
59	ABCC6	0.654008
60	ABCC8	0.013467
61	ABCC9	1.90999
62	ABCD1	8.57593
63	ABCD2	0.034019
64	ABCD3	18.8768
65	ABCD4	18.8608
66	ABCE1	57.6595
67	ABCF1	49.2542
68	ABCF2	39.3679
69	ABCF2-H2BE1	20.8144
70	ABCF3	23.8102
71	ABCG1	0.051247
72	ABCG2	0.045252
73	ABCG4	0.562944
74	ABCG5	0
75	ABCG8	0.290554
76	ABHD1	0.497217
77	ABHD10	16.2809
78	ABHD11	6.84309
79	ABHD12	65.3914
80	ABHD12B	0.4032
81	ABHD13	4.64004
82	ABHD14A	9.58965
83	ABHD14A-ACY1	0.353286
84	ABHD14B	24.9825
85	ABHD15	4.06347
86	ABHD16A	20.0092
87	ABHD16B	2.04205
88	ABHD17A	39.2236
89	ABHD17B	7.37899
90	ABHD17C	5.25608
91	ABHD18	4.6369
92	ABHD2	15.5157
93	ABHD3	3.86347
94	ABHD4	65.2237
95	ABHD5	10.5249
96	ABHD6	3.72922
97	ABHD8	8.78496
98	ABI1	22.397
99	ABI2	35.9073
100	ABI3	0.76593
101	ABI3BP	61.7132
102	ABITRAM	9.25176
103	ABL1	64.0912
104	ABL2	8.87484
105	ABLIM1	18.5279
106	ABLIM2	0.043542
107	ABLIM3	1.61231
108	ABO	0.289614
109	ABR	40.7453
110	ABRA	0.018241
111	ABRACL	21.0162
112	ABRAXAS1	9.26573
113	ABRAXAS2	10.3307
114	ABT1	7.47393
115	ABTB1	13.3226
116	ABTB2	1.40269
117	AC000093.1	15.2598
118	AC000120.2	0.09425
119	AC000120.3	1.1142
120	AC001226.2	0.567312
121	AC002094.3	0
122	AC002310.4	1.16521
123	AC002456.2	0.227544
124	AC002985.1	5.10372
125	AC002996.1	9.68033
126	AC003002.1	0
127	AC003002.2	0.641712
128	AC003002.3	0.990845
129	AC003005.1	0.212384
130	AC003006.1	1.38728
131	AC003688.3	0
132	AC004076.1	0
133	AC004080.3	0
134	AC004223.3	0
135	AC004556.3	30.3008
136	AC004593.2	0.023787
137	AC004687.2	0.019994
138	AC004691.2	0
139	AC004706.3	0.549389
140	AC004805.1	0
141	AC004832.3	0.313286
142	AC004864.1	0
143	AC004922.1	18.0049
144	AC004997.1	0.077621
145	AC005020.2	0.308486
146	AC005041.1	0.148367
147	AC005154.5	1.133
148	AC005192.1	0.285268
149	AC005258.1	3.67746
150	AC005324.2	0.018146
151	AC005324.3	0.019177
152	AC005520.1	0.392566
153	AC005551.1	0
154	AC005670.2	4.86794
155	AC005697.1	0
156	AC005702.1	0.98934
157	AC005726.1	0.193076
158	AC005832.4	19.869
159	AC005833.1	21.1974
160	AC005837.2	0
161	AC005943.1	21.7234
162	AC006030.1	0.006683
163	AC006059.2	11.784
164	AC006064.6	1.66431
165	AC006254.1	0.302013
166	AC006449.4	0
167	AC006486.1	10.0493
168	AC006486.3	0
169	AC006538.2	9.84017
170	AC006978.2	0.332136
171	AC007040.2	0.136795
172	AC007192.1	3.62342
173	AC007325.1	0.081859
174	AC007325.2	0.082282
175	AC007325.4	0.773374
176	AC007326.4	9.87257
177	AC007375.2	0
178	AC007687.1	0.044419
179	AC007731.4	4.79092
180	AC007846.2	0.056581
181	AC007906.2	1.02796
182	AC007998.2	0.488961
183	AC008012.1	4.63689
184	AC008073.3	0.098828
185	AC008162.2	0
186	AC008397.1	0
187	AC008397.2	0.258947
188	AC008403.1	0
189	AC008481.3	0
190	AC008537.1	0
191	AC008575.1	3.37221
192	AC008581.2	1.93697
193	AC008676.3	0.15197
194	AC008687.1	0.572504
195	AC008687.4	0.584772
196	AC008687.8	0
197	AC008695.1	0
198	AC008750.7	14.5514
199	AC008758.1	0
200	AC008758.5	0.544477
201	AC008758.6	0.612509
202	AC008763.2	0.113446
203	AC008763.3	0
204	AC008763.4	0.121994
205	AC008764.1	0
206	AC008764.4	4.71779
207	AC008770.1	0
208	AC008770.2	0
209	AC008770.4	0.320027
210	AC008878.1	0
211	AC008878.2	1.70083
212	AC008982.3	43.2304
213	AC009070.1	0.129049
214	AC009133.6	6.50387
215	AC009163.3	0
216	AC009163.5	0
217	AC009412.1	0
218	AC009690.1	0.081305
219	AC009690.3	0
220	AC009779.3	2.06658
221	AC009879.2	0
222	AC009879.3	0.070388
223	AC010132.3	11.575
224	AC010197.2	0.010443
225	AC010255.2	0
226	AC010319.2	0
227	AC010323.1	7.92022
228	AC010325.1	1.46672
229	AC010326.2	0.304417
230	AC010327.2	0
231	AC010422.3	6.82961
232	AC010422.5	0
233	AC010422.6	0.172825
234	AC010422.8	2.7652
235	AC010463.1	0
236	AC010522.1	1.71792
237	AC010531.1	0.127257
238	AC010542.3	0
239	AC010547.4	0.09775
240	AC010615.4	0.321683
241	AC010616.1	0.104366
242	AC010619.1	0.303633
243	AC010646.1	0
244	AC010724.2	0
245	AC010973.3	0
246	AC010980.1	0.008403
247	AC011005.1	0.060336
248	AC011043.1	9.15378
249	AC011043.2	0.251514
250	AC011295.2	2.61305
251	AC011330.3	0
252	AC011448.1	5.81641
253	AC011452.1	0
254	AC011455.3	0
255	AC011462.1	4.0059
256	AC011473.4	0
257	AC011479.1	0
258	AC011498.4	0.018636
259	AC011499.1	0
260	AC011511.1	1.29844
261	AC011511.4	5.51674
262	AC011530.1	0
263	AC012184.2	4.79621
264	AC012213.5	0.856685
265	AC012254.2	34.9645
266	AC012254.6	0.005471
267	AC012254.7	0.005471
268	AC012309.1	0.646568
269	AC012488.2	0
270	AC012531.3	0
271	AC012651.1	0.19682
272	AC013271.1	0.397819
273	AC013394.1	22.3259
274	AC013470.2	0.023864
275	AC013477.1	0.432528
276	AC013489.1	0.158681
277	AC013717.1	0.011737
278	AC015688.4	0
279	AC015802.6	7.07301
280	AC015813.2	5.32679
281	AC016027.6	0.254711
282	AC017083.3	2.17512
283	AC018362.3	0.140701
284	AC018512.1	0
285	AC018523.2	0
286	AC018630.2	0
287	AC018709.1	0
288	AC018755.2	0.014386
289	AC018809.3	0
290	AC019117.1	0
291	AC020636.2	0
292	AC020765.6	35.755
293	AC020907.6	0
294	AC020909.1	0
295	AC020915.4	1.77
296	AC020922.1	0.035548
297	AC021072.1	0
298	AC021087.5	1.77571
299	AC021660.3	0
300	AC022150.4	1.41827
301	AC022335.1	0
302	AC022384.1	2.86617
303	AC022400.5	1.24892
304	AC022414.1	0.098083
305	AC022415.2	1.84928
306	AC022506.1	124.272
307	AC022826.2	4.07646
308	AC023055.1	11.9132
309	AC023491.2	0.04287
310	AC024592.3	1.08176
311	AC024598.1	0.035953
312	AC024940.6	0.24146
313	AC025165.3	1.79371
314	AC025165.6	1.06969
315	AC025263.2	0
316	AC025283.2	0.557385
317	AC025287.4	0
318	AC026316.4	4.41694
319	AC026369.8	0.009191
320	AC026464.1	0
321	AC026464.3	0
322	AC026464.4	45.5095
323	AC026464.6	12.3087
324	AC026786.1	0
325	AC026954.6	0.512659
326	AC027644.4	0.537517
327	AC027796.3	0.020142
328	AC034102.2	0
329	AC034228.3	0
330	AC036214.3	0
331	AC037459.1	1.15101
332	AC037482.2	0.161822
333	AC037482.3	0
334	AC040162.1	3.41706
335	AC044810.8	0
336	AC046185.1	0
337	AC048338.1	0
338	AC048338.2	0.278508
339	AC053503.6	0.2259
340	AC055811.2	0.545655
341	AC055839.2	16.6882
342	AC058822.1	1.60655
343	AC063943.2	0
344	AC064824.1	0.379568
345	AC067968.1	0.753945
346	AC068234.1	0
347	AC068533.4	5.45682
348	AC068547.1	8.09883
349	AC068580.4	2.34291
350	AC068631.2	29.1872
351	AC068775.1	0
352	AC068831.6	3.29791
353	AC068870.4	0
354	AC068896.1	0.029971
355	AC068946.1	0.683058
356	AC068946.2	1.42898
357	AC069257.3	0
358	AC069288.1	0
359	AC069368.1	1.4716
360	AC069444.2	0
361	AC069503.2	0.100987
362	AC069544.1	6.13631
363	AC072022.2	0.257871
364	AC073082.1	0.068017
365	AC073111.3	3.06901
366	AC073283.3	0
367	AC073508.2	1.99142
368	AC073585.1	0
369	AC073610.1	2.16143
370	AC073612.1	2.1957
371	AC073896.1	19.3381
372	AC074143.1	0.86132
373	AC078815.1	0
374	AC078927.1	6.95445
375	AC079447.1	0.178562
376	AC079594.1	0.65616
377	AC079741.2	0
378	AC083800.1	0
379	AC083977.1	0
380	AC084018.4	0
381	AC084337.2	0.137289
382	AC084756.2	0
383	AC087289.3	0.154783
384	AC087632.2	24.2396
385	AC087721.2	12.3071
386	AC090004.1	2.38041
387	AC090227.2	0
388	AC090360.1	0.467213
389	AC090373.2	0.005471
390	AC090517.4	1.27167
391	AC090527.2	0
392	AC090958.3	0
393	AC091057.5	0.999848
394	AC091167.2	0.010407
395	AC091167.6	1.09221
396	AC091167.7	0.071735
397	AC091304.6	0
398	AC091551.1	0.384123
399	AC091959.1	2.56181
400	AC092017.2	0
401	AC092042.3	0.375305
402	AC092073.1	0.149265
403	AC092111.3	0
404	AC092143.1	0
405	AC092329.3	0.388551
406	AC092442.1	0
407	AC092587.1	2.78793
408	AC092647.5	0.261761
409	AC092718.2	1.64325
410	AC092718.7	0.1006
411	AC092835.1	0.839323
412	AC092854.1	0
413	AC093155.3	0.046308
414	AC093227.2	0
415	AC093246.1	0
416	AC093323.1	7.99337
417	AC093423.3	0
418	AC093512.2	2.93227
419	AC093525.1	0
420	AC093525.2	0
421	AC093668.1	13.1831
422	AC093827.5	0.942023
423	AC093884.1	0.220401
424	AC093899.2	0
425	AC096887.1	0.367283
426	AC097104.1	0.011442
427	AC097625.1	0.073976
428	AC097634.4	1.21914
429	AC097636.1	0.050858
430	AC097637.1	0.057923
431	AC098484.3	7.40307
432	AC098588.2	0.020235
433	AC098650.1	0.112347
434	AC098850.3	4.07969
435	AC099489.1	0.045233
436	AC099569.1	0
437	AC099811.2	1.6334
438	AC099850.2	0
439	AC100868.1	0
440	AC104109.3	58.1535
441	AC104304.2	0
442	AC104389.5	1.60304
443	AC104389.6	1.76692
444	AC104452.1	2.77788
445	AC104472.3	0.170964
446	AC104532.1	0
447	AC104581.2	0
448	AC105052.1	0.255988
449	AC105052.3	13.3775
450	AC105206.4	0
451	AC106741.1	0
452	AC106873.8	0.221638
453	AC106886.5	2.90024
454	AC107871.1	1.1045
455	AC107959.5	0.438047
456	AC108488.2	2.15698
457	AC108941.2	0.297554
458	AC109583.1	0.025274
459	AC110275.1	0
460	AC112128.1	0.467846
461	AC112229.3	0.201174
462	AC112504.2	0
463	AC113189.10	0
464	AC113348.1	0.019833
465	AC113554.1	0
466	AC114402.2	0
467	AC114490.1	2.02692
468	AC114490.2	0.647577
469	AC114982.2	0
470	AC116366.1	3.42058
471	AC117378.1	0
472	AC117457.1	0
473	AC118282.7	0
474	AC118470.1	0
475	AC118553.2	0.850733
476	AC119674.2	0.306999
477	AC119676.1	0
478	AC119733.1	0
479	AC120057.2	99.3458
480	AC120114.4	15.337
481	AC124312.1	2.39445
482	AC126283.1	0.053736
483	AC127029.3	0
484	AC129492.3	13.0817
485	AC131160.1	0.51667
486	AC132217.2	0.319193
487	AC133551.1	0
488	AC134669.1	0
489	AC134980.2	0
490	AC135050.2	5.08634
491	AC135178.3	0.349798
492	AC136352.2	0
493	AC136352.3	0
494	AC136475.9	0
495	AC136612.1	0
496	AC136616.1	0
497	AC136616.2	0
498	AC136616.3	0
499	AC137834.1	1.0634
500	AC138647.1	0
501	AC138696.1	0.344467
502	AC138811.2	61.9486
503	AC138894.1	1.02347
504	AC138969.1	116.452
505	AC139491.7	0
506	AC139530.2	0.756216
507	AC139677.1	1.76373
508	AC141272.1	0.553492
509	AC142391.2	0
510	AC142525.4	0
511	AC144573.1	0.10362
512	AC145212.1	1.61787
513	AC147067.5	0
514	AC171558.1	0
515	AC171558.5	0
516	AC187652.1	9.88506
517	AC207056.1	0.715377
518	AC207582.1	6.32363
519	AC207582.2	18.164
520	AC209539.2	0
521	AC213033.2	3.22734
522	AC213203.1	0.087809
523	AC213203.2	0.15718
524	AC226007.1	0
525	AC226593.1	0
526	AC231656.1	0
527	AC231657.3	0
528	AC233723.1	0.292698
529	AC233755.1	0
530	AC233755.2	0
531	AC233992.6	0.486953
532	AC235565.2	0
533	AC236040.1	0
534	AC240274.1	23.0902
535	AC241401.2	0
536	AC241409.1	0
537	AC241640.1	9.99406
538	AC241640.2	5.84298
539	AC242628.1	0
540	AC242842.3	0.023885
541	AC243547.3	0.169766
542	AC243733.1	0
543	AC243790.1	0
544	AC243837.2	0
545	AC243837.4	0.330503
546	AC243967.1	0
547	AC244197.3	15.6484
548	AC244489.1	7.63731
549	AC244489.2	0
550	AC244517.10	0.564411
551	AC245033.1	0
552	AC245049.1	18.5733
553	AC245078.1	0.228128
554	AC245128.24	0
555	AC245175.1	20.9753
556	AC245175.2	0
557	AC245748.1	0
558	AC253536.7	0
559	AC254560.1	0.181467
560	AC254788.1	0
561	AC254945.2	0
562	AC254979.2	0
563	AC255360.1	0
564	AC256203.2	0
565	AC256221.2	0
566	AC256223.1	0
567	AC256223.3	0.233217
568	AC256223.4	0
569	AC256230.1	2.25457
570	AC256230.2	1.00512
571	AC256236.1	4.74351
572	AC269752.2	0
573	AC270107.1	58.4867
574	AC270107.9	0.163569
575	AC270129.2	0
576	AC270129.3	1.00512
577	AC270129.4	16.7952
578	AC270149.2	0
579	AC270153.1	0
580	AC270156.1	1.88555
581	AC270156.2	0
582	AC270156.3	0
583	AC270170.1	0
584	AC270227.1	0.028221
585	AC270239.1	0.033814
586	AC270239.2	0
587	AC270258.1	0
588	AC270272.1	0
589	AC270272.2	0.701043
590	AC270273.1	0
591	AC270285.1	0
592	AC270289.2	2.19519
593	AC270293.1	0
594	AC270300.1	0
595	AC270301.3	0
596	AC275254.1	0
597	AC275284.1	0
598	AC275284.3	0.088974
599	AC275284.4	0
600	AC275401.1	3.59569
601	AC275401.4	1.91518
602	AC275546.1	0
603	AC275546.2	0
604	AC275546.3	0
605	AC275546.4	0
606	ACAA1	24.1118
607	ACAA2	68.7153
608	ACACA	20.0854
609	ACACB	1.62431
610	ACAD10	8.55289
611	ACAD11	9.91873
612	ACAD8	10.4108
613	ACAD9	17.4356
614	ACADL	0.184284
615	ACADM	19.519
616	ACADS	6.13694
617	ACADSB	5.48004
618	ACADVL	195.073
619	ACAN	346.834
620	ACAP1	8.41308
621	ACAP2	16.121
622	ACAP3	48.938
623	ACAT1	35.7744
624	ACAT2	22.7672
625	ACBD3	35.3071
626	ACBD4	2.93973
627	ACBD5	11.8449
628	ACBD6	44.6026
629	ACBD7	0.736278
630	ACCS	7.78708
631	ACCSL	0
632	ACD	16.1754
633	ACE	1.07241
634	ACE2	0.045349
635	ACER1	0.02366
636	ACER2	0.126685
637	ACER3	5.83806
638	ACHE	0.725603
639	ACIN1	86.258
640	ACKR1	0.02548
641	ACKR2	0.348853
642	ACKR3	25.1985
643	ACKR4	0.132993
644	ACLY	130.175
645	ACMSD	0.081247
646	ACO1	37.4793
647	ACO2	44.382
648	ACOD1	0
649	ACOT1	0.889068
650	ACOT11	1.20734
651	ACOT12	0.224364
652	ACOT13	19.5963
653	ACOT2	42.5008
654	ACOT4	0.764395
655	ACOT6	0
656	ACOT7	46.6971
657	ACOT8	13.1638
658	ACOT9	50.6891
659	ACOX1	12.8593
660	ACOX2	2.37959
661	ACOX3	17.6152
662	ACOXL	0.137647
663	ACP1	94.0687
664	ACP2	19.4488
665	ACP3	0.01351
666	ACP4	0
667	ACP5	0.119523
668	ACP6	2.26484
669	ACP7	0.050823
670	ACR	0.092933
671	ACRBP	0.194132
672	ACRV1	0.182938
673	ACSBG1	0.324703
674	ACSBG2	0.02865
675	ACSF2	12.6582
676	ACSF3	13.1077
677	ACSL1	6.99889
678	ACSL3	32.0365
679	ACSL4	42.0667
680	ACSL5	0.171317
681	ACSL6	0.062116
682	ACSM1	0
683	ACSM2A	0.92759
684	ACSM2B	0.020919
685	ACSM3	0.193142
686	ACSM4	0
687	ACSM5	0.045387
688	ACSM6	0.022868
689	ACSS1	4.15571
690	ACSS2	16.9739
691	ACSS3	1.10531
692	ACTA1	33.2443
693	ACTA2	3720.28
694	ACTB	10310.5
695	ACTBL2	0.161536
696	ACTC1	70.4553
697	ACTG1	4603.6
698	ACTG2	1039.07
699	ACTL10	0.539302
700	ACTL6A	44.7174
701	ACTL6B	0
702	ACTL7A	0
703	ACTL7B	0
704	ACTL8	0.016078
705	ACTL9	0
706	ACTN1	793.083
707	ACTN2	3.63698
708	ACTN3	0.27277
709	ACTN4	648.114
710	ACTR10	52.4832
711	ACTR1A	86.8577
712	ACTR1B	25.0048
713	ACTR2	517.185
714	ACTR3	527.037
715	ACTR3B	7.45014
716	ACTR3C	0.039046
717	ACTR5	3.35943
718	ACTR6	12.9617
719	ACTR8	20.3237
720	ACTRT1	0
721	ACTRT2	0
722	ACTRT3	2.32964
723	ACVR1	27.9115
724	ACVR1B	7.37808
725	ACVR1C	0.047768
726	ACVR2A	4.25856
727	ACVR2B	0.598723
728	ACVRL1	3.425
729	ACY1	13.6041
730	ACY3	0
731	ACYP1	7.8447
732	ACYP2	4.90092
733	AD000671.1	2.72157
734	AD000671.2	0.160406
735	ADA	9.96111
736	ADA2	4.15027
737	ADAD1	0
738	ADAD2	0.049571
739	ADAL	4.7691
740	ADAM10	83.8016
741	ADAM11	0.193567
742	ADAM12	90.7417
743	ADAM15	31.0959
744	ADAM17	17.3099
745	ADAM18	0.079272
746	ADAM19	134.917
747	ADAM2	0
748	ADAM20	0.036039
749	ADAM21	0.078428
750	ADAM22	0.233733
751	ADAM23	5.7154
752	ADAM28	0.059351
753	ADAM29	0.040897
754	ADAM30	0.008354
755	ADAM32	0.553715
756	ADAM33	19.3461
757	ADAM7	0.007346
758	ADAM8	0.396391
759	ADAM9	160.147
760	ADAMDEC1	0
761	ADAMTS1	54.0756
762	ADAMTS10	41.7083
763	ADAMTS12	26.8671
764	ADAMTS13	2.49613
765	ADAMTS14	3.25189
766	ADAMTS15	2.89222
767	ADAMTS16	0.101383
768	ADAMTS17	0.063748
769	ADAMTS18	0.004089
770	ADAMTS19	0.046113
771	ADAMTS2	78.9459
772	ADAMTS20	0.118157
773	ADAMTS3	0.559906
774	ADAMTS4	17.3305
775	ADAMTS5	7.92861
776	ADAMTS6	10.5783
777	ADAMTS7	31.8791
778	ADAMTS8	0.013517
779	ADAMTS9	1.8975
780	ADAMTSL1	24.8595
781	ADAMTSL2	0.03192
782	ADAMTSL3	1.45067
783	ADAMTSL4	3.93504
784	ADAMTSL5	8.86666
785	ADAP1	0.629155
786	ADAP2	0.798803
787	ADAR	59.5716
788	ADARB1	14.2054
789	ADARB2	0.243119
790	ADAT1	8.41988
791	ADAT2	2.51724
792	ADAT3	1.46588
793	ADCK1	3.64518
794	ADCK2	8.78336
795	ADCK5	7.77994
796	ADCY1	0.963258
797	ADCY10	0.019364
798	ADCY2	0.117381
799	ADCY3	18.3625
800	ADCY4	2.43131
801	ADCY5	0.249956
802	ADCY6	25.1848
803	ADCY7	21.8271
804	ADCY8	0
805	ADCY9	14.8448
806	ADCYAP1	0.072708
807	ADCYAP1R1	0.022066
808	ADD1	101.061
809	ADD2	0.732626
810	ADD3	29.0324
811	ADGB	0.0214
812	ADGRA1	0.014323
813	ADGRA2	116.337
814	ADGRA3	15.5193
815	ADGRB1	0.68681
816	ADGRB2	7.37275
817	ADGRB3	0.086005
818	ADGRD1	0.271004
819	ADGRD2	0.236832
820	ADGRE1	0
821	ADGRE2	0.130761
822	ADGRE3	0
823	ADGRE5	16.4535
824	ADGRF1	0.061929
825	ADGRF2	0
826	ADGRF3	0.021517
827	ADGRF4	0
828	ADGRF5	0.311822
829	ADGRG1	1.06637
830	ADGRG2	0.159087
831	ADGRG3	0
832	ADGRG4	0.005236
833	ADGRG5	0.089884
834	ADGRG6	1.35018
835	ADGRG7	0
836	ADGRL1	10.8236
837	ADGRL2	17.9368
838	ADGRL3	1.69745
839	ADGRL4	0.876088
840	ADGRV1	0.766398
841	ADH1A	0.784563
842	ADH1B	2.00365
843	ADH1C	0.097649
844	ADH4	0.070248
845	ADH5	141.74
846	ADH6	0.204541
847	ADH7	0
848	ADHFE1	0.494981
849	ADI1	26.2235
850	ADIG	0
851	ADIPOQ	0.051063
852	ADIPOR1	46.1192
853	ADIPOR2	22.8733
854	ADIRF	4.16931
855	ADK	36.4521
856	ADM	167.353
857	ADM2	18.6304
858	ADM5	0.398999
859	ADNP	31.1292
860	ADNP2	8.12349
861	ADO	11.3437
862	ADORA1	0.301213
863	ADORA2A	0.893066
864	ADORA2B	10.9002
865	ADORA3	0
866	ADPGK	26.4988
867	ADPRH	1.19389
868	ADPRHL1	2.73251
869	ADPRM	7.10685
870	ADPRS	20.5653
871	ADRA1A	0.022847
872	ADRA1B	0.606924
873	ADRA1D	0.449485
874	ADRA2A	0.031456
875	ADRA2B	0.052489
876	ADRA2C	1.76273
877	ADRB1	0.024615
878	ADRB2	0.246046
879	ADRB3	0.038746
880	ADRM1	75.9858
881	ADSL	57.0868
882	ADSS1	1.93847
883	ADSS2	28.0927
884	ADTRP	0.19772
885	AEBP1	143.47
886	AEBP2	17.959
887	AEN	18.984
888	AF196969.1	0
889	AF241726.1	0
890	AFAP1	62.6811
891	AFAP1L1	3.83146
892	AFAP1L2	0.887964
893	AFDN	11.1621
894	AFF1	4.9126
895	AFF2	0.86128
896	AFF3	50.6635
897	AFF4	29.225
898	AFG1L	2.57354
899	AFG3L2	24.631
900	AFM	0
901	AFMID	21.5944
902	AFP	0.096042
903	AFTPH	11.686
904	AGA	19.8439
905	AGAP1	14.0778
906	AGAP2	3.99287
907	AGAP3	48.394
908	AGAP4	3.4945
909	AGAP5	3.23555
910	AGAP6	6.18638
911	AGAP9	1.93238
912	AGBL1	0.04886
913	AGBL2	0.364959
914	AGBL3	1.1317
915	AGBL4	0.107801
916	AGBL5	18.9738
917	AGER	3.30121
918	AGFG1	35.1714
919	AGFG2	6.09514
920	AGGF1	8.35506
921	AGK	16.3112
922	AGL	4.95479
923	AGMAT	0.436641
924	AGMO	0.082946
925	AGO1	8.91242
926	AGO2	8.29361
927	AGO3	5.59807
928	AGO4	13.4029
929	AGPAT1	75.9643
930	AGPAT2	16.8227
931	AGPAT3	26.051
932	AGPAT4	5.53095
933	AGPAT5	14.5071
934	AGPS	30.3303
935	AGR2	0.125327
936	AGR3	0
937	AGRN	64.4605
938	AGRP	0.092058
939	AGT	0.830711
940	AGTPBP1	8.12901
941	AGTR1	28.8526
942	AGTR2	0.078665
943	AGTRAP	15.5635
944	AGXT	0.018875
945	AGXT2	0
946	AHCTF1	12.6977
947	AHCY	84.9904
948	AHCYL1	51.918
949	AHCYL2	3.32822
950	AHDC1	12.9266
951	AHI1	7.1712
952	AHNAK	164.815
953	AHNAK2	26.9764
954	AHR	29.4464
955	AHRR	22.3183
956	AHSA1	97.4983
957	AHSG	0
958	AHSP	2.18203
959	AICDA	0.113272
960	AIDA	62.1681
961	AIF1	0
962	AIF1L	0.38002
963	AIFM1	19.4721
964	AIFM2	8.55709
965	AIFM3	0.154946
966	AIG1	26.025
967	AIM2	0.039913
968	AIMP1	38.6774
969	AIMP2	37.2234
970	AIP	43.7951
971	AIPL1	0.020195
972	AIRE	0.109215
973	AJAP1	1.10077
974	AJM1	2.1357
975	AJUBA	55.2457
976	AK1	73.9975
977	AK2	117.887
978	AK3	19.9871
979	AK4	51.0815
980	AK5	18.2659
981	AK6	42.0388
982	AK7	0.337184
983	AK8	0.237616
984	AK9	2.60258
985	AKAIN1	0
986	AKAP1	6.47019
987	AKAP10	9.69499
988	AKAP11	11.2093
989	AKAP12	105.513
990	AKAP13	14.4423
991	AKAP14	0.063772
992	AKAP17A	18.7638
993	AKAP3	0.133252
994	AKAP4	0
995	AKAP5	3.39506
996	AKAP6	2.18036
997	AKAP7	2.70362
998	AKAP8	15.2718
999	AKAP8L	20.3799
1000	AKAP9	9.23405
1001	AKIP1	32.9826
1002	AKIRIN1	40.8983
1003	AKIRIN2	37.4606
1004	AKNA	18.8135
1005	AKNAD1	0.102504
1006	AKR1A1	93.4815
1007	AKR1B1	116.765
1008	AKR1B10	0.126538
1009	AKR1B15	0.34491
1010	AKR1C1	3.38038
1011	AKR1C2	0.973101
1012	AKR1C3	0.213795
1013	AKR1C4	0
1014	AKR1C8P	0
1015	AKR1D1	0.077127
1016	AKR1E2	2.39113
1017	AKR7A2	41.9449
1018	AKR7A3	0.362679
1019	AKT1	151.286
1020	AKT1S1	51.7081
1021	AKT2	99.285
1022	AKT3	45.1199
1023	AKTIP	20.0965
1024	AL020996.2	0
1025	AL021546.1	4.83673
1026	AL021997.2	0
1027	AL022238.3	3.12826
1028	AL022312.1	0
1029	AL022318.4	0
1030	AL024498.2	0
1031	AL031178.1	0
1032	AL031178.2	0
1033	AL031315.1	0.504405
1034	AL031681.2	0
1035	AL031708.1	0.443324
1036	AL031777.2	0.162976
1037	AL031847.1	0
1038	AL033529.1	0.021688
1039	AL034430.1	13.0453
1040	AL034430.2	0
1041	AL035078.4	38.7249
1042	AL035460.1	0
1043	AL035461.3	0
1044	AL035699.1	0
1045	AL049569.3	0
1046	AL049629.2	2.8919
1047	AL049634.2	2.65767
1048	AL049650.1	8.64064
1049	AL049697.1	0.864148
1050	AL049779.1	0.183276
1051	AL049839.2	0.01837
1052	AL049844.1	0
1053	AL049844.3	0
1054	AL096711.2	1.76545
1055	AL109827.1	1.40227
1056	AL110118.2	0.329967
1057	AL117348.2	0
1058	AL121581.1	0
1059	AL121594.1	1.65511
1060	AL121753.1	2.0222
1061	AL121758.1	0
1062	AL121845.2	0
1063	AL121845.3	2.12588
1064	AL121899.2	0
1065	AL121900.1	32.9924
1066	AL132671.2	0
1067	AL132780.3	0
1068	AL133173.4	9.38953
1069	AL133352.1	1.3199
1070	AL133353.2	0.248967
1071	AL133410.3	0
1072	AL133414.2	0
1073	AL133414.3	0
1074	AL133414.5	0
1075	AL133414.6	0
1076	AL133500.1	0
1077	AL135905.2	20.3676
1078	AL136115.4	0
1079	AL136295.10	1.49193
1080	AL136295.12	1.07681
1081	AL136295.15	7.6826
1082	AL136295.9	0
1083	AL136531.2	0.467598
1084	AL138752.2	4.87886
1085	AL139011.2	4.03496
1086	AL139142.2	0
1087	AL139260.3	5.76756
1088	AL139300.1	10.886
1089	AL139353.1	2.60829
1090	AL157392.5	3.44664
1091	AL157935.2	12.0698
1092	AL158151.3	0.326022
1093	AL159163.1	0
1094	AL160269.1	0
1095	AL160272.2	0.02633
1096	AL162231.1	3.77282
1097	AL162231.3	1.42224
1098	AL162377.3	0
1099	AL162417.1	0
1100	AL162596.1	0
1101	AL163195.3	0
1102	AL163636.1	9.82541
1103	AL353572.3	0
1104	AL353579.1	0
1105	AL353588.1	0.071536
1106	AL353671.1	0.542873
1107	AL353795.4	0
1108	AL354761.1	0
1109	AL354822.1	0.175267
1110	AL355102.2	0.953772
1111	AL355312.5	0.070897
1112	AL355315.1	0
1113	AL355385.2	0
1114	AL355916.3	1.87727
1115	AL355987.1	0
1116	AL355987.3	0.139341
1117	AL356585.9	0
1118	AL357075.4	0
1119	AL357673.1	0
1120	AL358113.1	0.543081
1121	AL358472.6	2.27408
1122	AL358472.7	0
1123	AL359092.3	0
1124	AL359736.1	0.055789
1125	AL359922.1	1.71022
1126	AL360181.3	1.89695
1127	AL365205.1	2.58148
1128	AL365214.2	0.041064
1129	AL365232.1	0.063871
1130	AL365273.2	0
1131	AL391628.1	0.183118
1132	AL391650.1	1.17559
1133	AL391987.1	0
1134	AL391987.2	2.40988
1135	AL441992.2	0.834397
1136	AL445238.1	0
1137	AL445423.3	0
1138	AL445524.2	1.54616
1139	AL445685.3	0
1140	AL445989.1	0
1141	AL451007.3	0
1142	AL451062.2	0
1143	AL451106.1	0
1144	AL451136.1	0.166375
1145	AL512428.1	0
1146	AL512506.3	0
1147	AL512785.2	0
1148	AL513165.2	0.109246
1149	AL513523.9	6.03722
1150	AL583836.1	0
1151	AL589666.1	3.5325
1152	AL589987.1	0
1153	AL590132.1	0.130104
1154	AL590560.2	0.986186
1155	AL590764.2	0
1156	AL591806.2	0.086619
1157	AL592183.1	33.6999
1158	AL592490.1	0
1159	AL593848.1	0
1160	AL603764.2	0
1161	AL603832.3	0.379033
1162	AL627230.1	3.13016
1163	AL645922.1	0
1164	AL662796.1	0
1165	AL662820.1	0
1166	AL662828.1	1.93747
1167	AL662884.4	0
1168	AL662899.1	0
1169	AL662899.2	0.576183
1170	AL669918.1	3.43969
1171	AL672142.1	0
1172	AL691442.1	0
1173	AL713999.1	5.55102
1174	AL772284.1	0
1175	AL807752.6	0
1176	AL807752.7	0
1177	AL844853.2	0
1178	AL845331.1	0
1179	AL845464.1	0
1180	AL928654.3	0.286823
1181	AL929554.1	0
1182	ALAD	20.0659
1183	ALAS1	18.4746
1184	ALAS2	0.059108
1185	ALB	0.055549
1186	ALCAM	44.6334
1187	ALDH16A1	8.3349
1188	ALDH18A1	98.4623
1189	ALDH1A1	0.686936
1190	ALDH1A2	0.032627
1191	ALDH1A3	8.74911
1192	ALDH1B1	44.7308
1193	ALDH1L1	0.006986
1194	ALDH1L2	79.1486
1195	ALDH2	48.3838
1196	ALDH3A1	0
1197	ALDH3A2	10.0371
1198	ALDH3B1	10.6752
1199	ALDH3B2	0
1200	ALDH4A1	9.86785
1201	ALDH5A1	1.11102
1202	ALDH6A1	8.05696
1203	ALDH7A1	51.2025
1204	ALDH8A1	0.446558
1205	ALDH9A1	31.2921
1206	ALDOA	1613.14
1207	ALDOB	0.246012
1208	ALDOC	39.3465
1209	ALG1	29.5431
1210	ALG10	1.43789
1211	ALG10B	1.59307
1212	ALG11	12.3288
1213	ALG12	19.8824
1214	ALG13	37.1728
1215	ALG14	32.5628
1216	ALG1L	1.88737
1217	ALG1L2	1.29234
1218	ALG2	23.5093
1219	ALG3	30.1848
1220	ALG5	21.0751
1221	ALG6	6.00257
1222	ALG8	18.6383
1223	ALG9	24.2969
1224	ALK	0
1225	ALKAL1	0.025652
1226	ALKAL2	0.045844
1227	ALKBH1	6.34938
1228	ALKBH2	15.143
1229	ALKBH3	19.0251
1230	ALKBH4	6.2984
1231	ALKBH5	63.4361
1232	ALKBH6	13.0633
1233	ALKBH7	46.3821
1234	ALKBH8	3.95679
1235	ALLC	0
1236	ALMS1	6.84966
1237	ALOX12	0.520731
1238	ALOX12B	0.037002
1239	ALOX15	0.02826
1240	ALOX15B	0
1241	ALOX5	0
1242	ALOX5AP	0.381074
1243	ALOXE3	0.008145
1244	ALPG	0
1245	ALPI	0
1246	ALPK1	5.00446
1247	ALPK2	67.4381
1248	ALPK3	0.379441
1249	ALPL	18.4969
1250	ALPP	0.024411
1251	ALS2	15.4859
1252	ALS2CL	1.04985
1253	ALX1	0.105501
1254	ALX3	1.63362
1255	ALX4	3.24303
1256	ALYREF	80.0559
1257	AMACR	9.92072
1258	AMBN	0
1259	AMBP	0.02256
1260	AMBRA1	8.91674
1261	AMD1	34.5785
1262	AMDHD1	8.63171
1263	AMDHD2	7.7826
1264	AMELX	0
1265	AMELY	0
1266	AMER1	1.3702
1267	AMER2	0
1268	AMER3	0.007774
1269	AMFR	57.8292
1270	AMH	2.09118
1271	AMHR2	0
1272	AMIGO1	0.528656
1273	AMIGO2	28.3436
1274	AMIGO3	0
1275	AMMECR1	5.6057
1276	AMMECR1L	13.9957
1277	AMN	0.169153
1278	AMN1	4.82681
1279	AMOT	1.76662
1280	AMOTL1	18.3854
1281	AMOTL2	182.141
1282	AMPD1	0.27712
1283	AMPD2	39.2322
1284	AMPD3	1.2692
1285	AMPH	19.9762
1286	AMT	0.447252
1287	AMTN	0.090239
1288	AMY1A	0.03204
1289	AMY1B	0.03204
1290	AMY1C	0
1291	AMY2A	0.088765
1292	AMY2B	0.42694
1293	AMZ1	0.125145
1294	AMZ2	59.3834
1295	ANAPC1	16.418
1296	ANAPC10	12.6151
1297	ANAPC11	144.118
1298	ANAPC13	47.1001
1299	ANAPC15	43.7719
1300	ANAPC16	50.6785
1301	ANAPC2	19.2343
1302	ANAPC4	12.1644
1303	ANAPC5	86.5696
1304	ANAPC7	31.2542
1305	ANG	10.3822
1306	ANGEL1	7.17113
1307	ANGEL2	15.3948
1308	ANGPT1	1.85235
1309	ANGPT2	1.50354
1310	ANGPT4	0.031734
1311	ANGPTL1	0.339718
1312	ANGPTL2	21.4998
1313	ANGPTL3	0.088228
1314	ANGPTL4	8.84172
1315	ANGPTL5	0.010779
1316	ANGPTL6	0.230328
1317	ANGPTL7	0.063951
1318	ANGPTL8	0.07341
1319	ANHX	0
1320	ANK1	4.81913
1321	ANK2	6.31285
1322	ANK3	4.29999
1323	ANKAR	1.19983
1324	ANKDD1A	2.54428
1325	ANKDD1B	0.07142
1326	ANKEF1	0.409165
1327	ANKFN1	0.143281
1328	ANKFY1	21.4031
1329	ANKH	40.6118
1330	ANKHD1	27.0476
1331	ANKHD1-EIF4EBP3	3.78288
1332	ANKIB1	24.923
1333	ANKK1	0
1334	ANKLE1	0.512742
1335	ANKLE2	46.4805
1336	ANKMY1	3.46227
1337	ANKMY2	12.5526
1338	ANKRA2	12.708
1339	ANKRD1	6.56493
1340	ANKRD10	142.522
1341	ANKRD11	92.3397
1342	ANKRD12	13.5988
1343	ANKRD13A	39.4448
1344	ANKRD13B	8.6941
1345	ANKRD13C	11.532
1346	ANKRD13D	15.3575
1347	ANKRD16	3.8523
1348	ANKRD17	19.9545
1349	ANKRD18A	0.667558
1350	ANKRD18B	0.104498
1351	ANKRD2	0.297465
1352	ANKRD20A1	0.123087
1353	ANKRD20A2P	0
1354	ANKRD20A3P	0.048524
1355	ANKRD20A4P	0
1356	ANKRD22	0.128009
1357	ANKRD23	0.838359
1358	ANKRD24	0.156116
1359	ANKRD26	5.39365
1360	ANKRD27	16.7392
1361	ANKRD28	43.2341
1362	ANKRD29	1.13851
1363	ANKRD30A	0
1364	ANKRD30B	0.129266
1365	ANKRD30BL	0
1366	ANKRD31	0.035512
1367	ANKRD33	0
1368	ANKRD33B	1.94812
1369	ANKRD34A	1.67981
1370	ANKRD34B	0.00656
1371	ANKRD34C	0
1372	ANKRD35	0.136517
1373	ANKRD36	2.7478
1374	ANKRD36B	2.75092
1375	ANKRD36C	1.96087
1376	ANKRD37	17.0819
1377	ANKRD39	9.34645
1378	ANKRD40	25.4939
1379	ANKRD40CL	0.451049
1380	ANKRD42	3.8066
1381	ANKRD44	1.84342
1382	ANKRD45	0.377832
1383	ANKRD46	4.21206
1384	ANKRD49	5.88024
1385	ANKRD50	13.8849
1386	ANKRD52	30.8524
1387	ANKRD53	0.625624
1388	ANKRD54	14.0154
1389	ANKRD55	0.07449
1390	ANKRD6	5.72266
1391	ANKRD60	0
1392	ANKRD61	0.720142
1393	ANKRD62	0.08341
1394	ANKRD63	0.051132
1395	ANKRD65	0.190137
1396	ANKRD66	0
1397	ANKRD7	0.823545
1398	ANKRD9	1.62004
1399	ANKS1A	7.07212
1400	ANKS1B	0.444182
1401	ANKS3	12.4312
1402	ANKS4B	0.069982
1403	ANKS6	10.1084
1404	ANKUB1	0.060542
1405	ANKZF1	24.7884
1406	ANLN	45.8475
1407	ANO1	0.090517
1408	ANO10	33.3639
1409	ANO2	0.481863
1410	ANO3	0.638991
1411	ANO4	0.056687
1412	ANO5	0.031944
1413	ANO6	31.4522
1414	ANO7	2.6715
1415	ANO8	6.56047
1416	ANO9	0.021797
1417	ANOS1	4.83464
1418	ANP32A	189.118
1419	ANP32B	177.883
1420	ANP32D	0
1421	ANP32E	48.5265
1422	ANPEP	73.9536
1423	ANTKMT	16.9176
1424	ANTXR1	52.5618
1425	ANTXR2	19.3475
1426	ANTXRL	0
1427	ANXA1	406.343
1428	ANXA10	0.134184
1429	ANXA11	233.225
1430	ANXA13	0.07605
1431	ANXA2	4030.84
1432	ANXA2R	1.19991
1433	ANXA3	2.19587
1434	ANXA4	46.8238
1435	ANXA5	897.961
1436	ANXA6	553.144
1437	ANXA7	62.9758
1438	ANXA8	0.123484
1439	ANXA8L1	0.152965
1440	ANXA9	0.772129
1441	AOAH	0.352697
1442	AOC1	0.021554
1443	AOC2	0.310386
1444	AOC3	0.510259
1445	AOPEP	40.3647
1446	AOX1	4.65829
1447	AP000295.1	0
1448	AP000311.1	3.90314
1449	AP000349.1	0
1450	AP000350.12	0.321309
1451	AP000351.3	0
1452	AP000351.7	0
1453	AP000356.5	53.1088
1454	AP000471.1	0
1455	AP000721.1	0
1456	AP000781.2	0.026092
1457	AP000812.3	0
1458	AP000812.4	0.369907
1459	AP000944.5	3.75832
1460	AP001054.1	0.113599
1461	AP001267.5	0.570307
1462	AP001273.2	3.11253
1463	AP001453.3	3.51914
1464	AP001458.2	3.27045
1465	AP001781.2	0.433957
1466	AP001931.1	1.41425
1467	AP001931.2	39.7637
1468	AP002373.1	1.04849
1469	AP002495.1	2.8008
1470	AP002512.3	0.010264
1471	AP002748.5	2.4823
1472	AP002884.2	0
1473	AP002990.1	10.4189
1474	AP003071.5	0.659234
1475	AP003108.2	13.1494
1476	AP003419.1	39.3108
1477	AP006285.2	0.497746
1478	AP006621.6	1.20313
1479	AP1AR	10.7604
1480	AP1B1	30.9726
1481	AP1G1	35.6512
1482	AP1G2	25.2874
1483	AP1M1	61.8577
1484	AP1M2	0.225076
1485	AP1S1	75.3751
1486	AP1S2	53.1862
1487	AP1S3	1.95096
1488	AP2A1	85.6099
1489	AP2A2	51.6043
1490	AP2B1	76.0221
1491	AP2M1	517.785
1492	AP2S1	215.595
1493	AP3B1	35.811
1494	AP3B2	0.338825
1495	AP3D1	88.2328
1496	AP3M1	23.9711
1497	AP3M2	18.2024
1498	AP3S1	103.296
1499	AP3S2	11.7714
1500	AP4B1	14.7482
1501	AP4E1	6.11329
1502	AP4M1	14.6742
1503	AP4S1	7.09767
1504	AP5B1	4.18262
1505	AP5M1	21.0036
1506	AP5S1	8.07334
1507	AP5Z1	17.2957
1508	APAF1	8.24878
1509	APBA1	5.74284
1510	APBA2	8.55406
1511	APBA3	9.02534
1512	APBB1	26.8278
1513	APBB1IP	0.086225
1514	APBB2	20.4809
1515	APBB3	16.3552
1516	APC	8.04575
1517	APC2	1.71202
1518	APCDD1	6.60509
1519	APCDD1L	2.55485
1520	APCS	0
1521	APEH	51.5273
1522	APELA	0.706462
1523	APEX1	118.098
1524	APEX2	10.9743
1525	APH1A	63.6204
1526	APH1B	6.52466
1527	API5	66.3242
1528	APIP	15.4749
1529	APLF	1.86816
1530	APLN	0.621811
1531	APLNR	0.265075
1532	APLP1	16.3537
1533	APLP2	264.567
1534	APMAP	69.3852
1535	APOA1	0.070356
1536	APOA2	0
1537	APOA4	0.056094
1538	APOA5	0
1539	APOB	0.003292
1540	APOBEC1	0
1541	APOBEC2	0.79238
1542	APOBEC3A	0.06486
1543	APOBEC3B	6.84414
1544	APOBEC3C	22.4118
1545	APOBEC3D	0.691043
1546	APOBEC3F	6.12902
1547	APOBEC3G	5.78618
1548	APOBEC3H	0.089251
1549	APOBEC4	0
1550	APOBR	0.006524
1551	APOC1	5.39487
1552	APOC2	0.045242
1553	APOC3	0.080107
1554	APOC4	0.131039
1555	APOC4-APOC2	0
1556	APOD	0.223828
1557	APOE	1.51415
1558	APOF	0.061854
1559	APOH	0.045844
1560	APOL1	0.362984
1561	APOL2	21.2316
1562	APOL3	1.82854
1563	APOL4	0.525215
1564	APOL5	0
1565	APOL6	7.24873
1566	APOLD1	4.24759
1567	APOM	3.42503
1568	APOO	15.2254
1569	APOOL	6.51153
1570	APP	294.381
1571	APPBP2	19.1599
1572	APPL1	16.3781
1573	APPL2	41.3913
1574	APRT	90.0827
1575	APTX	22.0975
1576	AQP1	4.37094
1577	AQP10	0
1578	AQP11	0.625853
1579	AQP12A	0
1580	AQP12B	0
1581	AQP2	0.015099
1582	AQP3	0.666794
1583	AQP4	0
1584	AQP5	0.039705
1585	AQP6	0.026584
1586	AQP7	0.227616
1587	AQP8	0
1588	AQP9	0
1589	AQR	10.8729
1590	AR	2.13382
1591	ARAF	36.0908
1592	ARAP1	30.6616
1593	ARAP2	0.078585
1594	ARAP3	5.17761
1595	ARC	0.29595
1596	ARCN1	147.69
1597	AREG	0.032338
1598	AREL1	11.0048
1599	ARF1	524.712
1600	ARF3	102.367
1601	ARF4	524.839
1602	ARF5	130.844
1603	ARF6	41.7772
1604	ARFGAP1	88.5978
1605	ARFGAP2	32.6044
1606	ARFGAP3	55.3257
1607	ARFGEF1	13.519
1608	ARFGEF2	19.2637
1609	ARFGEF3	0.210246
1610	ARFIP1	18.929
1611	ARFIP2	44.0711
1612	ARFRP1	26.7156
1613	ARG1	0.201689
1614	ARG2	8.72823
1615	ARGFX	0.237948
1616	ARGLU1	57.9157
1617	ARHGAP1	66.7182
1618	ARHGAP10	12.5164
1619	ARHGAP11A	30.2037
1620	ARHGAP11B	3.54711
1621	ARHGAP12	13.0338
1622	ARHGAP15	0.050927
1623	ARHGAP17	54.4479
1624	ARHGAP18	2.4234
1625	ARHGAP19	3.63394
1626	ARHGAP19-SLIT1	0.021347
1627	ARHGAP20	0.74111
1628	ARHGAP21	41.5852
1629	ARHGAP22	9.70593
1630	ARHGAP23	84.7242
1631	ARHGAP24	10.339
1632	ARHGAP25	0
1633	ARHGAP26	7.86826
1634	ARHGAP27	0.645165
1635	ARHGAP28	8.58243
1636	ARHGAP29	11.3021
1637	ARHGAP30	0.12751
1638	ARHGAP31	22.6949
1639	ARHGAP32	4.80395
1640	ARHGAP33	6.49274
1641	ARHGAP35	53.6982
1642	ARHGAP36	1.04744
1643	ARHGAP39	2.47027
1644	ARHGAP4	0.447404
1645	ARHGAP40	0
1646	ARHGAP42	5.1175
1647	ARHGAP44	0.846056
1648	ARHGAP45	3.91529
1649	ARHGAP5	35.6283
1650	ARHGAP6	2.27926
1651	ARHGAP8	0.402148
1652	ARHGAP9	0.480774
1653	ARHGDIA	1108.01
1654	ARHGDIB	18.6696
1655	ARHGDIG	0.287779
1656	ARHGEF1	50.5617
1657	ARHGEF10	24.2986
1658	ARHGEF10L	7.48915
1659	ARHGEF11	11.9262
1660	ARHGEF12	31.0936
1661	ARHGEF15	0.180554
1662	ARHGEF16	0.848528
1663	ARHGEF17	56.1628
1664	ARHGEF18	11.9082
1665	ARHGEF19	5.09396
1666	ARHGEF2	121.176
1667	ARHGEF25	16.5475
1668	ARHGEF26	1.13132
1669	ARHGEF28	0.446207
1670	ARHGEF3	1.87645
1671	ARHGEF33	1.4912
1672	ARHGEF35	0.99106
1673	ARHGEF37	0.673378
1674	ARHGEF38	0.267852
1675	ARHGEF39	2.30033
1676	ARHGEF4	4.34854
1677	ARHGEF40	30.9694
1678	ARHGEF5	1.79293
1679	ARHGEF6	11.0606
1680	ARHGEF7	25.9173
1681	ARHGEF9	7.35463
1682	ARID1A	26.5879
1683	ARID1B	18.0457
1684	ARID2	7.32608
1685	ARID3A	8.72109
1686	ARID3B	1.8324
1687	ARID3C	0.020027
1688	ARID4A	3.7288
1689	ARID4B	15.1521
1690	ARID5A	9.60681
1691	ARID5B	48.5798
1692	ARIH1	120.666
1693	ARIH2	47.6431
1694	ARL1	82.2576
1695	ARL10	13.5156
1696	ARL11	0.089881
1697	ARL13A	0.025944
1698	ARL13B	5.1599
1699	ARL14	0
1700	ARL14EP	34.3912
1701	ARL14EPL	0
1702	ARL15	3.56284
1703	ARL16	32.9869
1704	ARL17A	4.96046
1705	ARL17B	9.1491
1706	ARL2	102.532
1707	ARL2-SNX15	1.74837
1708	ARL2BP	140.953
1709	ARL3	14.3837
1710	ARL4A	10.8609
1711	ARL4C	75.6909
1712	ARL4D	22.2803
1713	ARL5A	17.4553
1714	ARL5B	7.50237
1715	ARL5C	0.28625
1716	ARL6	4.85849
1717	ARL6IP1	70.1548
1718	ARL6IP4	198.918
1719	ARL6IP5	48.7178
1720	ARL6IP6	24.1669
1721	ARL8A	35.0939
1722	ARL8B	48.6029
1723	ARL9	0.610737
1724	ARMC1	20.4992
1725	ARMC10	20.4396
1726	ARMC12	0.28026
1727	ARMC2	5.17255
1728	ARMC3	0
1729	ARMC4	0.243363
1730	ARMC5	5.62378
1731	ARMC6	19.1291
1732	ARMC7	5.48233
1733	ARMC8	14.9179
1734	ARMC9	10.2139
1735	ARMCX1	15.3876
1736	ARMCX2	72.78
1737	ARMCX3	50.959
1738	ARMCX4	5.47846
1739	ARMCX5	8.03905
1740	ARMCX5-GPRASP2	0.23046
1741	ARMCX6	59.2342
1742	ARMH1	0.76505
1743	ARMH2	0
1744	ARMH3	11.4203
1745	ARMH4	23.8456
1746	ARMS2	0.241167
1747	ARMT1	17.5299
1748	ARNT	21.5988
1749	ARNT2	19.0858
1750	ARNTL	7.23569
1751	ARNTL2	6.17738
1752	ARPC1A	92.4648
1753	ARPC1B	120.722
1754	ARPC2	652.036
1755	ARPC3	268.702
1756	ARPC4	200.734
1757	ARPC4-TTLL3	12.0512
1758	ARPC5	286.499
1759	ARPC5L	27.2199
1760	ARPIN	7.54951
1761	ARPIN-AP3S2	11.1557
1762	ARPP19	47.0846
1763	ARPP21	0.381439
1764	ARR3	0.130709
1765	ARRB1	4.48899
1766	ARRB2	10.9281
1767	ARRDC1	11.4471
1768	ARRDC2	5.85987
1769	ARRDC3	14.7893
1770	ARRDC4	8.19908
1771	ARRDC5	0.032897
1772	ARSA	16.837
1773	ARSB	20.5547
1774	ARSD	6.81514
1775	ARSF	0
1776	ARSG	1.56617
1777	ARSH	0.020457
1778	ARSI	14.8118
1779	ARSJ	87.1404
1780	ARSK	4.48001
1781	ARSL	2.10622
1782	ART1	0
1783	ART3	0.188922
1784	ART4	0.022032
1785	ART5	0.069113
1786	ARTN	0.32566
1787	ARV1	10.6169
1788	ARVCF	3.14526
1789	ARX	0.017284
1790	AS3MT	6.17445
1791	ASAH1	31.1286
1792	ASAH2	0.099751
1793	ASAH2B	1.91818
1794	ASAP1	30.4921
1795	ASAP2	8.66195
1796	ASAP3	8.78741
1797	ASB1	17.5926
1798	ASB10	0.015343
1799	ASB11	0.043699
1800	ASB12	0.089795
1801	ASB13	3.41486
1802	ASB14	0.227653
1803	ASB15	0.020969
1804	ASB16	1.37283
1805	ASB17	0
1806	ASB18	0.049432
1807	ASB2	0.202585
1808	ASB3	10.7601
1809	ASB4	0.100173
1810	ASB5	1.51174
1811	ASB6	11.4721
1812	ASB7	5.51789
1813	ASB8	17.3956
1814	ASB9	0.134534
1815	ASCC1	29.5003
1816	ASCC2	34.8134
1817	ASCC3	26.7134
1818	ASCL1	0
1819	ASCL2	0.036972
1820	ASCL3	0
1821	ASCL4	0
1822	ASCL5	0.064275
1823	ASDURF	0
1824	ASF1A	9.1001
1825	ASF1B	13.3927
1826	ASGR1	0.785677
1827	ASGR2	0
1828	ASH1L	14.417
1829	ASH2L	26.5478
1830	ASIC1	11.5508
1831	ASIC2	0.045661
1832	ASIC3	1.24831
1833	ASIC4	0.101202
1834	ASIC5	0
1835	ASIP	0.196988
1836	ASL	26.0328
1837	ASMT	0.142471
1838	ASMTL	34.5777
1839	ASNS	383.276
1840	ASNSD1	33.6428
1841	ASPA	0.127078
1842	ASPDH	0.08733
1843	ASPG	0.014815
1844	ASPH	113.622
1845	ASPHD1	6.63344
1846	ASPHD2	2.74404
1847	ASPM	6.45334
1848	ASPN	4.81074
1849	ASPRV1	0.19002
1850	ASPSCR1	16.312
1851	ASRGL1	1.52841
1852	ASS1	96.8524
1853	ASTE1	2.84647
1854	ASTL	0.152785
1855	ASTN1	0.019887
1856	ASTN2	4.95964
1857	ASXL1	23.9244
1858	ASXL2	7.2896
1859	ASXL3	0.21439
1860	ASZ1	0.009878
1861	ATAD1	19.7446
1862	ATAD2	8.40909
1863	ATAD2B	4.11816
1864	ATAD3A	27.4045
1865	ATAD3B	25.5362
1866	ATAD3C	0.464089
1867	ATAD5	1.1112
1868	ATAT1	10.8256
1869	ATCAY	0.155795
1870	ATE1	4.73767
1871	ATF1	15.5577
1872	ATF2	21.9982
1873	ATF3	22.1947
1874	ATF4	645.486
1875	ATF5	41.6923
1876	ATF6	33.186
1877	ATF6B	40.9129
1878	ATF7	17.5276
1879	ATF7-NPFF	1.81748
1880	ATF7IP	11.7116
1881	ATF7IP2	2.97354
1882	ATG10	69.7203
1883	ATG101	41.5067
1884	ATG12	49.1438
1885	ATG13	36.852
1886	ATG14	5.83649
1887	ATG16L1	7.26309
1888	ATG16L2	3.37267
1889	ATG2A	5.93121
1890	ATG2B	15.046
1891	ATG3	31.3094
1892	ATG4A	5.30898
1893	ATG4B	53.3813
1894	ATG4C	5.34044
1895	ATG4D	14.9235
1896	ATG5	20.4514
1897	ATG7	15.7315
1898	ATG9A	43.1256
1899	ATG9B	2.06514
1900	ATIC	61.4369
1901	ATL1	6.96317
1902	ATL2	18.6109
1903	ATL3	41.0245
1904	ATM	21.2052
1905	ATMIN	20.3858
1906	ATN1	67.2594
1907	ATOH1	0
1908	ATOH7	0
1909	ATOH8	31.0409
1910	ATOX1	116.914
1911	ATP10A	64.7004
1912	ATP10B	0.130425
1913	ATP10D	10.7944
1914	ATP11A	4.12129
1915	ATP11B	21.0536
1916	ATP11C	17.8915
1917	ATP12A	0
1918	ATP13A1	20.735
1919	ATP13A2	20.0687
1920	ATP13A3	78.4945
1921	ATP13A4	0.023036
1922	ATP13A5	0
1923	ATP1A1	118.536
1924	ATP1A2	0.464361
1925	ATP1A3	0.02748
1926	ATP1A4	0.112398
1927	ATP1B1	9.96158
1928	ATP1B2	0.095536
1929	ATP1B3	151.176
1930	ATP1B4	0.785419
1931	ATP23	5.70212
1932	ATP2A1	7.94057
1933	ATP2A2	216.324
1934	ATP2A3	0.871265
1935	ATP2B1	22.5792
1936	ATP2B2	0.035488
1937	ATP2B3	0.011101
1938	ATP2B4	102.759
1939	ATP2C1	72.1205
1940	ATP2C2	0.169111
1941	ATP4A	0.039466
1942	ATP4B	0
1943	ATP5F1A	270.085
1944	ATP5F1B	359.519
1945	ATP5F1C	213.233
1946	ATP5F1D	97.0319
1947	ATP5F1E	117.295
1948	ATP5IF1	131.744
1949	ATP5MC1	103.557
1950	ATP5MC2	341.329
1951	ATP5MC3	172.042
1952	ATP5MD	394.519
1953	ATP5ME	683.124
1954	ATP5MF	511.399
1955	ATP5MF-PTCD1	4.78617
1956	ATP5MG	308.799
1957	ATP5MGL	0.159457
1958	ATP5MPL	238.202
1959	ATP5PB	192.077
1960	ATP5PD	257.906
1961	ATP5PF	160.138
1962	ATP5PO	548.712
1963	ATP6AP1	65.3259
1964	ATP6AP2	97.5261
1965	ATP6V0A1	14.593
1966	ATP6V0A2	8.40282
1967	ATP6V0A4	0
1968	ATP6V0B	71.5407
1969	ATP6V0C	133.788
1970	ATP6V0D1	75.0059
1971	ATP6V0D2	0.237283
1972	ATP6V0E1	165.409
1973	ATP6V0E2	7.26341
1974	ATP6V1A	14.6741
1975	ATP6V1B1	0.124004
1976	ATP6V1B2	42.3763
1977	ATP6V1C1	14.3925
1978	ATP6V1C2	0.721849
1979	ATP6V1D	64.2178
1980	ATP6V1E1	81.3674
1981	ATP6V1E2	7.46102
1982	ATP6V1F	103.065
1983	ATP6V1FNB	0.041279
1984	ATP6V1G1	56.8288
1985	ATP6V1G2	8.31876
1986	ATP6V1G2-DDX39B	0.282518
1987	ATP6V1G3	0.344178
1988	ATP6V1H	21.9967
1989	ATP7A	4.77374
1990	ATP7B	3.82596
1991	ATP8A1	0.486404
1992	ATP8A2	0.063001
1993	ATP8B1	24.176
1994	ATP8B2	60.8973
1995	ATP8B3	2.70634
1996	ATP8B4	0.107043
1997	ATP9A	16.3972
1998	ATP9B	38.4028
[truncated: 18,115 more rows]

## Sheet: Fibroblast_rep2_TPM
	target_id	tpm
0	A1BG	27.5969
1	A1CF	0.017038
2	A2M	0.775576
3	A2ML1	0.074065
4	A3GALT2	0
5	A4GALT	8.99165
6	A4GNT	0.06593
7	AAAS	38.8148
8	AACS	13.2384
9	AADAC	0.019194
10	AADACL2	0.010962
11	AADACL3	0
12	AADACL4	0.014182
13	AADAT	6.93535
14	AAGAB	30.2348
15	AAK1	22.7514
16	AAMDC	49.7263
17	AAMP	65.9754
18	AANAT	0.104114
19	AAR2	22.0241
20	AARD	0.095193
21	AARS1	105.027
22	AARS2	6.21164
23	AARSD1	35.1574
24	AASDH	2.63869
25	AASDHPPT	22.0458
26	AASS	3.44245
27	AATF	35.8643
28	AATK	0.152752
29	ABAT	2.54589
30	ABCA1	3.6145
31	ABCA10	0.183936
32	ABCA12	0.022385
33	ABCA13	0.038341
34	ABCA2	14.6284
35	ABCA3	2.01774
36	ABCA4	0.378258
37	ABCA5	2.47878
38	ABCA6	0.06033
39	ABCA7	0.382859
40	ABCA8	0.346879
41	ABCA9	0.210728
42	ABCB1	0.165906
43	ABCB10	11.4108
44	ABCB11	0.901664
45	ABCB4	1.67541
46	ABCB5	0.070604
47	ABCB6	21.8866
48	ABCB7	10.789
49	ABCB8	24.4689
50	ABCB9	6.17372
51	ABCC1	31.4927
52	ABCC10	16.1613
53	ABCC11	0.092281
54	ABCC12	0.063964
55	ABCC2	0.129691
56	ABCC3	1.20159
57	ABCC4	3.98772
58	ABCC5	8.5397
59	ABCC6	0.576014
60	ABCC8	0.010954
61	ABCC9	1.1926
62	ABCD1	10.2516
63	ABCD2	0.025035
64	ABCD3	21.4364
65	ABCD4	16.1671
66	ABCE1	68.0562
67	ABCF1	58.718
68	ABCF2	33.4554
69	ABCF2-H2BE1	22.5637
70	ABCF3	31.2375
71	ABCG1	0.079074
72	ABCG2	0.115803
73	ABCG4	0.701127
74	ABCG5	0.048322
75	ABCG8	0.17129
76	ABHD1	0.561743
77	ABHD10	14.5962
78	ABHD11	13.9557
79	ABHD12	59.3281
80	ABHD12B	0.486261
81	ABHD13	4.42012
82	ABHD14A	7.98202
83	ABHD14A-ACY1	0.36605
84	ABHD14B	15.702
85	ABHD15	3.44944
86	ABHD16A	21.5071
87	ABHD16B	2.74152
88	ABHD17A	46.0583
89	ABHD17B	7.34857
90	ABHD17C	4.6201
91	ABHD18	3.40298
92	ABHD2	19.3833
93	ABHD3	4.71063
94	ABHD4	20.1384
95	ABHD5	10.2518
96	ABHD6	3.37714
97	ABHD8	8.43
98	ABI1	24.9678
99	ABI2	30.6015
100	ABI3	1.56866
101	ABI3BP	43.5664
102	ABITRAM	9.03659
103	ABL1	66.9143
104	ABL2	9.04037
105	ABLIM1	15.1496
106	ABLIM2	0.052871
107	ABLIM3	3.55606
108	ABO	2.28602
109	ABR	48.8626
110	ABRA	0.030505
111	ABRACL	24.242
112	ABRAXAS1	5.29347
113	ABRAXAS2	9.84774
114	ABT1	8.41119
115	ABTB1	16.8224
116	ABTB2	0.243625
117	AC000093.1	20.4477
118	AC000120.2	0
119	AC000120.3	0.115475
120	AC001226.2	0.200997
121	AC002094.3	0
122	AC002310.4	0.55698
123	AC002456.2	0
124	AC002985.1	8.65454
125	AC002996.1	7.87204
126	AC003002.1	0
127	AC003002.2	1.44396
128	AC003002.3	1.58657
129	AC003005.1	0.287201
130	AC003006.1	0
131	AC003688.3	0
132	AC004076.1	0
133	AC004080.3	0
134	AC004223.3	1.57926
135	AC004556.3	0
136	AC004593.2	0
137	AC004687.2	0.005443
138	AC004691.2	1.19213
139	AC004706.3	0.512289
140	AC004805.1	0
141	AC004832.3	1.97754
142	AC004864.1	0
143	AC004922.1	14.7311
144	AC004997.1	0.605981
145	AC005020.2	0.407223
146	AC005041.1	0.112326
147	AC005154.5	2.47948
148	AC005192.1	0.360089
149	AC005258.1	4.0504
150	AC005324.2	0.025519
151	AC005324.3	0.008563
152	AC005520.1	0.256708
153	AC005551.1	0
154	AC005670.2	6.46076
155	AC005697.1	0
156	AC005702.1	0.85114
157	AC005726.1	0.76621
158	AC005832.4	17.4488
159	AC005833.1	23.3132
160	AC005837.2	0.227845
161	AC005943.1	20.0652
162	AC006030.1	0
163	AC006059.2	10.805
164	AC006064.6	0.972847
165	AC006254.1	0.292256
166	AC006449.4	0
167	AC006486.1	0
168	AC006486.3	0
169	AC006538.2	5.97958
170	AC006978.2	0
171	AC007040.2	0.6807
172	AC007192.1	4.16867
173	AC007325.1	0.111914
174	AC007325.2	0
175	AC007325.4	0
176	AC007326.4	7.5498
177	AC007375.2	0
178	AC007687.1	0.273792
179	AC007731.4	0
180	AC007846.2	0
181	AC007906.2	0.798494
182	AC007998.2	0.872124
183	AC008012.1	4.12414
184	AC008073.3	0.036487
185	AC008162.2	0
186	AC008397.1	0
187	AC008397.2	0.120093
188	AC008403.1	0
189	AC008481.3	0
190	AC008537.1	0
191	AC008575.1	1.72457
192	AC008581.2	1.12456
193	AC008676.3	0.205447
194	AC008687.1	0.392778
195	AC008687.4	0.177621
196	AC008687.8	0.079638
197	AC008695.1	0
198	AC008750.7	6.93406
199	AC008758.1	0
200	AC008758.5	0
201	AC008758.6	0.346039
202	AC008763.2	0.925834
203	AC008763.3	0
204	AC008763.4	0.008834
205	AC008764.1	0.021016
206	AC008764.4	7.05877
207	AC008770.1	0
208	AC008770.2	0.199843
209	AC008770.4	0.454777
210	AC008878.1	0
211	AC008878.2	0
212	AC008982.3	44.817
213	AC009070.1	0.139187
214	AC009133.6	5.53496
215	AC009163.3	0.020196
216	AC009163.5	0.786855
217	AC009412.1	0
218	AC009690.1	0.061624
219	AC009690.3	0
220	AC009779.3	1.57851
221	AC009879.2	0
222	AC009879.3	0.094661
223	AC010132.3	10.9783
224	AC010197.2	0.022837
225	AC010255.2	0
226	AC010319.2	0
227	AC010323.1	9.58055
228	AC010325.1	0.84128
229	AC010326.2	0.569623
230	AC010327.2	0
231	AC010422.3	5.54709
232	AC010422.5	0
233	AC010422.6	0
234	AC010422.8	2.41418
235	AC010463.1	0
236	AC010522.1	2.43765
237	AC010531.1	0.187928
238	AC010542.3	1.48484
239	AC010547.4	0.105553
240	AC010615.4	0.129308
241	AC010616.1	0
242	AC010619.1	0
243	AC010646.1	0
244	AC010724.2	0
245	AC010973.3	0
246	AC010980.1	0
247	AC011005.1	0
248	AC011043.1	13.7426
249	AC011043.2	0.756156
250	AC011295.2	1.55241
251	AC011330.3	0
252	AC011448.1	5.28198
253	AC011452.1	0
254	AC011455.3	0
255	AC011462.1	3.98839
256	AC011473.4	0
257	AC011479.1	0.612086
258	AC011498.4	0.038886
259	AC011499.1	0.880389
260	AC011511.1	0.41143
261	AC011511.4	5.51098
262	AC011530.1	0
263	AC012184.2	2.93662
264	AC012213.5	0.061527
265	AC012254.2	36.3695
266	AC012254.6	0
267	AC012254.7	0
268	AC012309.1	0.377617
269	AC012488.2	0
270	AC012531.3	0
271	AC012651.1	0.24614
272	AC013271.1	0.482762
273	AC013394.1	17.9003
274	AC013470.2	0.118608
275	AC013477.1	0.303315
276	AC013489.1	0.301241
277	AC013717.1	0
278	AC015688.4	0
279	AC015802.6	7.51585
280	AC015813.2	7.27448
281	AC016027.6	0.469598
282	AC017083.3	2.45518
283	AC018362.3	0.168939
284	AC018512.1	0
285	AC018523.2	0
286	AC018630.2	0
287	AC018709.1	0.280018
288	AC018755.2	0
289	AC018809.3	4.3002
290	AC019117.1	0.020979
291	AC020636.2	0
292	AC020765.6	13.5222
293	AC020907.6	0
294	AC020909.1	0
295	AC020915.4	1.7425
296	AC020922.1	0.010041
297	AC021072.1	0
298	AC021087.5	2.61709
299	AC021660.3	0
300	AC022150.4	1.83571
301	AC022335.1	0
302	AC022384.1	0.642067
303	AC022400.5	1.05154
304	AC022414.1	0.039336
305	AC022415.2	1.96508
306	AC022506.1	41.3118
307	AC022826.2	4.30697
308	AC023055.1	11.0291
309	AC023491.2	0
310	AC024592.3	1.91465
311	AC024598.1	0.042256
312	AC024940.6	0.018105
313	AC025165.3	2.4934
314	AC025165.6	0.80019
315	AC025263.2	0
316	AC025283.2	0
317	AC025287.4	0.025456
318	AC026316.4	1.93015
319	AC026369.8	0
320	AC026464.1	0
321	AC026464.3	0
322	AC026464.4	51.6915
323	AC026464.6	14.2532
324	AC026786.1	0
325	AC026954.6	0.156794
326	AC027644.4	0.61736
327	AC027796.3	0.094452
328	AC034102.2	0
329	AC034228.3	0
330	AC036214.3	0
331	AC037459.1	0
332	AC037482.2	0
333	AC037482.3	0
334	AC040162.1	1.22177
335	AC044810.8	7.65101
336	AC046185.1	0
337	AC048338.1	0
338	AC048338.2	0.359399
339	AC053503.6	0
340	AC055811.2	0.159306
341	AC055839.2	20.2884
342	AC058822.1	1.33919
343	AC063943.2	0
344	AC064824.1	0.537741
345	AC067968.1	0.261884
346	AC068234.1	0
347	AC068533.4	2.09396
348	AC068547.1	6.18925
349	AC068580.4	3.0769
350	AC068631.2	29.1539
351	AC068775.1	0
352	AC068831.6	5.2408
353	AC068870.4	0
354	AC068896.1	0.03091
355	AC068946.1	0.867077
356	AC068946.2	1.11707
357	AC069257.3	0
358	AC069288.1	0.20322
359	AC069368.1	1.43993
360	AC069444.2	0
361	AC069503.2	0.046113
362	AC069544.1	8.29007
363	AC072022.2	0.114018
364	AC073082.1	0.050425
365	AC073111.3	2.48029
366	AC073283.3	0
367	AC073508.2	1.59042
368	AC073585.1	0.037169
369	AC073610.1	2.94611
370	AC073612.1	3.1296
371	AC073896.1	22.9097
372	AC074143.1	0.279498
373	AC078815.1	0
374	AC078927.1	6.18271
375	AC079447.1	0.164776
376	AC079594.1	0.475941
377	AC079741.2	0
378	AC083800.1	0
379	AC083977.1	0
380	AC084018.4	0
381	AC084337.2	0.497563
382	AC084756.2	0
383	AC087289.3	0.243926
384	AC087632.2	51.1351
385	AC087721.2	13.6303
386	AC090004.1	1.67303
387	AC090227.2	0
388	AC090360.1	0.723331
389	AC090373.2	0
390	AC090517.4	0.936222
391	AC090527.2	0.663185
392	AC090958.3	0
393	AC091057.5	1.70192
394	AC091167.2	0.046974
395	AC091167.6	1.59792
396	AC091167.7	0.053063
397	AC091304.6	0
398	AC091551.1	0.092626
399	AC091959.1	2.54023
400	AC092017.2	0
401	AC092042.3	0.916761
402	AC092073.1	0
403	AC092111.3	0
404	AC092143.1	0
405	AC092329.3	0.530206
406	AC092442.1	0
407	AC092587.1	3.78639
408	AC092647.5	0.159519
409	AC092718.2	1.65357
410	AC092718.7	0.301658
411	AC092835.1	0.87218
412	AC092854.1	0
413	AC093155.3	0.083182
414	AC093227.2	0
415	AC093246.1	0
416	AC093323.1	9.13016
417	AC093423.3	0
418	AC093512.2	6.79487
419	AC093525.1	0
420	AC093525.2	0.298488
421	AC093668.1	12.5468
422	AC093827.5	1.19778
423	AC093884.1	0.500603
424	AC093899.2	0
425	AC096887.1	0.419
426	AC097104.1	0.013439
427	AC097625.1	0.086113
428	AC097634.4	0.034051
429	AC097636.1	0.036194
430	AC097637.1	0.161077
431	AC098484.3	6.4057
432	AC098588.2	0.159521
433	AC098650.1	0.095888
434	AC098850.3	0.569419
435	AC099489.1	0.007937
436	AC099569.1	0
437	AC099811.2	0
438	AC099850.2	0
439	AC100868.1	0
440	AC104109.3	78.9388
441	AC104304.2	0
442	AC104389.5	2.01032
443	AC104389.6	2.998
444	AC104452.1	2.29596
445	AC104472.3	0.091952
446	AC104532.1	0.871379
447	AC104581.2	0
448	AC105052.1	0.049292
449	AC105052.3	14.2742
450	AC105206.4	0
451	AC106741.1	0
452	AC106873.8	0.697237
453	AC106886.5	3.61784
454	AC107871.1	1.18393
455	AC107959.5	0.623107
456	AC108488.2	1.80851
457	AC108941.2	1.05509
458	AC109583.1	0
459	AC110275.1	0
460	AC112128.1	0.618237
461	AC112229.3	0.23275
462	AC112504.2	0
463	AC113189.10	0
464	AC113348.1	0
465	AC113554.1	0
466	AC114402.2	0
467	AC114490.1	1.55305
468	AC114490.2	0.44645
469	AC114982.2	0
470	AC116366.1	2.98868
471	AC117378.1	0
472	AC117457.1	0
473	AC118282.7	0
474	AC118470.1	0
475	AC118553.2	1.27744
476	AC119674.2	0.152259
477	AC119676.1	0
478	AC119733.1	0
479	AC120057.2	121.752
480	AC120114.4	23.4954
481	AC124312.1	0.755648
482	AC126283.1	0.055053
483	AC127029.3	0
484	AC129492.3	15.0299
485	AC131160.1	0.307337
486	AC132217.2	0.214577
487	AC133551.1	0
488	AC134669.1	0
489	AC134980.2	0
490	AC135050.2	3.443
491	AC135178.3	0
492	AC136352.2	0
493	AC136352.3	0
494	AC136475.9	0
495	AC136612.1	0
496	AC136616.1	0
497	AC136616.2	0
498	AC136616.3	0
499	AC137834.1	0.304927
500	AC138647.1	0
501	AC138696.1	0
502	AC138811.2	57.327
503	AC138894.1	0.649823
504	AC138969.1	103.105
505	AC139491.7	0.030524
506	AC139530.2	0
507	AC139677.1	0.54765
508	AC141272.1	0
509	AC142391.2	0
510	AC142525.4	0
511	AC144573.1	0.074715
512	AC145212.1	2.15718
513	AC147067.5	0
514	AC171558.1	0
515	AC171558.5	0
516	AC187652.1	5.81959
517	AC207056.1	3.50317
518	AC207582.1	0.606993
519	AC207582.2	8.79875
520	AC209539.2	0
521	AC213033.2	2.63892
522	AC213203.1	0.581576
523	AC213203.2	0.043376
524	AC226007.1	0
525	AC226593.1	0
526	AC231656.1	0
527	AC231657.3	0
528	AC233723.1	0.161549
529	AC233755.1	0
530	AC233755.2	0
531	AC233992.6	0.329444
532	AC235565.2	0
533	AC236040.1	0
534	AC240274.1	21.8581
535	AC241401.2	0
536	AC241409.1	0
537	AC241640.1	7.95144
538	AC241640.2	7.93809
539	AC242628.1	0
540	AC242842.3	0.008163
541	AC243547.3	0.347572
542	AC243733.1	0
543	AC243790.1	0
544	AC243837.2	0
545	AC243837.4	0
546	AC243967.1	0
547	AC244197.3	13.6892
548	AC244489.1	49.3778
549	AC244489.2	0
550	AC244517.10	0
551	AC245033.1	0
552	AC245049.1	13.6483
553	AC245078.1	0.367725
554	AC245128.24	0
555	AC245175.1	3.98162
556	AC245175.2	0
557	AC245748.1	0
558	AC253536.7	0
559	AC254560.1	0
560	AC254788.1	0.302607
561	AC254945.2	6.68476
562	AC254979.2	0
563	AC255360.1	0
564	AC256203.2	0
565	AC256221.2	0
566	AC256223.1	0
567	AC256223.3	0
568	AC256223.4	0
569	AC256230.1	0
570	AC256230.2	0.253836
571	AC256236.1	3.78218
572	AC269752.2	0
573	AC270107.1	53.5992
574	AC270107.9	0.164369
575	AC270129.2	4.25746
576	AC270129.3	0.253836
577	AC270129.4	14.6926
578	AC270149.2	0
579	AC270153.1	0
580	AC270156.1	1.52308
581	AC270156.2	0
582	AC270156.3	0
583	AC270170.1	0
584	AC270227.1	0.031152
585	AC270239.1	0
586	AC270239.2	0
587	AC270258.1	0
588	AC270272.1	0
589	AC270272.2	0
590	AC270273.1	0
591	AC270285.1	0
592	AC270289.2	13.7261
593	AC270293.1	3.96915
594	AC270300.1	0
595	AC270301.3	0.979126
596	AC275254.1	0
597	AC275284.1	0
598	AC275284.3	0
599	AC275284.4	0
600	AC275401.1	3.96915
601	AC275401.4	0.506983
602	AC275546.1	0
603	AC275546.2	1.26755
604	AC275546.3	0
605	AC275546.4	0
606	ACAA1	25.4911
607	ACAA2	74.7503
608	ACACA	14.442
609	ACACB	2.44637
610	ACAD10	6.58852
611	ACAD11	8.20028
612	ACAD8	9.93282
613	ACAD9	18.6915
614	ACADL	0.034894
615	ACADM	25.0843
616	ACADS	6.87677
617	ACADSB	4.90312
618	ACADVL	234.849
619	ACAN	982.927
620	ACAP1	6.90036
621	ACAP2	13.018
622	ACAP3	46.8303
623	ACAT1	37.9595
624	ACAT2	22.8027
625	ACBD3	28.9282
626	ACBD4	2.47126
627	ACBD5	12.721
628	ACBD6	37.3426
629	ACBD7	1.15989
630	ACCS	4.64146
631	ACCSL	0.016196
632	ACD	22.9073
633	ACE	0.344389
634	ACE2	0.01767
635	ACER1	0
636	ACER2	0.549382
637	ACER3	6.96374
638	ACHE	0.440937
639	ACIN1	87.8306
640	ACKR1	0.03051
641	ACKR2	0.409896
642	ACKR3	4.08284
643	ACKR4	0.085637
644	ACLY	127.64
645	ACMSD	0.074738
646	ACO1	34.2261
647	ACO2	45.5751
648	ACOD1	0.013645
649	ACOT1	4.1386
650	ACOT11	0.98635
651	ACOT12	0.137264
652	ACOT13	13.5719
653	ACOT2	39.9086
654	ACOT4	0.581326
655	ACOT6	0
656	ACOT7	93.7207
657	ACOT8	16.024
658	ACOT9	57.6067
659	ACOX1	11.934
660	ACOX2	1.48574
661	ACOX3	16.0236
662	ACOXL	0.157067
663	ACP1	96.4717
664	ACP2	22.035
665	ACP3	0
666	ACP4	0.046157
667	ACP5	0.142302
668	ACP6	3.93057
669	ACP7	0.051868
670	ACR	0.021357
671	ACRBP	0.104283
672	ACRV1	0.460377
673	ACSBG1	0.618753
674	ACSBG2	0.116405
675	ACSF2	13.1415
676	ACSF3	14.7
677	ACSL1	8.24601
678	ACSL3	28.7321
679	ACSL4	48.9176
680	ACSL5	0.18551
681	ACSL6	0.060169
682	ACSM1	0
683	ACSM2A	0.50745
684	ACSM2B	0.012163
685	ACSM3	0.787747
686	ACSM4	0.05328
687	ACSM5	0.070285
688	ACSM6	0
689	ACSS1	1.14045
690	ACSS2	16.9173
691	ACSS3	0.49187
692	ACTA1	16.4909
693	ACTA2	3550.97
694	ACTB	10792.4
695	ACTBL2	0.158501
696	ACTC1	63.6447
697	ACTG1	5467.03
698	ACTG2	1481.48
699	ACTL10	0.764461
700	ACTL6A	57.9693
701	ACTL6B	0
702	ACTL7A	0.020308
703	ACTL7B	0
704	ACTL8	0
705	ACTL9	0
706	ACTN1	859.298
707	ACTN2	1.71222
708	ACTN3	0.125519
709	ACTN4	693.988
710	ACTR10	48.9597
711	ACTR1A	110.81
712	ACTR1B	28.6231
713	ACTR2	482.19
714	ACTR3	547.902
715	ACTR3B	4.70431
716	ACTR3C	0.041649
717	ACTR5	3.83376
718	ACTR6	17.0525
719	ACTR8	25.5984
720	ACTRT1	0
721	ACTRT2	0
722	ACTRT3	2.11048
723	ACVR1	26.9659
724	ACVR1B	7.06953
725	ACVR1C	0.023435
726	ACVR2A	2.65709
727	ACVR2B	0.831345
728	ACVRL1	1.26523
729	ACY1	13.0782
730	ACY3	0
731	ACYP1	13.5266
732	ACYP2	6.273
733	AD000671.1	2.98369
734	AD000671.2	0.376336
735	ADA	17.8016
736	ADA2	1.82644
737	ADAD1	0
738	ADAD2	0.022846
739	ADAL	2.85613
740	ADAM10	82.9638
741	ADAM11	0.086623
742	ADAM12	49.5014
743	ADAM15	44.6971
744	ADAM17	12.094
745	ADAM18	0.052723
746	ADAM19	184.052
747	ADAM2	0
748	ADAM20	0.039782
749	ADAM21	0.094624
750	ADAM22	0.282978
751	ADAM23	15.3346
752	ADAM28	0.018634
753	ADAM29	0.034201
754	ADAM30	0
755	ADAM32	0.52843
756	ADAM33	13.5438
757	ADAM7	0
758	ADAM8	0.349764
759	ADAM9	180.076
760	ADAMDEC1	0.015073
761	ADAMTS1	48.1863
762	ADAMTS10	29.0139
763	ADAMTS12	27.09
764	ADAMTS13	1.43899
765	ADAMTS14	2.68565
766	ADAMTS15	2.49089
767	ADAMTS16	0.149217
768	ADAMTS17	0.042872
769	ADAMTS18	0.013542
770	ADAMTS19	0.061083
771	ADAMTS2	105.069
772	ADAMTS20	0.097748
773	ADAMTS3	0.567605
774	ADAMTS4	10.0463
775	ADAMTS5	2.02855
776	ADAMTS6	14.409
777	ADAMTS7	47.7545
778	ADAMTS8	0.014921
779	ADAMTS9	0.703129
780	ADAMTSL1	23.5401
781	ADAMTSL2	0.02104
782	ADAMTSL3	1.15647
783	ADAMTSL4	2.51039
784	ADAMTSL5	14.6083
785	ADAP1	0.979839
786	ADAP2	0.537587
787	ADAR	54.4085
788	ADARB1	15.9667
789	ADARB2	0.727418
790	ADAT1	10.9732
791	ADAT2	1.5201
792	ADAT3	2.87242
793	ADCK1	3.35663
794	ADCK2	11.8621
795	ADCK5	8.65847
796	ADCY1	0.432958
797	ADCY10	0.055633
798	ADCY2	0.343084
799	ADCY3	16.5658
800	ADCY4	1.15637
801	ADCY5	0.22068
802	ADCY6	29.5642
803	ADCY7	11.6699
804	ADCY8	0
805	ADCY9	8.96431
806	ADCYAP1	0
807	ADCYAP1R1	0.008002
808	ADD1	117.774
809	ADD2	0.139903
810	ADD3	39.7999
811	ADGB	0.0196
812	ADGRA1	0.007905
813	ADGRA2	68.2371
814	ADGRA3	17.3923
815	ADGRB1	0.157947
816	ADGRB2	6.86461
817	ADGRB3	0.133776
818	ADGRD1	0.131843
819	ADGRD2	0.329578
820	ADGRE1	0
821	ADGRE2	0.082575
822	ADGRE3	0
823	ADGRE5	39.377
824	ADGRF1	0.133341
825	ADGRF2	0
826	ADGRF3	0.066909
827	ADGRF4	0
828	ADGRF5	0.246528
829	ADGRG1	25.2131
830	ADGRG2	0.206698
831	ADGRG3	0.026116
832	ADGRG4	0.002913
833	ADGRG5	0.005578
834	ADGRG6	0.490941
835	ADGRG7	0
836	ADGRL1	11.464
837	ADGRL2	14.396
838	ADGRL3	5.18306
839	ADGRL4	1.31839
840	ADGRV1	0.606282
841	ADH1A	0
842	ADH1B	0.066111
843	ADH1C	0
844	ADH4	0.076437
845	ADH5	159.75
846	ADH6	0.228598
847	ADH7	0
848	ADHFE1	0.177034
849	ADI1	42.9647
850	ADIG	0
851	ADIPOQ	0.04507
852	ADIPOR1	67.7392
853	ADIPOR2	22.9299
854	ADIRF	7.31729
855	ADK	37.2953
856	ADM	105.931
857	ADM2	13.7741
858	ADM5	0.586471
859	ADNP	34.6003
860	ADNP2	15.5695
861	ADO	11.3372
862	ADORA1	0.273127
863	ADORA2A	0.153669
864	ADORA2B	15.0329
865	ADORA3	0
866	ADPGK	21.8584
867	ADPRH	1.11862
868	ADPRHL1	1.90631
869	ADPRM	5.8991
870	ADPRS	25.9931
871	ADRA1A	0.016246
872	ADRA1B	0.491304
873	ADRA1D	0.542978
874	ADRA2A	0.047926
875	ADRA2B	0.008072
876	ADRA2C	1.3586
877	ADRB1	0.018083
878	ADRB2	0.986338
879	ADRB3	0.034093
880	ADRM1	108.267
881	ADSL	66.8431
882	ADSS1	1.91539
883	ADSS2	35.9857
884	ADTRP	0.433614
885	AEBP1	203.83
886	AEBP2	15.5261
887	AEN	23.1524
888	AF196969.1	0
889	AF241726.1	0
890	AFAP1	75.474
891	AFAP1L1	13.1588
892	AFAP1L2	3.9831
893	AFDN	15.0773
894	AFF1	4.45766
895	AFF2	0.313988
896	AFF3	17.4531
897	AFF4	32.5651
898	AFG1L	1.91734
899	AFG3L2	33.2962
900	AFM	0
901	AFMID	22.9379
902	AFP	2.51827
903	AFTPH	11.7999
904	AGA	14.92
905	AGAP1	14.0036
906	AGAP2	5.12342
907	AGAP3	38.8733
908	AGAP4	4.47583
909	AGAP5	2.96958
910	AGAP6	6.48662
911	AGAP9	3.47537
912	AGBL1	0.207225
913	AGBL2	0.103134
914	AGBL3	0.554697
915	AGBL4	0.089586
916	AGBL5	16.2717
917	AGER	4.01823
918	AGFG1	43.7209
919	AGFG2	7.53611
920	AGGF1	8.0795
921	AGK	15.3496
922	AGL	4.18401
923	AGMAT	0.531699
924	AGMO	0.708004
925	AGO1	9.07356
926	AGO2	13.2951
927	AGO3	6.75993
928	AGO4	12.4791
929	AGPAT1	88.1125
930	AGPAT2	22.4832
931	AGPAT3	23.9881
932	AGPAT4	4.26494
933	AGPAT5	22.1568
934	AGPS	27.2605
935	AGR2	0.078266
936	AGR3	0
937	AGRN	89.3685
938	AGRP	0
939	AGT	0.221153
940	AGTPBP1	7.3428
941	AGTR1	15.373
942	AGTR2	0.051149
943	AGTRAP	15.0888
944	AGXT	0.04656
945	AGXT2	0
946	AHCTF1	36.1179
947	AHCY	94.9494
948	AHCYL1	47.8088
949	AHCYL2	2.76963
950	AHDC1	14.6039
951	AHI1	5.59823
952	AHNAK	191.825
953	AHNAK2	32.0903
954	AHR	26.109
955	AHRR	15.2745
956	AHSA1	118.048
957	AHSG	0.058024
958	AHSP	0
959	AICDA	0.150836
960	AIDA	66.6445
961	AIF1	0.109335
962	AIF1L	1.54307
963	AIFM1	18.891
964	AIFM2	14.3542
965	AIFM3	0.077017
966	AIG1	17.1403
967	AIM2	0.099813
968	AIMP1	34.5105
969	AIMP2	42.784
970	AIP	43.514
971	AIPL1	0.052145
972	AIRE	0.186589
973	AJAP1	3.21377
974	AJM1	2.08338
975	AJUBA	46.3932
976	AK1	57.7618
977	AK2	127.954
978	AK3	21.0489
979	AK4	54.8676
980	AK5	17.1149
981	AK6	42.6597
982	AK7	0.150907
983	AK8	0.28584
984	AK9	1.84799
985	AKAIN1	0
986	AKAP1	8.47673
987	AKAP10	10.5936
988	AKAP11	10.7634
989	AKAP12	139.976
990	AKAP13	16.8029
991	AKAP14	0
992	AKAP17A	20.017
993	AKAP3	0.250455
994	AKAP4	0
995	AKAP5	2.21988
996	AKAP6	4.43926
997	AKAP7	2.1449
998	AKAP8	17.1701
999	AKAP8L	26.7365
1000	AKAP9	8.44665
1001	AKIP1	36.2422
1002	AKIRIN1	50.6041
1003	AKIRIN2	47.1217
1004	AKNA	8.54926
1005	AKNAD1	0.183818
1006	AKR1A1	85.1479
1007	AKR1B1	105.478
1008	AKR1B10	0.130693
1009	AKR1B15	0.449812
1010	AKR1C1	0.666547
1011	AKR1C2	0.075988
1012	AKR1C3	0.177314
1013	AKR1C4	0
1014	AKR1C8P	0
1015	AKR1D1	0.068212
1016	AKR1E2	2.05348
1017	AKR7A2	38.4502
1018	AKR7A3	0.574608
1019	AKT1	189.323
1020	AKT1S1	57.7244
1021	AKT2	118.242
1022	AKT3	39.7863
1023	AKTIP	14.4932
1024	AL020996.2	0
1025	AL021546.1	2.10419
1026	AL021997.2	0
1027	AL022238.3	3.60071
1028	AL022312.1	0
1029	AL022318.4	0
1030	AL024498.2	0
1031	AL031178.1	0
1032	AL031178.2	0
1033	AL031315.1	0.39599
1034	AL031681.2	0.089357
1035	AL031708.1	0.509736
1036	AL031777.2	0.342156
1037	AL031847.1	0
1038	AL033529.1	0.0441
1039	AL034430.1	9.35617
1040	AL034430.2	0
1041	AL035078.4	26.0838
1042	AL035460.1	0
1043	AL035461.3	0
1044	AL035699.1	0
1045	AL049569.3	0
1046	AL049629.2	6.58548
1047	AL049634.2	1.24605
1048	AL049650.1	5.09447
1049	AL049697.1	0.256316
1050	AL049779.1	0
1051	AL049839.2	0
1052	AL049844.1	0
1053	AL049844.3	0
1054	AL096711.2	1.01414
1055	AL109827.1	1.25559
1056	AL110118.2	0.756672
1057	AL117348.2	0
1058	AL121581.1	0
1059	AL121594.1	1.73494
1060	AL121753.1	1.74858
1061	AL121758.1	0
1062	AL121845.2	0
1063	AL121845.3	2.04602
1064	AL121899.2	0
1065	AL121900.1	35.6192
1066	AL132671.2	0
1067	AL132780.3	0
1068	AL133173.4	4.75975
1069	AL133352.1	1.69586
1070	AL133353.2	0.162386
1071	AL133410.3	0
1072	AL133414.2	0
1073	AL133414.3	0
1074	AL133414.5	0
1075	AL133414.6	0
1076	AL133500.1	0
1077	AL135905.2	21.9084
1078	AL136115.4	0
1079	AL136295.10	1.90192
1080	AL136295.12	0.960885
1081	AL136295.15	6.63657
1082	AL136295.9	0
1083	AL136531.2	0
1084	AL138752.2	6.68745
1085	AL139011.2	2.68487
1086	AL139142.2	0
1087	AL139260.3	7.42712
1088	AL139300.1	8.99142
1089	AL139353.1	2.96576
1090	AL157392.5	3.14587
1091	AL157935.2	7.44741
1092	AL158151.3	0.215078
1093	AL159163.1	0
1094	AL160269.1	0.018114
1095	AL160272.2	0.411202
1096	AL162231.1	3.50916
1097	AL162231.3	0
1098	AL162377.3	0.082147
1099	AL162417.1	0.134955
1100	AL162596.1	0
1101	AL163195.3	0
1102	AL163636.1	9.40051
1103	AL353572.3	0
1104	AL353579.1	0
1105	AL353588.1	0.076469
1106	AL353671.1	0.794163
1107	AL353795.4	0
1108	AL354761.1	0
1109	AL354822.1	0.082808
1110	AL355102.2	1.35492
1111	AL355312.5	0.113456
1112	AL355315.1	0
1113	AL355385.2	0
1114	AL355916.3	0
1115	AL355987.1	0
1116	AL355987.3	0.104673
1117	AL356585.9	0
1118	AL357075.4	0
1119	AL357673.1	0.384295
1120	AL358113.1	1.13097
1121	AL358472.6	2.72357
1122	AL358472.7	0
1123	AL359092.3	0
1124	AL359736.1	0
1125	AL359922.1	0.681151
1126	AL360181.3	1.18355
1127	AL365205.1	2.35357
1128	AL365214.2	0.227398
1129	AL365232.1	0.112201
1130	AL365273.2	0
1131	AL391628.1	0.198415
1132	AL391650.1	1.51503
1133	AL391987.1	0
1134	AL391987.2	1.29183
1135	AL441992.2	0.582122
1136	AL445238.1	0
1137	AL445423.3	0
1138	AL445524.2	3.28812
1139	AL445685.3	0
1140	AL445989.1	0
1141	AL451007.3	0
1142	AL451062.2	0
1143	AL451106.1	0
1144	AL451136.1	0.202617
1145	AL512428.1	0
1146	AL512506.3	0
1147	AL512785.2	0
1148	AL513165.2	0
1149	AL513523.9	7.56373
1150	AL583836.1	0
1151	AL589666.1	0
1152	AL589987.1	0
1153	AL590132.1	0.057371
1154	AL590560.2	0.62065
1155	AL590764.2	0
1156	AL591806.2	0
1157	AL592183.1	8.27746
1158	AL592490.1	0
1159	AL593848.1	446.258
1160	AL603764.2	0
1161	AL603832.3	0
1162	AL627230.1	3.83459
1163	AL645922.1	0
1164	AL662796.1	0
1165	AL662820.1	0
1166	AL662828.1	0
1167	AL662884.4	0.212836
1168	AL662899.1	0
1169	AL662899.2	0
1170	AL669918.1	3.54997
1171	AL672142.1	3.33226
1172	AL691442.1	0
1173	AL713999.1	3.92257
1174	AL772284.1	0
1175	AL807752.6	0
1176	AL807752.7	0
1177	AL844853.2	0
1178	AL845331.1	0.05068
1179	AL845464.1	0
1180	AL928654.3	0.473791
1181	AL929554.1	0
1182	ALAD	17.7674
1183	ALAS1	19.3288
1184	ALAS2	0.106636
1185	ALB	0.212416
1186	ALCAM	84.1789
1187	ALDH16A1	21.9946
1188	ALDH18A1	80.3314
1189	ALDH1A1	0.095564
1190	ALDH1A2	0.048217
1191	ALDH1A3	4.91663
1192	ALDH1B1	34.8984
1193	ALDH1L1	0.258046
1194	ALDH1L2	40.491
1195	ALDH2	38.3123
1196	ALDH3A1	0
1197	ALDH3A2	12.6206
1198	ALDH3B1	11.5817
1199	ALDH3B2	0
1200	ALDH4A1	14.3538
1201	ALDH5A1	1.42978
1202	ALDH6A1	4.94553
1203	ALDH7A1	50.5697
1204	ALDH8A1	0.103785
1205	ALDH9A1	23.8805
1206	ALDOA	1787.96
1207	ALDOB	0.124897
1208	ALDOC	24.7157
1209	ALG1	31.2358
1210	ALG10	2.61646
1211	ALG10B	1.62059
1212	ALG11	9.26156
1213	ALG12	19.2648
1214	ALG13	15.4186
1215	ALG14	55.5448
1216	ALG1L	1.97909
1217	ALG1L2	1.39731
1218	ALG2	22.2206
1219	ALG3	40.0342
1220	ALG5	22.8302
1221	ALG6	6.37096
1222	ALG8	24.1132
1223	ALG9	21.3362
1224	ALK	0.005733
1225	ALKAL1	0.084949
1226	ALKAL2	0.053965
1227	ALKBH1	6.94993
1228	ALKBH2	14.0339
1229	ALKBH3	17.7969
1230	ALKBH4	7.78986
1231	ALKBH5	68.6537
1232	ALKBH6	11.0224
1233	ALKBH7	30.9601
1234	ALKBH8	3.60467
1235	ALLC	0
1236	ALMS1	8.29014
1237	ALOX12	0.384586
1238	ALOX12B	0.044506
1239	ALOX15	0
1240	ALOX15B	0.021403
1241	ALOX5	0
1242	ALOX5AP	0.12214
1243	ALOXE3	0.035964
1244	ALPG	0
1245	ALPI	0
1246	ALPK1	3.44706
1247	ALPK2	30.1673
1248	ALPK3	0.169054
1249	ALPL	19.7528
1250	ALPP	0
1251	ALS2	13.7726
1252	ALS2CL	1.5687
1253	ALX1	0.023292
1254	ALX3	1.59635
1255	ALX4	3.57986
1256	ALYREF	132.806
1257	AMACR	5.54663
1258	AMBN	0
1259	AMBP	0.031229
1260	AMBRA1	9.18335
1261	AMD1	37.5344
1262	AMDHD1	7.69753
1263	AMDHD2	12.9155
1264	AMELX	0
1265	AMELY	0
1266	AMER1	1.34184
1267	AMER2	0.002662
1268	AMER3	0.008835
1269	AMFR	83.0158
1270	AMH	1.016
1271	AMHR2	0
1272	AMIGO1	1.09123
1273	AMIGO2	126.045
1274	AMIGO3	0
1275	AMMECR1	6.17846
1276	AMMECR1L	14.9874
1277	AMN	0.112064
1278	AMN1	4.52552
1279	AMOT	1.60267
1280	AMOTL1	21.7253
1281	AMOTL2	140.362
1282	AMPD1	0.058827
1283	AMPD2	33.4688
1284	AMPD3	4.8483
1285	AMPH	9.46214
1286	AMT	0.633495
1287	AMTN	0.246591
1288	AMY1A	0.179389
1289	AMY1B	0.029069
1290	AMY1C	0
1291	AMY2A	0.061824
1292	AMY2B	0.427228
1293	AMZ1	0.124506
1294	AMZ2	43.0509
1295	ANAPC1	19.2094
1296	ANAPC10	12.7388
1297	ANAPC11	161.05
1298	ANAPC13	44.839
1299	ANAPC15	51.715
1300	ANAPC16	42.0222
1301	ANAPC2	20.3513
1302	ANAPC4	10.1471
1303	ANAPC5	90.8717
1304	ANAPC7	33.1644
1305	ANG	9.08812
1306	ANGEL1	3.84076
1307	ANGEL2	13.1344
1308	ANGPT1	0.721856
1309	ANGPT2	0.246858
1310	ANGPT4	0.014122
1311	ANGPTL1	0.275192
1312	ANGPTL2	13.7087
1313	ANGPTL3	0.018835
1314	ANGPTL4	22.8309
1315	ANGPTL5	0
1316	ANGPTL6	0.368888
1317	ANGPTL7	0
1318	ANGPTL8	0
1319	ANHX	0
1320	ANK1	6.54905
1321	ANK2	4.26013
1322	ANK3	0.962068
1323	ANKAR	0.39989
1324	ANKDD1A	1.51616
1325	ANKDD1B	0.054197
1326	ANKEF1	0.466126
1327	ANKFN1	0
1328	ANKFY1	20.5851
1329	ANKH	59.5124
1330	ANKHD1	23.1172
1331	ANKHD1-EIF4EBP3	6.6401
1332	ANKIB1	21.3085
1333	ANKK1	0
1334	ANKLE1	0.720157
1335	ANKLE2	66.4593
1336	ANKMY1	2.82708
1337	ANKMY2	11.9409
1338	ANKRA2	15.4015
1339	ANKRD1	63.1719
1340	ANKRD10	125.649
1341	ANKRD11	89.1857
1342	ANKRD12	11.4183
1343	ANKRD13A	46.315
1344	ANKRD13B	10.9129
1345	ANKRD13C	9.66337
1346	ANKRD13D	22.1931
1347	ANKRD16	2.46725
1348	ANKRD17	21.4957
1349	ANKRD18A	0.050709
1350	ANKRD18B	0.025129
1351	ANKRD2	0.16418
1352	ANKRD20A1	0.049978
1353	ANKRD20A2P	0
1354	ANKRD20A3P	0.015463
1355	ANKRD20A4P	0.245156
1356	ANKRD22	0.007832
1357	ANKRD23	0.432849
1358	ANKRD24	0.034466
1359	ANKRD26	5.24054
1360	ANKRD27	11.4177
1361	ANKRD28	46.1219
1362	ANKRD29	0.507659
1363	ANKRD30A	0
1364	ANKRD30B	0.773056
1365	ANKRD30BL	0.135103
1366	ANKRD31	0.030489
1367	ANKRD33	0.008212
1368	ANKRD33B	2.27472
1369	ANKRD34A	1.63657
1370	ANKRD34B	0
1371	ANKRD34C	0.005361
1372	ANKRD35	0.08106
1373	ANKRD36	2.92027
1374	ANKRD36B	3.24296
1375	ANKRD36C	1.49039
1376	ANKRD37	22.8153
1377	ANKRD39	11.4263
1378	ANKRD40	28.9461
1379	ANKRD40CL	0.694396
1380	ANKRD42	3.39589
1381	ANKRD44	12.8676
1382	ANKRD45	0.212372
1383	ANKRD46	6.81186
1384	ANKRD49	6.47083
1385	ANKRD50	12.2335
1386	ANKRD52	46.8037
1387	ANKRD53	0.75728
1388	ANKRD54	16.1335
1389	ANKRD55	0
1390	ANKRD6	8.8589
1391	ANKRD60	0
1392	ANKRD61	0.429696
1393	ANKRD62	0.07371
1394	ANKRD63	0.028221
1395	ANKRD65	0.069682
1396	ANKRD66	0
1397	ANKRD7	0.344101
1398	ANKRD9	5.7357
1399	ANKS1A	7.43448
1400	ANKS1B	0.190869
1401	ANKS3	8.46967
1402	ANKS4B	0.059814
1403	ANKS6	9.76227
1404	ANKUB1	0.103204
1405	ANKZF1	26.3398
1406	ANLN	138.314
1407	ANO1	0.416327
1408	ANO10	37.3503
1409	ANO2	0.654203
1410	ANO3	0.421708
1411	ANO4	0.152552
1412	ANO5	0.059177
1413	ANO6	36.8986
1414	ANO7	2.75023
1415	ANO8	5.4165
1416	ANO9	0.014437
1417	ANOS1	22.5288
1418	ANP32A	196.254
1419	ANP32B	200.648
1420	ANP32D	0.032999
1421	ANP32E	90.8098
1422	ANPEP	52.0472
1423	ANTKMT	15.0441
1424	ANTXR1	44.0091
1425	ANTXR2	37.1258
1426	ANTXRL	0
1427	ANXA1	541.07
1428	ANXA10	0.02116
1429	ANXA11	241.329
1430	ANXA13	0.043823
1431	ANXA2	3436.8
1432	ANXA2R	0.330264
1433	ANXA3	0.677648
1434	ANXA4	42.3941
1435	ANXA5	660.957
1436	ANXA6	641.647
1437	ANXA7	73.9821
1438	ANXA8	0.385645
1439	ANXA8L1	0.055547
1440	ANXA9	0.980885
1441	AOAH	0
1442	AOC1	0.036261
1443	AOC2	0.560729
1444	AOC3	1.06291
1445	AOPEP	54.609
1446	AOX1	10.0283
1447	AP000295.1	0
1448	AP000311.1	3.03061
1449	AP000349.1	0
1450	AP000350.12	0
1451	AP000351.3	0
1452	AP000351.7	0
1453	AP000356.5	51.1667
1454	AP000471.1	0
1455	AP000721.1	0
1456	AP000781.2	0.091412
1457	AP000812.3	0
1458	AP000812.4	0.316073
1459	AP000944.5	4.87079
1460	AP001054.1	0.125393
1461	AP001267.5	0.529255
1462	AP001273.2	1.58559
1463	AP001453.3	3.87558
1464	AP001458.2	3.78741
1465	AP001781.2	0.137291
1466	AP001931.1	0.791236
1467	AP001931.2	50.3896
1468	AP002373.1	0
1469	AP002495.1	1.97887
1470	AP002512.3	0
1471	AP002748.5	1.97385
1472	AP002884.2	0
1473	AP002990.1	9.11083
1474	AP003071.5	0.203053
1475	AP003108.2	8.8081
1476	AP003419.1	40.4908
1477	AP006285.2	0.423273
1478	AP006621.6	0.913733
1479	AP1AR	10.3832
1480	AP1B1	37.5142
1481	AP1G1	37.2416
1482	AP1G2	14.6607
1483	AP1M1	80.3956
1484	AP1M2	0.118074
1485	AP1S1	68.6422
1486	AP1S2	68.3687
1487	AP1S3	2.52606
1488	AP2A1	104.073
1489	AP2A2	59.7807
1490	AP2B1	79.2202
1491	AP2M1	493.033
1492	AP2S1	275.928
1493	AP3B1	35.9596
1494	AP3B2	0.668836
1495	AP3D1	87.2466
1496	AP3M1	20.8112
1497	AP3M2	15.4173
1498	AP3S1	94.3939
1499	AP3S2	13.3212
1500	AP4B1	10.2738
1501	AP4E1	6.02124
1502	AP4M1	13.8446
1503	AP4S1	3.61063
1504	AP5B1	5.59302
1505	AP5M1	21.7442
1506	AP5S1	8.71836
1507	AP5Z1	18.9312
1508	APAF1	8.47345
1509	APBA1	5.6594
1510	APBA2	17.5674
1511	APBA3	10.5899
1512	APBB1	24.0836
1513	APBB1IP	0.050103
1514	APBB2	17.5605
1515	APBB3	10.3827
1516	APC	8.54262
1517	APC2	1.38275
1518	APCDD1	8.7264
1519	APCDD1L	2.69205
1520	APCS	0
1521	APEH	69.5625
1522	APELA	0.069632
1523	APEX1	113.014
1524	APEX2	12.4015
1525	APH1A	76.8584
1526	APH1B	6.35594
1527	API5	69.1069
1528	APIP	13.4612
1529	APLF	1.93404
1530	APLN	1.13552
1531	APLNR	0.255093
1532	APLP1	19.7228
1533	APLP2	502.581
1534	APMAP	83.6043
1535	APOA1	0.120294
1536	APOA2	0
1537	APOA4	0
1538	APOA5	0
1539	APOB	0.024721
1540	APOBEC1	0
1541	APOBEC2	0.473784
1542	APOBEC3A	0.150069
1543	APOBEC3B	26.2281
1544	APOBEC3C	23.1851
1545	APOBEC3D	0.48003
1546	APOBEC3F	5.62194
1547	APOBEC3G	3.25857
1548	APOBEC3H	0
1549	APOBEC4	0
1550	APOBR	0.021511
1551	APOC1	1.58443
1552	APOC2	0
1553	APOC3	0.231206
1554	APOC4	0.066446
1555	APOC4-APOC2	0
1556	APOD	0.23389
1557	APOE	1.36318
1558	APOF	0.017234
1559	APOH	0
1560	APOL1	0.227203
1561	APOL2	18.6554
1562	APOL3	0.975746
1563	APOL4	0.393073
1564	APOL5	0.021214
1565	APOL6	4.16702
1566	APOLD1	4.85332
1567	APOM	2.49722
1568	APOO	15.0123
1569	APOOL	6.88201
1570	APP	251.042
1571	APPBP2	14.2748
1572	APPL1	16.0005
1573	APPL2	39.8532
1574	APRT	115.476
1575	APTX	23.0188
1576	AQP1	21.6375
1577	AQP10	0
1578	AQP11	0.508803
1579	AQP12A	0
1580	AQP12B	0
1581	AQP2	0
1582	AQP3	0.848055
1583	AQP4	0
1584	AQP5	0
1585	AQP6	0.010553
1586	AQP7	0.437554
1587	AQP8	0
1588	AQP9	0
1589	AQR	14.2927
1590	AR	1.65811
1591	ARAF	38.633
1592	ARAP1	38.6063
1593	ARAP2	0.087227
1594	ARAP3	4.11931
1595	ARC	1.0734
1596	ARCN1	151.964
1597	AREG	0.076834
1598	AREL1	14.8792
1599	ARF1	457.791
1600	ARF3	119.349
1601	ARF4	554.116
1602	ARF5	134.898
1603	ARF6	50.6238
1604	ARFGAP1	77.2278
1605	ARFGAP2	32.0622
1606	ARFGAP3	40.911
1607	ARFGEF1	15.1721
1608	ARFGEF2	10.8308
1609	ARFGEF3	0.075697
1610	ARFIP1	15.2864
1611	ARFIP2	44.702
1612	ARFRP1	32.7304
1613	ARG1	0.123248
1614	ARG2	8.89943
1615	ARGFX	0.192669
1616	ARGLU1	45.4802
1617	ARHGAP1	80.4446
1618	ARHGAP10	17.0103
1619	ARHGAP11A	70.3694
1620	ARHGAP11B	7.29719
1621	ARHGAP12	12.7704
1622	ARHGAP15	0.137411
1623	ARHGAP17	66.5582
1624	ARHGAP18	8.17056
1625	ARHGAP19	4.75415
1626	ARHGAP19-SLIT1	0
1627	ARHGAP20	0.691677
1628	ARHGAP21	36.8635
1629	ARHGAP22	17.9121
1630	ARHGAP23	92.1436
1631	ARHGAP24	16.3872
1632	ARHGAP25	0
1633	ARHGAP26	5.09156
1634	ARHGAP27	0.651052
1635	ARHGAP28	1.379
1636	ARHGAP29	9.82235
1637	ARHGAP30	0.015595
1638	ARHGAP31	16.8803
1639	ARHGAP32	2.98757
1640	ARHGAP33	14.7782
1641	ARHGAP35	61.2904
1642	ARHGAP36	0.419498
1643	ARHGAP39	2.69509
1644	ARHGAP4	0.261546
1645	ARHGAP40	0
1646	ARHGAP42	2.43253
1647	ARHGAP44	1.4817
1648	ARHGAP45	5.00291
1649	ARHGAP5	25.5363
1650	ARHGAP6	1.8861
1651	ARHGAP8	0.131907
1652	ARHGAP9	0.145773
1653	ARHGDIA	1453.16
1654	ARHGDIB	44.0968
1655	ARHGDIG	0.058608
1656	ARHGEF1	56.0326
1657	ARHGEF10	21.501
1658	ARHGEF10L	11.9161
1659	ARHGEF11	13.9014
1660	ARHGEF12	27.4186
1661	ARHGEF15	0
1662	ARHGEF16	1.00822
1663	ARHGEF17	59.3009
1664	ARHGEF18	13.9429
1665	ARHGEF19	4.48262
1666	ARHGEF2	117.445
1667	ARHGEF25	8.48353
1668	ARHGEF26	0.738491
1669	ARHGEF28	1.40985
1670	ARHGEF3	1.33437
1671	ARHGEF33	0.497689
1672	ARHGEF35	0.329141
1673	ARHGEF37	0.697814
1674	ARHGEF38	0.233849
1675	ARHGEF39	4.84571
1676	ARHGEF4	2.85668
1677	ARHGEF40	32.5613
1678	ARHGEF5	0.684909
1679	ARHGEF6	3.59481
1680	ARHGEF7	34.3885
1681	ARHGEF9	10.3512
1682	ARID1A	34.5573
1683	ARID1B	17.9333
1684	ARID2	6.77661
1685	ARID3A	10.2219
1686	ARID3B	1.94635
1687	ARID3C	0.06632
1688	ARID4A	3.927
1689	ARID4B	12.3261
1690	ARID5A	12.0799
1691	ARID5B	33.8977
1692	ARIH1	119.25
1693	ARIH2	44.8529
1694	ARL1	64.6996
1695	ARL10	9.47637
1696	ARL11	0.246416
1697	ARL13A	0.028638
1698	ARL13B	4.25068
1699	ARL14	0
1700	ARL14EP	34.837
1701	ARL14EPL	0
1702	ARL15	4.23117
1703	ARL16	31.32
1704	ARL17A	3.40403
1705	ARL17B	9.16163
1706	ARL2	99.7856
1707	ARL2-SNX15	2.30938
1708	ARL2BP	116.567
1709	ARL3	11.75
1710	ARL4A	13.9956
1711	ARL4C	98.7596
1712	ARL4D	15.3905
1713	ARL5A	15.1306
1714	ARL5B	6.90132
1715	ARL5C	0.444148
1716	ARL6	3.77515
1717	ARL6IP1	191.795
1718	ARL6IP4	220.471
1719	ARL6IP5	49.4419
1720	ARL6IP6	25.2591
1721	ARL8A	42.0856
1722	ARL8B	41.8525
1723	ARL9	0.475912
1724	ARMC1	22.4892
1725	ARMC10	22.6715
1726	ARMC12	0.298839
1727	ARMC2	3.46927
1728	ARMC3	0
1729	ARMC4	0.156542
1730	ARMC5	6.90379
1731	ARMC6	20.4132
1732	ARMC7	6.1972
1733	ARMC8	15.646
1734	ARMC9	6.98945
1735	ARMCX1	11.4455
1736	ARMCX2	122.21
1737	ARMCX3	40.2453
1738	ARMCX4	5.22036
1739	ARMCX5	5.11635
1740	ARMCX5-GPRASP2	0.266074
1741	ARMCX6	54.0166
1742	ARMH1	0.051369
1743	ARMH2	0.043601
1744	ARMH3	11.7091
1745	ARMH4	8.03241
1746	ARMS2	0.088738
1747	ARMT1	19.1986
1748	ARNT	21.4412
1749	ARNT2	10.8363
1750	ARNTL	6.51398
1751	ARNTL2	13.2747
1752	ARPC1A	112.556
1753	ARPC1B	163.099
1754	ARPC2	786.408
1755	ARPC3	264.656
1756	ARPC4	242.551
1757	ARPC4-TTLL3	4.15903
1758	ARPC5	283.806
1759	ARPC5L	39.1916
1760	ARPIN	7.60386
1761	ARPIN-AP3S2	12.6203
1762	ARPP19	51.845
1763	ARPP21	0.251438
1764	ARR3	0.048095
1765	ARRB1	2.72
1766	ARRB2	10.2433
1767	ARRDC1	15.1844
1768	ARRDC2	8.54633
1769	ARRDC3	8.77243
1770	ARRDC4	6.39958
1771	ARRDC5	0
1772	ARSA	19.943
1773	ARSB	33.2901
1774	ARSD	3.69941
1775	ARSF	0.043844
1776	ARSG	1.62273
1777	ARSH	0
1778	ARSI	7.48215
1779	ARSJ	97.7478
1780	ARSK	4.54873
1781	ARSL	0.906609
1782	ART1	0.023664
1783	ART3	0.160825
1784	ART4	0.024542
1785	ART5	0.055756
1786	ARTN	0.267944
1787	ARV1	9.78998
1788	ARVCF	3.81626
1789	ARX	0.009738
1790	AS3MT	4.27914
1791	ASAH1	32.8289
1792	ASAH2	0.075661
1793	ASAH2B	2.14304
1794	ASAP1	32.4995
1795	ASAP2	10.2466
1796	ASAP3	8.80818
1797	ASB1	20.144
1798	ASB10	0
1799	ASB11	0
1800	ASB12	0.049561
1801	ASB13	3.62598
1802	ASB14	0.172329
1803	ASB15	0
1804	ASB16	0.999207
1805	ASB17	0
1806	ASB18	0.132351
1807	ASB2	0.2476
1808	ASB3	10.2927
1809	ASB4	0.064025
1810	ASB5	0.61291
1811	ASB6	14.0602
1812	ASB7	5.00736
1813	ASB8	17.0206
1814	ASB9	0.256512
1815	ASCC1	27.6989
1816	ASCC2	33.3552
1817	ASCC3	28.2278
1818	ASCL1	0
1819	ASCL2	0
1820	ASCL3	0
1821	ASCL4	0
1822	ASCL5	0.06462
1823	ASDURF	0
1824	ASF1A	10.2061
1825	ASF1B	33.3719
1826	ASGR1	1.10337
1827	ASGR2	0
1828	ASH1L	14.9001
1829	ASH2L	32.4219
1830	ASIC1	8.53767
1831	ASIC2	0
1832	ASIC3	0.938635
1833	ASIC4	0.023018
1834	ASIC5	0
1835	ASIP	0
1836	ASL	28.6129
1837	ASMT	0.054582
1838	ASMTL	22.8871
1839	ASNS	281.549
1840	ASNSD1	28.9823
1841	ASPA	0.121573
1842	ASPDH	0.042143
1843	ASPG	0
1844	ASPH	156.379
1845	ASPHD1	5.91463
1846	ASPHD2	2.31823
1847	ASPM	19.6228
1848	ASPN	3.26318
1849	ASPRV1	0.117113
1850	ASPSCR1	14.1579
1851	ASRGL1	2.73426
1852	ASS1	41.0703
1853	ASTE1	2.69635
1854	ASTL	0.07228
1855	ASTN1	0.032624
1856	ASTN2	8.42935
1857	ASXL1	31.5498
1858	ASXL2	6.8105
1859	ASXL3	0.116225
1860	ASZ1	0.052054
1861	ATAD1	20.3308
1862	ATAD2	15.955
1863	ATAD2B	3.45669
1864	ATAD3A	35.1161
1865	ATAD3B	28.2453
1866	ATAD3C	0.263703
1867	ATAD5	2.03256
1868	ATAT1	10.5447
1869	ATCAY	0.170956
1870	ATE1	5.21763
1871	ATF1	11.9977
1872	ATF2	20.6468
1873	ATF3	14.797
1874	ATF4	528.808
1875	ATF5	21.7483
1876	ATF6	32.5858
1877	ATF6B	46.1901
1878	ATF7	18.0996
1879	ATF7-NPFF	2.20828
1880	ATF7IP	11.6279
1881	ATF7IP2	2.51821
1882	ATG10	57.1198
1883	ATG101	45.6502
1884	ATG12	51.0034
1885	ATG13	33.0058
1886	ATG14	5.65619
1887	ATG16L1	9.73807
1888	ATG16L2	3.71808
1889	ATG2A	7.66839
1890	ATG2B	7.43103
1891	ATG3	36.7152
1892	ATG4A	7.08836
1893	ATG4B	45.2453
1894	ATG4C	4.07497
1895	ATG4D	18.9814
1896	ATG5	20.5394
1897	ATG7	17.5235
1898	ATG9A	52.4664
1899	ATG9B	1.34645
1900	ATIC	70.5294
1901	ATL1	5.08712
1902	ATL2	27.4353
1903	ATL3	42.765
1904	ATM	18.2533
1905	ATMIN	19.6024
1906	ATN1	83.152
1907	ATOH1	0
1908	ATOH7	0.019859
1909	ATOH8	20.8021
1910	ATOX1	122.386
1911	ATP10A	73.7629
1912	ATP10B	0.070488
1913	ATP10D	13.8031
1914	ATP11A	5.60064
1915	ATP11B	17.538
1916	ATP11C	26.9089
1917	ATP12A	0
1918	ATP13A1	27.9923
1919	ATP13A2	34.648
1920	ATP13A3	59.657
1921	ATP13A4	0.0924
1922	ATP13A5	0.054906
1923	ATP1A1	152.928
1924	ATP1A2	0.161047
1925	ATP1A3	0.214346
1926	ATP1A4	0.18296
1927	ATP1B1	11.6364
1928	ATP1B2	0.03987
1929	ATP1B3	158.454
1930	ATP1B4	0.457084
1931	ATP23	7.21138
1932	ATP2A1	7.38826
1933	ATP2A2	168.091
1934	ATP2A3	0.642209
1935	ATP2B1	15.4371
1936	ATP2B2	0.03716
1937	ATP2B3	0
1938	ATP2B4	140.242
1939	ATP2C1	71.5353
1940	ATP2C2	0.533519
1941	ATP4A	0
1942	ATP4B	0
1943	ATP5F1A	264.928
1944	ATP5F1B	417.799
1945	ATP5F1C	187.847
1946	ATP5F1D	98.3439
1947	ATP5F1E	99.4101
1948	ATP5IF1	129.757
1949	ATP5MC1	119.78
1950	ATP5MC2	368.962
1951	ATP5MC3	195.404
1952	ATP5MD	340.575
1953	ATP5ME	640.834
1954	ATP5MF	498.247
1955	ATP5MF-PTCD1	4.04954
1956	ATP5MG	330.49
1957	ATP5MGL	0.055437
1958	ATP5MPL	202.082
1959	ATP5PB	203.199
1960	ATP5PD	238.783
1961	ATP5PF	148.037
1962	ATP5PO	381.269
1963	ATP6AP1	68.5378
1964	ATP6AP2	91.1386
1965	ATP6V0A1	13.5463
1966	ATP6V0A2	8.6372
1967	ATP6V0A4	0
1968	ATP6V0B	104.904
1969	ATP6V0C	185.227
1970	ATP6V0D1	81.6189
1971	ATP6V0D2	0.502331
1972	ATP6V0E1	207.117
1973	ATP6V0E2	9.14228
1974	ATP6V1A	12.545
1975	ATP6V1B1	0.315861
1976	ATP6V1B2	44.634
1977	ATP6V1C1	20.1233
1978	ATP6V1C2	0.716058
1979	ATP6V1D	76.0946
1980	ATP6V1E1	102.515
1981	ATP6V1E2	7.57694
1982	ATP6V1F	124.001
1983	ATP6V1FNB	0.09302
1984	ATP6V1G1	83.3506
1985	ATP6V1G2	1.12507
1986	ATP6V1G2-DDX39B	0
1987	ATP6V1G3	0
1988	ATP6V1H	25.1617
1989	ATP7A	3.73582
1990	ATP7B	3.05336
1991	ATP8A1	0.810618
1992	ATP8A2	0.155137
1993	ATP8B1	42.0622
1994	ATP8B2	47.8706
1995	ATP8B3	5.37905
1996	ATP8B4	0.031473
1997	ATP9A	14.0759
1998	ATP9B	7.31337
[truncated: 18,115 more rows]

## Sheet: Keratinocyte_rep1_TPM
	target_id	tpm
0	A1BG	3.27048
1	A1CF	0.040434
2	A2M	0.33335
3	A2ML1	240.428
4	A3GALT2	0
5	A4GALT	14.8554
6	A4GNT	0
7	AAAS	75.7975
8	AACS	70.0761
9	AADAC	0.185911
10	AADACL2	0.197467
11	AADACL3	0
12	AADACL4	0
13	AADAT	6.38324
14	AAGAB	36.5319
15	AAK1	29.6538
16	AAMDC	29.1084
17	AAMP	96.9359
18	AANAT	0.146444
19	AAR2	21.1414
20	AARD	2.02759
21	AARS1	97.0801
22	AARS2	14.4269
23	AARSD1	51.2667
24	AASDH	14.5184
25	AASDHPPT	17.1129
26	AASS	14.3083
27	AATF	29.1508
28	AATK	0.114144
29	ABAT	26.1717
30	ABCA1	32.2557
31	ABCA10	4.74367
32	ABCA12	14.3983
33	ABCA13	1.56584
34	ABCA2	19.0707
35	ABCA3	0.607852
36	ABCA4	0.085451
37	ABCA5	18.436
38	ABCA6	1.34385
39	ABCA7	57.716
40	ABCA8	5.40005
41	ABCA9	3.48575
42	ABCB1	0.075465
43	ABCB10	12.6591
44	ABCB11	6.43053
45	ABCB4	0
46	ABCB5	1.4769
47	ABCB6	17.3773
48	ABCB7	19.6514
49	ABCB8	92.5209
50	ABCB9	11.2695
51	ABCC1	90.4244
52	ABCC10	196.642
53	ABCC11	0.924996
54	ABCC12	0
55	ABCC2	8.06095
56	ABCC3	232.181
57	ABCC4	19.5098
58	ABCC5	96.1247
59	ABCC6	0.593017
60	ABCC8	0.497465
61	ABCC9	3.62639
62	ABCD1	2.86379
63	ABCD2	0
64	ABCD3	21.8014
65	ABCD4	84.1044
66	ABCE1	101.13
67	ABCF1	75.6792
68	ABCF2	35.0629
69	ABCF2-H2BE1	15.994
70	ABCF3	63.1016
71	ABCG1	13.2122
72	ABCG2	4.84746
73	ABCG4	1.06124
74	ABCG5	0.043602
75	ABCG8	0.543143
76	ABHD1	0.901304
77	ABHD10	11.8437
78	ABHD11	15.0561
79	ABHD12	15.3026
80	ABHD12B	23.312
81	ABHD13	5.18871
82	ABHD14A	8.09667
83	ABHD14A-ACY1	7.28029
84	ABHD14B	21.4521
85	ABHD15	11.1397
86	ABHD16A	43.825
87	ABHD16B	0
88	ABHD17A	43.7665
89	ABHD17B	10.0531
90	ABHD17C	16.9394
91	ABHD18	4.48754
92	ABHD2	23.9275
93	ABHD3	44.5704
94	ABHD4	15.4238
95	ABHD5	11.3903
96	ABHD6	27.9414
97	ABHD8	6.17966
98	ABI1	46.6876
99	ABI2	17.5171
100	ABI3	0
101	ABI3BP	1.61332
102	ABITRAM	25.2922
103	ABL1	33.7545
104	ABL2	78.7259
105	ABLIM1	69.0665
106	ABLIM2	2.10137
107	ABLIM3	25.602
108	ABO	18.1346
109	ABR	33.6661
110	ABRA	0
111	ABRACL	43.1391
112	ABRAXAS1	5.65304
113	ABRAXAS2	13.37
114	ABT1	9.68934
115	ABTB1	34.5979
116	ABTB2	6.32735
117	AC000093.1	1.01679
118	AC000120.2	0.670157
119	AC000120.3	0.929933
120	AC001226.2	4.22189
121	AC002094.3	0
122	AC002310.4	0.235948
123	AC002456.2	0
124	AC002985.1	0
125	AC002996.1	0
126	AC003002.1	0
127	AC003002.2	1.17615
128	AC003002.3	0.933195
129	AC003005.1	12.1403
130	AC003006.1	0.951512
131	AC003688.3	0
132	AC004076.1	0.8812
133	AC004080.3	0
134	AC004223.3	0
135	AC004556.3	0
136	AC004593.2	0
137	AC004687.2	0.063494
138	AC004691.2	0.12637
139	AC004706.3	1.62623
140	AC004805.1	0
141	AC004832.3	0
142	AC004864.1	0
143	AC004922.1	1.3032
144	AC004997.1	3.90515
145	AC005020.2	0
146	AC005041.1	2.72699
147	AC005154.5	32.3538
148	AC005192.1	2.0606
149	AC005258.1	0
150	AC005324.2	2.55472
151	AC005324.3	0.050894
152	AC005520.1	0.270521
153	AC005551.1	0
154	AC005670.2	2.20588
155	AC005697.1	0
156	AC005702.1	0.578978
157	AC005726.1	5.50031
158	AC005832.4	0
159	AC005833.1	2.19032
160	AC005837.2	0
161	AC005943.1	0.39288
162	AC006030.1	0.571082
163	AC006059.2	23.0844
164	AC006064.6	33.5317
165	AC006254.1	7.32751
166	AC006449.4	0
167	AC006486.1	17.2209
168	AC006486.3	0
169	AC006538.2	18.7266
170	AC006978.2	2.55361
171	AC007040.2	0.375811
172	AC007192.1	0.392661
173	AC007325.1	0.445772
174	AC007325.2	0
175	AC007325.4	0.234251
176	AC007326.4	105.216
177	AC007375.2	0.711443
178	AC007687.1	0
179	AC007731.4	0
180	AC007846.2	0
181	AC007906.2	1.78945
182	AC007998.2	0
183	AC008012.1	9.30806
184	AC008073.3	0.405557
185	AC008162.2	0
186	AC008397.1	1.31236
187	AC008397.2	0
188	AC008403.1	0
189	AC008481.3	0
190	AC008537.1	0
191	AC008575.1	0
192	AC008581.2	3.84695
193	AC008676.3	0.030167
194	AC008687.1	0.711763
195	AC008687.4	1.74945
196	AC008687.8	2.11511
197	AC008695.1	0
198	AC008750.7	0.575838
199	AC008758.1	0
200	AC008758.5	2.174
201	AC008758.6	0.829468
202	AC008763.2	1.1817
203	AC008763.3	0
204	AC008763.4	0
205	AC008764.1	0
206	AC008764.4	0
207	AC008770.1	0
208	AC008770.2	1.55003
209	AC008770.4	0.190662
210	AC008878.1	0
211	AC008878.2	0
212	AC008982.3	0.523091
213	AC009070.1	0.128559
214	AC009133.6	0
215	AC009163.3	0
216	AC009163.5	1.96982
217	AC009412.1	0
218	AC009690.1	0.120883
219	AC009690.3	0
220	AC009779.3	2.00444
221	AC009879.2	0
222	AC009879.3	0
223	AC010132.3	6.9164
224	AC010197.2	2.74898
225	AC010255.2	0.082533
226	AC010319.2	0
227	AC010323.1	0
228	AC010325.1	3.09667
229	AC010326.2	1.38758
230	AC010327.2	0.50746
231	AC010422.3	2.25035
232	AC010422.5	0
233	AC010422.6	4.30935
234	AC010422.8	13.8871
235	AC010463.1	0
236	AC010522.1	13.4194
237	AC010531.1	0.56867
238	AC010542.3	6.88649
239	AC010547.4	1.65607
240	AC010615.4	0
241	AC010616.1	0.210935
242	AC010619.1	0.759099
243	AC010646.1	0.523825
244	AC010724.2	0
245	AC010973.3	0
246	AC010980.1	0
247	AC011005.1	0.244497
248	AC011043.1	9.88726
249	AC011043.2	0.606841
250	AC011295.2	37.0507
251	AC011330.3	0.809801
252	AC011448.1	5.24061
253	AC011452.1	0
254	AC011455.3	0
255	AC011462.1	0
256	AC011473.4	0
257	AC011479.1	0
258	AC011498.4	0.656552
259	AC011499.1	0
260	AC011511.1	1.54839
261	AC011511.4	2.47737
262	AC011530.1	0
263	AC012184.2	0
264	AC012213.5	0
265	AC012254.2	1.22263
266	AC012254.6	0
267	AC012254.7	0
268	AC012309.1	0
269	AC012488.2	1.62366
270	AC012531.3	0
271	AC012651.1	24.3116
272	AC013271.1	0.108985
273	AC013394.1	12.3752
274	AC013470.2	0
275	AC013477.1	0.975651
276	AC013489.1	0.08552
277	AC013717.1	0
278	AC015688.4	0
279	AC015802.6	5.55217
280	AC015813.2	46.941
281	AC016027.6	0
282	AC017083.3	0.208765
283	AC018362.3	1.32397
284	AC018512.1	0.399842
285	AC018523.2	0.251761
286	AC018630.2	0.832613
287	AC018709.1	0
288	AC018755.2	0
289	AC018809.3	0
290	AC019117.1	0
291	AC020636.2	0
292	AC020765.6	9.32049
293	AC020907.6	0
294	AC020909.1	0
295	AC020915.4	0.238357
296	AC020922.1	0.833317
297	AC021072.1	0
298	AC021087.5	3.04805
299	AC021660.3	0
300	AC022150.4	14.8571
301	AC022335.1	0
302	AC022384.1	4.1612
303	AC022400.5	4.57128
304	AC022414.1	0.077071
305	AC022415.2	0.508678
306	AC022506.1	0
307	AC022826.2	0
308	AC023055.1	7.0556
309	AC023491.2	0.05659
310	AC024592.3	2.13594
311	AC024598.1	0.62112
312	AC024940.6	0.831072
313	AC025165.3	1.49176
314	AC025165.6	0.06699
315	AC025263.2	0
316	AC025283.2	0.93389
317	AC025287.4	0
318	AC026316.4	2.62602
319	AC026369.8	0.125152
320	AC026464.1	0
321	AC026464.3	8.34676
322	AC026464.4	8.18567
323	AC026464.6	5.47098
324	AC026786.1	0
325	AC026954.6	0.239063
326	AC027644.4	2.35141
327	AC027796.3	0.577689
328	AC034102.2	0
329	AC034228.3	0
330	AC036214.3	0.219884
331	AC037459.1	0
332	AC037482.2	0
333	AC037482.3	0
334	AC040162.1	2.64323
335	AC044810.8	75.608
336	AC046185.1	0
337	AC048338.1	0
338	AC048338.2	1.45314
339	AC053503.6	0
340	AC055811.2	0
341	AC055839.2	14.0708
342	AC058822.1	0
343	AC063943.2	0
344	AC064824.1	0.277451
345	AC067968.1	0
346	AC068234.1	0
347	AC068533.4	1.42616
348	AC068547.1	0
349	AC068580.4	6.73444
350	AC068631.2	33.2131
351	AC068775.1	0
352	AC068831.6	2.2667
353	AC068870.4	0
354	AC068896.1	0.622314
355	AC068946.1	4.44566
356	AC068946.2	1.99598
357	AC069257.3	0
358	AC069288.1	0.298648
359	AC069368.1	0
360	AC069444.2	0
361	AC069503.2	0
362	AC069544.1	5.79912
363	AC072022.2	0
364	AC073082.1	1.4127
365	AC073111.3	5.89547
366	AC073283.3	0
367	AC073508.2	0.374306
368	AC073585.1	0
369	AC073610.1	1.92852
370	AC073612.1	0
371	AC073896.1	3.23465
372	AC074143.1	7.74665
373	AC078815.1	0.200631
374	AC078927.1	0
375	AC079447.1	0.632569
376	AC079594.1	0.245679
377	AC079741.2	0
378	AC083800.1	0
379	AC083977.1	0
380	AC084018.4	0
381	AC084337.2	0.415655
382	AC084756.2	0
383	AC087289.3	1.16437
384	AC087632.2	0.912799
385	AC087721.2	3.83528
386	AC090004.1	4.172
387	AC090227.2	0
388	AC090360.1	2.06165
389	AC090373.2	0
390	AC090517.4	1.05492
391	AC090527.2	0
392	AC090958.3	0
393	AC091057.5	0.495867
394	AC091167.2	0.284608
395	AC091167.6	9.99557
396	AC091167.7	0.227332
397	AC091304.6	0
398	AC091551.1	0
399	AC091959.1	8.86063
400	AC092017.2	0
401	AC092042.3	2.37207
402	AC092073.1	0.573731
403	AC092111.3	0
404	AC092143.1	0
405	AC092329.3	2.91917
406	AC092442.1	0
407	AC092587.1	0
408	AC092647.5	0.101123
409	AC092718.2	6.27383
410	AC092718.7	1.30415
411	AC092835.1	2.91687
412	AC092854.1	0
413	AC093155.3	0.121862
414	AC093227.2	0.835448
415	AC093246.1	0
416	AC093323.1	7.15176
417	AC093423.3	0
418	AC093512.2	11.5617
419	AC093525.1	0.467617
420	AC093525.2	0.123825
421	AC093668.1	1.26957
422	AC093827.5	21.3078
423	AC093884.1	2.34833
424	AC093899.2	0.153675
425	AC096887.1	0.718456
426	AC097104.1	0
427	AC097625.1	0.146614
428	AC097634.4	0
429	AC097636.1	0.294274
430	AC097637.1	0
431	AC098484.3	5.8677
432	AC098588.2	0
433	AC098650.1	0.179372
434	AC098850.3	5.60099
435	AC099489.1	1.78145
436	AC099569.1	0
437	AC099811.2	0
438	AC099850.2	0
439	AC100868.1	0.951284
440	AC104109.3	0
441	AC104304.2	0
442	AC104389.5	20.8967
443	AC104389.6	0
444	AC104452.1	29.8713
445	AC104472.3	0.066262
446	AC104532.1	0.448356
447	AC104581.2	0
448	AC105052.1	3.63615
449	AC105052.3	11.5651
450	AC105206.4	0
451	AC106741.1	2.00558
452	AC106873.8	1.52826
453	AC106886.5	15.2792
454	AC107871.1	4.09041
455	AC107959.5	1.52143
456	AC108488.2	1.02442
457	AC108941.2	0.986715
458	AC109583.1	0
459	AC110275.1	0
460	AC112128.1	0.467409
461	AC112229.3	0.108985
462	AC112504.2	0
463	AC113189.10	0
464	AC113348.1	0
465	AC113554.1	0
466	AC114402.2	0
467	AC114490.1	16.3349
468	AC114490.2	3.415
469	AC114982.2	0
470	AC116366.1	1.21117
471	AC117378.1	0.375967
472	AC117457.1	0
473	AC118282.7	0.529249
474	AC118470.1	0
475	AC118553.2	9.86497
476	AC119674.2	0
477	AC119676.1	41.3405
478	AC119733.1	0
479	AC120057.2	0
480	AC120114.4	2.66441
481	AC124312.1	10.3682
482	AC126283.1	0
483	AC127029.3	0
484	AC129492.3	0.765247
485	AC131160.1	1.43584
486	AC132217.2	0
487	AC133551.1	0
488	AC134669.1	0
489	AC134980.2	0
490	AC135050.2	0.396072
491	AC135178.3	0
492	AC136352.2	0
493	AC136352.3	0
494	AC136475.9	0
495	AC136612.1	0
496	AC136616.1	0.052031
497	AC136616.2	3.71495
498	AC136616.3	0
499	AC137834.1	0
500	AC138647.1	0
501	AC138696.1	0
502	AC138811.2	0.489655
503	AC138894.1	1.2712
504	AC138969.1	221.585
505	AC139491.7	0.751485
506	AC139530.2	0
507	AC139677.1	6.45171
508	AC141272.1	0
509	AC142391.2	0
510	AC142525.4	0
511	AC144573.1	0.71245
512	AC145212.1	12.3362
513	AC147067.5	0
514	AC171558.1	0
515	AC171558.5	0
516	AC187652.1	4.82504
517	AC207056.1	6.6997
518	AC207582.1	24.1125
519	AC207582.2	25.8822
520	AC209539.2	0
521	AC213033.2	26.485
522	AC213203.1	18.1171
523	AC213203.2	0
524	AC226007.1	0
525	AC226593.1	0
526	AC231656.1	0
527	AC231657.3	0
528	AC233723.1	0
529	AC233755.1	0
530	AC233755.2	0
531	AC233992.6	1.08835
532	AC235565.2	0
533	AC236040.1	0
534	AC240274.1	33.5328
535	AC241401.2	0
536	AC241409.1	0
537	AC241640.1	26.0771
538	AC241640.2	82.4817
539	AC242628.1	0
540	AC242842.3	0.648759
541	AC243547.3	0.179942
542	AC243733.1	0.567648
543	AC243790.1	0
544	AC243837.2	3.6801
545	AC243837.4	1.78796
546	AC243967.1	0
547	AC244197.3	46.907
548	AC244489.1	431.803
549	AC244489.2	8.35632
550	AC244517.10	0
551	AC245033.1	0
552	AC245049.1	32.5334
553	AC245078.1	0
554	AC245128.24	0
555	AC245175.1	66.391
556	AC245175.2	0
557	AC245748.1	0
558	AC253536.7	0.153296
559	AC254560.1	2.39821
560	AC254788.1	11.5506
561	AC254945.2	0
562	AC254979.2	0
563	AC255360.1	0
564	AC256203.2	29.4232
565	AC256221.2	0
566	AC256223.1	0
567	AC256223.3	0
568	AC256223.4	0.210684
569	AC256230.1	0
570	AC256230.2	129.648
571	AC256236.1	22.9505
572	AC269752.2	0
573	AC270107.1	299.562
574	AC270107.9	0.242487
575	AC270129.2	13.7703
576	AC270129.3	0
577	AC270129.4	158.211
578	AC270149.2	0
579	AC270153.1	0
580	AC270156.1	0
581	AC270156.2	0
582	AC270156.3	0
583	AC270170.1	0
584	AC270227.1	0
585	AC270239.1	0
586	AC270239.2	0
587	AC270258.1	0
588	AC270272.1	0
589	AC270272.2	0
590	AC270273.1	0
591	AC270285.1	0
592	AC270289.2	1.9354
593	AC270293.1	1.33562
594	AC270300.1	0
595	AC270301.3	0
596	AC275254.1	0
597	AC275284.1	0
598	AC275284.3	0.230196
599	AC275284.4	0
600	AC275401.1	1.33562
601	AC275401.4	0.738143
602	AC275546.1	0
603	AC275546.2	181.429
604	AC275546.3	0
605	AC275546.4	0
606	ACAA1	138.119
607	ACAA2	6.16688
608	ACACA	117.758
609	ACACB	12.7206
610	ACAD10	40.024
611	ACAD11	73.7673
612	ACAD8	51.1051
613	ACAD9	52.2348
614	ACADL	5.26921
615	ACADM	27.5273
616	ACADS	3.61392
617	ACADSB	3.71039
618	ACADVL	2662.24
619	ACAN	0.279509
620	ACAP1	5.84694
621	ACAP2	24.8822
622	ACAP3	254.552
623	ACAT1	57.5889
624	ACAT2	45.9992
625	ACBD3	28.1677
626	ACBD4	13.7223
627	ACBD5	14.8664
628	ACBD6	77.5608
629	ACBD7	4.76427
630	ACCS	45.9282
631	ACCSL	0
632	ACD	26.5849
633	ACE	0.886056
634	ACE2	0.34857
635	ACER1	1.88752
636	ACER2	4.4271
637	ACER3	27.5912
638	ACHE	1.38643
639	ACIN1	362.434
640	ACKR1	0.08376
641	ACKR2	1.99657
642	ACKR3	79.3932
643	ACKR4	0.472095
644	ACLY	402.725
645	ACMSD	0
646	ACO1	18.932
647	ACO2	76.8586
648	ACOD1	0
649	ACOT1	6.3074
650	ACOT11	18.2977
651	ACOT12	0
652	ACOT13	13.0937
653	ACOT2	9.08468
654	ACOT4	0.804341
655	ACOT6	0
656	ACOT7	192.514
657	ACOT8	19.7486
658	ACOT9	139.265
659	ACOX1	34.9464
660	ACOX2	0
661	ACOX3	15.8661
662	ACOXL	0.493917
663	ACP1	52.8765
664	ACP2	28.3662
665	ACP3	0.635918
666	ACP4	0
667	ACP5	13.1504
668	ACP6	16.2887
669	ACP7	0.744064
670	ACR	0.103561
671	ACRBP	2.10455
672	ACRV1	0
673	ACSBG1	5.28127
674	ACSBG2	0
675	ACSF2	326.293
676	ACSF3	23.3155
677	ACSL1	81.4799
678	ACSL3	170.769
679	ACSL4	43.6683
680	ACSL5	0
681	ACSL6	1.4319
682	ACSM1	0.528878
683	ACSM2A	3.4435
684	ACSM2B	0.113499
685	ACSM3	0.679269
686	ACSM4	0
687	ACSM5	0.407859
688	ACSM6	0
689	ACSS1	2.1099
690	ACSS2	160.926
691	ACSS3	0.854622
692	ACTA1	0.885704
693	ACTA2	13.2911
694	ACTB	2595.88
695	ACTBL2	6.82413
696	ACTC1	0.633679
697	ACTG1	1834.09
698	ACTG2	0.420377
699	ACTL10	0.457728
700	ACTL6A	45.8729
701	ACTL6B	0
702	ACTL7A	0
703	ACTL7B	0.106391
704	ACTL8	0
705	ACTL9	0
706	ACTN1	1071.89
707	ACTN2	0.069793
708	ACTN3	0
709	ACTN4	759.302
710	ACTR10	91.201
711	ACTR1A	123.939
712	ACTR1B	42.2456
713	ACTR2	121.587
714	ACTR3	128.389
715	ACTR3B	5.84278
716	ACTR3C	4.53442
717	ACTR5	18.5097
718	ACTR6	10.369
719	ACTR8	24.4588
720	ACTRT1	0
721	ACTRT2	0
722	ACTRT3	3.17557
723	ACVR1	42.5956
724	ACVR1B	28.5326
725	ACVR1C	0.154612
726	ACVR2A	13.377
727	ACVR2B	1.68157
728	ACVRL1	0.064622
729	ACY1	93.8123
730	ACY3	0
731	ACYP1	29.7789
732	ACYP2	36.3154
733	AD000671.1	0.407198
734	AD000671.2	0.213082
735	ADA	26.1309
736	ADA2	5.65967
737	ADAD1	0
738	ADAD2	0
739	ADAL	6.54278
740	ADAM10	123.863
741	ADAM11	0.159916
742	ADAM12	0.110121
743	ADAM15	525.452
744	ADAM17	20.0042
745	ADAM18	0
746	ADAM19	54.1014
747	ADAM2	0
748	ADAM20	0.287463
749	ADAM21	1.20858
750	ADAM22	0
751	ADAM23	6.91189
752	ADAM28	0.436904
753	ADAM29	0
754	ADAM30	0
755	ADAM32	4.52238
756	ADAM33	0
757	ADAM7	0
758	ADAM8	168.683
759	ADAM9	192.208
760	ADAMDEC1	0
761	ADAMTS1	585.917
762	ADAMTS10	0
763	ADAMTS12	0.348745
764	ADAMTS13	11.7608
765	ADAMTS14	2.8739
766	ADAMTS15	0.781184
767	ADAMTS16	0
768	ADAMTS17	0.328615
769	ADAMTS18	0
770	ADAMTS19	0.073361
771	ADAMTS2	0.610489
772	ADAMTS20	0.027632
773	ADAMTS3	0.141318
774	ADAMTS4	2.50831
775	ADAMTS5	0.038706
776	ADAMTS6	19.9687
777	ADAMTS7	2.89861
778	ADAMTS8	0
779	ADAMTS9	0.909413
780	ADAMTSL1	1.11587
781	ADAMTSL2	1.2723
782	ADAMTSL3	10.8666
783	ADAMTSL4	97.4595
784	ADAMTSL5	30.118
785	ADAP1	7.90688
786	ADAP2	1.86234
787	ADAR	144.244
788	ADARB1	36.5617
789	ADARB2	0.449617
790	ADAT1	37.7202
791	ADAT2	40.763
792	ADAT3	3.34457
793	ADCK1	21.3602
794	ADCK2	6.4288
795	ADCK5	31.9825
796	ADCY1	1.3946
797	ADCY10	0.025676
798	ADCY2	1.10022
799	ADCY3	43.4251
800	ADCY4	3.96859
801	ADCY5	0.037851
802	ADCY6	87.4244
803	ADCY7	25.1634
804	ADCY8	0
805	ADCY9	11.8618
806	ADCYAP1	0
807	ADCYAP1R1	0
808	ADD1	299.702
809	ADD2	0.382197
810	ADD3	73.9311
811	ADGB	0.392925
812	ADGRA1	0
813	ADGRA2	0.180908
814	ADGRA3	48.3157
815	ADGRB1	1.96238
816	ADGRB2	4.4144
817	ADGRB3	0
818	ADGRD1	0.211539
819	ADGRD2	4.73145
820	ADGRE1	0
821	ADGRE2	13.5834
822	ADGRE3	0
823	ADGRE5	62.0818
824	ADGRF1	33.5526
825	ADGRF2	3.56718
826	ADGRF3	0.257694
827	ADGRF4	41.1248
828	ADGRF5	0.02234
829	ADGRG1	163.361
830	ADGRG2	2.14027
831	ADGRG3	0
832	ADGRG4	0
833	ADGRG5	0.039314
834	ADGRG6	10.9936
835	ADGRG7	0
836	ADGRL1	25.5841
837	ADGRL2	14.3489
838	ADGRL3	0.814475
839	ADGRL4	0
840	ADGRV1	15.703
841	ADH1A	0
842	ADH1B	0.223086
843	ADH1C	0.401834
844	ADH4	0.138943
845	ADH5	169.304
846	ADH6	0
847	ADH7	7.05337
848	ADHFE1	12.2869
849	ADI1	29.7359
850	ADIG	0.477081
851	ADIPOQ	0.437571
852	ADIPOR1	119.888
853	ADIPOR2	39.6037
854	ADIRF	39.4235
855	ADK	59.4617
856	ADM	119.54
857	ADM2	1.81543
858	ADM5	6.66133
859	ADNP	34.9309
860	ADNP2	12.6181
861	ADO	8.04639
862	ADORA1	0.185277
863	ADORA2A	0.264071
864	ADORA2B	40.4872
865	ADORA3	0
866	ADPGK	86.8757
867	ADPRH	0.191824
868	ADPRHL1	2.62056
869	ADPRM	6.81459
870	ADPRS	32.385
871	ADRA1A	3.13199
872	ADRA1B	0.322969
873	ADRA1D	0
874	ADRA2A	0
875	ADRA2B	0
876	ADRA2C	0.514334
877	ADRB1	0.043507
878	ADRB2	76.6796
879	ADRB3	0
880	ADRM1	74.2425
881	ADSL	57.5713
882	ADSS1	11.8592
883	ADSS2	20.0324
884	ADTRP	44.4646
885	AEBP1	0.253123
886	AEBP2	38.0097
887	AEN	27.6688
888	AF196969.1	0.434559
889	AF241726.1	0
890	AFAP1	27.4249
891	AFAP1L1	13.5115
892	AFAP1L2	55.5611
893	AFDN	79.8707
894	AFF1	53.8447
895	AFF2	0.098653
896	AFF3	9.56594
897	AFF4	55.9886
898	AFG1L	6.98901
899	AFG3L2	41.8973
900	AFM	0
901	AFMID	57.8988
902	AFP	0.804615
903	AFTPH	18.4832
904	AGA	18.7528
905	AGAP1	16.1825
906	AGAP2	0.23561
907	AGAP3	259.728
908	AGAP4	44.7893
909	AGAP5	29.1793
910	AGAP6	52.4696
911	AGAP9	37.093
912	AGBL1	0.899176
913	AGBL2	5.19764
914	AGBL3	1.23923
915	AGBL4	0.876996
916	AGBL5	12.885
917	AGER	8.58127
918	AGFG1	50.766
919	AGFG2	6.57738
920	AGGF1	5.10223
921	AGK	66.3681
922	AGL	6.25912
923	AGMAT	3.19367
924	AGMO	0.558163
925	AGO1	8.71158
926	AGO2	33.9432
927	AGO3	11.6363
928	AGO4	19.2662
929	AGPAT1	51.9447
930	AGPAT2	33.6358
931	AGPAT3	30.4281
932	AGPAT4	22.3531
933	AGPAT5	12.0969
934	AGPS	15.7193
935	AGR2	0.751213
936	AGR3	0
937	AGRN	690.693
938	AGRP	0
939	AGT	0
940	AGTPBP1	3.85277
941	AGTR1	0
942	AGTR2	0
943	AGTRAP	72.0707
944	AGXT	1.75453
945	AGXT2	0
946	AHCTF1	25.7001
947	AHCY	188.035
948	AHCYL1	51.1035
949	AHCYL2	39.4338
950	AHDC1	34.9646
951	AHI1	8.53031
952	AHNAK	652.115
953	AHNAK2	592.501
954	AHR	25.5663
955	AHRR	0.325821
956	AHSA1	190.259
957	AHSG	0.374707
958	AHSP	0
959	AICDA	0.096521
960	AIDA	13.2645
961	AIF1	0
962	AIF1L	4.67309
963	AIFM1	49.0367
964	AIFM2	2.62321
965	AIFM3	6.55554
966	AIG1	69.3318
967	AIM2	0.106862
968	AIMP1	43.5004
969	AIMP2	51.4838
970	AIP	29.4339
971	AIPL1	1.73539
972	AIRE	0.099535
973	AJAP1	3.5718
974	AJM1	0.732043
975	AJUBA	206.721
976	AK1	28.6444
977	AK2	210.409
978	AK3	16.7122
979	AK4	29.9951
980	AK5	2.19205
981	AK6	13.2478
982	AK7	17.3554
983	AK8	0.490536
984	AK9	3.39126
985	AKAIN1	0
986	AKAP1	98.4306
987	AKAP10	24.5506
988	AKAP11	13.0593
989	AKAP12	1.14243
990	AKAP13	61.4998
991	AKAP14	0
992	AKAP17A	58.6364
993	AKAP3	0.43259
994	AKAP4	0
995	AKAP5	1.73445
996	AKAP6	8.45243
997	AKAP7	3.72862
998	AKAP8	34.859
999	AKAP8L	84.1692
1000	AKAP9	21.5855
1001	AKIP1	29.8413
1002	AKIRIN1	42.0252
1003	AKIRIN2	32.9081
1004	AKNA	2.17667
1005	AKNAD1	6.40489
1006	AKR1A1	80.0938
1007	AKR1B1	108.1
1008	AKR1B10	4.77424
1009	AKR1B15	4.20747
1010	AKR1C1	32.0444
1011	AKR1C2	52.4286
1012	AKR1C3	45.863
1013	AKR1C4	0
1014	AKR1C8P	0
1015	AKR1D1	0.133205
1016	AKR1E2	2.32815
1017	AKR7A2	14.7537
1018	AKR7A3	1.52383
1019	AKT1	89.5884
1020	AKT1S1	36.0173
1021	AKT2	181.616
1022	AKT3	11.5561
1023	AKTIP	24.5486
1024	AL020996.2	1.35223
1025	AL021546.1	0
1026	AL021997.2	0.423921
1027	AL022238.3	7.15365
1028	AL022312.1	0
1029	AL022318.4	0
1030	AL024498.2	0
1031	AL031178.1	0
1032	AL031178.2	0
1033	AL031315.1	3.98402
1034	AL031681.2	2.33709
1035	AL031708.1	3.93238
1036	AL031777.2	13.102
1037	AL031847.1	0
1038	AL033529.1	0
1039	AL034430.1	0
1040	AL034430.2	22.7881
1041	AL035078.4	0
1042	AL035460.1	0
1043	AL035461.3	0
1044	AL035699.1	0
1045	AL049569.3	0
1046	AL049629.2	32.9049
1047	AL049634.2	0
1048	AL049650.1	0.697786
1049	AL049697.1	1.56997
1050	AL049779.1	1.05756
1051	AL049839.2	0
1052	AL049844.1	0
1053	AL049844.3	0.239518
1054	AL096711.2	0.173111
1055	AL109827.1	0
1056	AL110118.2	0
1057	AL117348.2	0
1058	AL121581.1	0
1059	AL121594.1	11.9548
1060	AL121753.1	4.76363
1061	AL121758.1	0
1062	AL121845.2	0
1063	AL121845.3	8.71032
1064	AL121899.2	0
1065	AL121900.1	14.8174
1066	AL132671.2	0
1067	AL132780.3	2.59511
1068	AL133173.4	39.8031
1069	AL133352.1	17.791
1070	AL133353.2	0.132835
1071	AL133410.3	0
1072	AL133414.2	0
1073	AL133414.3	0
1074	AL133414.5	0
1075	AL133414.6	0
1076	AL133500.1	2.00195
1077	AL135905.2	42.4668
1078	AL136115.4	0
1079	AL136295.10	6.19523
1080	AL136295.12	0.613698
1081	AL136295.15	0.426716
1082	AL136295.9	0
1083	AL136531.2	12.0146
1084	AL138752.2	0.372461
1085	AL139011.2	1.76756
1086	AL139142.2	0
1087	AL139260.3	0
1088	AL139300.1	0
1089	AL139353.1	12.883
1090	AL157392.5	30.8246
1091	AL157935.2	24.611
1092	AL158151.3	1.11061
1093	AL159163.1	0
1094	AL160269.1	0.845887
1095	AL160272.2	0.917249
1096	AL162231.1	0.096062
1097	AL162231.3	0.228994
1098	AL162377.3	0
1099	AL162417.1	0
1100	AL162596.1	0
1101	AL163195.3	0
1102	AL163636.1	0
1103	AL353572.3	0
1104	AL353579.1	0
1105	AL353588.1	0
1106	AL353671.1	0.26735
1107	AL353795.4	1.57368
1108	AL354761.1	0
1109	AL354822.1	5.72424
1110	AL355102.2	0.837469
1111	AL355312.5	1.90992
1112	AL355315.1	0
1113	AL355385.2	0
1114	AL355916.3	13.7084
1115	AL355987.1	0
1116	AL355987.3	0.525385
1117	AL356585.9	0.086186
1118	AL357075.4	0
1119	AL357673.1	0
1120	AL358113.1	2.92359
1121	AL358472.6	3.86971
1122	AL358472.7	0
1123	AL359092.3	0
1124	AL359736.1	0
1125	AL359922.1	0
1126	AL360181.3	7.89419
1127	AL365205.1	27.203
1128	AL365214.2	0
1129	AL365232.1	0
1130	AL365273.2	0
1131	AL391628.1	0.936203
1132	AL391650.1	0
1133	AL391987.1	6.452
1134	AL391987.2	18.3732
1135	AL441992.2	5.83347
1136	AL445238.1	0
1137	AL445423.3	0
1138	AL445524.2	5.95399
1139	AL445685.3	0.298403
1140	AL445989.1	0
1141	AL451007.3	0
1142	AL451062.2	0
1143	AL451106.1	0
1144	AL451136.1	0.628722
1145	AL512428.1	0
1146	AL512506.3	0.110449
1147	AL512785.2	0
1148	AL513165.2	1.34893
1149	AL513523.9	0
1150	AL583836.1	0
1151	AL589666.1	0.450395
1152	AL589987.1	0
1153	AL590132.1	0
1154	AL590560.2	1.34219
1155	AL590764.2	0
1156	AL591806.2	87.9776
1157	AL592183.1	13.1687
1158	AL592490.1	0
1159	AL593848.1	41.2684
1160	AL603764.2	0
1161	AL603832.3	1.31105
1162	AL627230.1	10.6884
1163	AL645922.1	0
1164	AL662796.1	0
1165	AL662820.1	0
1166	AL662828.1	0
1167	AL662884.4	0.084695
1168	AL662899.1	0
1169	AL662899.2	0.273093
1170	AL669918.1	4.10102
1171	AL672142.1	0
1172	AL691442.1	0
1173	AL713999.1	0
1174	AL772284.1	0
1175	AL807752.6	0
1176	AL807752.7	0
1177	AL844853.2	0
1178	AL845331.1	0.464497
1179	AL845464.1	0.924695
1180	AL928654.3	0
1181	AL929554.1	0
1182	ALAD	13.3169
1183	ALAS1	84.9548
1184	ALAS2	0
1185	ALB	0.209277
1186	ALCAM	45.5067
1187	ALDH16A1	23.9782
1188	ALDH18A1	72.4345
1189	ALDH1A1	0.065906
1190	ALDH1A2	18.3408
1191	ALDH1A3	211.484
1192	ALDH1B1	8.7846
1193	ALDH1L1	1.04868
1194	ALDH1L2	2.78444
1195	ALDH2	22.4681
1196	ALDH3A1	7.05056
1197	ALDH3A2	59.671
1198	ALDH3B1	0.748802
1199	ALDH3B2	0.490348
1200	ALDH4A1	84.9026
1201	ALDH5A1	1.21957
1202	ALDH6A1	13.1781
1203	ALDH7A1	116.85
1204	ALDH8A1	5.07921
1205	ALDH9A1	26.7879
1206	ALDOA	564.947
1207	ALDOB	0
1208	ALDOC	19.6658
1209	ALG1	37.3292
1210	ALG10	11.5544
1211	ALG10B	3.6042
1212	ALG11	16.7024
1213	ALG12	17.9726
1214	ALG13	123.789
1215	ALG14	3.16201
1216	ALG1L	3.23891
1217	ALG1L2	5.29194
1218	ALG2	58.999
1219	ALG3	50.6504
1220	ALG5	25.531
1221	ALG6	12.5912
1222	ALG8	42.9694
1223	ALG9	37.8467
1224	ALK	0.080874
1225	ALKAL1	0
1226	ALKAL2	0
1227	ALKBH1	12.4827
1228	ALKBH2	22.5079
1229	ALKBH3	24.0558
1230	ALKBH4	3.86808
1231	ALKBH5	24.6559
1232	ALKBH6	84.5916
1233	ALKBH7	11.8895
1234	ALKBH8	2.3492
1235	ALLC	0
1236	ALMS1	3.77191
1237	ALOX12	0.397163
1238	ALOX12B	1.61294
1239	ALOX15	2.14045
1240	ALOX15B	77.8565
1241	ALOX5	0.056791
1242	ALOX5AP	0.399105
1243	ALOXE3	7.11597
1244	ALPG	0
1245	ALPI	0
1246	ALPK1	9.85313
1247	ALPK2	0.291226
1248	ALPK3	1.23459
1249	ALPL	0.064671
1250	ALPP	0.2342
1251	ALS2	41.98
1252	ALS2CL	228.084
1253	ALX1	0
1254	ALX3	0
1255	ALX4	0
1256	ALYREF	35.7991
1257	AMACR	24.9075
1258	AMBN	0
1259	AMBP	0
1260	AMBRA1	28.3352
1261	AMD1	31.9134
1262	AMDHD1	12.8368
1263	AMDHD2	74.7146
1264	AMELX	0
1265	AMELY	0
1266	AMER1	2.62411
1267	AMER2	0.331813
1268	AMER3	0.061473
1269	AMFR	47.6164
1270	AMH	0.90142
1271	AMHR2	0.193793
1272	AMIGO1	0.496207
1273	AMIGO2	84.4813
1274	AMIGO3	0
1275	AMMECR1	10.4254
1276	AMMECR1L	28.3884
1277	AMN	2.40368
1278	AMN1	7.03153
1279	AMOT	0.62061
1280	AMOTL1	109.547
1281	AMOTL2	89.0855
1282	AMPD1	0.084497
1283	AMPD2	49.0971
1284	AMPD3	27.3449
1285	AMPH	0
1286	AMT	31.1137
1287	AMTN	0
1288	AMY1A	0
1289	AMY1B	0
1290	AMY1C	0
1291	AMY2A	0
1292	AMY2B	24.4667
1293	AMZ1	0.195494
1294	AMZ2	33.2024
1295	ANAPC1	54.1855
1296	ANAPC10	20.0864
1297	ANAPC11	75.9299
1298	ANAPC13	13.2423
1299	ANAPC15	29.1831
1300	ANAPC16	13.2127
1301	ANAPC2	90.758
1302	ANAPC4	35.6847
1303	ANAPC5	190.866
1304	ANAPC7	111.985
1305	ANG	4.15979
1306	ANGEL1	38.5409
1307	ANGEL2	26.8137
1308	ANGPT1	2.56229
1309	ANGPT2	0.474684
1310	ANGPT4	0.573412
1311	ANGPTL1	0.059624
1312	ANGPTL2	0.265845
1313	ANGPTL3	0
1314	ANGPTL4	313.228
1315	ANGPTL5	0
1316	ANGPTL6	0.397973
1317	ANGPTL7	0.061602
1318	ANGPTL8	0
1319	ANHX	0
1320	ANK1	0
1321	ANK2	3.10101
1322	ANK3	9.6889
1323	ANKAR	0.986879
1324	ANKDD1A	2.40727
1325	ANKDD1B	8.99662
1326	ANKEF1	6.10208
1327	ANKFN1	0
1328	ANKFY1	79.531
1329	ANKH	13.3019
1330	ANKHD1	67.5797
1331	ANKHD1-EIF4EBP3	41.6804
1332	ANKIB1	43.1619
1333	ANKK1	3.00654
1334	ANKLE1	3.04044
1335	ANKLE2	363.633
1336	ANKMY1	10.0809
1337	ANKMY2	8.2817
1338	ANKRA2	18.7471
1339	ANKRD1	0.237375
1340	ANKRD10	179.383
1341	ANKRD11	175.893
1342	ANKRD12	5.09622
1343	ANKRD13A	67.7966
1344	ANKRD13B	19.8684
1345	ANKRD13C	6.45503
1346	ANKRD13D	70.6188
1347	ANKRD16	6.30338
1348	ANKRD17	71.0187
1349	ANKRD18A	42.1956
1350	ANKRD18B	10.1359
1351	ANKRD2	0.509503
1352	ANKRD20A1	1.56686
1353	ANKRD20A2P	0
1354	ANKRD20A3P	0.983094
1355	ANKRD20A4P	0
1356	ANKRD22	1.14213
1357	ANKRD23	6.69228
1358	ANKRD24	0.940247
1359	ANKRD26	11.4741
1360	ANKRD27	41.6924
1361	ANKRD28	21.2135
1362	ANKRD29	14.7665
1363	ANKRD30A	0
1364	ANKRD30B	0.346893
1365	ANKRD30BL	0.187866
1366	ANKRD31	0.194148
1367	ANKRD33	0
1368	ANKRD33B	3.3816
1369	ANKRD34A	1.08343
1370	ANKRD34B	0
1371	ANKRD34C	0
1372	ANKRD35	1.06505
1373	ANKRD36	17.0803
1374	ANKRD36B	36.191
1375	ANKRD36C	28.0256
1376	ANKRD37	16.0834
1377	ANKRD39	7.05398
1378	ANKRD40	29.4224
1379	ANKRD40CL	5.4729
1380	ANKRD42	8.87289
1381	ANKRD44	0.878246
1382	ANKRD45	1.96453
1383	ANKRD46	17.4334
1384	ANKRD49	12.1738
1385	ANKRD50	17.826
1386	ANKRD52	73.3791
1387	ANKRD53	0.062852
1388	ANKRD54	33.2481
1389	ANKRD55	0
1390	ANKRD6	19.99
1391	ANKRD60	0.156033
1392	ANKRD61	0.208374
1393	ANKRD62	0.259901
1394	ANKRD63	0
1395	ANKRD65	4.12155
1396	ANKRD66	0
1397	ANKRD7	0.754289
1398	ANKRD9	26.2655
1399	ANKS1A	21.1043
1400	ANKS1B	0.711349
1401	ANKS3	61.0635
1402	ANKS4B	1.60592
1403	ANKS6	16.8522
1404	ANKUB1	0.849799
1405	ANKZF1	100.736
1406	ANLN	17.8704
1407	ANO1	46.3417
1408	ANO10	45.7788
1409	ANO2	0.462362
1410	ANO3	0.638045
1411	ANO4	18.9866
1412	ANO5	0
1413	ANO6	54.4141
1414	ANO7	0.893173
1415	ANO8	9.75265
1416	ANO9	238.407
1417	ANOS1	4.76719
1418	ANP32A	40.0026
1419	ANP32B	15.5619
1420	ANP32D	0
1421	ANP32E	3.52857
1422	ANPEP	1.61959
1423	ANTKMT	18.4208
1424	ANTXR1	28.9866
1425	ANTXR2	74.6879
1426	ANTXRL	0
1427	ANXA1	1007.98
1428	ANXA10	0.205187
1429	ANXA11	78.2304
1430	ANXA13	0.779756
1431	ANXA2	7569.57
1432	ANXA2R	1.59007
1433	ANXA3	430.895
1434	ANXA4	178.133
1435	ANXA5	202.787
1436	ANXA6	19.2554
1437	ANXA7	98.1114
1438	ANXA8	2034.75
1439	ANXA8L1	764.772
1440	ANXA9	1.40734
1441	AOAH	12.003
1442	AOC1	0
1443	AOC2	5.4177
1444	AOC3	1.38547
1445	AOPEP	52.0415
1446	AOX1	3.67942
1447	AP000295.1	0.626075
1448	AP000311.1	1.03752
1449	AP000349.1	0
1450	AP000350.12	0
1451	AP000351.3	0
1452	AP000351.7	0
1453	AP000356.5	18.5542
1454	AP000471.1	0
1455	AP000721.1	0
1456	AP000781.2	0.399436
1457	AP000812.3	0
1458	AP000812.4	0.166757
1459	AP000944.5	2.89784
1460	AP001054.1	1.27253
1461	AP001267.5	0
1462	AP001273.2	0
1463	AP001453.3	5.59422
1464	AP001458.2	0
1465	AP001781.2	0
1466	AP001931.1	0.988656
1467	AP001931.2	28.1681
1468	AP002373.1	0
1469	AP002495.1	3.94565
1470	AP002512.3	0.055555
1471	AP002748.5	0
1472	AP002884.2	0.991718
1473	AP002990.1	4.74199
1474	AP003071.5	0.394653
1475	AP003108.2	18.264
1476	AP003419.1	32.6031
1477	AP006285.2	2.80892
1478	AP006621.6	1.93743
1479	AP1AR	6.51487
1480	AP1B1	65.3036
1481	AP1G1	77.1392
1482	AP1G2	856.762
1483	AP1M1	48.7465
1484	AP1M2	71.8517
1485	AP1S1	193.843
1486	AP1S2	3.35322
1487	AP1S3	13.9359
1488	AP2A1	91.1143
1489	AP2A2	106.789
1490	AP2B1	96.7272
1491	AP2M1	301.763
1492	AP2S1	87.2006
1493	AP3B1	51.6973
1494	AP3B2	3.83095
1495	AP3D1	160.718
1496	AP3M1	39.2061
1497	AP3M2	72.1178
1498	AP3S1	16.1862
1499	AP3S2	18.2449
1500	AP4B1	31.7461
1501	AP4E1	4.75608
1502	AP4M1	23.7379
1503	AP4S1	4.75391
1504	AP5B1	11.5197
1505	AP5M1	20.9528
1506	AP5S1	5.69896
1507	AP5Z1	84.4927
1508	APAF1	7.67227
1509	APBA1	1.91104
1510	APBA2	16.4146
1511	APBA3	27.7034
1512	APBB1	7.56699
1513	APBB1IP	1.2341
1514	APBB2	93.3502
1515	APBB3	37.2567
1516	APC	17.6745
1517	APC2	0.134313
1518	APCDD1	2.82022
1519	APCDD1L	1.79578
1520	APCS	0
1521	APEH	153.374
1522	APELA	0
1523	APEX1	161.877
1524	APEX2	23.0362
1525	APH1A	112.222
1526	APH1B	12.7422
1527	API5	65.4509
1528	APIP	3.22868
1529	APLF	3.07453
1530	APLN	0.285516
1531	APLNR	0
1532	APLP1	2.6919
1533	APLP2	705.465
1534	APMAP	70.0263
1535	APOA1	0.380268
1536	APOA2	0
1537	APOA4	0
1538	APOA5	0
1539	APOB	0
1540	APOBEC1	0
1541	APOBEC2	0
1542	APOBEC3A	4.56488
1543	APOBEC3B	1.12132
1544	APOBEC3C	21.5172
1545	APOBEC3D	3.18263
1546	APOBEC3F	7.34103
1547	APOBEC3G	6.27282
1548	APOBEC3H	0.154436
1549	APOBEC4	0
1550	APOBR	0.068969
1551	APOC1	2.76421
1552	APOC2	4.83761
1553	APOC3	0
1554	APOC4	0
1555	APOC4-APOC2	0
1556	APOD	0
1557	APOE	246.904
1558	APOF	0.243766
1559	APOH	0.544742
1560	APOL1	15.6697
1561	APOL2	35.5939
1562	APOL3	4.39565
1563	APOL4	5.12808
1564	APOL5	0
1565	APOL6	3.35416
1566	APOLD1	0.8961
1567	APOM	1.81733
1568	APOO	9.73369
1569	APOOL	3.56133
1570	APP	2772.2
1571	APPBP2	6.91419
1572	APPL1	7.51409
1573	APPL2	47.5282
1574	APRT	84.2671
1575	APTX	70.7126
1576	AQP1	0.387903
1577	AQP10	0.61389
1578	AQP11	0.691723
1579	AQP12A	0
1580	AQP12B	0
1581	AQP2	0
1582	AQP3	147.361
1583	AQP4	0
1584	AQP5	0.101901
1585	AQP6	2.55183
1586	AQP7	3.36931
1587	AQP8	0
1588	AQP9	2.34497
1589	AQR	27.2484
1590	AR	0.44625
1591	ARAF	44.6026
1592	ARAP1	144.008
1593	ARAP2	7.64278
1594	ARAP3	5.39707
1595	ARC	0.044949
1596	ARCN1	99.3671
1597	AREG	1497.89
1598	AREL1	55.9753
1599	ARF1	223.83
1600	ARF3	225.315
1601	ARF4	225.956
1602	ARF5	127.854
1603	ARF6	24.6074
1604	ARFGAP1	136.25
1605	ARFGAP2	118.873
1606	ARFGAP3	22.3492
1607	ARFGEF1	41.2948
1608	ARFGEF2	17.3631
1609	ARFGEF3	0.291197
1610	ARFIP1	27.8188
1611	ARFIP2	130.468
1612	ARFRP1	57.5857
1613	ARG1	0.130131
1614	ARG2	1.50309
1615	ARGFX	1.48063
1616	ARGLU1	151.724
1617	ARHGAP1	48.9587
1618	ARHGAP10	14.2493
1619	ARHGAP11A	4.10536
1620	ARHGAP11B	2.72972
1621	ARHGAP12	15.5793
1622	ARHGAP15	0.693448
1623	ARHGAP17	22.2246
1624	ARHGAP18	7.66467
1625	ARHGAP19	2.70308
1626	ARHGAP19-SLIT1	0
1627	ARHGAP20	0.021497
1628	ARHGAP21	60.2586
1629	ARHGAP22	30.032
1630	ARHGAP23	23.7946
1631	ARHGAP24	0.549913
1632	ARHGAP25	23.7553
1633	ARHGAP26	20.4709
1634	ARHGAP27	111.462
1635	ARHGAP28	4.57729
1636	ARHGAP29	34.9637
1637	ARHGAP30	1.16873
1638	ARHGAP31	3.09559
1639	ARHGAP32	25.5058
1640	ARHGAP33	8.1524
1641	ARHGAP35	45.8417
1642	ARHGAP36	0
1643	ARHGAP39	10.1287
1644	ARHGAP4	0.807573
1645	ARHGAP40	7.65082
1646	ARHGAP42	2.65022
1647	ARHGAP44	4.59124
1648	ARHGAP45	2.80264
1649	ARHGAP5	33.3387
1650	ARHGAP6	0
1651	ARHGAP8	109.237
1652	ARHGAP9	0.141818
1653	ARHGDIA	198.701
1654	ARHGDIB	52.8761
1655	ARHGDIG	0
1656	ARHGEF1	286.605
1657	ARHGEF10	55.0459
1658	ARHGEF10L	8.931
1659	ARHGEF11	25.3973
1660	ARHGEF12	30.2656
1661	ARHGEF15	1.22721
1662	ARHGEF16	14.8157
1663	ARHGEF17	30.4777
1664	ARHGEF18	15.5994
1665	ARHGEF19	12.3743
1666	ARHGEF2	74.4938
1667	ARHGEF25	0.565154
1668	ARHGEF26	3.48212
1669	ARHGEF28	72.9636
1670	ARHGEF3	33.8674
1671	ARHGEF33	0.239304
1672	ARHGEF35	4.8215
1673	ARHGEF37	25.3023
1674	ARHGEF38	0.777537
1675	ARHGEF39	3.28408
1676	ARHGEF4	142.907
1677	ARHGEF40	40.5453
1678	ARHGEF5	51.343
1679	ARHGEF6	0.482911
1680	ARHGEF7	67.6195
1681	ARHGEF9	34.2214
1682	ARID1A	62.3883
1683	ARID1B	56.2611
1684	ARID2	18.4917
1685	ARID3A	15.7814
1686	ARID3B	10.6341
1687	ARID3C	0.214483
1688	ARID4A	5.19883
1689	ARID4B	18.4543
1690	ARID5A	2.84078
1691	ARID5B	7.70662
1692	ARIH1	52.2046
1693	ARIH2	134.292
1694	ARL1	48.8455
1695	ARL10	6.90921
1696	ARL11	0.968405
1697	ARL13A	0
1698	ARL13B	5.09454
1699	ARL14	1.29593
1700	ARL14EP	11.9306
1701	ARL14EPL	0
1702	ARL15	12.186
1703	ARL16	80.5495
1704	ARL17A	42.3952
1705	ARL17B	31.7977
1706	ARL2	26.335
1707	ARL2-SNX15	0.717253
1708	ARL2BP	28.6278
1709	ARL3	2.57016
1710	ARL4A	5.67199
1711	ARL4C	61.1662
1712	ARL4D	57.8941
1713	ARL5A	14.3149
1714	ARL5B	4.77236
1715	ARL5C	0.463432
1716	ARL6	3.9836
1717	ARL6IP1	82.7827
1718	ARL6IP4	61.0306
1719	ARL6IP5	72.8626
1720	ARL6IP6	39.4268
1721	ARL8A	33.8963
1722	ARL8B	90.5883
1723	ARL9	0.107051
1724	ARMC1	16.4457
1725	ARMC10	23.9791
1726	ARMC12	7.75905
1727	ARMC2	7.58014
1728	ARMC3	0
1729	ARMC4	0.546064
1730	ARMC5	14.4458
1731	ARMC6	33.4392
1732	ARMC7	8.03434
1733	ARMC8	43.9919
1734	ARMC9	20.4026
1735	ARMCX1	11.6109
1736	ARMCX2	24.7916
1737	ARMCX3	15.5055
1738	ARMCX4	3.39139
1739	ARMCX5	12.918
1740	ARMCX5-GPRASP2	0.592567
1741	ARMCX6	51.9833
1742	ARMH1	10.9635
1743	ARMH2	0
1744	ARMH3	22.4552
1745	ARMH4	6.77023
1746	ARMS2	0.217898
1747	ARMT1	8.441
1748	ARNT	36.5308
1749	ARNT2	1.65682
1750	ARNTL	24.939
1751	ARNTL2	13.6704
1752	ARPC1A	61.3523
1753	ARPC1B	174.371
1754	ARPC2	432.178
1755	ARPC3	54.1404
1756	ARPC4	75.5496
1757	ARPC4-TTLL3	45.4266
1758	ARPC5	43.8803
1759	ARPC5L	46.2246
1760	ARPIN	8.15063
1761	ARPIN-AP3S2	12.6927
1762	ARPP19	30.8875
1763	ARPP21	0
1764	ARR3	0.115557
1765	ARRB1	2.32448
1766	ARRB2	11.2118
1767	ARRDC1	416.779
1768	ARRDC2	3.47236
1769	ARRDC3	5.21543
1770	ARRDC4	17.6103
1771	ARRDC5	0
1772	ARSA	76.7505
1773	ARSB	6.53609
1774	ARSD	29.8504
1775	ARSF	0.189568
1776	ARSG	3.82067
1777	ARSH	0
1778	ARSI	2.0851
1779	ARSJ	18.5316
1780	ARSK	7.88017
1781	ARSL	0.317433
1782	ART1	0
1783	ART3	3.01788
1784	ART4	0.354721
1785	ART5	0.123602
1786	ARTN	221.935
1787	ARV1	24.8796
1788	ARVCF	28.5061
1789	ARX	0
1790	AS3MT	0
1791	ASAH1	99.1198
1792	ASAH2	0.148193
1793	ASAH2B	12.4263
1794	ASAP1	150.507
1795	ASAP2	48.5911
1796	ASAP3	40.462
1797	ASB1	14.0515
1798	ASB10	0
1799	ASB11	0.652143
1800	ASB12	0
1801	ASB13	6.016
1802	ASB14	0.187189
1803	ASB15	0
1804	ASB16	0.334341
1805	ASB17	0
1806	ASB18	1.66943
1807	ASB2	0.824378
1808	ASB3	25.1905
1809	ASB4	0.171494
1810	ASB5	0
1811	ASB6	28.9415
1812	ASB7	8.51268
1813	ASB8	8.75154
1814	ASB9	0.634866
1815	ASCC1	18.726
1816	ASCC2	115.277
1817	ASCC3	41.9737
1818	ASCL1	0
1819	ASCL2	0
1820	ASCL3	0
1821	ASCL4	0
1822	ASCL5	0
1823	ASDURF	0
1824	ASF1A	7.5437
1825	ASF1B	2.79624
1826	ASGR1	2.15833
1827	ASGR2	0.107624
1828	ASH1L	48.1241
1829	ASH2L	19.5768
1830	ASIC1	20.4786
1831	ASIC2	0
1832	ASIC3	12.5078
1833	ASIC4	0.039597
1834	ASIC5	0
1835	ASIP	0
1836	ASL	39.163
1837	ASMT	1.89575
1838	ASMTL	25.3672
1839	ASNS	16.0763
1840	ASNSD1	8.98896
1841	ASPA	1.06802
1842	ASPDH	0
1843	ASPG	1.10578
1844	ASPH	120.957
1845	ASPHD1	5.55457
1846	ASPHD2	3.96479
1847	ASPM	3.13075
1848	ASPN	1.03989
1849	ASPRV1	1.19919
1850	ASPSCR1	14.0239
1851	ASRGL1	4.94038
1852	ASS1	68.1409
1853	ASTE1	3.17425
1854	ASTL	0.117013
1855	ASTN1	0.158063
1856	ASTN2	10.4035
1857	ASXL1	63.4567
1858	ASXL2	14.9528
1859	ASXL3	0.03554
1860	ASZ1	0.048575
1861	ATAD1	39.8288
1862	ATAD2	6.26241
1863	ATAD2B	10.4297
1864	ATAD3A	31.8471
1865	ATAD3B	89.0557
1866	ATAD3C	5.8321
1867	ATAD5	1.10332
1868	ATAT1	28.2091
1869	ATCAY	2.11377
1870	ATE1	24.8175
1871	ATF1	26.6607
1872	ATF2	23.7989
1873	ATF3	330.898
1874	ATF4	625.471
1875	ATF5	9.17541
1876	ATF6	41.9067
1877	ATF6B	130.915
1878	ATF7	26.1588
1879	ATF7-NPFF	13.3008
1880	ATF7IP	20.0754
1881	ATF7IP2	14.2751
1882	ATG10	4.83281
1883	ATG101	42.1669
1884	ATG12	27.7605
1885	ATG13	52.7338
1886	ATG14	8.55337
1887	ATG16L1	43.283
1888	ATG16L2	95.9485
1889	ATG2A	19.5871
1890	ATG2B	16.2716
1891	ATG3	21.8942
1892	ATG4A	18.7639
1893	ATG4B	181.826
1894	ATG4C	1.7471
1895	ATG4D	22.3786
1896	ATG5	18.152
1897	ATG7	38.66
1898	ATG9A	80.3734
1899	ATG9B	4.86591
1900	ATIC	93.2495
1901	ATL1	5.51274
1902	ATL2	81.8378
1903	ATL3	39.1167
1904	ATM	39.2269
1905	ATMIN	10.4379
1906	ATN1	32.4073
1907	ATOH1	0
1908	ATOH7	0
1909	ATOH8	0
1910	ATOX1	101.352
1911	ATP10A	1.18173
1912	ATP10B	4.14228
1913	ATP10D	153.391
1914	ATP11A	57.1811
1915	ATP11B	18.5951
1916	ATP11C	7.00259
1917	ATP12A	1.60311
1918	ATP13A1	77.3301
1919	ATP13A2	112.663
1920	ATP13A3	34.8086
1921	ATP13A4	0.226839
1922	ATP13A5	0
1923	ATP1A1	360.402
1924	ATP1A2	0.118379
1925	ATP1A3	8.73026
1926	ATP1A4	3.24545
1927	ATP1B1	17.503
1928	ATP1B2	1.44708
1929	ATP1B3	337.72
1930	ATP1B4	1.96134
1931	ATP23	1.9253
1932	ATP2A1	8.21074
1933	ATP2A2	312.54
1934	ATP2A3	0.435939
1935	ATP2B1	29.1282
1936	ATP2B2	0
1937	ATP2B3	0
1938	ATP2B4	125.108
1939	ATP2C1	111.486
1940	ATP2C2	3.58451
1941	ATP4A	0
1942	ATP4B	0
1943	ATP5F1A	360.584
1944	ATP5F1B	678.855
1945	ATP5F1C	213.83
1946	ATP5F1D	44.5638
1947	ATP5F1E	8.45241
1948	ATP5IF1	184.725
1949	ATP5MC1	181.147
1950	ATP5MC2	100.178
1951	ATP5MC3	242.958
1952	ATP5MD	75.4516
1953	ATP5ME	383.022
1954	ATP5MF	590.552
1955	ATP5MF-PTCD1	6.74826
1956	ATP5MG	76.7638
1957	ATP5MGL	0.451259
1958	ATP5MPL	69.7411
1959	ATP5PB	134.912
1960	ATP5PD	122.785
1961	ATP5PF	48.2001
1962	ATP5PO	118.743
1963	ATP6AP1	121.164
1964	ATP6AP2	243.995
1965	ATP6V0A1	183.908
1966	ATP6V0A2	44.7428
1967	ATP6V0A4	0.796755
1968	ATP6V0B	208.423
1969	ATP6V0C	74.6208
1970	ATP6V0D1	138.626
1971	ATP6V0D2	2.3501
1972	ATP6V0E1	151.46
1973	ATP6V0E2	4.99312
1974	ATP6V1A	19.3298
1975	ATP6V1B1	1.77799
1976	ATP6V1B2	76.0217
1977	ATP6V1C1	27.1521
1978	ATP6V1C2	5.15529
1979	ATP6V1D	41.4966
1980	ATP6V1E1	150.364
1981	ATP6V1E2	7.4447
1982	ATP6V1F	112.153
1983	ATP6V1FNB	0.767281
1984	ATP6V1G1	65.9263
1985	ATP6V1G2	3.1537
1986	ATP6V1G2-DDX39B	0
1987	ATP6V1G3	0
1988	ATP6V1H	52.7972
1989	ATP7A	5.61527
1990	ATP7B	20.6381
1991	ATP8A1	0.075975
1992	ATP8A2	0.19248
1993	ATP8B1	15.8623
1994	ATP8B2	25.3794
1995	ATP8B3	7.67724
1996	ATP8B4	0
1997	ATP9A	11.5833
1998	ATP9B	63.9464
[truncated: 18,115 more rows]

## Sheet: Keratinocyte_rep2_TPM
	target_id	tpm
0	A1BG	2.60357
1	A1CF	0
2	A2M	0.109145
3	A2ML1	318
4	A3GALT2	0.15651
5	A4GALT	10.8511
6	A4GNT	0
7	AAAS	66.6489
8	AACS	66.899
9	AADAC	0.261155
10	AADACL2	0.521254
11	AADACL3	0
12	AADACL4	0
13	AADAT	9.90313
14	AAGAB	40.4992
15	AAK1	28.4399
16	AAMDC	30.1314
17	AAMP	88.1365
18	AANAT	0.168024
19	AAR2	19.2408
20	AARD	3.01803
21	AARS1	100.109
22	AARS2	13.9006
23	AARSD1	63.7287
24	AASDH	13.5023
25	AASDHPPT	26.707
26	AASS	13.0047
27	AATF	41.6884
28	AATK	0.31901
29	ABAT	26.3532
30	ABCA1	41.1501
31	ABCA10	3.15205
32	ABCA12	22.5703
33	ABCA13	1.13891
34	ABCA2	9.13772
35	ABCA3	0.597582
36	ABCA4	0.102356
37	ABCA5	25.6839
38	ABCA6	1.63184
39	ABCA7	47.7564
40	ABCA8	2.36479
41	ABCA9	4.08246
42	ABCB1	0.095998
43	ABCB10	12.6326
44	ABCB11	3.68526
45	ABCB4	0
46	ABCB5	2.26137
47	ABCB6	17.6427
48	ABCB7	22.4725
49	ABCB8	83.0573
50	ABCB9	9.71985
51	ABCC1	81.5115
52	ABCC10	172.08
53	ABCC11	1.4296
54	ABCC12	0.024181
55	ABCC2	6.37564
56	ABCC3	196.873
57	ABCC4	19.9607
58	ABCC5	103.311
59	ABCC6	0.622698
60	ABCC8	0.532609
61	ABCC9	4.15134
62	ABCD1	3.75738
63	ABCD2	0.019677
64	ABCD3	30.5308
65	ABCD4	72.2974
66	ABCE1	114.751
67	ABCF1	95.7944
68	ABCF2	46.4877
69	ABCF2-H2BE1	17.0078
70	ABCF3	63.2534
71	ABCG1	11.5754
72	ABCG2	4.62085
73	ABCG4	0.873192
74	ABCG5	0.085671
75	ABCG8	0.703499
76	ABHD1	0.601813
77	ABHD10	8.68709
78	ABHD11	11.0758
79	ABHD12	17.144
80	ABHD12B	14.162
81	ABHD13	7.84428
82	ABHD14A	3.85018
83	ABHD14A-ACY1	7.20399
84	ABHD14B	19.7065
85	ABHD15	10.0197
86	ABHD16A	46.0211
87	ABHD16B	0
88	ABHD17A	26.7223
89	ABHD17B	10.2782
90	ABHD17C	17.1644
91	ABHD18	5.85121
92	ABHD2	20.2224
93	ABHD3	67.904
94	ABHD4	13.1639
95	ABHD5	14.2889
96	ABHD6	16.3742
97	ABHD8	3.73697
98	ABI1	57.5819
99	ABI2	18.742
100	ABI3	0
101	ABI3BP	5.19576
102	ABITRAM	38.201
103	ABL1	28.1458
104	ABL2	73.2482
105	ABLIM1	52.5172
106	ABLIM2	1.26292
107	ABLIM3	21.8913
108	ABO	33.1515
109	ABR	27.0056
110	ABRA	0
111	ABRACL	52.7816
112	ABRAXAS1	5.99882
113	ABRAXAS2	17.3666
114	ABT1	9.20923
115	ABTB1	26.8182
116	ABTB2	4.72698
117	AC000093.1	0.822176
118	AC000120.2	2.03334
119	AC000120.3	0
120	AC001226.2	4.06014
121	AC002094.3	0
122	AC002310.4	0.188658
123	AC002456.2	0.479635
124	AC002985.1	0
125	AC002996.1	0.621641
126	AC003002.1	0
127	AC003002.2	2.60697
128	AC003002.3	1.17699
129	AC003005.1	7.56299
130	AC003006.1	0
131	AC003688.3	0.647467
132	AC004076.1	0.332293
133	AC004080.3	0
134	AC004223.3	0
135	AC004556.3	0
136	AC004593.2	0.04627
137	AC004687.2	0.504762
138	AC004691.2	0
139	AC004706.3	1.06078
140	AC004805.1	0.71837
141	AC004832.3	0.294707
142	AC004864.1	0
143	AC004922.1	1.69411
144	AC004997.1	2.94613
145	AC005020.2	0
146	AC005041.1	1.67451
147	AC005154.5	28.1449
148	AC005192.1	2.79391
149	AC005258.1	0
150	AC005324.2	2.64908
151	AC005324.3	0.237965
152	AC005520.1	0.866846
153	AC005551.1	0
154	AC005670.2	2.73611
155	AC005697.1	0
156	AC005702.1	0.551901
157	AC005726.1	1.45409
158	AC005832.4	0
159	AC005833.1	3.98457
160	AC005837.2	0
161	AC005943.1	0.693167
162	AC006030.1	0.538004
163	AC006059.2	25.2248
164	AC006064.6	36.422
165	AC006254.1	7.23328
166	AC006449.4	0
167	AC006486.1	13.3313
168	AC006486.3	0
169	AC006538.2	17.7473
170	AC006978.2	3.78913
171	AC007040.2	0.27227
172	AC007192.1	0
173	AC007325.1	0.066588
174	AC007325.2	0
175	AC007325.4	0
176	AC007326.4	99.6258
177	AC007375.2	0
178	AC007687.1	0
179	AC007731.4	0
180	AC007846.2	0
181	AC007906.2	1.58456
182	AC007998.2	0
183	AC008012.1	9.59407
184	AC008073.3	0.367758
185	AC008162.2	0
186	AC008397.1	0.368932
187	AC008397.2	0
188	AC008403.1	0
189	AC008481.3	0
190	AC008537.1	0
191	AC008575.1	0
192	AC008581.2	5.27592
193	AC008676.3	0.059265
194	AC008687.1	1.59973
195	AC008687.4	1.33313
196	AC008687.8	0.778743
197	AC008695.1	0
198	AC008750.7	0
199	AC008758.1	0
200	AC008758.5	0.750313
201	AC008758.6	1.10014
202	AC008763.2	3.54106
203	AC008763.3	0
204	AC008763.4	0
205	AC008764.1	0
206	AC008764.4	0
207	AC008770.1	0
208	AC008770.2	1.27905
209	AC008770.4	0.397146
210	AC008878.1	0
211	AC008878.2	0
212	AC008982.3	0
213	AC009070.1	0
214	AC009133.6	0
215	AC009163.3	0
216	AC009163.5	0
217	AC009412.1	0
218	AC009690.1	0.524976
219	AC009690.3	0
220	AC009779.3	1.29123
221	AC009879.2	0
222	AC009879.3	0.364635
223	AC010132.3	9.92046
224	AC010197.2	1.38005
225	AC010255.2	0.154069
226	AC010319.2	0
227	AC010323.1	3.68448
228	AC010325.1	1.02468
229	AC010326.2	2.10889
230	AC010327.2	0
231	AC010422.3	2.93271
232	AC010422.5	0
233	AC010422.6	4.16075
234	AC010422.8	15.1866
235	AC010463.1	0
236	AC010522.1	14.2064
237	AC010531.1	0
238	AC010542.3	0
239	AC010547.4	1.2547
240	AC010615.4	0.571574
241	AC010616.1	0.099164
242	AC010619.1	0.295653
243	AC010646.1	0
244	AC010724.2	0
245	AC010973.3	0
246	AC010980.1	0
247	AC011005.1	0
248	AC011043.1	12.1381
249	AC011043.2	0.297765
250	AC011295.2	36.0706
251	AC011330.3	0.320643
252	AC011448.1	4.99846
253	AC011452.1	0
254	AC011455.3	0
255	AC011462.1	0
256	AC011473.4	0.597191
257	AC011479.1	0
258	AC011498.4	1.10186
259	AC011499.1	0
260	AC011511.1	2.25132
261	AC011511.4	2.77703
262	AC011530.1	0
263	AC012184.2	0
264	AC012213.5	0
265	AC012254.2	0
266	AC012254.6	0
267	AC012254.7	0
268	AC012309.1	6.26995
269	AC012488.2	0
270	AC012531.3	0
271	AC012651.1	26.7123
272	AC013271.1	0.130671
273	AC013394.1	15.678
274	AC013470.2	0.072957
275	AC013477.1	0.53903
276	AC013489.1	0.092139
277	AC013717.1	0
278	AC015688.4	0
279	AC015802.6	3.73403
280	AC015813.2	51.9075
281	AC016027.6	0.064927
282	AC017083.3	0
283	AC018362.3	1.60238
284	AC018512.1	0.259241
285	AC018523.2	0
286	AC018630.2	0
287	AC018709.1	0
288	AC018755.2	0
289	AC018809.3	1.48631
290	AC019117.1	0
291	AC020636.2	0
292	AC020765.6	7.35105
293	AC020907.6	0.194129
294	AC020909.1	0
295	AC020915.4	0.115893
296	AC020922.1	0.677765
297	AC021072.1	0
298	AC021087.5	1.09472
299	AC021660.3	0
300	AC022150.4	14.8498
301	AC022335.1	0
302	AC022384.1	4.71157
303	AC022400.5	2.72812
304	AC022414.1	0
305	AC022415.2	0.442408
306	AC022506.1	0
307	AC022826.2	1.69599
308	AC023055.1	0
309	AC023491.2	0.14991
310	AC024592.3	1.13532
311	AC024598.1	0.583076
312	AC024940.6	1.36104
313	AC025165.3	0
314	AC025165.6	0
315	AC025263.2	0
316	AC025283.2	0
317	AC025287.4	0
318	AC026316.4	2.15596
319	AC026369.8	0.048024
320	AC026464.1	0
321	AC026464.3	0
322	AC026464.4	11.7264
323	AC026464.6	7.00182
324	AC026786.1	0
325	AC026954.6	0
326	AC027644.4	2.91103
327	AC027796.3	0.471737
328	AC034102.2	0
329	AC034228.3	0
330	AC036214.3	0.105789
331	AC037459.1	0.583668
332	AC037482.2	0
333	AC037482.3	0.066491
334	AC040162.1	1.43354
335	AC044810.8	74.2251
336	AC046185.1	0
337	AC048338.1	0
338	AC048338.2	2.24719
339	AC053503.6	0.317473
340	AC055811.2	0
341	AC055839.2	10.6879
342	AC058822.1	0.146289
343	AC063943.2	0
344	AC064824.1	0.237723
345	AC067968.1	0
346	AC068234.1	0
347	AC068533.4	0.281758
348	AC068547.1	0
349	AC068580.4	4.962
350	AC068631.2	41.8733
351	AC068775.1	0
352	AC068831.6	1.9477
353	AC068870.4	0
354	AC068896.1	0.551252
355	AC068946.1	3.84685
356	AC068946.2	2.02097
357	AC069257.3	0
358	AC069288.1	0.334849
359	AC069368.1	0.439741
360	AC069444.2	0
361	AC069503.2	0.26165
362	AC069544.1	9.46106
363	AC072022.2	0
364	AC073082.1	0.908985
365	AC073111.3	4.03295
366	AC073283.3	0
367	AC073508.2	0.315876
368	AC073585.1	0.136384
369	AC073610.1	1.83245
370	AC073612.1	0
371	AC073896.1	4.99366
372	AC074143.1	4.0463
373	AC078815.1	0.05491
374	AC078927.1	0
375	AC079447.1	0.511884
376	AC079594.1	0.235747
377	AC079741.2	0
378	AC083800.1	0
379	AC083977.1	0
380	AC084018.4	0
381	AC084337.2	2.04798
382	AC084756.2	0
383	AC087289.3	0.573611
384	AC087632.2	1.24176
385	AC087721.2	4.64855
386	AC090004.1	4.42578
387	AC090227.2	0
388	AC090360.1	0.919604
389	AC090373.2	0
390	AC090517.4	0.877613
391	AC090527.2	0
392	AC090958.3	0
393	AC091057.5	0.883583
394	AC091167.2	0.096916
395	AC091167.6	6.55288
396	AC091167.7	0.425191
397	AC091304.6	0
398	AC091551.1	0.136472
399	AC091959.1	9.81711
400	AC092017.2	0
401	AC092042.3	1.83095
402	AC092073.1	0
403	AC092111.3	0
404	AC092143.1	0
405	AC092329.3	2.14433
406	AC092442.1	0
407	AC092587.1	0
408	AC092647.5	0
409	AC092718.2	6.96485
410	AC092718.7	0.80667
411	AC092835.1	4.49575
412	AC092854.1	0
413	AC093155.3	0.188469
414	AC093227.2	1.22954
415	AC093246.1	0
416	AC093323.1	8.91032
417	AC093423.3	0
418	AC093512.2	8.20102
419	AC093525.1	0
420	AC093525.2	0
421	AC093668.1	0
422	AC093827.5	19.6517
423	AC093884.1	0.767633
424	AC093899.2	0.298865
425	AC096887.1	1.77043
426	AC097104.1	0
427	AC097625.1	0
428	AC097634.4	0
429	AC097636.1	0.437866
430	AC097637.1	0.147888
431	AC098484.3	10.6726
432	AC098588.2	0.186066
433	AC098650.1	0.227449
434	AC098850.3	5.80587
435	AC099489.1	1.56554
436	AC099569.1	0
437	AC099811.2	0
438	AC099850.2	5.28922
439	AC100868.1	0.680743
440	AC104109.3	0
441	AC104304.2	0
442	AC104389.5	16.566
443	AC104389.6	0
444	AC104452.1	22.9995
445	AC104472.3	0.073816
446	AC104532.1	0
447	AC104581.2	0
448	AC105052.1	2.83394
449	AC105052.3	4.68105
450	AC105206.4	0
451	AC106741.1	0
452	AC106873.8	1.89314
453	AC106886.5	11.8376
454	AC107871.1	1.85939
455	AC107959.5	0
456	AC108488.2	1.79912
457	AC108941.2	0.825058
458	AC109583.1	0
459	AC110275.1	0
460	AC112128.1	1.56484
461	AC112229.3	0
462	AC112504.2	0
463	AC113189.10	0
464	AC113348.1	0
465	AC113554.1	0
466	AC114402.2	0
467	AC114490.1	17.37
468	AC114490.2	3.6822
469	AC114982.2	0
470	AC116366.1	0.93945
471	AC117378.1	0
472	AC117457.1	0
473	AC118282.7	0
474	AC118470.1	0
475	AC118553.2	11.7791
476	AC119674.2	0.132569
477	AC119676.1	0
478	AC119733.1	0
479	AC120057.2	0
480	AC120114.4	1.04172
481	AC124312.1	8.65823
482	AC126283.1	0.143697
483	AC127029.3	0
484	AC129492.3	1.44457
485	AC131160.1	1.208
486	AC132217.2	0
487	AC133551.1	0
488	AC134669.1	0
489	AC134980.2	0
490	AC135050.2	2.13809
491	AC135178.3	0
492	AC136352.2	0
493	AC136352.3	0
494	AC136475.9	2.53272
495	AC136612.1	0
496	AC136616.1	0.036033
497	AC136616.2	0
498	AC136616.3	0
499	AC137834.1	0
500	AC138647.1	0
501	AC138696.1	0
502	AC138811.2	0
503	AC138894.1	1.67336
504	AC138969.1	216.67
505	AC139491.7	0.41629
506	AC139530.2	0
507	AC139677.1	9.86898
508	AC141272.1	0
509	AC142391.2	0
510	AC142525.4	0
511	AC144573.1	1.21167
512	AC145212.1	8.20992
513	AC147067.5	0
514	AC171558.1	0
515	AC171558.5	0
516	AC187652.1	16.7618
517	AC207056.1	7.60711
518	AC207582.1	15.4707
519	AC207582.2	20.2236
520	AC209539.2	0
521	AC213033.2	13.4332
522	AC213203.1	8.21555
523	AC213203.2	0
524	AC226007.1	0
525	AC226593.1	0
526	AC231656.1	0
527	AC231657.3	0
528	AC233723.1	0.974313
529	AC233755.1	0
530	AC233755.2	0
531	AC233992.6	1.57936
532	AC235565.2	0
533	AC236040.1	0
534	AC240274.1	32.313
535	AC241401.2	0
536	AC241409.1	0
537	AC241640.1	31.6787
538	AC241640.2	88.1703
539	AC242628.1	0
540	AC242842.3	0.877437
541	AC243547.3	0.177037
542	AC243733.1	0
543	AC243790.1	0
544	AC243837.2	6.09979
545	AC243837.4	0.582935
546	AC243967.1	0
547	AC244197.3	26.5645
548	AC244489.1	388.373
549	AC244489.2	0
550	AC244517.10	0
551	AC245033.1	0
552	AC245049.1	35.1285
553	AC245078.1	1.00525
554	AC245128.24	0
555	AC245175.1	26.6116
556	AC245175.2	0
557	AC245748.1	0
558	AC253536.7	0
559	AC254560.1	0
560	AC254788.1	8.86227
561	AC254945.2	0
562	AC254979.2	0
563	AC255360.1	0
564	AC256203.2	25.4022
565	AC256221.2	0
566	AC256223.1	0
567	AC256223.3	0
568	AC256223.4	0.207351
569	AC256230.1	13.6954
570	AC256230.2	68.7837
571	AC256236.1	16.865
572	AC269752.2	0
573	AC270107.1	256.577
574	AC270107.9	0.119209
575	AC270129.2	18.1747
576	AC270129.3	0
577	AC270129.4	224.794
578	AC270149.2	0
579	AC270153.1	0
580	AC270156.1	0
581	AC270156.2	0
582	AC270156.3	0
583	AC270170.1	0
584	AC270227.1	0.149408
585	AC270239.1	0
586	AC270239.2	0
587	AC270258.1	0
588	AC270272.1	0
589	AC270272.2	0
590	AC270273.1	0
591	AC270285.1	0
592	AC270289.2	1.2545
593	AC270293.1	0
594	AC270300.1	0
595	AC270301.3	0
596	AC275254.1	0
597	AC275284.1	0
598	AC275284.3	0.154872
599	AC275284.4	0
600	AC275401.1	4.99894
601	AC275401.4	0.965173
602	AC275546.1	0
603	AC275546.2	118.788
604	AC275546.3	0
605	AC275546.4	0
606	ACAA1	131.631
607	ACAA2	4.75159
608	ACACA	131.062
609	ACACB	8.48014
610	ACAD10	39.3079
611	ACAD11	74.6855
612	ACAD8	64.3088
613	ACAD9	42.4511
614	ACADL	4.49251
615	ACADM	34.2305
616	ACADS	2.39916
617	ACADSB	7.95643
618	ACADVL	2249.8
619	ACAN	0.180676
620	ACAP1	12.7558
621	ACAP2	27.8709
622	ACAP3	183.675
623	ACAT1	75.7315
624	ACAT2	58.5089
625	ACBD3	39.719
626	ACBD4	10.5467
627	ACBD5	15.7177
628	ACBD6	74.2449
629	ACBD7	4.02172
630	ACCS	32.4628
631	ACCSL	0
632	ACD	15.9739
633	ACE	0.332715
634	ACE2	0.505498
635	ACER1	1.70094
636	ACER2	4.96408
637	ACER3	32.5061
638	ACHE	1.87745
639	ACIN1	413.819
640	ACKR1	0
641	ACKR2	2.9329
642	ACKR3	55.476
643	ACKR4	0.525069
644	ACLY	402.059
645	ACMSD	0
646	ACO1	20.1991
647	ACO2	62.1786
648	ACOD1	0
649	ACOT1	6.14906
650	ACOT11	10.4526
651	ACOT12	0
652	ACOT13	15.1215
653	ACOT2	9.22726
654	ACOT4	0.296502
655	ACOT6	0
656	ACOT7	155.75
657	ACOT8	16.3711
658	ACOT9	140.908
659	ACOX1	38.8859
660	ACOX2	0
661	ACOX3	13.3325
662	ACOXL	0.338927
663	ACP1	64.9543
664	ACP2	28.5782
665	ACP3	1.69839
666	ACP4	0
667	ACP5	7.92752
668	ACP6	14.0861
669	ACP7	1.22272
670	ACR	0
671	ACRBP	1.57589
672	ACRV1	0
673	ACSBG1	7.74087
674	ACSBG2	0.069185
675	ACSF2	267.96
676	ACSF3	21.771
677	ACSL1	97.7243
678	ACSL3	203.319
679	ACSL4	53.7564
680	ACSL5	0.039312
681	ACSL6	1.21776
682	ACSM1	1.24875
683	ACSM2A	2.59374
684	ACSM2B	3.65965
685	ACSM3	0.72012
686	ACSM4	0
687	ACSM5	0
688	ACSM6	0
689	ACSS1	1.71947
690	ACSS2	150.162
691	ACSS3	0.543434
692	ACTA1	0.580978
693	ACTA2	10.7265
694	ACTB	2164.87
695	ACTBL2	7.87656
696	ACTC1	1.18913
697	ACTG1	1697.15
698	ACTG2	0.898694
699	ACTL10	0.449907
700	ACTL6A	50.5797
701	ACTL6B	0
702	ACTL7A	0
703	ACTL7B	0.104589
704	ACTL8	0
705	ACTL9	0
706	ACTN1	890.077
707	ACTN2	0
708	ACTN3	0
709	ACTN4	561.267
710	ACTR10	115.079
711	ACTR1A	118.356
712	ACTR1B	35.6176
713	ACTR2	133.123
714	ACTR3	178.193
715	ACTR3B	11.0042
716	ACTR3C	4.79485
717	ACTR5	16.6792
718	ACTR6	18.8252
719	ACTR8	20.993
720	ACTRT1	0
721	ACTRT2	0
722	ACTRT3	2.36172
723	ACVR1	47.5946
724	ACVR1B	32.9891
725	ACVR1C	0.420156
726	ACVR2A	18.8012
727	ACVR2B	1.16888
728	ACVRL1	0.030747
729	ACY1	77.9267
730	ACY3	0
731	ACYP1	41.0596
732	ACYP2	25.0427
733	AD000671.1	0
734	AD000671.2	1.1057
735	ADA	28.6227
736	ADA2	5.91216
737	ADAD1	0
738	ADAD2	0
739	ADAL	7.18814
740	ADAM10	133.983
741	ADAM11	0.228393
742	ADAM12	0.123604
743	ADAM15	410.553
744	ADAM17	24.1561
745	ADAM18	0
746	ADAM19	53.5698
747	ADAM2	0
748	ADAM20	0.37552
749	ADAM21	2.29957
750	ADAM22	0
751	ADAM23	5.55121
752	ADAM28	1.00298
753	ADAM29	0.11665
754	ADAM30	0
755	ADAM32	6.23052
756	ADAM33	0
757	ADAM7	0
758	ADAM8	114.091
759	ADAM9	299.136
760	ADAMDEC1	0
761	ADAMTS1	580.142
762	ADAMTS10	0
763	ADAMTS12	0.533363
764	ADAMTS13	7.25417
765	ADAMTS14	2.06107
766	ADAMTS15	0.986503
767	ADAMTS16	0
768	ADAMTS17	0.39086
769	ADAMTS18	0
770	ADAMTS19	0.168132
771	ADAMTS2	0.333283
772	ADAMTS20	0
773	ADAMTS3	0.019828
774	ADAMTS4	1.75401
775	ADAMTS5	0.025342
776	ADAMTS6	21.6457
777	ADAMTS7	1.75165
778	ADAMTS8	0.179211
779	ADAMTS9	1.40362
780	ADAMTSL1	0.628068
781	ADAMTSL2	0.983445
782	ADAMTSL3	19.3911
783	ADAMTSL4	73.3123
784	ADAMTSL5	21.9504
785	ADAP1	9.13006
786	ADAP2	2.19125
787	ADAR	148.573
788	ADARB1	27.7736
789	ADARB2	0.352164
790	ADAT1	44.9671
791	ADAT2	52.1544
792	ADAT3	1.21976
793	ADCK1	20.1905
794	ADCK2	7.42641
795	ADCK5	49.4816
796	ADCY1	0.931804
797	ADCY10	0.02522
798	ADCY2	1.08335
799	ADCY3	44.053
800	ADCY4	1.98633
801	ADCY5	0.798404
802	ADCY6	76.3438
803	ADCY7	18.3364
804	ADCY8	0
805	ADCY9	13.1231
806	ADCYAP1	0
807	ADCYAP1R1	0
808	ADD1	260.526
809	ADD2	0.466504
810	ADD3	110.675
811	ADGB	0.490907
812	ADGRA1	0
813	ADGRA2	0.177502
814	ADGRA3	62.9694
815	ADGRB1	1.08525
816	ADGRB2	2.06085
817	ADGRB3	0
818	ADGRD1	0.172192
819	ADGRD2	2.8322
820	ADGRE1	0
821	ADGRE2	12.5581
822	ADGRE3	0
823	ADGRE5	53.4277
824	ADGRF1	35.5135
825	ADGRF2	3.84788
826	ADGRF3	0.355122
827	ADGRF4	48.7904
828	ADGRF5	0
829	ADGRG1	177.544
830	ADGRG2	1.62856
831	ADGRG3	0
832	ADGRG4	0.013617
833	ADGRG5	0
834	ADGRG6	11.4395
835	ADGRG7	0.068704
836	ADGRL1	16.6246
837	ADGRL2	17.6933
838	ADGRL3	0.582484
839	ADGRL4	0
840	ADGRV1	16.5633
841	ADH1A	0.477442
842	ADH1B	0.437244
843	ADH1C	0.325275
844	ADH4	0.136538
845	ADH5	219.436
846	ADH6	0.163408
847	ADH7	10.4483
848	ADHFE1	9.2177
849	ADI1	31.6901
850	ADIG	1.14132
851	ADIPOQ	0.74175
852	ADIPOR1	127.421
853	ADIPOR2	41.1721
854	ADIRF	42.2154
855	ADK	58.4828
856	ADM	105.134
857	ADM2	1.85613
858	ADM5	3.15944
859	ADNP	43.6499
860	ADNP2	12.8687
861	ADO	8.44696
862	ADORA1	0
863	ADORA2A	1.49248
864	ADORA2B	36.808
865	ADORA3	0
866	ADPGK	101.403
867	ADPRH	0.336195
868	ADPRHL1	1.10779
869	ADPRM	7.81456
870	ADPRS	24.8138
871	ADRA1A	2.22906
872	ADRA1B	0.264438
873	ADRA1D	0
874	ADRA2A	0
875	ADRA2B	0
876	ADRA2C	0.252701
877	ADRB1	0.128228
878	ADRB2	82.7636
879	ADRB3	0
880	ADRM1	54.3324
881	ADSL	57.3527
882	ADSS1	10.6893
883	ADSS2	31.7399
884	ADTRP	61.0674
885	AEBP1	0.256063
886	AEBP2	40.5146
887	AEN	27.6737
888	AF196969.1	0.126959
889	AF241726.1	1.55728
890	AFAP1	20.4798
891	AFAP1L1	3.1558
892	AFAP1L2	51.3682
893	AFDN	111.293
894	AFF1	49.3836
895	AFF2	0
896	AFF3	7.23614
897	AFF4	64.411
898	AFG1L	3.74821
899	AFG3L2	47.421
900	AFM	0
901	AFMID	48.9559
902	AFP	1.53787
903	AFTPH	20.4431
904	AGA	21.4676
905	AGAP1	14.6629
906	AGAP2	0.143107
907	AGAP3	213.761
908	AGAP4	47.8594
909	AGAP5	28.1942
910	AGAP6	52.2277
911	AGAP9	31.9927
912	AGBL1	0.513707
913	AGBL2	4.63484
914	AGBL3	1.37752
915	AGBL4	0.446211
916	AGBL5	12.429
917	AGER	10.0783
918	AGFG1	56.3623
919	AGFG2	4.35531
920	AGGF1	8.14676
921	AGK	78.8031
922	AGL	8.94624
923	AGMAT	2.63632
924	AGMO	0.482666
925	AGO1	8.25982
926	AGO2	28.9138
927	AGO3	13.2968
928	AGO4	14.6768
929	AGPAT1	44.1111
930	AGPAT2	28.9063
931	AGPAT3	29.6434
932	AGPAT4	23.8142
933	AGPAT5	18.9007
934	AGPS	21.2299
935	AGR2	1.54385
936	AGR3	0
937	AGRN	556.985
938	AGRP	0
939	AGT	0
940	AGTPBP1	7.9652
941	AGTR1	0
942	AGTR2	0
943	AGTRAP	48.6843
944	AGXT	1.35246
945	AGXT2	0
946	AHCTF1	33.9358
947	AHCY	180.68
948	AHCYL1	60.8216
949	AHCYL2	39.6328
950	AHDC1	16.2601
951	AHI1	8.73371
952	AHNAK	902.843
953	AHNAK2	637.749
954	AHR	31.4533
955	AHRR	1.21793
956	AHSA1	243.741
957	AHSG	0.748793
958	AHSP	0
959	AICDA	0.281503
960	AIDA	18.6777
961	AIF1	0
962	AIF1L	3.95461
963	AIFM1	52.7869
964	AIFM2	2.50028
965	AIFM3	4.07921
966	AIG1	78.2428
967	AIM2	0.105053
968	AIMP1	55.0028
969	AIMP2	50.8755
970	AIP	21.7683
971	AIPL1	1.17486
972	AIRE	0.048896
973	AJAP1	2.80532
974	AJM1	0.834092
975	AJUBA	210.741
976	AK1	25.4987
977	AK2	233.702
978	AK3	14.8431
979	AK4	43.5673
980	AK5	0.945776
981	AK6	14.3477
982	AK7	9.32953
983	AK8	7.1247
984	AK9	3.99069
985	AKAIN1	0
986	AKAP1	80.9752
987	AKAP10	23.7433
988	AKAP11	16.74
989	AKAP12	1.72712
990	AKAP13	44.8079
991	AKAP14	0
992	AKAP17A	50.1714
993	AKAP3	1.93272
994	AKAP4	0
995	AKAP5	1.48673
996	AKAP6	5.09679
997	AKAP7	2.08929
998	AKAP8	33.4427
999	AKAP8L	66.4229
1000	AKAP9	34.6533
1001	AKIP1	29.1172
1002	AKIRIN1	44.6857
1003	AKIRIN2	50.5838
1004	AKNA	9.38192
1005	AKNAD1	6.26485
1006	AKR1A1	74.5018
1007	AKR1B1	100.178
1008	AKR1B10	4.10872
1009	AKR1B15	5.17754
1010	AKR1C1	28.4546
1011	AKR1C2	47.8735
1012	AKR1C3	35.2667
1013	AKR1C4	0
1014	AKR1C8P	0.165684
1015	AKR1D1	0.343117
1016	AKR1E2	1.53004
1017	AKR7A2	8.68527
1018	AKR7A3	1.39194
1019	AKT1	83.7466
1020	AKT1S1	29.7428
1021	AKT2	147.628
1022	AKT3	10.6281
1023	AKTIP	26.7564
1024	AL020996.2	1.96001
1025	AL021546.1	0
1026	AL021997.2	0
1027	AL022238.3	9.56578
1028	AL022312.1	0
1029	AL022318.4	0
1030	AL024498.2	0
1031	AL031178.1	0
1032	AL031178.2	0
1033	AL031315.1	2.1072
1034	AL031681.2	0
1035	AL031708.1	3.83356
1036	AL031777.2	14.5788
1037	AL031847.1	0
1038	AL033529.1	0
1039	AL034430.1	0
1040	AL034430.2	0
1041	AL035078.4	3.36086
1042	AL035460.1	0
1043	AL035461.3	0
1044	AL035699.1	0
1045	AL049569.3	0
1046	AL049629.2	40.9244
1047	AL049634.2	0
1048	AL049650.1	1.34752
1049	AL049697.1	0.730727
1050	AL049779.1	6.96146
1051	AL049839.2	0
1052	AL049844.1	0
1053	AL049844.3	0
1054	AL096711.2	0.024901
1055	AL109827.1	0
1056	AL110118.2	0.626691
1057	AL117348.2	0
1058	AL121581.1	0
1059	AL121594.1	16.4688
1060	AL121753.1	5.1343
1061	AL121758.1	0
1062	AL121845.2	0
1063	AL121845.3	6.57236
1064	AL121899.2	0
1065	AL121900.1	16.2785
1066	AL132671.2	0
1067	AL132780.3	4.61864
1068	AL133173.4	24.5908
1069	AL133352.1	9.99637
1070	AL133353.2	0.484806
1071	AL133410.3	0
1072	AL133414.2	0
1073	AL133414.3	0
1074	AL133414.5	0
1075	AL133414.6	0
1076	AL133500.1	1.03093
1077	AL135905.2	40.0468
1078	AL136115.4	0
1079	AL136295.10	3.83198
1080	AL136295.12	1.36923
1081	AL136295.15	0
1082	AL136295.9	0
1083	AL136531.2	10.2775
1084	AL138752.2	0.06816
1085	AL139011.2	0.133231
1086	AL139142.2	0.077967
1087	AL139260.3	0.497252
1088	AL139300.1	0
1089	AL139353.1	9.09517
1090	AL157392.5	32.6713
1091	AL157935.2	21.1467
1092	AL158151.3	1.87072
1093	AL159163.1	0
1094	AL160269.1	2.3646
1095	AL160272.2	0.731138
1096	AL162231.1	3.49288
1097	AL162231.3	0
1098	AL162377.3	0.031528
1099	AL162417.1	0
1100	AL162596.1	0
1101	AL163195.3	0
1102	AL163636.1	0
1103	AL353572.3	0
1104	AL353579.1	0
1105	AL353588.1	0
1106	AL353671.1	0.275714
1107	AL353795.4	0
1108	AL354761.1	0
1109	AL354822.1	4.59333
1110	AL355102.2	3.48149
1111	AL355312.5	1.25944
1112	AL355315.1	0
1113	AL355385.2	0
1114	AL355916.3	15.6864
1115	AL355987.1	0
1116	AL355987.3	0.320531
1117	AL356585.9	0
1118	AL357075.4	0
1119	AL357673.1	0.088908
1120	AL358113.1	2.32703
1121	AL358472.6	3.04553
1122	AL358472.7	0
1123	AL359092.3	0
1124	AL359736.1	0
1125	AL359922.1	3.56164
1126	AL360181.3	7.59255
1127	AL365205.1	19.3534
1128	AL365214.2	0.232533
1129	AL365232.1	0
1130	AL365273.2	0
1131	AL391628.1	1.25786
1132	AL391650.1	0
1133	AL391987.1	2.31773
1134	AL391987.2	18.1665
1135	AL441992.2	4.55595
1136	AL445238.1	0
1137	AL445423.3	0
1138	AL445524.2	8.20137
1139	AL445685.3	0
1140	AL445989.1	0
1141	AL451007.3	0
1142	AL451062.2	0.195291
1143	AL451106.1	0
1144	AL451136.1	0.335303
1145	AL512428.1	0
1146	AL512506.3	0.200254
1147	AL512785.2	0
1148	AL513165.2	0.57977
1149	AL513523.9	0
1150	AL583836.1	0
1151	AL589666.1	0
1152	AL589987.1	0
1153	AL590132.1	0
1154	AL590560.2	2.47605
1155	AL590764.2	0
1156	AL591806.2	88.6514
1157	AL592183.1	25.1553
1158	AL592490.1	0
1159	AL593848.1	20.2483
1160	AL603764.2	0
1161	AL603832.3	0.440817
1162	AL627230.1	16.7557
1163	AL645922.1	0
1164	AL662796.1	0
1165	AL662820.1	0
1166	AL662828.1	0
1167	AL662884.4	0
1168	AL662899.1	0
1169	AL662899.2	0
1170	AL669918.1	3.95476
1171	AL672142.1	0
1172	AL691442.1	0
1173	AL713999.1	0
1174	AL772284.1	0
1175	AL807752.6	0
1176	AL807752.7	0
1177	AL844853.2	0
1178	AL845331.1	0
1179	AL845464.1	0.675147
1180	AL928654.3	0
1181	AL929554.1	0
1182	ALAD	9.51343
1183	ALAS1	85.5691
1184	ALAS2	0
1185	ALB	0
1186	ALCAM	68.9633
1187	ALDH16A1	22.7553
1188	ALDH18A1	83.7269
1189	ALDH1A1	0.129526
1190	ALDH1A2	16.574
1191	ALDH1A3	277.59
1192	ALDH1B1	9.89942
1193	ALDH1L1	2.1146
1194	ALDH1L2	3.25775
1195	ALDH2	18.6495
1196	ALDH3A1	5.50905
1197	ALDH3A2	60.2922
1198	ALDH3B1	0.701564
1199	ALDH3B2	0.84773
1200	ALDH4A1	61.4661
1201	ALDH5A1	1.46453
1202	ALDH6A1	10.2294
1203	ALDH7A1	118.115
1204	ALDH8A1	4.13689
1205	ALDH9A1	52.4311
1206	ALDOA	484.119
1207	ALDOB	0
1208	ALDOC	14.4295
1209	ALG1	31.1789
1210	ALG10	9.40148
1211	ALG10B	5.57958
1212	ALG11	20.9871
1213	ALG12	16.3904
1214	ALG13	120.209
1215	ALG14	3.19589
1216	ALG1L	3.09437
1217	ALG1L2	3.46241
1218	ALG2	63.7053
1219	ALG3	55.898
1220	ALG5	34.542
1221	ALG6	19.017
1222	ALG8	61.7062
1223	ALG9	38.2999
1224	ALK	0
1225	ALKAL1	0
1226	ALKAL2	0
1227	ALKBH1	11.4589
1228	ALKBH2	21.4175
1229	ALKBH3	19.7833
1230	ALKBH4	5.33825
1231	ALKBH5	25.6967
1232	ALKBH6	72.295
1233	ALKBH7	6.51269
1234	ALKBH8	3.55496
1235	ALLC	0
1236	ALMS1	4.79935
1237	ALOX12	0.167243
1238	ALOX12B	1.92445
1239	ALOX15	1.26288
1240	ALOX15B	52.5727
1241	ALOX5	0
1242	ALOX5AP	0.981865
1243	ALOXE3	5.6591
1244	ALPG	0
1245	ALPI	0
1246	ALPK1	9.14789
1247	ALPK2	0.01653
1248	ALPK3	2.89095
1249	ALPL	0.063548
1250	ALPP	0.145026
1251	ALS2	49.1888
1252	ALS2CL	183.71
1253	ALX1	0
1254	ALX3	0
1255	ALX4	0.021706
1256	ALYREF	42.8176
1257	AMACR	23.6728
1258	AMBN	0
1259	AMBP	0
1260	AMBRA1	20.0917
1261	AMD1	54.5277
1262	AMDHD1	4.70886
1263	AMDHD2	54.3704
1264	AMELX	0
1265	AMELY	0
1266	AMER1	2.60633
1267	AMER2	0.170776
1268	AMER3	0.119371
1269	AMFR	41.5918
1270	AMH	0.731156
1271	AMHR2	0
1272	AMIGO1	0.170586
1273	AMIGO2	96.0435
1274	AMIGO3	0.157662
1275	AMMECR1	11.5953
1276	AMMECR1L	34.1695
1277	AMN	1.39954
1278	AMN1	8.21353
1279	AMOT	0.503729
1280	AMOTL1	123.235
1281	AMOTL2	83.5501
1282	AMPD1	0
1283	AMPD2	48.7301
1284	AMPD3	23.5424
1285	AMPH	0
1286	AMT	24.5159
1287	AMTN	0
1288	AMY1A	0.054141
1289	AMY1B	0.054141
1290	AMY1C	0
1291	AMY2A	0
1292	AMY2B	30.1065
1293	AMZ1	0.158045
1294	AMZ2	42.189
1295	ANAPC1	63.4394
1296	ANAPC10	23.1911
1297	ANAPC11	78.1971
1298	ANAPC13	21.3421
1299	ANAPC15	30.5327
1300	ANAPC16	18.3533
1301	ANAPC2	71.7465
1302	ANAPC4	46.2668
1303	ANAPC5	161.986
1304	ANAPC7	133.116
1305	ANG	2.97468
1306	ANGEL1	44.3901
1307	ANGEL2	31.0731
1308	ANGPT1	2.48956
1309	ANGPT2	0.320441
1310	ANGPT4	0.430746
1311	ANGPTL1	0
1312	ANGPTL2	0.18654
1313	ANGPTL3	0
1314	ANGPTL4	259.075
1315	ANGPTL5	0
1316	ANGPTL6	0.313344
1317	ANGPTL7	0
1318	ANGPTL8	0
1319	ANHX	0
1320	ANK1	0
1321	ANK2	3.75133
1322	ANK3	11.8911
1323	ANKAR	2.67355
1324	ANKDD1A	2.64617
1325	ANKDD1B	10.7683
1326	ANKEF1	8.18424
1327	ANKFN1	0
1328	ANKFY1	63.8107
1329	ANKH	10.4762
1330	ANKHD1	73.0471
1331	ANKHD1-EIF4EBP3	35.9761
1332	ANKIB1	45.3881
1333	ANKK1	2.43573
1334	ANKLE1	2.06963
1335	ANKLE2	379.639
1336	ANKMY1	9.07599
1337	ANKMY2	11.8408
1338	ANKRA2	28.1565
1339	ANKRD1	0.54434
1340	ANKRD10	292.076
1341	ANKRD11	135.666
1342	ANKRD12	8.94639
1343	ANKRD13A	76.6986
1344	ANKRD13B	20.4669
1345	ANKRD13C	10.0607
1346	ANKRD13D	53.6803
1347	ANKRD16	7.17981
1348	ANKRD17	75.6301
1349	ANKRD18A	33.3487
1350	ANKRD18B	16.8343
1351	ANKRD2	0.440999
1352	ANKRD20A1	1.1004
1353	ANKRD20A2P	0.246016
1354	ANKRD20A3P	0.061328
1355	ANKRD20A4P	0.252126
1356	ANKRD22	2.11188
1357	ANKRD23	7.69668
1358	ANKRD24	0.17203
1359	ANKRD26	11.1814
1360	ANKRD27	44.6509
1361	ANKRD28	30.9123
1362	ANKRD29	18.697
1363	ANKRD30A	0
1364	ANKRD30B	0.150404
1365	ANKRD30BL	0.079362
1366	ANKRD31	0.246519
1367	ANKRD33	0
1368	ANKRD33B	2.61099
1369	ANKRD34A	1.93344
1370	ANKRD34B	0
1371	ANKRD34C	0
1372	ANKRD35	0.459853
1373	ANKRD36	17.0457
1374	ANKRD36B	64.2829
1375	ANKRD36C	38.5024
1376	ANKRD37	18.1568
1377	ANKRD39	5.10049
1378	ANKRD40	32.6513
1379	ANKRD40CL	3.15222
1380	ANKRD42	10.8039
1381	ANKRD44	0.819873
1382	ANKRD45	1.12088
1383	ANKRD46	17.5026
1384	ANKRD49	17.3152
1385	ANKRD50	24.2297
1386	ANKRD52	61.1709
1387	ANKRD53	0.563425
1388	ANKRD54	21.6404
1389	ANKRD55	0
1390	ANKRD6	17.2155
1391	ANKRD60	0
1392	ANKRD61	0.409682
1393	ANKRD62	0.308542
1394	ANKRD63	0
1395	ANKRD65	5.27567
1396	ANKRD66	0
1397	ANKRD7	0.482427
1398	ANKRD9	16.2699
1399	ANKS1A	21.3587
1400	ANKS1B	1.00291
1401	ANKS3	48.8781
1402	ANKS4B	1.12785
1403	ANKS6	19.7193
1404	ANKUB1	0.722153
1405	ANKZF1	114.354
1406	ANLN	16.3455
1407	ANO1	46.1985
1408	ANO10	47.4236
1409	ANO2	0.385963
1410	ANO3	0
1411	ANO4	23.0915
1412	ANO5	0.01855
1413	ANO6	65.2613
1414	ANO7	0.694582
1415	ANO8	10.0242
1416	ANO9	155.503
1417	ANOS1	5.09018
1418	ANP32A	48.8595
1419	ANP32B	29.8059
1420	ANP32D	0
1421	ANP32E	5.9608
1422	ANPEP	1.01217
1423	ANTKMT	12.9628
1424	ANTXR1	30.6036
1425	ANTXR2	89.795
1426	ANTXRL	0.127506
1427	ANXA1	1336.72
1428	ANXA10	0
1429	ANXA11	70.0015
1430	ANXA13	0.727749
1431	ANXA2	8013.78
1432	ANXA2R	0.344017
1433	ANXA3	421.067
1434	ANXA4	145.719
1435	ANXA5	225.068
1436	ANXA6	13.6936
1437	ANXA7	99.1923
1438	ANXA8	1953.71
1439	ANXA8L1	715.851
1440	ANXA9	2.75981
1441	AOAH	4.98421
1442	AOC1	0
1443	AOC2	7.66162
1444	AOC3	2.77217
1445	AOPEP	49.448
1446	AOX1	5.66844
1447	AP000295.1	0
1448	AP000311.1	1.87597
1449	AP000349.1	0
1450	AP000350.12	0
1451	AP000351.3	0
1452	AP000351.7	0
1453	AP000356.5	21.9403
1454	AP000471.1	7.37236
1455	AP000721.1	0
1456	AP000781.2	0.87362
1457	AP000812.3	0
1458	AP000812.4	0.462166
1459	AP000944.5	2.30543
1460	AP001054.1	0
1461	AP001267.5	0.213597
1462	AP001273.2	0
1463	AP001453.3	3.71584
1464	AP001458.2	0
1465	AP001781.2	0
1466	AP001931.1	1.5757
1467	AP001931.2	16.6574
1468	AP002373.1	3.93239
1469	AP002495.1	6.05215
1470	AP002512.3	0
1471	AP002748.5	0.31898
1472	AP002884.2	0
1473	AP002990.1	3.05655
1474	AP003071.5	0.491511
1475	AP003108.2	9.97743
1476	AP003419.1	23.6504
1477	AP006285.2	2.91074
1478	AP006621.6	0.922213
1479	AP1AR	8.46048
1480	AP1B1	61.3116
1481	AP1G1	83.1247
1482	AP1G2	681.035
1483	AP1M1	42.6161
1484	AP1M2	56.6932
1485	AP1S1	150.259
1486	AP1S2	4.49205
1487	AP1S3	19.1294
1488	AP2A1	69.2237
1489	AP2A2	105.858
1490	AP2B1	104.061
1491	AP2M1	302.767
1492	AP2S1	77.0224
1493	AP3B1	71.4024
1494	AP3B2	3.96487
1495	AP3D1	131.052
1496	AP3M1	45.5583
1497	AP3M2	65.6595
1498	AP3S1	34.4836
1499	AP3S2	18.2689
1500	AP4B1	40.2905
1501	AP4E1	5.87904
1502	AP4M1	23.8404
1503	AP4S1	5.44052
1504	AP5B1	9.06379
1505	AP5M1	23.6742
1506	AP5S1	3.82393
1507	AP5Z1	64.1141
1508	APAF1	8.81038
1509	APBA1	0.926693
1510	APBA2	14.1309
1511	APBA3	26.4073
1512	APBB1	5.7518
1513	APBB1IP	0.728987
1514	APBB2	77.5886
1515	APBB3	37.7668
1516	APC	20.4921
1517	APC2	0.047967
1518	APCDD1	3.11388
1519	APCDD1L	0.851081
1520	APCS	0
1521	APEH	130.933
1522	APELA	0.411363
1523	APEX1	155.552
1524	APEX2	17.6155
1525	APH1A	106.397
1526	APH1B	14.3294
1527	API5	74.7115
1528	APIP	5.48747
1529	APLF	3.51747
1530	APLN	0.320558
1531	APLNR	0
1532	APLP1	2.71916
1533	APLP2	746.306
1534	APMAP	72.8874
1535	APOA1	0
1536	APOA2	0
1537	APOA4	0
1538	APOA5	0
1539	APOB	0
1540	APOBEC1	0
1541	APOBEC2	0
1542	APOBEC3A	4.41136
1543	APOBEC3B	1.87549
1544	APOBEC3C	19.9028
1545	APOBEC3D	2.56463
1546	APOBEC3F	6.68654
1547	APOBEC3G	6.37122
1548	APOBEC3H	0.455692
1549	APOBEC4	0
1550	APOBR	0.20325
1551	APOC1	1.94891
1552	APOC2	4.78777
1553	APOC3	0
1554	APOC4	0
1555	APOC4-APOC2	0
1556	APOD	0.153708
1557	APOE	148.4
1558	APOF	0.319433
1559	APOH	0
1560	APOL1	13.1854
1561	APOL2	26.3051
1562	APOL3	0.961242
1563	APOL4	4.51955
1564	APOL5	0
1565	APOL6	4.5301
1566	APOLD1	0.458087
1567	APOM	2.03042
1568	APOO	8.17708
1569	APOOL	4.47838
1570	APP	3011.55
1571	APPBP2	7.76579
1572	APPL1	10.3731
1573	APPL2	52.2165
1574	APRT	62.6975
1575	APTX	77.1259
1576	AQP1	0.154593
1577	AQP10	0.415645
1578	AQP11	0.755332
1579	AQP12A	0
1580	AQP12B	0
1581	AQP2	0
1582	AQP3	104.803
1583	AQP4	0
1584	AQP5	0
1585	AQP6	2.47844
1586	AQP7	2.52901
1587	AQP8	0
1588	AQP9	4.4647
1589	AQR	31.0471
1590	AR	0.723753
1591	ARAF	43.6812
1592	ARAP1	157.437
1593	ARAP2	17.6885
1594	ARAP3	4.24098
1595	ARC	0.04416
1596	ARCN1	108.483
1597	AREG	1704.16
1598	AREL1	54.2502
1599	ARF1	175.78
1600	ARF3	209.522
1601	ARF4	243.101
1602	ARF5	101.85
1603	ARF6	26.5697
1604	ARFGAP1	117.61
1605	ARFGAP2	111.186
1606	ARFGAP3	27.8234
1607	ARFGEF1	41.2969
1608	ARFGEF2	21.4708
1609	ARFGEF3	0.381797
1610	ARFIP1	24.7074
1611	ARFIP2	151.232
1612	ARFRP1	47.6918
1613	ARG1	0.277001
1614	ARG2	1.2968
1615	ARGFX	0.906574
1616	ARGLU1	206.792
1617	ARHGAP1	36.3312
1618	ARHGAP10	16.927
1619	ARHGAP11A	4.38109
1620	ARHGAP11B	5.87061
1621	ARHGAP12	25.8131
1622	ARHGAP15	1.03995
1623	ARHGAP17	25.5518
1624	ARHGAP18	5.65955
1625	ARHGAP19	3.48358
1626	ARHGAP19-SLIT1	0
1627	ARHGAP20	0
1628	ARHGAP21	80.0104
1629	ARHGAP22	24.4661
1630	ARHGAP23	26.3221
1631	ARHGAP24	1.40746
1632	ARHGAP25	25.4141
1633	ARHGAP26	19.7961
1634	ARHGAP27	82.6651
1635	ARHGAP28	3.64822
1636	ARHGAP29	47.2993
1637	ARHGAP30	1.38826
1638	ARHGAP31	1.44223
1639	ARHGAP32	26.2917
1640	ARHGAP33	1.61918
1641	ARHGAP35	30.7009
1642	ARHGAP36	0
1643	ARHGAP39	9.52691
1644	ARHGAP4	0.238005
1645	ARHGAP40	5.15521
1646	ARHGAP42	4.78639
1647	ARHGAP44	3.19789
1648	ARHGAP45	2.87929
1649	ARHGAP5	37.5579
1650	ARHGAP6	0.205911
1651	ARHGAP8	78.3406
1652	ARHGAP9	0.412793
1653	ARHGDIA	182.53
1654	ARHGDIB	49.3688
1655	ARHGDIG	0.169703
1656	ARHGEF1	269.701
1657	ARHGEF10	57.3923
1658	ARHGEF10L	7.93743
1659	ARHGEF11	20.8377
1660	ARHGEF12	33.8226
1661	ARHGEF15	1.51223
1662	ARHGEF16	14.9636
1663	ARHGEF17	33.6296
1664	ARHGEF18	13.0141
1665	ARHGEF19	9.4615
1666	ARHGEF2	99.4304
1667	ARHGEF25	0.129032
1668	ARHGEF26	5.11931
1669	ARHGEF28	77.9471
1670	ARHGEF3	32.7088
1671	ARHGEF33	0.832554
1672	ARHGEF35	8.34598
1673	ARHGEF37	25.7105
1674	ARHGEF38	1.73287
1675	ARHGEF39	2.83265
1676	ARHGEF4	115.756
1677	ARHGEF40	30.0355
1678	ARHGEF5	43.0064
1679	ARHGEF6	0.288657
1680	ARHGEF7	61.849
1681	ARHGEF9	32.4941
1682	ARID1A	64.8155
1683	ARID1B	34.8177
1684	ARID2	17.4181
1685	ARID3A	8.17955
1686	ARID3B	9.45223
1687	ARID3C	0
1688	ARID4A	8.86173
1689	ARID4B	20.8959
1690	ARID5A	1.46243
1691	ARID5B	8.42838
1692	ARIH1	66.5211
1693	ARIH2	127.573
1694	ARL1	68.5334
1695	ARL10	2.74251
1696	ARL11	0.834876
1697	ARL13A	0
1698	ARL13B	9.7259
1699	ARL14	1.73746
1700	ARL14EP	26.775
1701	ARL14EPL	0
1702	ARL15	8.23184
1703	ARL16	80.2292
1704	ARL17A	29.7226
1705	ARL17B	29.9189
1706	ARL2	27.784
1707	ARL2-SNX15	0.656348
1708	ARL2BP	27.416
1709	ARL3	2.42506
1710	ARL4A	10.8262
1711	ARL4C	62.9884
1712	ARL4D	48.3235
1713	ARL5A	17.5949
1714	ARL5B	8.2927
1715	ARL5C	0.301632
1716	ARL6	5.33014
1717	ARL6IP1	116.371
1718	ARL6IP4	65.0331
1719	ARL6IP5	105.353
1720	ARL6IP6	39.1591
1721	ARL8A	38.0799
1722	ARL8B	102.627
1723	ARL9	0.315717
1724	ARMC1	14.6367
1725	ARMC10	26.0511
1726	ARMC12	10.0019
1727	ARMC2	6.076
1728	ARMC3	0
1729	ARMC4	0.210238
1730	ARMC5	10.1714
1731	ARMC6	28.9039
1732	ARMC7	6.17399
1733	ARMC8	44.5829
1734	ARMC9	15.8124
1735	ARMCX1	12.3067
1736	ARMCX2	32.0196
1737	ARMCX3	22.4867
1738	ARMCX4	2.15639
1739	ARMCX5	16.2098
1740	ARMCX5-GPRASP2	0
1741	ARMCX6	59.5612
1742	ARMH1	2.20834
1743	ARMH2	0
1744	ARMH3	20.9572
1745	ARMH4	11.0739
1746	ARMS2	0
1747	ARMT1	11.902
1748	ARNT	45.0571
1749	ARNT2	1.95718
1750	ARNTL	37.1482
1751	ARNTL2	5.93471
1752	ARPC1A	64.3744
1753	ARPC1B	160.165
1754	ARPC2	508.542
1755	ARPC3	49.3551
1756	ARPC4	75.4217
1757	ARPC4-TTLL3	33.9653
1758	ARPC5	53.9177
1759	ARPC5L	61.6264
1760	ARPIN	8.87298
1761	ARPIN-AP3S2	10.3346
1762	ARPP19	42.4155
1763	ARPP21	0
1764	ARR3	0
1765	ARRB1	2.12578
1766	ARRB2	11.6606
1767	ARRDC1	325.488
1768	ARRDC2	4.36552
1769	ARRDC3	5.77477
1770	ARRDC4	30.9138
1771	ARRDC5	0
1772	ARSA	53.5695
1773	ARSB	6.23361
1774	ARSD	23.9025
1775	ARSF	0
1776	ARSG	3.68858
1777	ARSH	0
1778	ARSI	1.58201
1779	ARSJ	21.9305
1780	ARSK	12.2364
1781	ARSL	0.137489
1782	ART1	0
1783	ART3	1.48137
1784	ART4	0.425775
1785	ART5	0
1786	ARTN	176.585
1787	ARV1	32.6298
1788	ARVCF	22.4359
1789	ARX	0
1790	AS3MT	3.03308
1791	ASAH1	111.513
1792	ASAH2	0.200622
1793	ASAH2B	10.0683
1794	ASAP1	133.47
1795	ASAP2	53.0389
1796	ASAP3	36.5762
1797	ASB1	20.7015
1798	ASB10	0
1799	ASB11	0.336651
1800	ASB12	0.355126
1801	ASB13	4.1754
1802	ASB14	0
1803	ASB15	0
1804	ASB16	0.481891
1805	ASB17	0
1806	ASB18	1.44706
1807	ASB2	1.12161
1808	ASB3	28.1178
1809	ASB4	0.235853
1810	ASB5	0
1811	ASB6	24.5663
1812	ASB7	8.06614
1813	ASB8	12.3752
1814	ASB9	0.26413
1815	ASCC1	23.3323
1816	ASCC2	100.883
1817	ASCC3	48.7987
1818	ASCL1	0.053508
1819	ASCL2	0.097213
1820	ASCL3	0
1821	ASCL4	0
1822	ASCL5	0
1823	ASDURF	0
1824	ASF1A	7.38367
1825	ASF1B	2.28056
1826	ASGR1	1.07956
1827	ASGR2	0
1828	ASH1L	39.0072
1829	ASH2L	19.9815
1830	ASIC1	14.3304
1831	ASIC2	0
1832	ASIC3	5.80001
1833	ASIC4	0.055461
1834	ASIC5	0.116628
1835	ASIP	0
1836	ASL	32.786
1837	ASMT	1.68268
1838	ASMTL	17.285
1839	ASNS	29.6293
1840	ASNSD1	11.199
1841	ASPA	0.927648
1842	ASPDH	0
1843	ASPG	0.025965
1844	ASPH	150.902
1845	ASPHD1	3.40403
1846	ASPHD2	3.24575
1847	ASPM	4.55506
1848	ASPN	3.24381
1849	ASPRV1	2.3567
1850	ASPSCR1	11.3082
1851	ASRGL1	3.9243
1852	ASS1	43.8042
1853	ASTE1	4.08963
1854	ASTL	0
1855	ASTN1	0.137993
1856	ASTN2	19.861
1857	ASXL1	63.9877
1858	ASXL2	16.8167
1859	ASXL3	0
1860	ASZ1	0.095314
1861	ATAD1	50.299
1862	ATAD2	10.1917
1863	ATAD2B	16.3322
1864	ATAD3A	27.0083
1865	ATAD3B	62.2158
1866	ATAD3C	3.78215
1867	ATAD5	1.74027
1868	ATAT1	28.6244
1869	ATCAY	2.36736
1870	ATE1	38.1181
1871	ATF1	15.4736
1872	ATF2	28.0832
1873	ATF3	276.615
1874	ATF4	629.122
1875	ATF5	13.1376
1876	ATF6	45.9939
1877	ATF6B	103.309
1878	ATF7	30.4968
1879	ATF7-NPFF	10.2859
1880	ATF7IP	24.5819
1881	ATF7IP2	11.026
1882	ATG10	4.25879
1883	ATG101	45.7399
1884	ATG12	44.8865
1885	ATG13	50.6738
1886	ATG14	9.49931
1887	ATG16L1	53.7555
1888	ATG16L2	85.3937
1889	ATG2A	18.5351
1890	ATG2B	19.2113
1891	ATG3	21.625
1892	ATG4A	15.7981
1893	ATG4B	185.689
1894	ATG4C	6.4068
1895	ATG4D	15.1028
1896	ATG5	21.3991
1897	ATG7	51.838
1898	ATG9A	65.2128
1899	ATG9B	1.80882
1900	ATIC	116.817
1901	ATL1	6.55317
1902	ATL2	150.28
1903	ATL3	38.5144
1904	ATM	52.1653
1905	ATMIN	14.0695
1906	ATN1	22.8882
1907	ATOH1	0
1908	ATOH7	0.094576
1909	ATOH8	0
1910	ATOX1	95.4376
1911	ATP10A	1.04306
1912	ATP10B	4.98344
1913	ATP10D	178.595
1914	ATP11A	37.9826
1915	ATP11B	26.2918
1916	ATP11C	9.51149
1917	ATP12A	3.23527
1918	ATP13A1	69.3683
1919	ATP13A2	64.4368
1920	ATP13A3	54.0151
1921	ATP13A4	0.406914
1922	ATP13A5	0
1923	ATP1A1	386.09
1924	ATP1A2	0.200082
1925	ATP1A3	7.90167
1926	ATP1A4	2.01365
1927	ATP1B1	24.177
1928	ATP1B2	1.62693
1929	ATP1B3	433.475
1930	ATP1B4	1.0356
1931	ATP23	1.04008
1932	ATP2A1	9.61582
1933	ATP2A2	341.439
1934	ATP2A3	0.612877
1935	ATP2B1	42.5209
1936	ATP2B2	0
1937	ATP2B3	0
1938	ATP2B4	153.544
1939	ATP2C1	149.908
1940	ATP2C2	6.33383
1941	ATP4A	0
1942	ATP4B	0
1943	ATP5F1A	426.752
1944	ATP5F1B	644.362
1945	ATP5F1C	199.258
1946	ATP5F1D	37.2375
1947	ATP5F1E	13.821
1948	ATP5IF1	244.221
1949	ATP5MC1	150.719
1950	ATP5MC2	92.0069
1951	ATP5MC3	323.944
1952	ATP5MD	201.058
1953	ATP5ME	479.191
1954	ATP5MF	873.322
1955	ATP5MF-PTCD1	8.68022
1956	ATP5MG	101.222
1957	ATP5MGL	0.656917
1958	ATP5MPL	93.1086
1959	ATP5PB	187.781
1960	ATP5PD	154.562
1961	ATP5PF	56.5976
1962	ATP5PO	131.515
1963	ATP6AP1	112.765
1964	ATP6AP2	267.734
1965	ATP6V0A1	176.469
1966	ATP6V0A2	40.1707
1967	ATP6V0A4	1.11505
1968	ATP6V0B	212.804
1969	ATP6V0C	65.1779
1970	ATP6V0D1	125.199
1971	ATP6V0D2	0.758765
1972	ATP6V0E1	182.193
1973	ATP6V0E2	3.43404
1974	ATP6V1A	21.0787
1975	ATP6V1B1	0.15401
1976	ATP6V1B2	93.3758
1977	ATP6V1C1	37.4391
1978	ATP6V1C2	8.95568
1979	ATP6V1D	60.6826
1980	ATP6V1E1	164.708
1981	ATP6V1E2	7.55256
1982	ATP6V1F	98.6146
1983	ATP6V1FNB	0.491551
1984	ATP6V1G1	79.9138
1985	ATP6V1G2	2.09231
1986	ATP6V1G2-DDX39B	0
1987	ATP6V1G3	0
1988	ATP6V1H	68.2957
1989	ATP7A	7.01538
1990	ATP7B	20.538
1991	ATP8A1	0.616398
1992	ATP8A2	0.265288
1993	ATP8B1	17.5967
1994	ATP8B2	33.402
1995	ATP8B3	5.06483
1996	ATP8B4	0.046644
1997	ATP9A	12.8742
1998	ATP9B	57.0194
[truncated: 18,115 more rows]

## Sheet: iPSC_rep1_TPM
	target_id	tpm
0	A1BG	2.76543
1	A1CF	0.108708
2	A2M	2.20392
3	A2ML1	1.66062
4	A3GALT2	0
5	A4GALT	14.8222
6	A4GNT	0
7	AAAS	14.6506
8	AACS	23.2084
9	AADAC	0
10	AADACL2	0.108218
11	AADACL3	0.232983
12	AADACL4	0
13	AADAT	4.88606
14	AAGAB	5.13292
15	AAK1	16.8776
16	AAMDC	16.6461
17	AAMP	27.9098
18	AANAT	0
19	AAR2	9.80824
20	AARD	1.51328
21	AARS1	23.6884
22	AARS2	3.25981
23	AARSD1	49.4694
24	AASDH	1.5009
25	AASDHPPT	7.16349
26	AASS	19.0949
27	AATF	51.5101
28	AATK	0.03639
29	ABAT	2.75873
30	ABCA1	0.832664
31	ABCA10	0.22007
32	ABCA12	0
33	ABCA13	0.484736
34	ABCA2	4.45438
35	ABCA3	2.55785
36	ABCA4	0
37	ABCA5	5.81592
38	ABCA6	0.226891
39	ABCA7	1.71359
40	ABCA8	0.387804
41	ABCA9	2.24507
42	ABCB1	0
43	ABCB10	2.84468
44	ABCB11	2.72958
45	ABCB4	0.322367
46	ABCB5	1.65882
47	ABCB6	10.4111
48	ABCB7	7.95875
49	ABCB8	5.35802
50	ABCB9	2.76237
51	ABCC1	17.6071
52	ABCC10	18.5348
53	ABCC11	0.050327
54	ABCC12	1.15257
55	ABCC2	0.732219
56	ABCC3	4.09501
57	ABCC4	3.26037
58	ABCC5	5.87309
59	ABCC6	1.62746
60	ABCC8	0
61	ABCC9	4.14959
62	ABCD1	1.68502
63	ABCD2	0
64	ABCD3	7.06082
65	ABCD4	16.2359
66	ABCE1	25.7566
67	ABCF1	61.7409
68	ABCF2	6.47586
69	ABCF2-H2BE1	0
70	ABCF3	9.80444
71	ABCG1	0.50696
72	ABCG2	2.91134
73	ABCG4	0.39044
74	ABCG5	0.347795
75	ABCG8	1.4407
76	ABHD1	1.0826
77	ABHD10	3.39062
78	ABHD11	5.606
79	ABHD12	15.2714
80	ABHD12B	2438.13
81	ABHD13	1.82414
82	ABHD14A	3.33636
83	ABHD14A-ACY1	1.57816
84	ABHD14B	2.88888
85	ABHD15	0.890088
86	ABHD16A	3.60205
87	ABHD16B	0
88	ABHD17A	17.5884
89	ABHD17B	3.86505
90	ABHD17C	7.54744
91	ABHD18	2.70005
92	ABHD2	6.8503
93	ABHD3	1.82129
94	ABHD4	27.8628
95	ABHD5	4.70496
96	ABHD6	0.140379
97	ABHD8	0.608427
98	ABI1	8.26842
99	ABI2	50.2808
100	ABI3	1.16161
101	ABI3BP	0.12545
102	ABITRAM	3.45514
103	ABL1	13.9255
104	ABL2	5.56712
105	ABLIM1	14.4415
106	ABLIM2	0.253661
107	ABLIM3	0
108	ABO	5.9841
109	ABR	9.85729
110	ABRA	0
111	ABRACL	94.9196
112	ABRAXAS1	6.45643
113	ABRAXAS2	4.75034
114	ABT1	3.18062
115	ABTB1	0.232511
116	ABTB2	1.53114
117	AC000093.1	2.90207
118	AC000120.2	4.17142
119	AC000120.3	0
120	AC001226.2	4.52026
121	AC002094.3	0
122	AC002310.4	0
123	AC002456.2	0
124	AC002985.1	0
125	AC002996.1	1.168
126	AC003002.1	0
127	AC003002.2	0
128	AC003002.3	0
129	AC003005.1	0
130	AC003006.1	1.48511
131	AC003688.3	0
132	AC004076.1	0
133	AC004080.3	0
134	AC004223.3	0
135	AC004556.3	10.8472
136	AC004593.2	1.04639
137	AC004687.2	0
138	AC004691.2	0
139	AC004706.3	1.78649
140	AC004805.1	0
141	AC004832.3	0
142	AC004864.1	0
143	AC004922.1	1.75776
144	AC004997.1	0
145	AC005020.2	0
146	AC005041.1	0.998001
147	AC005154.5	0
148	AC005192.1	0
149	AC005258.1	0
150	AC005324.2	0
151	AC005324.3	0.062931
152	AC005520.1	0.395888
153	AC005551.1	0
154	AC005670.2	9.07506
155	AC005697.1	0
156	AC005702.1	0
157	AC005726.1	0.521406
158	AC005832.4	0
159	AC005833.1	3.2157
160	AC005837.2	0
161	AC005943.1	0
162	AC006030.1	0.198475
163	AC006059.2	33.3741
164	AC006064.6	0
165	AC006254.1	0.344848
166	AC006449.4	0
167	AC006486.1	0
168	AC006486.3	0
169	AC006538.2	0
170	AC006978.2	0
171	AC007040.2	0.052212
172	AC007192.1	5.05001
173	AC007325.1	0
174	AC007325.2	12.595
175	AC007325.4	1.77021
176	AC007326.4	34.3032
177	AC007375.2	0
178	AC007687.1	14.5388
179	AC007731.4	0
180	AC007846.2	0
181	AC007906.2	0
182	AC007998.2	5.60173
183	AC008012.1	3.22254
184	AC008073.3	0.691421
185	AC008162.2	0
186	AC008397.1	0
187	AC008397.2	0.799417
188	AC008403.1	0
189	AC008481.3	0.360106
190	AC008537.1	0
191	AC008575.1	0
192	AC008581.2	2.06062
193	AC008676.3	0.034711
194	AC008687.1	0
195	AC008687.4	0
196	AC008687.8	0
197	AC008695.1	0
198	AC008750.7	0
199	AC008758.1	0
200	AC008758.5	0
201	AC008758.6	0.347082
202	AC008763.2	3.51363
203	AC008763.3	0
204	AC008763.4	0
205	AC008764.1	0
206	AC008764.4	4.17867
207	AC008770.1	1.17482
208	AC008770.2	0
209	AC008770.4	1.00802
210	AC008878.1	0
211	AC008878.2	0
212	AC008982.3	0
213	AC009070.1	0
214	AC009133.6	4.4941
215	AC009163.3	0
216	AC009163.5	2.58007
217	AC009412.1	0
218	AC009690.1	0
219	AC009690.3	0
220	AC009779.3	1.04236
221	AC009879.2	0
222	AC009879.3	0
223	AC010132.3	2.49187
224	AC010197.2	0.493417
225	AC010255.2	0
226	AC010319.2	0
227	AC010323.1	5.17605
228	AC010325.1	2.235
229	AC010326.2	0
230	AC010327.2	0
231	AC010422.3	2.51702
232	AC010422.5	0
233	AC010422.6	0
234	AC010422.8	3.22493
235	AC010463.1	0
236	AC010522.1	0
237	AC010531.1	0
238	AC010542.3	17.199
239	AC010547.4	0
240	AC010615.4	2.86211
241	AC010616.1	0
242	AC010619.1	0
243	AC010646.1	0
244	AC010724.2	0
245	AC010973.3	0
246	AC010980.1	0
247	AC011005.1	0
248	AC011043.1	18.1178
249	AC011043.2	0.785771
250	AC011295.2	1.75493
251	AC011330.3	0
252	AC011448.1	0.558913
253	AC011452.1	0
254	AC011455.3	0
255	AC011462.1	0
256	AC011473.4	0
257	AC011479.1	0
258	AC011498.4	0.275217
259	AC011499.1	0
260	AC011511.1	3.57414
261	AC011511.4	48.2117
262	AC011530.1	0
263	AC012184.2	0
264	AC012213.5	0
265	AC012254.2	0
266	AC012254.6	0
267	AC012254.7	0
268	AC012309.1	6.36745
269	AC012488.2	3.37069
270	AC012531.3	0
271	AC012651.1	0.188893
272	AC013271.1	0.698902
273	AC013394.1	15.7553
274	AC013470.2	0.828897
275	AC013477.1	0.860086
276	AC013489.1	0
277	AC013717.1	0
278	AC015688.4	0
279	AC015802.6	0.546483
280	AC015813.2	2.98111
281	AC016027.6	0.204138
282	AC017083.3	0.189743
283	AC018362.3	2.25484
284	AC018512.1	0
285	AC018523.2	0
286	AC018630.2	0
287	AC018709.1	0
288	AC018755.2	0
289	AC018809.3	0
290	AC019117.1	0
291	AC020636.2	0
292	AC020765.6	0
293	AC020907.6	0
294	AC020909.1	0
295	AC020915.4	1.66769
296	AC020922.1	0.295525
297	AC021072.1	0
298	AC021087.5	0.085905
299	AC021660.3	1.00082
300	AC022150.4	1.33191
301	AC022335.1	0
302	AC022384.1	0.338105
303	AC022400.5	0.332244
304	AC022414.1	0.35258
305	AC022415.2	1.39453
306	AC022506.1	0
307	AC022826.2	0
308	AC023055.1	0.563473
309	AC023491.2	0.599019
310	AC024592.3	0.078801
311	AC024598.1	1.61796
312	AC024940.6	9.65577
313	AC025165.3	0
314	AC025165.6	0
315	AC025263.2	0
316	AC025283.2	0
317	AC025287.4	0
318	AC026316.4	2.44863
319	AC026369.8	0.388427
320	AC026464.1	0
321	AC026464.3	0
322	AC026464.4	0
323	AC026464.6	10.7668
324	AC026786.1	0
325	AC026954.6	0
326	AC027644.4	0.595876
327	AC027796.3	0.192301
328	AC034102.2	0
329	AC034228.3	0
330	AC036214.3	0
331	AC037459.1	0
332	AC037482.2	0
333	AC037482.3	0
334	AC040162.1	2.2584
335	AC044810.8	1.88965
336	AC046185.1	0
337	AC048338.1	0
338	AC048338.2	0.39585
339	AC053503.6	0
340	AC055811.2	0
341	AC055839.2	0.48928
342	AC058822.1	0
343	AC063943.2	0
344	AC064824.1	0
345	AC067968.1	0
346	AC068234.1	0
347	AC068533.4	1.35824
348	AC068547.1	0
349	AC068580.4	0.383228
350	AC068631.2	14.9685
351	AC068775.1	0
352	AC068831.6	0.170858
353	AC068870.4	0
354	AC068896.1	0.487326
355	AC068946.1	0.043564
356	AC068946.2	1.68229
357	AC069257.3	0
358	AC069288.1	1.84655
359	AC069368.1	1.55379
360	AC069444.2	0
361	AC069503.2	0
362	AC069544.1	3.8385
363	AC072022.2	0
364	AC073082.1	0.391834
365	AC073111.3	4.16211
366	AC073283.3	0
367	AC073508.2	0
368	AC073585.1	0
369	AC073610.1	10.466
370	AC073612.1	0
371	AC073896.1	0
372	AC074143.1	0
373	AC078815.1	0
374	AC078927.1	1.20513
375	AC079447.1	0.214545
376	AC079594.1	0
377	AC079741.2	0
378	AC083800.1	0
379	AC083977.1	0
380	AC084018.4	0
381	AC084337.2	0.385953
382	AC084756.2	2.23421
383	AC087289.3	0
384	AC087632.2	0
385	AC087721.2	8.91773
386	AC090004.1	0
387	AC090227.2	0
388	AC090360.1	3.6853
389	AC090373.2	0
390	AC090517.4	1.26207
391	AC090527.2	0
392	AC090958.3	0
393	AC091057.5	0.320871
394	AC091167.2	0.429965
395	AC091167.6	0.413222
396	AC091167.7	0
397	AC091304.6	0
398	AC091551.1	0
399	AC091959.1	2.32796
400	AC092017.2	0
401	AC092042.3	0
402	AC092073.1	0
403	AC092111.3	0
404	AC092143.1	0
405	AC092329.3	7.38904
406	AC092442.1	0
407	AC092587.1	1.21315
408	AC092647.5	0
409	AC092718.2	0.800594
410	AC092718.7	1.41169
411	AC092835.1	1.94686
412	AC092854.1	0
413	AC093155.3	0
414	AC093227.2	0
415	AC093246.1	0
416	AC093323.1	6.31801
417	AC093423.3	1.47048
418	AC093512.2	0.58014
419	AC093525.1	0
420	AC093525.2	0
421	AC093668.1	2.32131
422	AC093827.5	9.68832
423	AC093884.1	0
424	AC093899.2	0
425	AC096887.1	0
426	AC097104.1	0
427	AC097625.1	0
428	AC097634.4	0.254929
429	AC097636.1	0.671958
430	AC097637.1	0
431	AC098484.3	4.69744
432	AC098588.2	0.247933
433	AC098650.1	0.269874
434	AC098850.3	0.15882
435	AC099489.1	0.958936
436	AC099569.1	0
437	AC099811.2	0
438	AC099850.2	3.7817
439	AC100868.1	68.6815
440	AC104109.3	0
441	AC104304.2	1.23438
442	AC104389.5	7.74145
443	AC104389.6	0
444	AC104452.1	1.95207
445	AC104472.3	0.108653
446	AC104532.1	0
447	AC104581.2	0
448	AC105052.1	0.272119
449	AC105052.3	0.949091
450	AC105206.4	0
451	AC106741.1	0
452	AC106873.8	1.19452
453	AC106886.5	0.109741
454	AC107871.1	7.11947
455	AC107959.5	0
456	AC108488.2	0
457	AC108941.2	0
458	AC109583.1	0
459	AC110275.1	0
460	AC112128.1	0.089536
461	AC112229.3	0.559722
462	AC112504.2	0
463	AC113189.10	0
464	AC113348.1	0
465	AC113554.1	0.274674
466	AC114402.2	0
467	AC114490.1	0.588789
468	AC114490.2	0.097697
469	AC114982.2	0
470	AC116366.1	0
471	AC117378.1	4.57006
472	AC117457.1	0.233518
473	AC118282.7	1.04137
474	AC118470.1	0
475	AC118553.2	0.514801
476	AC119674.2	0.137704
477	AC119676.1	0
478	AC119733.1	0
479	AC120057.2	0
480	AC120114.4	0
481	AC124312.1	17.4257
482	AC126283.1	0
483	AC127029.3	0
484	AC129492.3	0
485	AC131160.1	0.585432
486	AC132217.2	0
487	AC133551.1	0
488	AC134669.1	0
489	AC134980.2	0.391983
490	AC135050.2	0
491	AC135178.3	0
492	AC136352.2	0
493	AC136352.3	0
494	AC136475.9	107.582
495	AC136612.1	0
496	AC136616.1	0.114965
497	AC136616.2	0
498	AC136616.3	0
499	AC137834.1	0
500	AC138647.1	0
501	AC138696.1	0.223235
502	AC138811.2	0
503	AC138894.1	4.1738
504	AC138969.1	17.9796
505	AC139491.7	0.051705
506	AC139530.2	0
507	AC139677.1	4.10443
508	AC141272.1	8.71619
509	AC142391.2	0
510	AC142525.4	0
511	AC144573.1	0.680119
512	AC145212.1	0
513	AC147067.5	0
514	AC171558.1	0
515	AC171558.5	0
516	AC187652.1	0
517	AC207056.1	0
518	AC207582.1	0
519	AC207582.2	6.48582
520	AC209539.2	0
521	AC213033.2	0
522	AC213203.1	0
523	AC213203.2	0
524	AC226007.1	0
525	AC226593.1	0
526	AC231656.1	0
527	AC231657.3	0
528	AC233723.1	0
529	AC233755.1	0
530	AC233755.2	0
531	AC233992.6	6.19874
532	AC235565.2	0
533	AC236040.1	0
534	AC240274.1	0.746919
535	AC241401.2	0
536	AC241409.1	0
537	AC241640.1	18.8998
538	AC241640.2	4.64565
539	AC242628.1	0
540	AC242842.3	0.121354
541	AC243547.3	0
542	AC243733.1	1.72758
543	AC243790.1	0
544	AC243837.2	0
545	AC243837.4	0
546	AC243967.1	0
547	AC244197.3	0
548	AC244489.1	30.1139
549	AC244489.2	0
550	AC244517.10	0
551	AC245033.1	0
552	AC245049.1	11.0436
553	AC245078.1	0.794473
554	AC245128.24	0
555	AC245175.1	13.2317
556	AC245175.2	0
557	AC245748.1	0
558	AC253536.7	0.170106
559	AC254560.1	0
560	AC254788.1	0.536466
561	AC254945.2	4.42107
562	AC254979.2	0
563	AC255360.1	0
564	AC256203.2	3.44807
565	AC256221.2	0
566	AC256223.1	0
567	AC256223.3	0
568	AC256223.4	0
569	AC256230.1	0
570	AC256230.2	0
571	AC256236.1	9.18742
572	AC269752.2	0
573	AC270107.1	153.038
574	AC270107.9	1.30852
575	AC270129.2	19.2218
576	AC270129.3	0
577	AC270129.4	9.27168
578	AC270149.2	0
579	AC270153.1	0
580	AC270156.1	0
581	AC270156.2	0
582	AC270156.3	0
583	AC270170.1	0
584	AC270227.1	0.481783
585	AC270239.1	0
586	AC270239.2	0
587	AC270258.1	4.69582
588	AC270272.1	0
589	AC270272.2	0
590	AC270273.1	4.69582
591	AC270285.1	0
592	AC270289.2	0
593	AC270293.1	0
594	AC270300.1	0
595	AC270301.3	0
596	AC275254.1	0
597	AC275284.1	0
598	AC275284.3	0
599	AC275284.4	0
600	AC275401.1	0
601	AC275401.4	0
602	AC275546.1	0
603	AC275546.2	0
604	AC275546.3	0
605	AC275546.4	0
606	ACAA1	10.1434
607	ACAA2	20.7531
608	ACACA	35.4395
609	ACACB	10.3626
610	ACAD10	5.29449
611	ACAD11	2.84126
612	ACAD8	5.53673
613	ACAD9	7.17267
614	ACADL	2.7917
615	ACADM	10.7107
616	ACADS	1.09611
617	ACADSB	1.85195
618	ACADVL	35.4594
619	ACAN	0.803143
620	ACAP1	14.6963
621	ACAP2	9.91108
622	ACAP3	13.9456
623	ACAT1	19.9581
624	ACAT2	100.96
625	ACBD3	8.87254
626	ACBD4	3.49311
627	ACBD5	8.39502
628	ACBD6	30.4242
629	ACBD7	3.30943
630	ACCS	1.91161
631	ACCSL	0
632	ACD	23.3352
633	ACE	1.37907
634	ACE2	1.22116
635	ACER1	2.3988
636	ACER2	0
637	ACER3	9.43933
638	ACHE	0.573084
639	ACIN1	66.1475
640	ACKR1	0
641	ACKR2	1.66673
642	ACKR3	1.15754
643	ACKR4	0
644	ACLY	94.2435
645	ACMSD	0
646	ACO1	5.7138
647	ACO2	20.5031
648	ACOD1	0.073877
649	ACOT1	0
650	ACOT11	4.34513
651	ACOT12	0
652	ACOT13	16.416
653	ACOT2	0.618214
654	ACOT4	0.110063
655	ACOT6	0
656	ACOT7	44.2215
657	ACOT8	15.0714
658	ACOT9	9.55641
659	ACOX1	11.3371
660	ACOX2	1.42441
661	ACOX3	0.842411
662	ACOXL	2.52035
663	ACP1	49.2478
664	ACP2	4.76731
665	ACP3	0.328575
666	ACP4	0
667	ACP5	0.117727
668	ACP6	1.82723
669	ACP7	1.09821
670	ACR	0
671	ACRBP	22.4966
672	ACRV1	0
673	ACSBG1	25.653
674	ACSBG2	0
675	ACSF2	9.91535
676	ACSF3	8.62451
677	ACSL1	1.56946
678	ACSL3	34.1794
679	ACSL4	11.8072
680	ACSL5	0
681	ACSL6	0.977531
682	ACSM1	0.500603
683	ACSM2A	0
684	ACSM2B	6.0844
685	ACSM3	2.79426
686	ACSM4	0
687	ACSM5	0
688	ACSM6	0
689	ACSS1	0.581421
690	ACSS2	12.3504
691	ACSS3	3.57702
692	ACTA1	0
693	ACTA2	15.0767
694	ACTB	2602.44
695	ACTBL2	0
696	ACTC1	0.94207
697	ACTG1	980.664
698	ACTG2	0
699	ACTL10	0.201682
700	ACTL6A	46.9346
701	ACTL6B	0.367757
702	ACTL7A	0.323667
703	ACTL7B	0
704	ACTL8	0
705	ACTL9	0
706	ACTN1	47.6741
707	ACTN2	0.636139
708	ACTN3	2.8851
709	ACTN4	96.5699
710	ACTR10	17.3141
711	ACTR1A	14.0995
712	ACTR1B	5.73852
713	ACTR2	19.9073
714	ACTR3	28.3516
715	ACTR3B	5.72554
716	ACTR3C	0.558442
717	ACTR5	2.27482
718	ACTR6	11.6542
719	ACTR8	2.55494
720	ACTRT1	0
721	ACTRT2	0
722	ACTRT3	2.18294
723	ACVR1	2.16846
724	ACVR1B	12.4668
725	ACVR1C	0.032729
726	ACVR2A	5.61485
727	ACVR2B	9.62321
728	ACVRL1	0.078576
729	ACY1	20.2758
730	ACY3	0
731	ACYP1	18.372
732	ACYP2	79.3781
733	AD000671.1	0
734	AD000671.2	0
735	ADA	2.85507
736	ADA2	13.1681
737	ADAD1	0
738	ADAD2	1.33896
739	ADAL	3.43929
740	ADAM10	54.0937
741	ADAM11	0.241285
742	ADAM12	0
743	ADAM15	21.6807
744	ADAM17	4.0537
745	ADAM18	0
746	ADAM19	2.11684
747	ADAM2	0
748	ADAM20	0
749	ADAM21	0
750	ADAM22	4.81353
751	ADAM23	3.5637
752	ADAM28	0.103747
753	ADAM29	0.632609
754	ADAM30	0.05057
755	ADAM32	1.9162
756	ADAM33	0.079059
757	ADAM7	0
758	ADAM8	1.33964
759	ADAM9	5.19286
760	ADAMDEC1	0
761	ADAMTS1	7.43812
762	ADAMTS10	8.83644
763	ADAMTS12	1.64574
764	ADAMTS13	1.53963
765	ADAMTS14	0.418158
766	ADAMTS15	0.180802
767	ADAMTS16	4.10547
768	ADAMTS17	1.31526
769	ADAMTS18	0.936783
770	ADAMTS19	6.99997
771	ADAMTS2	1.08805
772	ADAMTS20	0.829539
773	ADAMTS3	0.514776
774	ADAMTS4	0.925585
775	ADAMTS5	0.752567
776	ADAMTS6	0.258777
777	ADAMTS7	10.4779
778	ADAMTS8	0.575741
779	ADAMTS9	0.433949
780	ADAMTSL1	0.498898
781	ADAMTSL2	0.441484
782	ADAMTSL3	34.9063
783	ADAMTSL4	0.992692
784	ADAMTSL5	0.339707
785	ADAP1	0.815073
786	ADAP2	0.284678
787	ADAR	54.3027
788	ADARB1	6.98308
789	ADARB2	0.538189
790	ADAT1	8.88311
791	ADAT2	5.73435
792	ADAT3	6.05807
793	ADCK1	1.78756
794	ADCK2	1.12461
795	ADCK5	1.84262
796	ADCY1	5.52135
797	ADCY10	0.02964
798	ADCY2	22.7543
799	ADCY3	2.98005
800	ADCY4	0.322952
801	ADCY5	2.01991
802	ADCY6	0.201697
803	ADCY7	2.38132
804	ADCY8	1.37122
805	ADCY9	2.41414
806	ADCYAP1	0
807	ADCYAP1R1	3.41635
808	ADD1	45.4301
809	ADD2	51.9734
810	ADD3	32.2781
811	ADGB	0.130188
812	ADGRA1	0.138271
813	ADGRA2	4.214
814	ADGRA3	10.2849
815	ADGRB1	0.797139
816	ADGRB2	3.25516
817	ADGRB3	0.432145
818	ADGRD1	0.54241
819	ADGRD2	5.45674
820	ADGRE1	0
821	ADGRE2	1.20936
822	ADGRE3	0
823	ADGRE5	3.5684
824	ADGRF1	0.734042
825	ADGRF2	0
826	ADGRF3	3.46114
827	ADGRF4	0
828	ADGRF5	0
829	ADGRG1	5.88338
830	ADGRG2	3.91805
831	ADGRG3	0
832	ADGRG4	0.189453
833	ADGRG5	0.992734
834	ADGRG6	2.35883
835	ADGRG7	0
836	ADGRL1	67.2721
837	ADGRL2	11.4211
838	ADGRL3	3.01419
839	ADGRL4	0.590725
840	ADGRV1	20.2714
841	ADH1A	0
842	ADH1B	0.149727
843	ADH1C	0
844	ADH4	0.30794
845	ADH5	48.9853
846	ADH6	0.216214
847	ADH7	10.3818
848	ADHFE1	0.358965
849	ADI1	5.4298
850	ADIG	0
851	ADIPOQ	0.757817
852	ADIPOR1	31.348
853	ADIPOR2	4.00273
854	ADIRF	0
855	ADK	11.7644
856	ADM	13.7993
857	ADM2	2.16476
858	ADM5	0.281491
859	ADNP	27.1385
860	ADNP2	10.8699
861	ADO	7.12985
862	ADORA1	1.4927
863	ADORA2A	0
864	ADORA2B	0.091017
865	ADORA3	0
866	ADPGK	9.86093
867	ADPRH	0.391549
868	ADPRHL1	0.734327
869	ADPRM	2.55441
870	ADPRS	4.8098
871	ADRA1A	1.88984
872	ADRA1B	0
873	ADRA1D	0.307913
874	ADRA2A	0.306703
875	ADRA2B	0.161321
876	ADRA2C	8.36052
877	ADRB1	0.247905
878	ADRB2	0
879	ADRB3	0
880	ADRM1	71.1081
881	ADSL	67.3838
882	ADSS1	3.76433
883	ADSS2	23.542
884	ADTRP	2.06501
885	AEBP1	8.70522
886	AEBP2	16.7134
887	AEN	15.7671
888	AF196969.1	0.457427
889	AF241726.1	0
890	AFAP1	9.05204
891	AFAP1L1	1.79432
892	AFAP1L2	0.741672
893	AFDN	37.2997
894	AFF1	76.2961
895	AFF2	2.91697
896	AFF3	1.9227
897	AFF4	17.5085
898	AFG1L	3.94069
899	AFG3L2	15.8451
900	AFM	0
901	AFMID	12.3018
902	AFP	0.470698
903	AFTPH	2.11569
904	AGA	1.59911
905	AGAP1	16.9704
906	AGAP2	0
907	AGAP3	54.9262
908	AGAP4	4.90734
909	AGAP5	1.95884
910	AGAP6	4.98086
911	AGAP9	0
912	AGBL1	122.423
913	AGBL2	1.27305
914	AGBL3	0
915	AGBL4	0.509048
916	AGBL5	14.3803
917	AGER	3.51044
918	AGFG1	14.5647
919	AGFG2	1.78803
920	AGGF1	2.48477
921	AGK	17.9157
922	AGL	3.42268
923	AGMAT	2.19989
924	AGMO	0.333872
925	AGO1	13.8268
926	AGO2	47.3311
927	AGO3	4.55099
928	AGO4	2.81634
929	AGPAT1	64.2065
930	AGPAT2	9.77684
931	AGPAT3	1.26991
932	AGPAT4	3.40144
933	AGPAT5	14.9692
934	AGPS	13.0904
935	AGR2	0
936	AGR3	0
937	AGRN	39.3658
938	AGRP	0
939	AGT	0
940	AGTPBP1	11.1703
941	AGTR1	0
942	AGTR2	0
943	AGTRAP	18.065
944	AGXT	0.403902
945	AGXT2	0
946	AHCTF1	8.56725
947	AHCY	68.8867
948	AHCYL1	16.0149
949	AHCYL2	2.70026
950	AHDC1	10.1859
951	AHI1	3.5417
952	AHNAK	9.29609
953	AHNAK2	0.304756
954	AHR	2.29033
955	AHRR	0
956	AHSA1	81.7609
957	AHSG	0
958	AHSP	0
959	AICDA	0.230639
960	AIDA	22.8308
961	AIF1	0.464542
962	AIF1L	20.4203
963	AIFM1	23.9847
964	AIFM2	0.756896
965	AIFM3	1.35804
966	AIG1	11.4882
967	AIM2	0.21602
968	AIMP1	14.2837
969	AIMP2	28.7968
970	AIP	8.51914
971	AIPL1	1.25961
972	AIRE	0.402596
973	AJAP1	0.893678
974	AJM1	0.438286
975	AJUBA	4.42417
976	AK1	1.9988
977	AK2	19.851
978	AK3	8.06394
979	AK4	44.0397
980	AK5	1.94807
981	AK6	18.9033
982	AK7	10.1243
983	AK8	0.452708
984	AK9	3.71411
985	AKAIN1	0
986	AKAP1	28.4275
987	AKAP10	8.8975
988	AKAP11	2.62498
989	AKAP12	27.2821
990	AKAP13	6.7176
991	AKAP14	0
992	AKAP17A	7.32063
993	AKAP3	0.180721
994	AKAP4	1.95053
995	AKAP5	1.20946
996	AKAP6	2.83327
997	AKAP7	9.32339
998	AKAP8	11.2141
999	AKAP8L	22.5148
1000	AKAP9	10.3018
1001	AKIP1	7.77827
1002	AKIRIN1	31.1573
1003	AKIRIN2	23.7336
1004	AKNA	4.09486
1005	AKNAD1	0.061207
1006	AKR1A1	88.2125
1007	AKR1B1	41.8447
1008	AKR1B10	0.220888
1009	AKR1B15	4.04683
1010	AKR1C1	0.044601
1011	AKR1C2	1.87584
1012	AKR1C3	0
1013	AKR1C4	0
1014	AKR1C8P	0
1015	AKR1D1	0.463021
1016	AKR1E2	0
1017	AKR7A2	12.5933
1018	AKR7A3	0.546049
1019	AKT1	32.8401
1020	AKT1S1	32.5611
1021	AKT2	53.2841
1022	AKT3	7.09958
1023	AKTIP	4.24987
1024	AL020996.2	0
1025	AL021546.1	0
1026	AL021997.2	0
1027	AL022238.3	0
1028	AL022312.1	0
1029	AL022318.4	0
1030	AL024498.2	0
1031	AL031178.1	0
1032	AL031178.2	0
1033	AL031315.1	3.79817
1034	AL031681.2	0
1035	AL031708.1	1.95726
1036	AL031777.2	4.92621
1037	AL031847.1	0
1038	AL033529.1	0
1039	AL034430.1	0
1040	AL034430.2	47.0546
1041	AL035078.4	0
1042	AL035460.1	0
1043	AL035461.3	0
1044	AL035699.1	0
1045	AL049569.3	0
1046	AL049629.2	8.64925
1047	AL049634.2	0
1048	AL049650.1	0
1049	AL049697.1	0
1050	AL049779.1	0
1051	AL049839.2	0
1052	AL049844.1	0
1053	AL049844.3	0.51384
1054	AL096711.2	1.78802
1055	AL109827.1	0
1056	AL110118.2	0
1057	AL117348.2	0
1058	AL121581.1	0
1059	AL121594.1	1.91573
1060	AL121753.1	0
1061	AL121758.1	0
1062	AL121845.2	4.16223
1063	AL121845.3	0.972867
1064	AL121899.2	0.21178
1065	AL121900.1	2.31848
1066	AL132671.2	0
1067	AL132780.3	10.0856
1068	AL133173.4	0
1069	AL133352.1	0
1070	AL133353.2	1.75438
1071	AL133410.3	0
1072	AL133414.2	0
1073	AL133414.3	0
1074	AL133414.5	0
1075	AL133414.6	0
1076	AL133500.1	0
1077	AL135905.2	16.6508
1078	AL136115.4	0
1079	AL136295.10	0.474543
1080	AL136295.12	0
1081	AL136295.15	0
1082	AL136295.9	0
1083	AL136531.2	0
1084	AL138752.2	0
1085	AL139011.2	0.441058
1086	AL139142.2	0
1087	AL139260.3	0
1088	AL139300.1	0
1089	AL139353.1	5.94546
1090	AL157392.5	0.853419
1091	AL157935.2	8.1816
1092	AL158151.3	2.51566
1093	AL159163.1	0
1094	AL160269.1	0
1095	AL160272.2	1.97125
1096	AL162231.1	21.6583
1097	AL162231.3	0
1098	AL162377.3	0.035857
1099	AL162417.1	0
1100	AL162596.1	0
1101	AL163195.3	0
1102	AL163636.1	0
1103	AL353572.3	0
1104	AL353579.1	0
1105	AL353588.1	0
1106	AL353671.1	0
1107	AL353795.4	0
1108	AL354761.1	0
1109	AL354822.1	0.109445
1110	AL355102.2	0
1111	AL355312.5	1.03
1112	AL355315.1	0
1113	AL355385.2	0
1114	AL355916.3	12.5915
1115	AL355987.1	0
1116	AL355987.3	0
1117	AL356585.9	0
1118	AL357075.4	0
1119	AL357673.1	0.11998
1120	AL358113.1	6.01995
1121	AL358472.6	0
1122	AL358472.7	0
1123	AL359092.3	0
1124	AL359736.1	0
1125	AL359922.1	0
1126	AL360181.3	0.371563
1127	AL365205.1	0.393895
1128	AL365214.2	0
1129	AL365232.1	0
1130	AL365273.2	0
1131	AL391628.1	0.430179
1132	AL391650.1	0
1133	AL391987.1	0
1134	AL391987.2	0.231614
1135	AL441992.2	1.99882
1136	AL445238.1	0
1137	AL445423.3	3.07465
1138	AL445524.2	0.500141
1139	AL445685.3	0
1140	AL445989.1	0
1141	AL451007.3	0
1142	AL451062.2	0
1143	AL451106.1	0
1144	AL451136.1	0
1145	AL512428.1	0
1146	AL512506.3	0
1147	AL512785.2	1.84852
1148	AL513165.2	0
1149	AL513523.9	0
1150	AL583836.1	0
1151	AL589666.1	0
1152	AL589987.1	0
1153	AL590132.1	0
1154	AL590560.2	0
1155	AL590764.2	0
1156	AL591806.2	0.675205
1157	AL592183.1	1.90481
1158	AL592490.1	0
1159	AL593848.1	1.8921
1160	AL603764.2	0
1161	AL603832.3	0
1162	AL627230.1	0
1163	AL645922.1	0
1164	AL662796.1	0
1165	AL662820.1	0
1166	AL662828.1	0
1167	AL662884.4	0
1168	AL662899.1	0
1169	AL662899.2	5.94382
1170	AL669918.1	0
1171	AL672142.1	0
1172	AL691442.1	0
1173	AL713999.1	0
1174	AL772284.1	0
1175	AL807752.6	0
1176	AL807752.7	0
1177	AL844853.2	0
1178	AL845331.1	0.163365
1179	AL845464.1	0
1180	AL928654.3	0
1181	AL929554.1	0
1182	ALAD	5.35742
1183	ALAS1	14.3822
1184	ALAS2	0
1185	ALB	0.794125
1186	ALCAM	6.12748
1187	ALDH16A1	18.0461
1188	ALDH18A1	10.459
1189	ALDH1A1	0.073916
1190	ALDH1A2	1.1131
1191	ALDH1A3	1.54384
1192	ALDH1B1	9.39368
1193	ALDH1L1	2.26305
1194	ALDH1L2	3.74101
1195	ALDH2	2.45774
1196	ALDH3A1	0.322686
1197	ALDH3A2	14.1433
1198	ALDH3B1	0.530346
1199	ALDH3B2	0.182749
1200	ALDH4A1	4.2365
1201	ALDH5A1	1.12725
1202	ALDH6A1	5.27133
1203	ALDH7A1	36.7213
1204	ALDH8A1	2.07258
1205	ALDH9A1	14.7482
1206	ALDOA	589.527
1207	ALDOB	1.65267
1208	ALDOC	16.5888
1209	ALG1	14.0625
1210	ALG10	0.915745
1211	ALG10B	2.46372
1212	ALG11	5.64798
1213	ALG12	3.85663
1214	ALG13	34.4448
1215	ALG14	4.57202
1216	ALG1L	2.15799
1217	ALG1L2	2.54533
1218	ALG2	5.85576
1219	ALG3	33.5894
1220	ALG5	10.6921
1221	ALG6	8.61145
1222	ALG8	18.3731
1223	ALG9	16.4789
1224	ALK	0
1225	ALKAL1	0
1226	ALKAL2	1.40705
1227	ALKBH1	3.86945
1228	ALKBH2	10.4413
1229	ALKBH3	4.48144
1230	ALKBH4	3.41909
1231	ALKBH5	13.9538
1232	ALKBH6	10.0167
1233	ALKBH7	16.0707
1234	ALKBH8	1.38647
1235	ALLC	0
1236	ALMS1	9.44953
1237	ALOX12	0.064048
1238	ALOX12B	0
1239	ALOX15	0.450562
1240	ALOX15B	0
1241	ALOX5	1.25425
1242	ALOX5AP	0
1243	ALOXE3	0
1244	ALPG	0.183853
1245	ALPI	0
1246	ALPK1	2.08741
1247	ALPK2	1.8655
1248	ALPK3	1.63701
1249	ALPL	55.6173
1250	ALPP	0
1251	ALS2	9.10845
1252	ALS2CL	0.379543
1253	ALX1	0.490846
1254	ALX3	0
1255	ALX4	0.025578
1256	ALYREF	65.6955
1257	AMACR	0
1258	AMBN	0
1259	AMBP	0.522446
1260	AMBRA1	4.63105
1261	AMD1	43.8199
1262	AMDHD1	0
1263	AMDHD2	2.88774
1264	AMELX	0
1265	AMELY	0
1266	AMER1	2.66557
1267	AMER2	0.39383
1268	AMER3	0.319042
1269	AMFR	3.10625
1270	AMH	0.260688
1271	AMHR2	0
1272	AMIGO1	0.620347
1273	AMIGO2	0.985084
1274	AMIGO3	2.20675
1275	AMMECR1	19.1776
1276	AMMECR1L	3.30028
1277	AMN	1.39108
1278	AMN1	5.43431
1279	AMOT	1.33047
1280	AMOTL1	21.9756
1281	AMOTL2	10.5829
1282	AMPD1	0
1283	AMPD2	5.6999
1284	AMPD3	2.41044
1285	AMPH	0.860608
1286	AMT	6.24672
1287	AMTN	0
1288	AMY1A	0.059755
1289	AMY1B	0.059755
1290	AMY1C	0
1291	AMY2A	0.794125
1292	AMY2B	0
1293	AMZ1	0.531762
1294	AMZ2	29.2676
1295	ANAPC1	24.4831
1296	ANAPC10	6.87849
1297	ANAPC11	66.2127
1298	ANAPC13	13.9831
1299	ANAPC15	42.1361
1300	ANAPC16	15.9682
1301	ANAPC2	4.83596
1302	ANAPC4	5.66687
1303	ANAPC5	34.4002
1304	ANAPC7	21.9154
1305	ANG	1.31181
1306	ANGEL1	3.35824
1307	ANGEL2	5.04845
1308	ANGPT1	1.00144
1309	ANGPT2	0.817531
1310	ANGPT4	0.095997
1311	ANGPTL1	0
1312	ANGPTL2	0.782139
1313	ANGPTL3	0
1314	ANGPTL4	1.68826
1315	ANGPTL5	0
1316	ANGPTL6	0
1317	ANGPTL7	0
1318	ANGPTL8	0
1319	ANHX	0
1320	ANK1	0.273655
1321	ANK2	10.4645
1322	ANK3	23.9468
1323	ANKAR	0.239398
1324	ANKDD1A	0.400818
1325	ANKDD1B	0
1326	ANKEF1	1.228
1327	ANKFN1	0
1328	ANKFY1	17.1285
1329	ANKH	2.03573
1330	ANKHD1	22.4538
1331	ANKHD1-EIF4EBP3	0
1332	ANKIB1	4.00801
1333	ANKK1	0
1334	ANKLE1	3.02418
1335	ANKLE2	11.5004
1336	ANKMY1	1.74105
1337	ANKMY2	8.64414
1338	ANKRA2	2.78859
1339	ANKRD1	0
1340	ANKRD10	64.5315
1341	ANKRD11	50.4526
1342	ANKRD12	6.30849
1343	ANKRD13A	3.84077
1344	ANKRD13B	11.3754
1345	ANKRD13C	3.77111
1346	ANKRD13D	11.0179
1347	ANKRD16	3.28486
1348	ANKRD17	17.6549
1349	ANKRD18A	1.55484
1350	ANKRD18B	8.33344
1351	ANKRD2	0
1352	ANKRD20A1	1.66477
1353	ANKRD20A2P	0.248073
1354	ANKRD20A3P	0.793319
1355	ANKRD20A4P	0.40501
1356	ANKRD22	0.039244
1357	ANKRD23	0
1358	ANKRD24	0.700616
1359	ANKRD26	4.91764
1360	ANKRD27	7.68005
1361	ANKRD28	6.90162
1362	ANKRD29	2.9186
1363	ANKRD30A	0.032249
1364	ANKRD30B	1.23821
1365	ANKRD30BL	3.17592
1366	ANKRD31	0
1367	ANKRD33	0
1368	ANKRD33B	1.82587
1369	ANKRD34A	0.082752
1370	ANKRD34B	0.039945
1371	ANKRD34C	0.148666
1372	ANKRD35	0.924606
1373	ANKRD36	6.02861
1374	ANKRD36B	1.72829
1375	ANKRD36C	5.63291
1376	ANKRD37	2.96823
1377	ANKRD39	5.41711
1378	ANKRD40	14.1131
1379	ANKRD40CL	2.38107
1380	ANKRD42	1.64286
1381	ANKRD44	1.47575
1382	ANKRD45	1.91193
1383	ANKRD46	4.97894
1384	ANKRD49	3.50393
1385	ANKRD50	2.30139
1386	ANKRD52	19.6088
1387	ANKRD53	2.52037
1388	ANKRD54	7.187
1389	ANKRD55	0.209338
1390	ANKRD6	2.71724
1391	ANKRD60	0
1392	ANKRD61	0
1393	ANKRD62	0.674569
1394	ANKRD63	0
1395	ANKRD65	0.732449
1396	ANKRD66	0
1397	ANKRD7	0.129068
1398	ANKRD9	4.7991
1399	ANKS1A	7.33207
1400	ANKS1B	2.24878
1401	ANKS3	9.23465
1402	ANKS4B	0.96489
1403	ANKS6	21.7797
1404	ANKUB1	1.326
1405	ANKZF1	12.2981
1406	ANLN	32.0946
1407	ANO1	0.434633
1408	ANO10	4.52686
1409	ANO2	2.52664
1410	ANO3	0
1411	ANO4	0
1412	ANO5	2.02336
1413	ANO6	9.06391
1414	ANO7	3.54259
1415	ANO8	3.94306
1416	ANO9	0.105458
1417	ANOS1	6.35748
1418	ANP32A	70.2435
1419	ANP32B	80.561
1420	ANP32D	0
1421	ANP32E	55.2174
1422	ANPEP	0.353939
1423	ANTKMT	5.34488
1424	ANTXR1	11.1893
1425	ANTXR2	1.5856
1426	ANTXRL	0
1427	ANXA1	0.579507
1428	ANXA10	0
1429	ANXA11	51.5831
1430	ANXA13	0.416383
1431	ANXA2	54.2581
1432	ANXA2R	0.904545
1433	ANXA3	13.7056
1434	ANXA4	1.95252
1435	ANXA5	57.3754
1436	ANXA6	11.1967
1437	ANXA7	15.6838
1438	ANXA8	0
1439	ANXA8L1	0
1440	ANXA9	0
1441	AOAH	1.03757
1442	AOC1	0.124654
1443	AOC2	1.02157
1444	AOC3	0.640484
1445	AOPEP	6.73342
1446	AOX1	0.093483
1447	AP000295.1	0
1448	AP000311.1	8.84877
1449	AP000349.1	0
1450	AP000350.12	0
1451	AP000351.3	0
1452	AP000351.7	0
1453	AP000356.5	39.6847
1454	AP000471.1	0
1455	AP000721.1	0
1456	AP000781.2	4.82232
1457	AP000812.3	0
1458	AP000812.4	0
1459	AP000944.5	0
1460	AP001054.1	0
1461	AP001267.5	2.79105
1462	AP001273.2	0
1463	AP001453.3	2.61123
1464	AP001458.2	0
1465	AP001781.2	0
1466	AP001931.1	19.1438
1467	AP001931.2	1.93308
1468	AP002373.1	3.74974
1469	AP002495.1	12.5999
1470	AP002512.3	0.157889
1471	AP002748.5	2.5273
1472	AP002884.2	0
1473	AP002990.1	1.18221
1474	AP003071.5	0.327559
1475	AP003108.2	35.4354
1476	AP003419.1	0
1477	AP006285.2	1.70945
1478	AP006621.6	0.175014
1479	AP1AR	7.39482
1480	AP1B1	19.8088
1481	AP1G1	13.9361
1482	AP1G2	24.0899
1483	AP1M1	3.94025
1484	AP1M2	21.6277
1485	AP1S1	5.91441
1486	AP1S2	39.3183
1487	AP1S3	5.64147
1488	AP2A1	19.595
1489	AP2A2	18.2814
1490	AP2B1	28.917
1491	AP2M1	98.1802
1492	AP2S1	108.429
1493	AP3B1	21.7055
1494	AP3B2	8.27818
1495	AP3D1	30.5332
1496	AP3M1	9.77981
1497	AP3M2	4.21701
1498	AP3S1	25.4034
1499	AP3S2	7.76639
1500	AP4B1	2.22286
1501	AP4E1	1.79173
1502	AP4M1	1.97977
1503	AP4S1	4.74842
1504	AP5B1	1.60783
1505	AP5M1	24.497
1506	AP5S1	1.85374
1507	AP5Z1	8.60833
1508	APAF1	7.70092
1509	APBA1	0
1510	APBA2	5.89752
1511	APBA3	3.64357
1512	APBB1	2.13486
1513	APBB1IP	0.173308
1514	APBB2	13.2091
1515	APBB3	0.261488
1516	APC	5.85242
1517	APC2	0.014235
1518	APCDD1	1.21136
1519	APCDD1L	1.26242
1520	APCS	0
1521	APEH	32.204
1522	APELA	5.71042
1523	APEX1	235.892
1524	APEX2	4.3098
1525	APH1A	12.721
1526	APH1B	6.22935
1527	API5	26.4592
1528	APIP	9.75202
1529	APLF	0.264135
1530	APLN	0.093146
1531	APLNR	0
1532	APLP1	0.838386
1533	APLP2	76.9622
1534	APMAP	9.24674
1535	APOA1	0.196052
1536	APOA2	0
1537	APOA4	0
1538	APOA5	0
1539	APOB	0.030549
1540	APOBEC1	0
1541	APOBEC2	0
1542	APOBEC3A	0.822119
1543	APOBEC3B	1.03864
1544	APOBEC3C	3.84151
1545	APOBEC3D	1.75857
1546	APOBEC3F	2.18836
1547	APOBEC3G	3.43778
1548	APOBEC3H	0
1549	APOBEC4	0
1550	APOBR	0
1551	APOC1	68.6856
1552	APOC2	1.20929
1553	APOC3	0
1554	APOC4	0
1555	APOC4-APOC2	0
1556	APOD	0.944179
1557	APOE	136.207
1558	APOF	0
1559	APOH	0.266691
1560	APOL1	0.394155
1561	APOL2	5.17542
1562	APOL3	0
1563	APOL4	2.22449
1564	APOL5	0
1565	APOL6	0.504615
1566	APOLD1	0.397191
1567	APOM	3.90974
1568	APOO	24.3616
1569	APOOL	2.55566
1570	APP	116.713
1571	APPBP2	3.69627
1572	APPL1	15.2465
1573	APPL2	9.27283
1574	APRT	212.616
1575	APTX	17.1713
1576	AQP1	0
1577	AQP10	0
1578	AQP11	0.513212
1579	AQP12A	0
1580	AQP12B	0
1581	AQP2	0
1582	AQP3	0.516322
1583	AQP4	0.361455
1584	AQP5	0.557224
1585	AQP6	0
1586	AQP7	0.172493
1587	AQP8	0
1588	AQP9	0
1589	AQR	16.4252
1590	AR	4.71799
1591	ARAF	11.1717
1592	ARAP1	5.47456
1593	ARAP2	0.953504
1594	ARAP3	10.7068
1595	ARC	1.68864
1596	ARCN1	29.0082
1597	AREG	0
1598	AREL1	4.95032
1599	ARF1	57.3771
1600	ARF3	62.9795
1601	ARF4	47.0272
1602	ARF5	29.3933
1603	ARF6	15.1982
1604	ARFGAP1	14.586
1605	ARFGAP2	8.57993
1606	ARFGAP3	1.62938
1607	ARFGEF1	23.5208
1608	ARFGEF2	12.6954
1609	ARFGEF3	2.15272
1610	ARFIP1	8.80411
1611	ARFIP2	14.5279
1612	ARFRP1	5.35087
1613	ARG1	0.671189
1614	ARG2	4.58032
1615	ARGFX	1.434
1616	ARGLU1	22.749
1617	ARHGAP1	19.4649
1618	ARHGAP10	0.953544
1619	ARHGAP11A	22.79
1620	ARHGAP11B	6.22813
1621	ARHGAP12	5.03458
1622	ARHGAP15	0.962175
1623	ARHGAP17	49.9713
1624	ARHGAP18	0.1675
1625	ARHGAP19	4.06114
1626	ARHGAP19-SLIT1	2.21059
1627	ARHGAP20	0
1628	ARHGAP21	19.739
1629	ARHGAP22	11.4618
1630	ARHGAP23	5.87011
1631	ARHGAP24	0.544729
1632	ARHGAP25	1.87222
1633	ARHGAP26	11.1144
1634	ARHGAP27	1.86465
1635	ARHGAP28	5.39193
1636	ARHGAP29	1.90389
1637	ARHGAP30	1.84133
1638	ARHGAP31	1.12698
1639	ARHGAP32	6.18933
1640	ARHGAP33	9.43535
1641	ARHGAP35	10.5539
1642	ARHGAP36	0
1643	ARHGAP39	3.22022
1644	ARHGAP4	8.61131
1645	ARHGAP40	0.086054
1646	ARHGAP42	3.15122
1647	ARHGAP44	7.42071
1648	ARHGAP45	6.51787
1649	ARHGAP5	7.69557
1650	ARHGAP6	0
1651	ARHGAP8	20.3436
1652	ARHGAP9	2.5621
1653	ARHGDIA	433.565
1654	ARHGDIB	0
1655	ARHGDIG	0.719679
1656	ARHGEF1	25.4824
1657	ARHGEF10	20.3434
1658	ARHGEF10L	5.13384
1659	ARHGEF11	5.96605
1660	ARHGEF12	8.00008
1661	ARHGEF15	1.73604
1662	ARHGEF16	4.08985
1663	ARHGEF17	0.995561
1664	ARHGEF18	4.82102
1665	ARHGEF19	6.50411
1666	ARHGEF2	25.0713
1667	ARHGEF25	0.88377
1668	ARHGEF26	3.17015
1669	ARHGEF28	0
1670	ARHGEF3	4.28813
1671	ARHGEF33	0.068851
1672	ARHGEF35	10.6325
1673	ARHGEF37	0.059566
1674	ARHGEF38	0.472342
1675	ARHGEF39	4.9813
1676	ARHGEF4	2.65912
1677	ARHGEF40	9.93163
1678	ARHGEF5	3.20951
1679	ARHGEF6	0.387794
1680	ARHGEF7	15.9403
1681	ARHGEF9	9.37293
1682	ARID1A	144.047
1683	ARID1B	32.9024
1684	ARID2	10.8763
1685	ARID3A	17.4638
1686	ARID3B	92.9486
1687	ARID3C	0
1688	ARID4A	3.20325
1689	ARID4B	7.82485
1690	ARID5A	2.79715
1691	ARID5B	0.415924
1692	ARIH1	24.1921
1693	ARIH2	59.1035
1694	ARL1	18.6193
1695	ARL10	2.68308
1696	ARL11	1.35758
1697	ARL13A	0
1698	ARL13B	6.37906
1699	ARL14	0
1700	ARL14EP	15.4989
1701	ARL14EPL	0
1702	ARL15	1.12592
1703	ARL16	10.9361
1704	ARL17A	3.90608
1705	ARL17B	2.68919
1706	ARL2	102.702
1707	ARL2-SNX15	0
1708	ARL2BP	4.51141
1709	ARL3	3.22117
1710	ARL4A	5.13533
1711	ARL4C	5.29092
1712	ARL4D	1.6192
1713	ARL5A	19.4753
1714	ARL5B	7.41004
1715	ARL5C	0.294075
1716	ARL6	1.72344
1717	ARL6IP1	59.7821
1718	ARL6IP4	103.289
1719	ARL6IP5	11.0173
1720	ARL6IP6	14.0115
1721	ARL8A	38.7997
1722	ARL8B	5.2516
1723	ARL9	0.11162
1724	ARMC1	9.64371
1725	ARMC10	17.1687
1726	ARMC12	0.375599
1727	ARMC2	0.122135
1728	ARMC3	1.02756
1729	ARMC4	1.72934
1730	ARMC5	0.459139
1731	ARMC6	29.4527
1732	ARMC7	5.90527
1733	ARMC8	7.5947
1734	ARMC9	11.1679
1735	ARMCX1	4.17194
1736	ARMCX2	44.6472
1737	ARMCX3	2.36386
1738	ARMCX4	2.17311
1739	ARMCX5	4.23137
1740	ARMCX5-GPRASP2	0
1741	ARMCX6	8.41362
1742	ARMH1	0.208508
1743	ARMH2	0
1744	ARMH3	8.63296
1745	ARMH4	10.9209
1746	ARMS2	0
1747	ARMT1	34.3595
1748	ARNT	10.142
1749	ARNT2	4.56161
1750	ARNTL	5.01847
1751	ARNTL2	4.8567
1752	ARPC1A	50.2135
1753	ARPC1B	30.8783
1754	ARPC2	81.2455
1755	ARPC3	121.914
1756	ARPC4	28.3418
1757	ARPC4-TTLL3	0
1758	ARPC5	13.6094
1759	ARPC5L	23.5403
1760	ARPIN	1.62191
1761	ARPIN-AP3S2	0
1762	ARPP19	27.9458
1763	ARPP21	0
1764	ARR3	0
1765	ARRB1	43.3343
1766	ARRB2	41.9753
1767	ARRDC1	7.72148
1768	ARRDC2	0.183142
1769	ARRDC3	13.6461
1770	ARRDC4	0.438396
1771	ARRDC5	0
1772	ARSA	4.59891
1773	ARSB	3.58162
1774	ARSD	4.03565
1775	ARSF	0.249639
1776	ARSG	6.37083
1777	ARSH	0
1778	ARSI	1.06331
1779	ARSJ	1.06282
1780	ARSK	2.8686
1781	ARSL	2.36193
1782	ART1	0
1783	ART3	0.130095
1784	ART4	0.2167
1785	ART5	0.805904
1786	ARTN	1.13279
1787	ARV1	11.3088
1788	ARVCF	3.87557
1789	ARX	0
1790	AS3MT	5.87399
1791	ASAH1	16.8422
1792	ASAH2	0
1793	ASAH2B	1.46404
1794	ASAP1	28.1773
1795	ASAP2	5.83827
1796	ASAP3	15.8906
1797	ASB1	5.00517
1798	ASB10	0
1799	ASB11	0.363404
1800	ASB12	0
1801	ASB13	13.2857
1802	ASB14	0
1803	ASB15	0
1804	ASB16	0.194758
1805	ASB17	0.470607
1806	ASB18	0.753202
1807	ASB2	0.57254
1808	ASB3	24.1408
1809	ASB4	0.73748
1810	ASB5	0
1811	ASB6	1.69529
1812	ASB7	3.65335
1813	ASB8	1.28258
1814	ASB9	0
1815	ASCC1	14.3509
1816	ASCC2	49.938
1817	ASCC3	16.6755
1818	ASCL1	0
1819	ASCL2	0.650297
1820	ASCL3	0
1821	ASCL4	0
1822	ASCL5	0.11404
1823	ASDURF	0
1824	ASF1A	14.2508
1825	ASF1B	6.85441
1826	ASGR1	2.06058
1827	ASGR2	1.20969
1828	ASH1L	5.10753
1829	ASH2L	14.8146
1830	ASIC1	1.31863
1831	ASIC2	0.512426
1832	ASIC3	0.09202
1833	ASIC4	0
1834	ASIC5	0
1835	ASIP	1.72508
1836	ASL	5.22018
1837	ASMT	0.245853
1838	ASMTL	10.7215
1839	ASNS	30.3005
1840	ASNSD1	24.6877
1841	ASPA	1.01577
1842	ASPDH	0
1843	ASPG	0
1844	ASPH	20.4752
1845	ASPHD1	9.96494
1846	ASPHD2	0.977787
1847	ASPM	9.34558
1848	ASPN	0
1849	ASPRV1	0.212777
1850	ASPSCR1	33.935
1851	ASRGL1	25.4107
1852	ASS1	62.5069
1853	ASTE1	0.170807
1854	ASTL	0
1855	ASTN1	0.081579
1856	ASTN2	12.3228
1857	ASXL1	16.6073
1858	ASXL2	15.4682
1859	ASXL3	0.444502
1860	ASZ1	0
1861	ATAD1	4.83931
1862	ATAD2	5.16896
1863	ATAD2B	6.62448
1864	ATAD3A	26.1483
1865	ATAD3B	19.2133
1866	ATAD3C	14.4872
1867	ATAD5	3.54554
1868	ATAT1	16.4715
1869	ATCAY	5.75865
1870	ATE1	24.1381
1871	ATF1	17.104
1872	ATF2	9.7906
1873	ATF3	0.441885
1874	ATF4	209.919
1875	ATF5	13.1885
1876	ATF6	7.70409
1877	ATF6B	10.6066
1878	ATF7	16.5764
1879	ATF7-NPFF	0.344487
1880	ATF7IP	25.0028
1881	ATF7IP2	28.5488
1882	ATG10	12.3042
1883	ATG101	13.6054
1884	ATG12	15.3894
1885	ATG13	18.0005
1886	ATG14	3.19579
1887	ATG16L1	3.18362
1888	ATG16L2	0.622466
1889	ATG2A	5.45382
1890	ATG2B	3.58987
1891	ATG3	15.3827
1892	ATG4A	1.29279
1893	ATG4B	25.1111
1894	ATG4C	4.56408
1895	ATG4D	9.0719
1896	ATG5	14.2524
1897	ATG7	13.3362
1898	ATG9A	7.12993
1899	ATG9B	0
1900	ATIC	79.8749
1901	ATL1	3.16969
1902	ATL2	20.7853
1903	ATL3	3.67338
1904	ATM	6.7546
1905	ATMIN	11.3127
1906	ATN1	34.4635
1907	ATOH1	0.069707
1908	ATOH7	0
1909	ATOH8	0.0259
1910	ATOX1	74.2801
1911	ATP10A	1.79673
1912	ATP10B	5.14072
1913	ATP10D	0.043742
1914	ATP11A	13.9661
1915	ATP11B	3.86973
1916	ATP11C	14.8213
1917	ATP12A	0
1918	ATP13A1	36.6436
1919	ATP13A2	25.5844
1920	ATP13A3	12.0976
1921	ATP13A4	0.142102
1922	ATP13A5	0.09745
1923	ATP1A1	45.715
1924	ATP1A2	1.81902
1925	ATP1A3	15.0409
1926	ATP1A4	3.07999
1927	ATP1B1	12.5163
1928	ATP1B2	16.2787
1929	ATP1B3	68.4202
1930	ATP1B4	0
1931	ATP23	4.90274
1932	ATP2A1	0
1933	ATP2A2	29.663
1934	ATP2A3	3.50671
1935	ATP2B1	3.21669
1936	ATP2B2	0.090785
1937	ATP2B3	0.146057
1938	ATP2B4	7.2649
1939	ATP2C1	9.81705
1940	ATP2C2	0.443893
1941	ATP4A	0
1942	ATP4B	0
1943	ATP5F1A	126.378
1944	ATP5F1B	400.824
1945	ATP5F1C	188.855
1946	ATP5F1D	226.872
1947	ATP5F1E	20.0305
1948	ATP5IF1	453.502
1949	ATP5MC1	220.364
1950	ATP5MC2	232.214
1951	ATP5MC3	157.936
1952	ATP5MD	374.772
1953	ATP5ME	692.136
1954	ATP5MF	943.309
1955	ATP5MF-PTCD1	0
1956	ATP5MG	216.222
1957	ATP5MGL	2.55439
1958	ATP5MPL	145.522
1959	ATP5PB	130.437
1960	ATP5PD	185.677
1961	ATP5PF	135.634
1962	ATP5PO	176.569
1963	ATP6AP1	7.00232
1964	ATP6AP2	16.3234
1965	ATP6V0A1	12.5087
1966	ATP6V0A2	16.3656
1967	ATP6V0A4	0.758587
1968	ATP6V0B	23.2785
1969	ATP6V0C	197.781
1970	ATP6V0D1	11.129
1971	ATP6V0D2	4.8565
1972	ATP6V0E1	29.6315
1973	ATP6V0E2	7.80641
1974	ATP6V1A	8.23372
1975	ATP6V1B1	0
1976	ATP6V1B2	13.5588
1977	ATP6V1C1	5.07168
1978	ATP6V1C2	0.146
1979	ATP6V1D	24.9644
1980	ATP6V1E1	38.9757
1981	ATP6V1E2	3.9377
1982	ATP6V1F	98.1482
1983	ATP6V1FNB	0.076593
1984	ATP6V1G1	75.1763
1985	ATP6V1G2	1.17659
1986	ATP6V1G2-DDX39B	0
1987	ATP6V1G3	0
1988	ATP6V1H	20.3763
1989	ATP7A	0.984326
1990	ATP7B	3.50845
1991	ATP8A1	1.65571
1992	ATP8A2	0.194392
1993	ATP8B1	1.47484
1994	ATP8B2	12.3983
1995	ATP8B3	1.01774
1996	ATP8B4	0
1997	ATP9A	0.831329
1998	ATP9B	70.4891
[truncated: 18,115 more rows]

## Sheet: iPSC_rep2_TPM
	target_id	tpm
0	A1BG	3.0173
1	A1CF	0.007864
2	A2M	0.19644
3	A2ML1	2.14459
4	A3GALT2	0
5	A4GALT	13.8778
6	A4GNT	0
7	AAAS	17.0099
8	AACS	15.3891
9	AADAC	0
10	AADACL2	0.044072
11	AADACL3	0.225584
12	AADACL4	0
13	AADAT	5.65903
14	AAGAB	12.876
15	AAK1	19.1485
16	AAMDC	14.8553
17	AAMP	37.2911
18	AANAT	0.200048
19	AAR2	7.75812
20	AARD	1.13622
21	AARS1	30.1969
22	AARS2	4.8897
23	AARSD1	33.3813
24	AASDH	1.68073
25	AASDHPPT	10.419
26	AASS	17.0627
27	AATF	48.7642
28	AATK	0.056207
29	ABAT	3.80946
30	ABCA1	0.729232
31	ABCA10	0.217432
32	ABCA12	0.070246
33	ABCA13	0.345857
34	ABCA2	3.14225
35	ABCA3	1.20289
36	ABCA4	0.316151
37	ABCA5	0.463187
38	ABCA6	0.119511
39	ABCA7	1.44
40	ABCA8	0.687397
41	ABCA9	1.46041
42	ABCB1	0.775902
43	ABCB10	2.62389
44	ABCB11	2.81259
45	ABCB4	0.114693
46	ABCB5	0.194211
47	ABCB6	9.69944
48	ABCB7	6.166
49	ABCB8	5.57431
50	ABCB9	2.08445
51	ABCC1	14.4568
52	ABCC10	15.374
53	ABCC11	0.177838
54	ABCC12	0
55	ABCC2	0.516214
56	ABCC3	1.15075
57	ABCC4	4.42003
58	ABCC5	5.97206
59	ABCC6	1.00864
60	ABCC8	0.366888
61	ABCC9	1.49
62	ABCD1	1.39705
63	ABCD2	0
64	ABCD3	5.7749
65	ABCD4	13.8484
66	ABCE1	38.6386
67	ABCF1	86.3918
68	ABCF2	23.8722
69	ABCF2-H2BE1	0
70	ABCF3	7.99197
71	ABCG1	2.09681
72	ABCG2	2.00001
73	ABCG4	0.283541
74	ABCG5	0.024098
75	ABCG8	0.57519
76	ABHD1	0.696666
77	ABHD10	7.08262
78	ABHD11	5.15002
79	ABHD12	12.7313
80	ABHD12B	1758.14
81	ABHD13	1.64267
82	ABHD14A	2.30777
83	ABHD14A-ACY1	0.609858
84	ABHD14B	2.32494
85	ABHD15	0.495047
86	ABHD16A	8.00975
87	ABHD16B	0
88	ABHD17A	16.1903
89	ABHD17B	5.69968
90	ABHD17C	7.38204
91	ABHD18	3.11369
92	ABHD2	3.01065
93	ABHD3	4.82732
94	ABHD4	8.42871
95	ABHD5	5.52253
96	ABHD6	1.97219
97	ABHD8	1.48211
98	ABI1	8.88441
99	ABI2	31.6722
100	ABI3	0.573013
101	ABI3BP	0.330378
102	ABITRAM	3.49058
103	ABL1	12.0462
104	ABL2	4.4827
105	ABLIM1	17.365
106	ABLIM2	0.167096
107	ABLIM3	0.026521
108	ABO	1.77473
109	ABR	6.0492
110	ABRA	0
111	ABRACL	77.3231
112	ABRAXAS1	4.76268
113	ABRAXAS2	3.66741
114	ABT1	5.37532
115	ABTB1	1.27561
116	ABTB2	2.75234
117	AC000093.1	1.77034
118	AC000120.2	1.14369
119	AC000120.3	0
120	AC001226.2	0.270637
121	AC002094.3	0
122	AC002310.4	0
123	AC002456.2	0
124	AC002985.1	0
125	AC002996.1	0
126	AC003002.1	0
127	AC003002.2	0.76317
128	AC003002.3	0
129	AC003005.1	0
130	AC003006.1	0.91089
131	AC003688.3	0
132	AC004076.1	0
133	AC004080.3	0
134	AC004223.3	0
135	AC004556.3	21.2516
136	AC004593.2	0.758533
137	AC004687.2	0
138	AC004691.2	0
139	AC004706.3	2.32402
140	AC004805.1	0
141	AC004832.3	0
142	AC004864.1	0
143	AC004922.1	0.560601
144	AC004997.1	0
145	AC005020.2	0
146	AC005041.1	0.477603
147	AC005154.5	0
148	AC005192.1	0
149	AC005258.1	0
150	AC005324.2	0.013706
151	AC005324.3	1.2127
152	AC005520.1	0.125696
153	AC005551.1	0
154	AC005670.2	8.40245
155	AC005697.1	0
156	AC005702.1	0.241566
157	AC005726.1	2.53918
158	AC005832.4	2.43367
159	AC005833.1	2.02077
160	AC005837.2	0
161	AC005943.1	1.85188
162	AC006030.1	0.01564
163	AC006059.2	42.8063
164	AC006064.6	0
165	AC006254.1	0.405578
166	AC006449.4	0
167	AC006486.1	0
168	AC006486.3	0
169	AC006538.2	0.657295
170	AC006978.2	0
171	AC007040.2	0.136893
172	AC007192.1	4.64019
173	AC007325.1	0.040384
174	AC007325.2	11.2112
175	AC007325.4	0.629704
176	AC007326.4	30.8035
177	AC007375.2	0
178	AC007687.1	0
179	AC007731.4	0
180	AC007846.2	0
181	AC007906.2	1.11694
182	AC007998.2	1.54567
183	AC008012.1	1.36082
184	AC008073.3	0.705392
185	AC008162.2	0
186	AC008397.1	0
187	AC008397.2	0
188	AC008403.1	0
189	AC008481.3	0
190	AC008537.1	0
191	AC008575.1	0
192	AC008581.2	1.10692
193	AC008676.3	0.11755
194	AC008687.1	0
195	AC008687.4	0
196	AC008687.8	0
197	AC008695.1	0
198	AC008750.7	0
199	AC008758.1	0
200	AC008758.5	0.896233
201	AC008758.6	2.06333
202	AC008763.2	0
203	AC008763.3	0
204	AC008763.4	0.136565
205	AC008764.1	0.051951
206	AC008764.4	0
207	AC008770.1	2.5535
208	AC008770.2	0.73007
209	AC008770.4	0.662615
210	AC008878.1	0
211	AC008878.2	1.15926
212	AC008982.3	0
213	AC009070.1	0.069272
214	AC009133.6	4.89133
215	AC009163.3	0
216	AC009163.5	2.40272
217	AC009412.1	0
218	AC009690.1	0
219	AC009690.3	0
220	AC009779.3	1.25715
221	AC009879.2	0
222	AC009879.3	0.370514
223	AC010132.3	7.21617
224	AC010197.2	0.181635
225	AC010255.2	0
226	AC010319.2	0
227	AC010323.1	32.915
228	AC010325.1	0.239034
229	AC010326.2	0.192379
230	AC010327.2	0
231	AC010422.3	8.85597
232	AC010422.5	0
233	AC010422.6	0.459678
234	AC010422.8	1.85316
235	AC010463.1	0
236	AC010522.1	2.47404
237	AC010531.1	0
238	AC010542.3	3.22275
239	AC010547.4	0
240	AC010615.4	2.99404
241	AC010616.1	0
242	AC010619.1	0
243	AC010646.1	0.247586
244	AC010724.2	0
245	AC010973.3	0
246	AC010980.1	0
247	AC011005.1	0
248	AC011043.1	22.3368
249	AC011043.2	0.811747
250	AC011295.2	1.13939
251	AC011330.3	0
252	AC011448.1	1.74574
253	AC011452.1	0
254	AC011455.3	0
255	AC011462.1	0.26651
256	AC011473.4	0
257	AC011479.1	0
258	AC011498.4	0.463486
259	AC011499.1	1.10211
260	AC011511.1	1.7321
261	AC011511.4	31.7757
262	AC011530.1	0
263	AC012184.2	6.36624
264	AC012213.5	0.499184
265	AC012254.2	0
266	AC012254.6	0.063138
267	AC012254.7	0.063138
268	AC012309.1	0
269	AC012488.2	0
270	AC012531.3	0
271	AC012651.1	0.019421
272	AC013271.1	0.570705
273	AC013394.1	8.89047
274	AC013470.2	0.330811
275	AC013477.1	0.317956
276	AC013489.1	0
277	AC013717.1	0.16772
278	AC015688.4	0
279	AC015802.6	0.148001
280	AC015813.2	3.54644
281	AC016027.6	0.227971
282	AC017083.3	0.0554
283	AC018362.3	0.391083
284	AC018512.1	0
285	AC018523.2	0
286	AC018630.2	0.67137
287	AC018709.1	0.136174
288	AC018755.2	0
289	AC018809.3	0
290	AC019117.1	0
291	AC020636.2	0
292	AC020765.6	0
293	AC020907.6	0.068942
294	AC020909.1	0
295	AC020915.4	2.0769
296	AC020922.1	0
297	AC021072.1	0
298	AC021087.5	2.07996
299	AC021660.3	0
300	AC022150.4	1.34247
301	AC022335.1	0
302	AC022384.1	0.775063
303	AC022400.5	0.259974
304	AC022414.1	0.111279
305	AC022415.2	1.78945
306	AC022506.1	4.07703
307	AC022826.2	0
308	AC023055.1	0.296467
309	AC023491.2	0.080337
310	AC024592.3	0.166954
311	AC024598.1	0.53148
312	AC024940.6	3.32454
313	AC025165.3	0.390329
314	AC025165.6	0.352333
315	AC025263.2	0
316	AC025283.2	0.351755
317	AC025287.4	0
318	AC026316.4	0.509802
319	AC026369.8	0
320	AC026464.1	0
321	AC026464.3	0
322	AC026464.4	0
323	AC026464.6	7.33479
324	AC026786.1	0
325	AC026954.6	0.657776
326	AC027644.4	0.102463
327	AC027796.3	0
328	AC034102.2	0
329	AC034228.3	0
330	AC036214.3	0
331	AC037459.1	0
332	AC037482.2	0
333	AC037482.3	0
334	AC040162.1	1.69961
335	AC044810.8	0
336	AC046185.1	0
337	AC048338.1	0
338	AC048338.2	2.43536
339	AC053503.6	0
340	AC055811.2	0
341	AC055839.2	1.46956
342	AC058822.1	0
343	AC063943.2	0
344	AC064824.1	0.316536
345	AC067968.1	0
346	AC068234.1	0
347	AC068533.4	0.675811
348	AC068547.1	4.96236
349	AC068580.4	0.312601
350	AC068631.2	12.6077
351	AC068775.1	0.170886
352	AC068831.6	0.367446
353	AC068870.4	0
354	AC068896.1	0.070298
355	AC068946.1	0.220636
356	AC068946.2	0.904054
357	AC069257.3	0.473212
358	AC069288.1	0
359	AC069368.1	0.332516
360	AC069444.2	0
361	AC069503.2	0
362	AC069544.1	4.48295
363	AC072022.2	0
364	AC073082.1	0.106731
365	AC073111.3	9.83849
366	AC073283.3	0
367	AC073508.2	0.047284
368	AC073585.1	0
369	AC073610.1	2.31226
370	AC073612.1	0
371	AC073896.1	17.7229
372	AC074143.1	0
373	AC078815.1	0
374	AC078927.1	1.74504
375	AC079447.1	0.461151
376	AC079594.1	0.245709
377	AC079741.2	0
378	AC083800.1	0
379	AC083977.1	0
380	AC084018.4	0
381	AC084337.2	0
382	AC084756.2	0
383	AC087289.3	0.023978
384	AC087632.2	4.58283
385	AC087721.2	7.87933
386	AC090004.1	0.232114
387	AC090227.2	0
388	AC090360.1	0.11372
389	AC090373.2	0.063138
390	AC090517.4	1.08297
391	AC090527.2	0
392	AC090958.3	0
393	AC091057.5	0.138062
394	AC091167.2	0
395	AC091167.6	2.34996
396	AC091167.7	0
397	AC091304.6	0
398	AC091551.1	0.106467
399	AC091959.1	5.40736
400	AC092017.2	0
401	AC092042.3	0.090897
402	AC092073.1	0
403	AC092111.3	0
404	AC092143.1	0
405	AC092329.3	10.5036
406	AC092442.1	0
407	AC092587.1	0.215702
408	AC092647.5	0.066519
409	AC092718.2	2.24959
410	AC092718.7	0.550369
411	AC092835.1	2.37283
412	AC092854.1	0
413	AC093155.3	0.079382
414	AC093227.2	0
415	AC093246.1	0
416	AC093323.1	5.94786
417	AC093423.3	0
418	AC093512.2	3.4106
419	AC093525.1	0
420	AC093525.2	0
421	AC093668.1	0
422	AC093827.5	2.1383
423	AC093884.1	0
424	AC093899.2	0
425	AC096887.1	0.122185
426	AC097104.1	0
427	AC097625.1	0.104504
428	AC097634.4	0.717548
429	AC097636.1	0.100595
430	AC097637.1	0.020232
431	AC098484.3	1.65222
432	AC098588.2	0.095737
433	AC098650.1	0.255874
434	AC098850.3	0.057947
435	AC099489.1	0.694877
436	AC099569.1	0
437	AC099811.2	0
438	AC099850.2	0
439	AC100868.1	73.3683
440	AC104109.3	0
441	AC104304.2	6.03999
442	AC104389.5	4.59713
443	AC104389.6	0
444	AC104452.1	0.128044
445	AC104472.3	0
446	AC104532.1	0
447	AC104581.2	0
448	AC105052.1	0
449	AC105052.3	0.762599
450	AC105206.4	0
451	AC106741.1	0
452	AC106873.8	0.68391
453	AC106886.5	1.59539
454	AC107871.1	3.72588
455	AC107959.5	0
456	AC108488.2	0.535157
457	AC108941.2	0
458	AC109583.1	0.123675
459	AC110275.1	0
460	AC112128.1	0.036411
461	AC112229.3	0
462	AC112504.2	0
463	AC113189.10	0
464	AC113348.1	0
465	AC113554.1	0
466	AC114402.2	0
467	AC114490.1	0.520694
468	AC114490.2	0.302532
469	AC114982.2	0
470	AC116366.1	0.07384
471	AC117378.1	0
472	AC117457.1	0
473	AC118282.7	1.57148
474	AC118470.1	0
475	AC118553.2	0.727932
476	AC119674.2	0
477	AC119676.1	0
478	AC119733.1	0
479	AC120057.2	0
480	AC120114.4	0.723342
481	AC124312.1	24.8092
482	AC126283.1	0
483	AC127029.3	0
484	AC129492.3	5.51156
485	AC131160.1	0
486	AC132217.2	0
487	AC133551.1	0
488	AC134669.1	0
489	AC134980.2	0
490	AC135050.2	0.205144
491	AC135178.3	0.078138
492	AC136352.2	0
493	AC136352.3	0
494	AC136475.9	209.6
495	AC136612.1	0
496	AC136616.1	0.025704
497	AC136616.2	0
498	AC136616.3	0
499	AC137834.1	0
500	AC138647.1	0
501	AC138696.1	0
502	AC138811.2	0
503	AC138894.1	3.45645
504	AC138969.1	13.9706
505	AC139491.7	0.02922
506	AC139530.2	0
507	AC139677.1	1.80628
508	AC141272.1	0
509	AC142391.2	0
510	AC142525.4	0
511	AC144573.1	0.05594
512	AC145212.1	0.068979
513	AC147067.5	0
514	AC171558.1	0
515	AC171558.5	0
516	AC187652.1	3.3707
517	AC207056.1	0
518	AC207582.1	0
519	AC207582.2	3.52628
520	AC209539.2	0
521	AC213033.2	0.281328
522	AC213203.1	0.438223
523	AC213203.2	0
524	AC226007.1	0
525	AC226593.1	0
526	AC231656.1	0
527	AC231657.3	0
528	AC233723.1	1.69023
529	AC233755.1	0
530	AC233755.2	0.71167
531	AC233992.6	2.3673
532	AC235565.2	0
533	AC236040.1	0
534	AC240274.1	0.998382
535	AC241401.2	0
536	AC241409.1	0
537	AC241640.1	18.8188
538	AC241640.2	10.2303
539	AC242628.1	0
540	AC242842.3	0
541	AC243547.3	0.185493
542	AC243733.1	0
543	AC243790.1	0.340108
544	AC243837.2	0
545	AC243837.4	0
546	AC243967.1	0
547	AC244197.3	0.180384
548	AC244489.1	27.5071
549	AC244489.2	0
550	AC244517.10	0
551	AC245033.1	0
552	AC245049.1	8.13364
553	AC245078.1	0
554	AC245128.24	0
555	AC245175.1	1.14166
556	AC245175.2	0
557	AC245748.1	0
558	AC253536.7	0
559	AC254560.1	0
560	AC254788.1	0.336808
561	AC254945.2	4.33476
562	AC254979.2	0
563	AC255360.1	0
564	AC256203.2	2.37344
565	AC256221.2	0
566	AC256223.1	0
567	AC256223.3	0
568	AC256223.4	0
569	AC256230.1	2.6063
570	AC256230.2	0
571	AC256236.1	3.46565
572	AC269752.2	0
573	AC270107.1	86.3466
574	AC270107.9	0.257408
575	AC270129.2	6.76259
576	AC270129.3	0
577	AC270129.4	3.38289
578	AC270149.2	0
579	AC270153.1	0
580	AC270156.1	0.804709
581	AC270156.2	0
582	AC270156.3	0
583	AC270170.1	0
584	AC270227.1	0.079386
585	AC270239.1	0
586	AC270239.2	0
587	AC270258.1	0
588	AC270272.1	0
589	AC270272.2	0
590	AC270273.1	0
591	AC270285.1	0
592	AC270289.2	0.292225
593	AC270293.1	19.841
594	AC270300.1	0
595	AC270301.3	0
596	AC275254.1	0
597	AC275284.1	0
598	AC275284.3	0
599	AC275284.4	0
600	AC275401.1	4.86443
601	AC275401.4	0.158675
602	AC275546.1	0
603	AC275546.2	0
604	AC275546.3	0
605	AC275546.4	0
606	ACAA1	8.48308
607	ACAA2	31.2971
608	ACACA	28.1803
609	ACACB	4.59689
610	ACAD10	4.74907
611	ACAD11	1.66169
612	ACAD8	7.06318
613	ACAD9	6.96554
614	ACADL	0.824566
615	ACADM	10.0509
616	ACADS	1.31637
617	ACADSB	1.06816
618	ACADVL	40.727
619	ACAN	0.377401
620	ACAP1	9.29229
621	ACAP2	5.0995
622	ACAP3	4.49372
623	ACAT1	11.6009
624	ACAT2	94.3357
625	ACBD3	10.0879
626	ACBD4	1.82672
627	ACBD5	6.22428
628	ACBD6	21.9763
629	ACBD7	2.13344
630	ACCS	0.579431
631	ACCSL	0
632	ACD	19.3065
633	ACE	2.14083
634	ACE2	1.1108
635	ACER1	0.861463
636	ACER2	0.981671
637	ACER3	7.53189
638	ACHE	1.65268
639	ACIN1	54.8665
640	ACKR1	0
641	ACKR2	1.25238
642	ACKR3	1.20174
643	ACKR4	0.064699
644	ACLY	73.4644
645	ACMSD	0
646	ACO1	7.30904
647	ACO2	18.354
648	ACOD1	0
649	ACOT1	0.812283
650	ACOT11	2.28821
651	ACOT12	0
652	ACOT13	15.1828
653	ACOT2	2.35661
654	ACOT4	0.593284
655	ACOT6	0
656	ACOT7	40.3081
657	ACOT8	8.78451
658	ACOT9	7.05551
659	ACOX1	9.2088
660	ACOX2	1.26089
661	ACOX3	1.94982
662	ACOXL	2.2866
663	ACP1	48.4031
664	ACP2	10.5185
665	ACP3	0.451471
666	ACP4	0
667	ACP5	0.808732
668	ACP6	1.90617
669	ACP7	0.14133
670	ACR	0
671	ACRBP	14.8717
672	ACRV1	0
673	ACSBG1	24.1858
674	ACSBG2	0
675	ACSF2	7.73061
676	ACSF3	7.66406
677	ACSL1	1.30373
678	ACSL3	24.6822
679	ACSL4	14.8529
680	ACSL5	0
681	ACSL6	0.780619
682	ACSM1	0
683	ACSM2A	0.39005
684	ACSM2B	2.46708
685	ACSM3	2.19741
686	ACSM4	0
687	ACSM5	0.026297
688	ACSM6	0
689	ACSS1	0.788399
690	ACSS2	10.6044
691	ACSS3	1.97195
692	ACTA1	0.229782
693	ACTA2	8.01363
694	ACTB	1990.22
695	ACTBL2	0
696	ACTC1	0.462154
697	ACTG1	891.226
698	ACTG2	0.643234
699	ACTL10	0.098675
700	ACTL6A	38.7091
701	ACTL6B	0.091261
702	ACTL7A	0
703	ACTL7B	0
704	ACTL8	0.371364
705	ACTL9	0
706	ACTN1	56.5051
707	ACTN2	0.047454
708	ACTN3	1.98541
709	ACTN4	70.3247
710	ACTR10	11.2424
711	ACTR1A	12.9447
712	ACTR1B	6.29892
713	ACTR2	26.2574
714	ACTR3	38.5538
715	ACTR3B	6.43579
716	ACTR3C	0.470566
717	ACTR5	2.54418
718	ACTR6	9.43787
719	ACTR8	3.34895
720	ACTRT1	0
721	ACTRT2	0
722	ACTRT3	2.0875
723	ACVR1	3.3561
724	ACVR1B	5.20904
725	ACVR1C	0.023677
726	ACVR2A	2.25078
727	ACVR2B	8.49036
728	ACVRL1	1.03667
729	ACY1	9.76405
730	ACY3	0.233037
731	ACYP1	14.0549
732	ACYP2	187.219
733	AD000671.1	0
734	AD000671.2	0
735	ADA	3.02109
736	ADA2	10.2747
737	ADAD1	0
738	ADAD2	0.133377
739	ADAL	3.04917
740	ADAM10	40.5785
741	ADAM11	0.232039
742	ADAM12	0
743	ADAM15	26.1558
744	ADAM17	5.05147
745	ADAM18	0
746	ADAM19	2.02276
747	ADAM2	0.25796
748	ADAM20	0.026419
749	ADAM21	0
750	ADAM22	1.54141
751	ADAM23	2.78974
752	ADAM28	0.060087
753	ADAM29	0.280677
754	ADAM30	0
755	ADAM32	1.19451
756	ADAM33	0.437735
757	ADAM7	0.05606
758	ADAM8	0.142377
759	ADAM9	4.96655
760	ADAMDEC1	0
761	ADAMTS1	6.69678
762	ADAMTS10	8.92326
763	ADAMTS12	2.83979
764	ADAMTS13	0.654489
765	ADAMTS14	0.229444
766	ADAMTS15	0.399258
767	ADAMTS16	4.88504
768	ADAMTS17	0.786033
769	ADAMTS18	0
770	ADAMTS19	6.29624
771	ADAMTS2	1.22154
772	ADAMTS20	0.774515
773	ADAMTS3	0.836077
774	ADAMTS4	0.697915
775	ADAMTS5	0.253715
776	ADAMTS6	0.379525
777	ADAMTS7	7.99256
778	ADAMTS8	1.21493
779	ADAMTS9	0.979656
780	ADAMTSL1	0.158626
781	ADAMTSL2	0.274153
782	ADAMTSL3	15.555
783	ADAMTSL4	0.95675
784	ADAMTSL5	0
785	ADAP1	0.862006
786	ADAP2	2.08504
787	ADAR	49.9006
788	ADARB1	12.5671
789	ADARB2	0.68773
790	ADAT1	9.93129
791	ADAT2	1.6728
792	ADAT3	6.12052
793	ADCK1	2.30201
794	ADCK2	1.29395
795	ADCK5	0.882665
796	ADCY1	5.70322
797	ADCY10	0.028654
798	ADCY2	18.8604
799	ADCY3	5.8806
800	ADCY4	0.423855
801	ADCY5	2.27454
802	ADCY6	0.421612
803	ADCY7	0.856675
804	ADCY8	1.42352
805	ADCY9	2.89968
806	ADCYAP1	0
807	ADCYAP1R1	1.24106
808	ADD1	36.9761
809	ADD2	106.996
810	ADD3	27.9888
811	ADGB	0
812	ADGRA1	0.133783
813	ADGRA2	2.12539
814	ADGRA3	10.617
815	ADGRB1	2.38691
816	ADGRB2	5.45347
817	ADGRB3	0.069562
818	ADGRD1	0.155106
819	ADGRD2	10.2243
820	ADGRE1	0
821	ADGRE2	0.373641
822	ADGRE3	0
823	ADGRE5	2.72909
824	ADGRF1	0.568388
825	ADGRF2	0.059509
826	ADGRF3	0.022458
827	ADGRF4	0
828	ADGRF5	0.012488
829	ADGRG1	4.0214
830	ADGRG2	1.7907
831	ADGRG3	0
832	ADGRG4	0.028396
833	ADGRG5	1.20542
834	ADGRG6	0.860054
835	ADGRG7	0
836	ADGRL1	35.5815
837	ADGRL2	13.2632
838	ADGRL3	4.12619
839	ADGRL4	0.204229
840	ADGRV1	13.7074
841	ADH1A	0
842	ADH1B	0.125257
843	ADH1C	0
844	ADH4	0
845	ADH5	53.1107
846	ADH6	0
847	ADH7	1.46462
848	ADHFE1	0.413063
849	ADI1	8.39208
850	ADIG	0
851	ADIPOQ	0.416082
852	ADIPOR1	36.5569
853	ADIPOR2	6.82819
854	ADIRF	0
855	ADK	9.44547
856	ADM	12.8906
857	ADM2	1.85836
858	ADM5	0.720729
859	ADNP	28.3705
860	ADNP2	9.25694
861	ADO	8.78385
862	ADORA1	0.776306
863	ADORA2A	0.812058
864	ADORA2B	0.428756
865	ADORA3	0
866	ADPGK	11.986
867	ADPRH	0.343389
868	ADPRHL1	0.391186
869	ADPRM	2.69082
870	ADPRS	6.96011
871	ADRA1A	0.715937
872	ADRA1B	0
873	ADRA1D	0
874	ADRA2A	0.185586
875	ADRA2B	0.410123
876	ADRA2C	3.93637
877	ADRB1	0.096188
878	ADRB2	0
879	ADRB3	0.028622
880	ADRM1	66.4734
881	ADSL	46.8795
882	ADSS1	1.08832
883	ADSS2	26.37
884	ADTRP	0.425985
885	AEBP1	7.41129
886	AEBP2	12.2009
887	AEN	15.2359
888	AF196969.1	0.355052
889	AF241726.1	0.558829
890	AFAP1	4.53289
891	AFAP1L1	1.56312
892	AFAP1L2	0.731298
893	AFDN	36.0253
894	AFF1	28.9329
895	AFF2	3.06077
896	AFF3	4.6665
897	AFF4	24.2381
898	AFG1L	3.92047
899	AFG3L2	19.8699
900	AFM	0
901	AFMID	11.4879
902	AFP	0.245912
903	AFTPH	2.88313
904	AGA	1.96914
905	AGAP1	10.7056
906	AGAP2	0.064053
907	AGAP3	37.361
908	AGAP4	4.90916
909	AGAP5	0.522384
910	AGAP6	3.49105
911	AGAP9	1.0988
912	AGBL1	71.4058
913	AGBL2	2.91639
914	AGBL3	1.2478
915	AGBL4	0.801905
916	AGBL5	11.2888
917	AGER	1.60011
918	AGFG1	20.5508
919	AGFG2	0.931691
920	AGGF1	4.12465
921	AGK	9.16217
922	AGL	3.86962
923	AGMAT	1.8481
924	AGMO	0.766922
925	AGO1	12.8486
926	AGO2	21.0057
927	AGO3	4.08288
928	AGO4	0.722899
929	AGPAT1	40.7928
930	AGPAT2	8.23131
931	AGPAT3	1.11024
932	AGPAT4	3.28243
933	AGPAT5	17.2359
934	AGPS	11.7336
935	AGR2	0
936	AGR3	0
937	AGRN	20.728
938	AGRP	0
939	AGT	0.013837
940	AGTPBP1	9.59163
941	AGTR1	0
942	AGTR2	0
943	AGTRAP	25.0644
944	AGXT	0.61946
945	AGXT2	0
946	AHCTF1	7.95363
947	AHCY	65.4209
948	AHCYL1	19.3545
949	AHCYL2	2.35622
950	AHDC1	9.82964
951	AHI1	2.78162
952	AHNAK	6.04764
953	AHNAK2	0.945871
954	AHR	3.30458
955	AHRR	0.992344
956	AHSA1	85.9427
957	AHSG	0.050431
958	AHSP	0.354201
959	AICDA	0.106284
960	AIDA	26.5156
961	AIF1	4.92127
962	AIF1L	17.1906
963	AIFM1	17.1019
964	AIFM2	1.12657
965	AIFM3	0.42447
966	AIG1	12.3006
967	AIM2	0.435347
968	AIMP1	16.0294
969	AIMP2	32.1542
970	AIP	3.29204
971	AIPL1	0.194494
972	AIRE	0.159282
973	AJAP1	0.56337
974	AJM1	0.195692
975	AJUBA	6.22133
976	AK1	7.68116
977	AK2	31.9957
978	AK3	13.9467
979	AK4	42.9534
980	AK5	0.736854
981	AK6	19.4703
982	AK7	5.35682
983	AK8	0.148442
984	AK9	2.95945
985	AKAIN1	0
986	AKAP1	17.4636
987	AKAP10	5.64368
988	AKAP11	2.96024
989	AKAP12	31.0335
990	AKAP13	11.219
991	AKAP14	0.189085
992	AKAP17A	9.06123
993	AKAP3	0.197066
994	AKAP4	0
995	AKAP5	0.956102
996	AKAP6	0.956178
997	AKAP7	9.79138
998	AKAP8	11.2682
999	AKAP8L	25.6821
1000	AKAP9	6.63335
1001	AKIP1	4.99461
1002	AKIRIN1	40.2073
1003	AKIRIN2	27.2907
1004	AKNA	6.05292
1005	AKNAD1	0
1006	AKR1A1	59.3874
1007	AKR1B1	41.5646
1008	AKR1B10	0.48725
1009	AKR1B15	3.3236
1010	AKR1C1	0.971837
1011	AKR1C2	0
1012	AKR1C3	0.662579
1013	AKR1C4	0
1014	AKR1C8P	0
1015	AKR1D1	0.336839
1016	AKR1E2	0.199971
1017	AKR7A2	13.0601
1018	AKR7A3	0.13631
1019	AKT1	20.9671
1020	AKT1S1	29.0469
1021	AKT2	41.0805
1022	AKT3	6.33908
1023	AKTIP	9.05224
1024	AL020996.2	3.73179
1025	AL021546.1	0
1026	AL021997.2	0
1027	AL022238.3	0.405991
1028	AL022312.1	0
1029	AL022318.4	0
1030	AL024498.2	0
1031	AL031178.1	0
1032	AL031178.2	0
1033	AL031315.1	0.87163
1034	AL031681.2	0
1035	AL031708.1	1.45117
1036	AL031777.2	0.705331
1037	AL031847.1	0.386636
1038	AL033529.1	0
1039	AL034430.1	5.7853
1040	AL034430.2	26.3666
1041	AL035078.4	0
1042	AL035460.1	0
1043	AL035461.3	0
1044	AL035699.1	0
1045	AL049569.3	0
1046	AL049629.2	0
1047	AL049634.2	0
1048	AL049650.1	0
1049	AL049697.1	0
1050	AL049779.1	0
1051	AL049839.2	0
1052	AL049844.1	0
1053	AL049844.3	0.058769
1054	AL096711.2	1.03301
1055	AL109827.1	0
1056	AL110118.2	0.558905
1057	AL117348.2	0
1058	AL121581.1	0
1059	AL121594.1	7.55928
1060	AL121753.1	0
1061	AL121758.1	0
1062	AL121845.2	0
1063	AL121845.3	0.628594
1064	AL121899.2	0
1065	AL121900.1	6.40002
1066	AL132671.2	0
1067	AL132780.3	7.4358
1068	AL133173.4	0
1069	AL133352.1	2.46117
1070	AL133353.2	0
1071	AL133410.3	0
1072	AL133414.2	0
1073	AL133414.3	0
1074	AL133414.5	0
1075	AL133414.6	0
1076	AL133500.1	0.129818
1077	AL135905.2	18.3543
1078	AL136115.4	0
1079	AL136295.10	0.478723
1080	AL136295.12	0.702448
1081	AL136295.15	0
1082	AL136295.9	0
1083	AL136531.2	0.149121
1084	AL138752.2	0
1085	AL139011.2	0.327312
1086	AL139142.2	0
1087	AL139260.3	0
1088	AL139300.1	0
1089	AL139353.1	7.72886
1090	AL157392.5	0.571744
1091	AL157935.2	3.05443
1092	AL158151.3	1.16576
1093	AL159163.1	0
1094	AL160269.1	0
1095	AL160272.2	0.773694
1096	AL162231.1	16.1152
1097	AL162231.3	0
1098	AL162377.3	0
1099	AL162417.1	0
1100	AL162596.1	0
1101	AL163195.3	0
1102	AL163636.1	0
1103	AL353572.3	0
1104	AL353579.1	0
1105	AL353588.1	0
1106	AL353671.1	0.228495
1107	AL353795.4	0
1108	AL354761.1	0
1109	AL354822.1	0.088679
1110	AL355102.2	0
1111	AL355312.5	0.124087
1112	AL355315.1	0
1113	AL355385.2	0.107104
1114	AL355916.3	9.44808
1115	AL355987.1	0
1116	AL355987.3	0
1117	AL356585.9	0
1118	AL357075.4	0
1119	AL357673.1	0.323898
1120	AL358113.1	0.878851
1121	AL358472.6	0.259963
1122	AL358472.7	0
1123	AL359092.3	0
1124	AL359736.1	0
1125	AL359922.1	0
1126	AL360181.3	0.491237
1127	AL365205.1	0.35123
1128	AL365214.2	0
1129	AL365232.1	0.101388
1130	AL365273.2	0
1131	AL391628.1	0.393798
1132	AL391650.1	0
1133	AL391987.1	0
1134	AL391987.2	0.227223
1135	AL441992.2	1.16635
1136	AL445238.1	0
1137	AL445423.3	2.31727
1138	AL445524.2	0.7204
1139	AL445685.3	0
1140	AL445989.1	0
1141	AL451007.3	0.078836
1142	AL451062.2	0
1143	AL451106.1	0
1144	AL451136.1	0
1145	AL512428.1	0
1146	AL512506.3	0
1147	AL512785.2	11.4175
1148	AL513165.2	0
1149	AL513523.9	0.13835
1150	AL583836.1	0
1151	AL589666.1	0
1152	AL589987.1	0.315634
1153	AL590132.1	0.017391
1154	AL590560.2	0.018026
1155	AL590764.2	0
1156	AL591806.2	0.667452
1157	AL592183.1	2.80027
1158	AL592490.1	0
1159	AL593848.1	7.39126
1160	AL603764.2	0
1161	AL603832.3	0
1162	AL627230.1	3.3225
1163	AL645922.1	0
1164	AL662796.1	0
1165	AL662820.1	0
1166	AL662828.1	0
1167	AL662884.4	0
1168	AL662899.1	0
1169	AL662899.2	0
1170	AL669918.1	0
1171	AL672142.1	0
1172	AL691442.1	0
1173	AL713999.1	1.56559
1174	AL772284.1	0
1175	AL807752.6	0
1176	AL807752.7	0
1177	AL844853.2	0
1178	AL845331.1	0
1179	AL845464.1	0
1180	AL928654.3	0
1181	AL929554.1	1.58104
1182	ALAD	6.68681
1183	ALAS1	10.7464
1184	ALAS2	0
1185	ALB	0
1186	ALCAM	5.34702
1187	ALDH16A1	13.834
1188	ALDH18A1	14.3622
1189	ALDH1A1	0.143993
1190	ALDH1A2	0.107615
1191	ALDH1A3	3.19176
1192	ALDH1B1	11.7123
1193	ALDH1L1	0.237739
1194	ALDH1L2	1.57586
1195	ALDH2	2.92993
1196	ALDH3A1	0.049733
1197	ALDH3A2	9.23889
1198	ALDH3B1	0.329773
1199	ALDH3B2	0.088805
1200	ALDH4A1	5.17644
1201	ALDH5A1	0.854922
1202	ALDH6A1	3.50542
1203	ALDH7A1	40.2451
1204	ALDH8A1	0.987333
1205	ALDH9A1	14.7774
1206	ALDOA	439.921
1207	ALDOB	0.081761
1208	ALDOC	10.3476
1209	ALG1	9.52294
1210	ALG10	3.08203
1211	ALG10B	1.00345
1212	ALG11	5.92769
1213	ALG12	3.16391
1214	ALG13	17.9081
1215	ALG14	0.788209
1216	ALG1L	2.28295
1217	ALG1L2	2.51301
1218	ALG2	6.05978
1219	ALG3	26.4827
1220	ALG5	12.2841
1221	ALG6	8.41433
1222	ALG8	27.7069
1223	ALG9	11.7704
1224	ALK	0
1225	ALKAL1	0.652995
1226	ALKAL2	2.21809
1227	ALKBH1	5.96177
1228	ALKBH2	6.92876
1229	ALKBH3	3.99913
1230	ALKBH4	4.25628
1231	ALKBH5	14.6401
1232	ALKBH6	11.6874
1233	ALKBH7	26.2949
1234	ALKBH8	2.05692
1235	ALLC	0
1236	ALMS1	11.7785
1237	ALOX12	0.622806
1238	ALOX12B	0.029487
1239	ALOX15	0.164303
1240	ALOX15B	0.092172
1241	ALOX5	1.18945
1242	ALOX5AP	0
1243	ALOXE3	0
1244	ALPG	0.220498
1245	ALPI	0
1246	ALPK1	0.830822
1247	ALPK2	0.009436
1248	ALPK3	1.00011
1249	ALPL	56.2784
1250	ALPP	0.099406
1251	ALS2	7.96862
1252	ALS2CL	0.534964
1253	ALX1	0.060264
1254	ALX3	0.116664
1255	ALX4	0
1256	ALYREF	72.374
1257	AMACR	1.78584
1258	AMBN	0
1259	AMBP	1.0277
1260	AMBRA1	7.21443
1261	AMD1	51.4965
1262	AMDHD1	2.38393
1263	AMDHD2	3.64772
1264	AMELX	0
1265	AMELY	0.161604
1266	AMER1	1.88269
1267	AMER2	0.178057
1268	AMER3	0.101633
1269	AMFR	3.97932
1270	AMH	0.658312
1271	AMHR2	0.055154
1272	AMIGO1	0.22161
1273	AMIGO2	0.983458
1274	AMIGO3	3.58338
1275	AMMECR1	7.5863
1276	AMMECR1L	4.04557
1277	AMN	0.722642
1278	AMN1	5.01535
1279	AMOT	0.38302
1280	AMOTL1	13.723
1281	AMOTL2	9.59638
1282	AMPD1	0
1283	AMPD2	5.5951
1284	AMPD3	1.24684
1285	AMPH	1.21617
1286	AMT	9.02164
1287	AMTN	0
1288	AMY1A	0.872777
1289	AMY1B	0.117319
1290	AMY1C	0
1291	AMY2A	0
1292	AMY2B	0.15579
1293	AMZ1	0.238242
1294	AMZ2	31.6452
1295	ANAPC1	23.8815
1296	ANAPC10	8.7899
1297	ANAPC11	83.2182
1298	ANAPC13	14.9164
1299	ANAPC15	30.2468
1300	ANAPC16	18.957
1301	ANAPC2	5.58573
1302	ANAPC4	6.48825
1303	ANAPC5	27.2699
1304	ANAPC7	16.1917
1305	ANG	0.46719
1306	ANGEL1	6.09837
1307	ANGEL2	7.97537
1308	ANGPT1	0.621268
1309	ANGPT2	0.364151
1310	ANGPT4	0.163493
1311	ANGPTL1	0.065349
1312	ANGPTL2	1.79243
1313	ANGPTL3	0
1314	ANGPTL4	0.390064
1315	ANGPTL5	0
1316	ANGPTL6	0
1317	ANGPTL7	0
1318	ANGPTL8	0
1319	ANHX	0
1320	ANK1	0.602931
1321	ANK2	28.143
1322	ANK3	13.2047
1323	ANKAR	0.057959
1324	ANKDD1A	0.679247
1325	ANKDD1B	0
1326	ANKEF1	1.2268
1327	ANKFN1	0
1328	ANKFY1	16.3913
1329	ANKH	2.96101
1330	ANKHD1	19.0945
1331	ANKHD1-EIF4EBP3	2.46773
1332	ANKIB1	6.29815
1333	ANKK1	0
1334	ANKLE1	2.83006
1335	ANKLE2	8.65307
1336	ANKMY1	1.75746
1337	ANKMY2	7.14944
1338	ANKRA2	2.92669
1339	ANKRD1	0.085842
1340	ANKRD10	65.8625
1341	ANKRD11	45.9554
1342	ANKRD12	14.9277
1343	ANKRD13A	2.98742
1344	ANKRD13B	9.41943
1345	ANKRD13C	4.32056
1346	ANKRD13D	11.9515
1347	ANKRD16	3.86006
1348	ANKRD17	17.1218
1349	ANKRD18A	8.54674
1350	ANKRD18B	8.54213
1351	ANKRD2	0
1352	ANKRD20A1	1.17564
1353	ANKRD20A2P	0
1354	ANKRD20A3P	0.771027
1355	ANKRD20A4P	0
1356	ANKRD22	0
1357	ANKRD23	1.40429
1358	ANKRD24	0.68381
1359	ANKRD26	4.42228
1360	ANKRD27	8.43211
1361	ANKRD28	8.56793
1362	ANKRD29	0.924467
1363	ANKRD30A	0
1364	ANKRD30B	1.08978
1365	ANKRD30BL	5.52188
1366	ANKRD31	0
1367	ANKRD33	0.043778
1368	ANKRD33B	1.81399
1369	ANKRD34A	0
1370	ANKRD34B	0.038683
1371	ANKRD34C	0
1372	ANKRD35	2.19465
1373	ANKRD36	3.26084
1374	ANKRD36B	7.3563
1375	ANKRD36C	2.60743
1376	ANKRD37	0.500447
1377	ANKRD39	7.39177
1378	ANKRD40	12.966
1379	ANKRD40CL	1.52782
1380	ANKRD42	2.04626
1381	ANKRD44	0.816451
1382	ANKRD45	1.10799
1383	ANKRD46	5.89167
1384	ANKRD49	3.8526
1385	ANKRD50	3.25003
1386	ANKRD52	7.2305
1387	ANKRD53	0
1388	ANKRD54	7.15174
1389	ANKRD55	0
1390	ANKRD6	2.49985
1391	ANKRD60	0.244115
1392	ANKRD61	0
1393	ANKRD62	0.300774
1394	ANKRD63	0.216973
1395	ANKRD65	0.411037
1396	ANKRD66	0
1397	ANKRD7	0.06561
1398	ANKRD9	4.11471
1399	ANKS1A	8.37042
1400	ANKS1B	0.995898
1401	ANKS3	6.83799
1402	ANKS4B	0.572215
1403	ANKS6	15.1863
1404	ANKUB1	0.203044
1405	ANKZF1	9.30245
1406	ANLN	25.1036
1407	ANO1	0.416536
1408	ANO10	4.5232
1409	ANO2	0.330023
1410	ANO3	0.559056
1411	ANO4	0.211002
1412	ANO5	0.941078
1413	ANO6	13.3431
1414	ANO7	2.0764
1415	ANO8	4.15847
1416	ANO9	0.23032
1417	ANOS1	4.96561
1418	ANP32A	72.2609
1419	ANP32B	79.6479
1420	ANP32D	0
1421	ANP32E	42.082
1422	ANPEP	0.256378
1423	ANTKMT	9.80135
1424	ANTXR1	10.1928
1425	ANTXR2	2.01891
1426	ANTXRL	0
1427	ANXA1	0.511308
1428	ANXA10	0
1429	ANXA11	42.1208
1430	ANXA13	0.620023
1431	ANXA2	44.1315
1432	ANXA2R	1.07415
1433	ANXA3	13.8752
1434	ANXA4	2.14881
1435	ANXA5	62.3947
1436	ANXA6	23.1718
1437	ANXA7	17.7515
1438	ANXA8	0.083079
1439	ANXA8L1	0.040768
1440	ANXA9	0.757577
1441	AOAH	1.39399
1442	AOC1	0
1443	AOC2	1.09359
1444	AOC3	0.266168
1445	AOPEP	5.24909
1446	AOX1	0.231075
1447	AP000295.1	0
1448	AP000311.1	3.27894
1449	AP000349.1	0
1450	AP000350.12	0
1451	AP000351.3	0
1452	AP000351.7	0
1453	AP000356.5	70.0861
1454	AP000471.1	0
1455	AP000721.1	0
1456	AP000781.2	0
1457	AP000812.3	0
1458	AP000812.4	0.025034
1459	AP000944.5	0.316417
1460	AP001054.1	0.268087
1461	AP001267.5	1.7894
1462	AP001273.2	0
1463	AP001453.3	3.69346
1464	AP001458.2	0
1465	AP001781.2	0
1466	AP001931.1	12.4593
1467	AP001931.2	1.60381
1468	AP002373.1	0
1469	AP002495.1	14.2783
1470	AP002512.3	0.037487
1471	AP002748.5	0
1472	AP002884.2	0
1473	AP002990.1	0.747209
1474	AP003071.5	0.30707
1475	AP003108.2	28.8746
1476	AP003419.1	0
1477	AP006285.2	0.725592
1478	AP006621.6	0.344172
1479	AP1AR	8.56128
1480	AP1B1	20.336
1481	AP1G1	16.3746
1482	AP1G2	19.1763
1483	AP1M1	5.60391
1484	AP1M2	24.9303
1485	AP1S1	13.3166
1486	AP1S2	50.2256
1487	AP1S3	8.97487
1488	AP2A1	19.4555
1489	AP2A2	20.8711
1490	AP2B1	24.7772
1491	AP2M1	87.1025
1492	AP2S1	119.296
1493	AP3B1	10.507
1494	AP3B2	3.25487
1495	AP3D1	26.9544
1496	AP3M1	10.5256
1497	AP3M2	2.9959
1498	AP3S1	30.2643
1499	AP3S2	8.58631
1500	AP4B1	1.98077
1501	AP4E1	1.72345
1502	AP4M1	3.96631
1503	AP4S1	2.75067
1504	AP5B1	1.10304
1505	AP5M1	10.3051
1506	AP5S1	1.02621
1507	AP5Z1	7.19845
1508	APAF1	2.53361
1509	APBA1	0.123857
1510	APBA2	5.7094
1511	APBA3	3.57108
1512	APBB1	3.50013
1513	APBB1IP	0.051965
1514	APBB2	11.0905
1515	APBB3	1.09027
1516	APC	8.63542
1517	APC2	0.089664
1518	APCDD1	3.09522
1519	APCDD1L	0.370367
1520	APCS	0
1521	APEH	39.4343
1522	APELA	5.18039
1523	APEX1	265.828
1524	APEX2	4.84551
1525	APH1A	13.4451
1526	APH1B	2.00402
1527	API5	29.6076
1528	APIP	19.5742
1529	APLF	0.658717
1530	APLN	0.090306
1531	APLNR	0
1532	APLP1	1.57187
1533	APLP2	65.3605
1534	APMAP	10.0149
1535	APOA1	0.097509
1536	APOA2	0.149586
1537	APOA4	0
1538	APOA5	0
1539	APOB	0.068684
1540	APOBEC1	0
1541	APOBEC2	0
1542	APOBEC3A	0.564149
1543	APOBEC3B	1.16379
1544	APOBEC3C	5.48209
1545	APOBEC3D	2.98371
1546	APOBEC3F	2.17062
1547	APOBEC3G	1.21263
1548	APOBEC3H	0.082254
1549	APOBEC4	0
1550	APOBR	0
1551	APOC1	93.7813
1552	APOC2	0.693272
1553	APOC3	0
1554	APOC4	0
1555	APOC4-APOC2	0
1556	APOD	0.675926
1557	APOE	110.181
1558	APOF	0.034177
1559	APOH	0.537206
1560	APOL1	0.780381
1561	APOL2	3.08704
1562	APOL3	0
1563	APOL4	0.841822
1564	APOL5	0
1565	APOL6	0.449912
1566	APOLD1	0.330099
1567	APOM	1.9875
1568	APOO	20.0757
1569	APOOL	1.83519
1570	APP	109.951
1571	APPBP2	1.74745
1572	APPL1	8.62559
1573	APPL2	4.78321
1574	APRT	131.979
1575	APTX	11.6329
1576	AQP1	0
1577	AQP10	0.084565
1578	AQP11	0.542618
1579	AQP12A	0
1580	AQP12B	0
1581	AQP2	0
1582	AQP3	1.11067
1583	AQP4	0.05509
1584	AQP5	0.382375
1585	AQP6	0
1586	AQP7	0.387312
1587	AQP8	0
1588	AQP9	0
1589	AQR	15.4346
1590	AR	3.4829
1591	ARAF	11.2664
1592	ARAP1	27.4769
1593	ARAP2	0.766185
1594	ARAP3	9.78288
1595	ARC	4.68103
1596	ARCN1	29.8536
1597	AREG	0
1598	AREL1	4.98924
1599	ARF1	64.398
1600	ARF3	59.304
1601	ARF4	72.907
1602	ARF5	28.1861
1603	ARF6	15.216
1604	ARFGAP1	13.8536
1605	ARFGAP2	9.34495
1606	ARFGAP3	2.90304
1607	ARFGEF1	26.1336
1608	ARFGEF2	3.96941
1609	ARFGEF3	1.76538
1610	ARFIP1	10.0283
1611	ARFIP2	13.5051
1612	ARFRP1	4.78679
1613	ARG1	0
1614	ARG2	3.1511
1615	ARGFX	1.10913
1616	ARGLU1	17.3121
1617	ARHGAP1	14.763
1618	ARHGAP10	0.983156
1619	ARHGAP11A	10.1352
1620	ARHGAP11B	6.65984
1621	ARHGAP12	5.63319
1622	ARHGAP15	0.169253
1623	ARHGAP17	35.6643
1624	ARHGAP18	1.05321
1625	ARHGAP19	3.99618
1626	ARHGAP19-SLIT1	0
1627	ARHGAP20	0.022804
1628	ARHGAP21	13.1037
1629	ARHGAP22	7.5592
1630	ARHGAP23	11.753
1631	ARHGAP24	1.38685
1632	ARHGAP25	0.952631
1633	ARHGAP26	11.1028
1634	ARHGAP27	1.89987
1635	ARHGAP28	4.24292
1636	ARHGAP29	0.907421
1637	ARHGAP30	0
1638	ARHGAP31	1.24944
1639	ARHGAP32	4.9043
1640	ARHGAP33	10.7309
1641	ARHGAP35	15.5913
1642	ARHGAP36	0.091136
1643	ARHGAP39	2.0691
1644	ARHGAP4	7.42759
1645	ARHGAP40	0
1646	ARHGAP42	2.51275
1647	ARHGAP44	7.73027
1648	ARHGAP45	5.57913
1649	ARHGAP5	9.06099
1650	ARHGAP6	0.080287
1651	ARHGAP8	17.3622
1652	ARHGAP9	0.293626
1653	ARHGDIA	556.878
1654	ARHGDIB	0.347445
1655	ARHGDIG	0.178473
1656	ARHGEF1	22.1005
1657	ARHGEF10	21.8767
1658	ARHGEF10L	3.57494
1659	ARHGEF11	4.83315
1660	ARHGEF12	7.89362
1661	ARHGEF15	1.11517
1662	ARHGEF16	2.69942
1663	ARHGEF17	0.97232
1664	ARHGEF18	5.90398
1665	ARHGEF19	9.21134
1666	ARHGEF2	10.3755
1667	ARHGEF25	0.419888
1668	ARHGEF26	2.68619
1669	ARHGEF28	0.240311
1670	ARHGEF3	1.77953
1671	ARHGEF33	1.08168
1672	ARHGEF35	5.5948
1673	ARHGEF37	0
1674	ARHGEF38	2.27117
1675	ARHGEF39	6.06817
1676	ARHGEF4	2.49994
1677	ARHGEF40	9.5678
1678	ARHGEF5	3.21957
1679	ARHGEF6	0.489714
1680	ARHGEF7	13.7803
1681	ARHGEF9	11.0881
1682	ARID1A	119.946
1683	ARID1B	19.4709
1684	ARID2	9.09726
1685	ARID3A	27.7609
1686	ARID3B	48.2119
1687	ARID3C	0
1688	ARID4A	3.62479
1689	ARID4B	7.10209
1690	ARID5A	5.34895
1691	ARID5B	0.389157
1692	ARIH1	33.9863
1693	ARIH2	48.2051
1694	ARL1	16.8936
1695	ARL10	2.01499
1696	ARL11	0.229404
1697	ARL13A	0.05111
1698	ARL13B	4.67915
1699	ARL14	0
1700	ARL14EP	9.90219
1701	ARL14EPL	0
1702	ARL15	5.47755
1703	ARL16	19.0755
1704	ARL17A	4.81521
1705	ARL17B	5.99474
1706	ARL2	80.1389
1707	ARL2-SNX15	0
1708	ARL2BP	6.05716
1709	ARL3	3.77645
1710	ARL4A	5.67556
1711	ARL4C	3.14885
1712	ARL4D	1.33695
1713	ARL5A	22.0231
1714	ARL5B	8.76885
1715	ARL5C	0.030859
1716	ARL6	2.02672
1717	ARL6IP1	52.9799
1718	ARL6IP4	81.0364
1719	ARL6IP5	8.1186
1720	ARL6IP6	19.017
1721	ARL8A	41.3782
1722	ARL8B	8.28191
1723	ARL9	0.167829
1724	ARMC1	8.47086
1725	ARMC10	12.2656
1726	ARMC12	0.149722
1727	ARMC2	0.461835
1728	ARMC3	0
1729	ARMC4	3.53241
1730	ARMC5	1.38273
1731	ARMC6	16.3353
1732	ARMC7	3.73565
1733	ARMC8	6.00072
1734	ARMC9	4.81574
1735	ARMCX1	7.12827
1736	ARMCX2	18.2353
1737	ARMCX3	3.243
1738	ARMCX4	3.62128
1739	ARMCX5	5.47736
1740	ARMCX5-GPRASP2	0
1741	ARMCX6	8.98757
1742	ARMH1	0.331849
1743	ARMH2	0
1744	ARMH3	6.27597
1745	ARMH4	5.67015
1746	ARMS2	0
1747	ARMT1	35.183
1748	ARNT	11.6632
1749	ARNT2	2.75872
1750	ARNTL	1.66817
1751	ARNTL2	3.01487
1752	ARPC1A	52.5931
1753	ARPC1B	37.6331
1754	ARPC2	82.1727
1755	ARPC3	105.433
1756	ARPC4	36.3175
1757	ARPC4-TTLL3	0
1758	ARPC5	17.6972
1759	ARPC5L	19.4927
1760	ARPIN	0.54188
1761	ARPIN-AP3S2	1.93136
1762	ARPP19	36.2836
1763	ARPP21	0
1764	ARR3	0
1765	ARRB1	28.9566
1766	ARRB2	36.7722
1767	ARRDC1	7.05887
1768	ARRDC2	0.373635
1769	ARRDC3	2.57277
1770	ARRDC4	0.176795
1771	ARRDC5	0.047453
1772	ARSA	9.42942
1773	ARSB	3.50203
1774	ARSD	2.2225
1775	ARSF	0.205293
1776	ARSG	3.04058
1777	ARSH	0
1778	ARSI	0.84371
1779	ARSJ	0.902867
1780	ARSK	4.43536
1781	ARSL	1.27256
1782	ART1	0
1783	ART3	0.937342
1784	ART4	0.321848
1785	ART5	1.26835
1786	ARTN	2.03841
1787	ARV1	6.55435
1788	ARVCF	6.42075
1789	ARX	0.0507
1790	AS3MT	2.82502
1791	ASAH1	17.7666
1792	ASAH2	0.095506
1793	ASAH2B	1.68368
1794	ASAP1	24.7262
1795	ASAP2	5.33176
1796	ASAP3	17.0149
1797	ASB1	6.91798
1798	ASB10	0.08874
1799	ASB11	0.499257
1800	ASB12	0.319652
1801	ASB13	7.27084
1802	ASB14	0
1803	ASB15	0
1804	ASB16	0.171667
1805	ASB17	0
1806	ASB18	0.34678
1807	ASB2	0.277457
1808	ASB3	12.3676
1809	ASB4	0.169418
1810	ASB5	0.077313
1811	ASB6	2.56405
1812	ASB7	1.73088
1813	ASB8	1.75881
1814	ASB9	0.463699
1815	ASCC1	14.6091
1816	ASCC2	14.858
1817	ASCC3	14.0842
1818	ASCL1	0
1819	ASCL2	0
1820	ASCL3	0
1821	ASCL4	0
1822	ASCL5	0
1823	ASDURF	0
1824	ASF1A	9.74711
1825	ASF1B	9.01747
1826	ASGR1	1.06582
1827	ASGR2	0
1828	ASH1L	4.71949
1829	ASH2L	14.4718
1830	ASIC1	0.264126
1831	ASIC2	0.252092
1832	ASIC3	0.589159
1833	ASIC4	0.065794
1834	ASIC5	0
1835	ASIP	0
1836	ASL	4.93863
1837	ASMT	0.124786
1838	ASMTL	8.47659
1839	ASNS	34.2208
1840	ASNSD1	18.3475
1841	ASPA	0.544493
1842	ASPDH	0
1843	ASPG	0.136801
1844	ASPH	15.8876
1845	ASPHD1	6.67539
1846	ASPHD2	1.22762
1847	ASPM	12.0639
1848	ASPN	0
1849	ASPRV1	0.20826
1850	ASPSCR1	36.5348
1851	ASRGL1	15.0729
1852	ASS1	42.9958
1853	ASTE1	0.603869
1854	ASTL	0
1855	ASTN1	0.214661
1856	ASTN2	4.1185
1857	ASXL1	7.8073
1858	ASXL2	14.6863
1859	ASXL3	0.480595
1860	ASZ1	0.053277
1861	ATAD1	6.61632
1862	ATAD2	4.47134
1863	ATAD2B	3.13359
1864	ATAD3A	18.3816
1865	ATAD3B	9.63929
1866	ATAD3C	12.6645
1867	ATAD5	4.00528
1868	ATAT1	9.50298
1869	ATCAY	3.12623
1870	ATE1	4.69837
1871	ATF1	11.2903
1872	ATF2	7.7764
1873	ATF3	2.90349
1874	ATF4	222.7
1875	ATF5	11.6262
1876	ATF6	3.74091
1877	ATF6B	10.9097
1878	ATF7	5.73582
1879	ATF7-NPFF	0.339649
1880	ATF7IP	21.0259
1881	ATF7IP2	18.6291
1882	ATG10	4.82373
1883	ATG101	11.7341
1884	ATG12	12.041
1885	ATG13	22.9978
1886	ATG14	2.66258
1887	ATG16L1	6.6021
1888	ATG16L2	4.77433
1889	ATG2A	5.14978
1890	ATG2B	3.25669
1891	ATG3	24.2386
1892	ATG4A	0.644755
1893	ATG4B	17.8769
1894	ATG4C	3.15964
1895	ATG4D	6.64779
1896	ATG5	7.51263
1897	ATG7	7.68809
1898	ATG9A	5.84669
1899	ATG9B	3.92464
1900	ATIC	87.9096
1901	ATL1	2.4372
1902	ATL2	16.2748
1903	ATL3	6.65615
1904	ATM	9.65943
1905	ATMIN	11.445
1906	ATN1	34.0293
1907	ATOH1	0.067849
1908	ATOH7	0
1909	ATOH8	0.409187
1910	ATOX1	62.7715
1911	ATP10A	1.12525
1912	ATP10B	1.8132
1913	ATP10D	0.235428
1914	ATP11A	14.3306
1915	ATP11B	5.97721
1916	ATP11C	13.0906
1917	ATP12A	0.115984
1918	ATP13A1	47.5642
1919	ATP13A2	16.6106
1920	ATP13A3	9.93935
1921	ATP13A4	0.122219
1922	ATP13A5	0
1923	ATP1A1	50.5028
1924	ATP1A2	1.99
1925	ATP1A3	10.4486
1926	ATP1A4	1.42867
1927	ATP1B1	12.7275
1928	ATP1B2	12.8429
1929	ATP1B3	39.9989
1930	ATP1B4	0.468771
1931	ATP23	1.81289
1932	ATP2A1	6.17455
1933	ATP2A2	30.9971
1934	ATP2A3	3.22041
1935	ATP2B1	5.34846
1936	ATP2B2	0.016449
1937	ATP2B3	0.035341
1938	ATP2B4	6.81275
1939	ATP2C1	17.0368
1940	ATP2C2	0.620701
1941	ATP4A	0.279049
1942	ATP4B	0
1943	ATP5F1A	126.494
1944	ATP5F1B	314.324
1945	ATP5F1C	167.571
1946	ATP5F1D	195.543
1947	ATP5F1E	17.4491
1948	ATP5IF1	336.818
1949	ATP5MC1	170.457
1950	ATP5MC2	262.717
1951	ATP5MC3	134.268
1952	ATP5MD	299.635
1953	ATP5ME	892.384
1954	ATP5MF	745.413
1955	ATP5MF-PTCD1	0.255893
1956	ATP5MG	216.309
1957	ATP5MGL	2.67508
1958	ATP5MPL	191.777
1959	ATP5PB	126.43
1960	ATP5PD	155.065
1961	ATP5PF	148.199
1962	ATP5PO	150.463
1963	ATP6AP1	8.96511
1964	ATP6AP2	19.2391
1965	ATP6V0A1	14.3942
1966	ATP6V0A2	12.4965
1967	ATP6V0A4	0.268786
1968	ATP6V0B	32.7346
1969	ATP6V0C	162.913
1970	ATP6V0D1	7.71254
1971	ATP6V0D2	0.885479
1972	ATP6V0E1	28.394
1973	ATP6V0E2	5.46153
1974	ATP6V1A	7.52606
1975	ATP6V1B1	0
1976	ATP6V1B2	11.3174
1977	ATP6V1C1	6.47092
1978	ATP6V1C2	0.117953
1979	ATP6V1D	23.281
1980	ATP6V1E1	39.8109
1981	ATP6V1E2	3.50769
1982	ATP6V1F	89.0107
1983	ATP6V1FNB	0.037077
1984	ATP6V1G1	94.9743
1985	ATP6V1G2	0.517715
1986	ATP6V1G2-DDX39B	0
1987	ATP6V1G3	0
1988	ATP6V1H	18.2152
1989	ATP7A	1.22081
1990	ATP7B	3.34814
1991	ATP8A1	2.4209
1992	ATP8A2	0.278779
1993	ATP8B1	1.30148
1994	ATP8B2	6.51797
1995	ATP8B3	0.566765
1996	ATP8B4	0.392761
1997	ATP9A	0.736198
1998	ATP9B	26.037
[truncated: 18,115 more rows]

## Sheet: Macrophage_rep1_TPM
	target_id	tpm
0	A1BG	43.7304
1	A1CF	0
2	A2M	1096.7
3	A2ML1	0.800885
4	A3GALT2	0
5	A4GALT	8.9063
6	A4GNT	0.178096
7	AAAS	19.1468
8	AACS	12.9007
9	AADAC	0
10	AADACL2	0
11	AADACL3	0
12	AADACL4	0
13	AADAT	0
14	AAGAB	62.9809
15	AAK1	27.1301
16	AAMDC	19.3551
17	AAMP	66.0814
18	AANAT	0
19	AAR2	11.5461
20	AARD	0
21	AARS1	73.4194
22	AARS2	5.71966
23	AARSD1	22.2519
24	AASDH	6.3259
25	AASDHPPT	19.1585
26	AASS	0.12361
27	AATF	41.2474
28	AATK	15.6077
29	ABAT	8.08517
30	ABCA1	29.6987
31	ABCA10	0.984186
32	ABCA12	0
33	ABCA13	0.407792
34	ABCA2	9.87151
35	ABCA3	1.36316
36	ABCA4	0
37	ABCA5	11.8919
38	ABCA6	0.260062
39	ABCA7	3.07817
40	ABCA8	0.760552
41	ABCA9	1.13521
42	ABCB1	0
43	ABCB10	12.4905
44	ABCB11	5.51459
45	ABCB4	2.52806
46	ABCB5	1.63322
47	ABCB6	14.8603
48	ABCB7	49.9909
49	ABCB8	30.3199
50	ABCB9	7.3173
51	ABCC1	47.9417
52	ABCC10	22.1228
53	ABCC11	0.146517
54	ABCC12	0
55	ABCC2	3.66999
56	ABCC3	59.8995
57	ABCC4	11.4059
58	ABCC5	34.9796
59	ABCC6	1.26385
60	ABCC8	0.053541
61	ABCC9	0.426804
62	ABCD1	14.9734
63	ABCD2	0
64	ABCD3	45.8382
65	ABCD4	38.2025
66	ABCE1	74.1752
67	ABCF1	67.5907
68	ABCF2	18.9944
69	ABCF2-H2BE1	5.48085
70	ABCF3	32.1308
71	ABCG1	4.79004
72	ABCG2	54.5834
73	ABCG4	0
74	ABCG5	0
75	ABCG8	0.341425
76	ABHD1	0.823024
77	ABHD10	57.1912
78	ABHD11	8.45726
79	ABHD12	139.837
80	ABHD12B	0.748984
81	ABHD13	8.82058
82	ABHD14A	7.07484
83	ABHD14A-ACY1	0
84	ABHD14B	16.5802
85	ABHD15	6.4087
86	ABHD16A	37.8387
87	ABHD16B	0
88	ABHD17A	53.1638
89	ABHD17B	6.03192
90	ABHD17C	0
91	ABHD18	11.6137
92	ABHD2	124.838
93	ABHD3	35.8116
94	ABHD4	71.1203
95	ABHD5	64.6493
96	ABHD6	45.6376
97	ABHD8	12.4605
98	ABI1	55.0206
99	ABI2	9.59176
100	ABI3	12.5469
101	ABI3BP	0
102	ABITRAM	7.33067
103	ABL1	6.90901
104	ABL2	28.4732
105	ABLIM1	0.79318
106	ABLIM2	0
107	ABLIM3	5.50584
108	ABO	5.17325
109	ABR	226.146
110	ABRA	0.110574
111	ABRACL	117.727
112	ABRAXAS1	8.63804
113	ABRAXAS2	18.3217
114	ABT1	7.0782
115	ABTB1	16.8004
116	ABTB2	0.116996
117	AC000093.1	0
118	AC000120.2	0
119	AC000120.3	0
120	AC001226.2	0
121	AC002094.3	0
122	AC002310.4	0
123	AC002456.2	0.510898
124	AC002985.1	45.416
125	AC002996.1	0
126	AC003002.1	0
127	AC003002.2	0
128	AC003002.3	0.930665
129	AC003005.1	0
130	AC003006.1	0
131	AC003688.3	0
132	AC004076.1	0
133	AC004080.3	0
134	AC004223.3	0
135	AC004556.3	11.6179
136	AC004593.2	0
137	AC004687.2	0
138	AC004691.2	0
139	AC004706.3	0.183371
140	AC004805.1	0
141	AC004832.3	0
142	AC004864.1	0
143	AC004922.1	13.6518
144	AC004997.1	1.73564
145	AC005020.2	0
146	AC005041.1	0.597035
147	AC005154.5	13.674
148	AC005192.1	0.211243
149	AC005258.1	3.26954
150	AC005324.2	0
151	AC005324.3	0
152	AC005520.1	0
153	AC005551.1	0
154	AC005670.2	9.69292
155	AC005697.1	0
156	AC005702.1	3.53648
157	AC005726.1	0
158	AC005832.4	0
159	AC005833.1	0
160	AC005837.2	0
161	AC005943.1	7.25773
162	AC006030.1	0
163	AC006059.2	6.0022
164	AC006064.6	0
165	AC006254.1	0.214682
166	AC006449.4	2.34748
167	AC006486.1	0
168	AC006486.3	0
169	AC006538.2	5.23322
170	AC006978.2	1.61867
171	AC007040.2	0
172	AC007192.1	0
173	AC007325.1	0
174	AC007325.2	0
175	AC007325.4	0
176	AC007326.4	9.05362
177	AC007375.2	0
178	AC007687.1	0.400064
179	AC007731.4	0
180	AC007846.2	0
181	AC007906.2	0.189498
182	AC007998.2	0
183	AC008012.1	13.4142
184	AC008073.3	0.169909
185	AC008162.2	0
186	AC008397.1	0
187	AC008397.2	0
188	AC008403.1	0
189	AC008481.3	0
190	AC008537.1	0
191	AC008575.1	10.1006
192	AC008581.2	1.85529
193	AC008676.3	0
194	AC008687.1	0
195	AC008687.4	0.220493
196	AC008687.8	0
197	AC008695.1	0
198	AC008750.7	27.2679
199	AC008758.1	0.530822
200	AC008758.5	0
201	AC008758.6	2.16567
202	AC008763.2	0
203	AC008763.3	0
204	AC008763.4	0
205	AC008764.1	0
206	AC008764.4	0
207	AC008770.1	0
208	AC008770.2	0.986578
209	AC008770.4	0.907811
210	AC008878.1	4.79836
211	AC008878.2	0
212	AC008982.3	0
213	AC009070.1	0.56872
214	AC009133.6	0
215	AC009163.3	0
216	AC009163.5	13.5305
217	AC009412.1	0
218	AC009690.1	1.07724
219	AC009690.3	0
220	AC009779.3	0.798644
221	AC009879.2	1.77551
222	AC009879.3	0
223	AC010132.3	14.6864
224	AC010197.2	0.08734
225	AC010255.2	0.553098
226	AC010319.2	0
227	AC010323.1	0
228	AC010325.1	3.51281
229	AC010326.2	0.6446
230	AC010327.2	0
231	AC010422.3	17.2196
232	AC010422.5	0
233	AC010422.6	0
234	AC010422.8	5.30657
235	AC010463.1	0
236	AC010522.1	10.7214
237	AC010531.1	0
238	AC010542.3	0
239	AC010547.4	0.194484
240	AC010615.4	0
241	AC010616.1	0
242	AC010619.1	0
243	AC010646.1	0
244	AC010724.2	0
245	AC010973.3	0
246	AC010980.1	0
247	AC011005.1	0
248	AC011043.1	1.54005
249	AC011043.2	1.11785
250	AC011295.2	1.09824
251	AC011330.3	0
252	AC011448.1	0.35068
253	AC011452.1	0
254	AC011455.3	0
255	AC011462.1	31.1679
256	AC011473.4	0
257	AC011479.1	0
258	AC011498.4	0
259	AC011499.1	0
260	AC011511.1	0.556196
261	AC011511.4	0
262	AC011530.1	0
263	AC012184.2	0
264	AC012213.5	0
265	AC012254.2	14.3971
266	AC012254.6	0
267	AC012254.7	0
268	AC012309.1	14.5083
269	AC012488.2	0
270	AC012531.3	0
271	AC012651.1	0.741117
272	AC013271.1	0.05848
273	AC013394.1	31.0442
274	AC013470.2	0
275	AC013477.1	0.210827
276	AC013489.1	0.190289
277	AC013717.1	0
278	AC015688.4	47.6944
279	AC015802.6	0.41812
280	AC015813.2	1.68199
281	AC016027.6	0
282	AC017083.3	0
283	AC018362.3	0
284	AC018512.1	0
285	AC018523.2	0
286	AC018630.2	2.50453
287	AC018709.1	0
288	AC018755.2	0
289	AC018809.3	8.16649
290	AC019117.1	0
291	AC020636.2	0
292	AC020765.6	5.08985
293	AC020907.6	0
294	AC020909.1	0
295	AC020915.4	0.500333
296	AC020922.1	0
297	AC021072.1	0
298	AC021087.5	2.14026
299	AC021660.3	0
300	AC022150.4	2.93729
301	AC022335.1	0
302	AC022384.1	0
303	AC022400.5	0
304	AC022414.1	0
305	AC022415.2	1.26222
306	AC022506.1	225.781
307	AC022826.2	4.75256
308	AC023055.1	4.56301
309	AC023491.2	0
310	AC024592.3	4.1316
311	AC024598.1	0.606826
312	AC024940.6	1.5402
313	AC025165.3	3.5256
314	AC025165.6	0
315	AC025263.2	0
316	AC025283.2	0.512822
317	AC025287.4	0
318	AC026316.4	0.916358
319	AC026369.8	0
320	AC026464.1	0
321	AC026464.3	0
322	AC026464.4	32.7131
323	AC026464.6	6.28349
324	AC026786.1	0
325	AC026954.6	0
326	AC027644.4	1.86801
327	AC027796.3	1.1418
328	AC034102.2	0
329	AC034228.3	0
330	AC036214.3	0
331	AC037459.1	0
332	AC037482.2	0
333	AC037482.3	0
334	AC040162.1	1.78395
335	AC044810.8	14.1816
336	AC046185.1	0
337	AC048338.1	0
338	AC048338.2	10.6442
339	AC053503.6	0
340	AC055811.2	0
341	AC055839.2	0
342	AC058822.1	0
343	AC063943.2	0
344	AC064824.1	0.188873
345	AC067968.1	0.734729
346	AC068234.1	0
347	AC068533.4	12.3139
348	AC068547.1	9.05253
349	AC068580.4	21.2355
350	AC068631.2	4.31913
351	AC068775.1	0
352	AC068831.6	0.230362
353	AC068870.4	0
354	AC068896.1	0.114303
355	AC068946.1	0
356	AC068946.2	0
357	AC069257.3	3.52928
358	AC069288.1	0
359	AC069368.1	0
360	AC069444.2	0
361	AC069503.2	0
362	AC069544.1	6.22368
363	AC072022.2	0
364	AC073082.1	0
365	AC073111.3	6.5082
366	AC073283.3	0.4465
367	AC073508.2	0
368	AC073585.1	0
369	AC073610.1	0
370	AC073612.1	0
371	AC073896.1	34.4497
372	AC074143.1	0
373	AC078815.1	0
374	AC078927.1	0
375	AC079447.1	0
376	AC079594.1	0
377	AC079741.2	0
378	AC083800.1	0
379	AC083977.1	0
380	AC084018.4	0
381	AC084337.2	0
382	AC084756.2	26.6455
383	AC087289.3	0
384	AC087632.2	0
385	AC087721.2	10.5231
386	AC090004.1	1.87162
387	AC090227.2	0
388	AC090360.1	0
389	AC090373.2	0
390	AC090517.4	0.481969
391	AC090527.2	0
392	AC090958.3	0
393	AC091057.5	0
394	AC091167.2	0
395	AC091167.6	0
396	AC091167.7	0
397	AC091304.6	0
398	AC091551.1	14.1418
399	AC091959.1	4.68478
400	AC092017.2	0
401	AC092042.3	0.581856
402	AC092073.1	5.77646
403	AC092111.3	0
404	AC092143.1	0
405	AC092329.3	0.468268
406	AC092442.1	0
407	AC092587.1	0
408	AC092647.5	0
409	AC092718.2	0.332528
410	AC092718.7	0.645817
411	AC092835.1	0.850964
412	AC092854.1	0
413	AC093155.3	0
414	AC093227.2	0
415	AC093246.1	0
416	AC093323.1	3.88614
417	AC093423.3	0
418	AC093512.2	4.19446
419	AC093525.1	0
420	AC093525.2	0
421	AC093668.1	0
422	AC093827.5	2.93196
423	AC093884.1	0
424	AC093899.2	0.296875
425	AC096887.1	0.525692
426	AC097104.1	0
427	AC097625.1	0
428	AC097634.4	8.44109
429	AC097636.1	0.28327
430	AC097637.1	0.081537
431	AC098484.3	10.0656
432	AC098588.2	0.230299
433	AC098650.1	0.100395
434	AC098850.3	1.7083
435	AC099489.1	1.99315
436	AC099569.1	0
437	AC099811.2	0
438	AC099850.2	0
439	AC100868.1	0
440	AC104109.3	109.061
441	AC104304.2	0
442	AC104389.5	4.3884
443	AC104389.6	0
444	AC104452.1	1.59765
445	AC104472.3	0.63024
446	AC104532.1	0
447	AC104581.2	0
448	AC105052.1	0.296184
449	AC105052.3	0
450	AC105206.4	0
451	AC106741.1	0
452	AC106873.8	2.86121
453	AC106886.5	2.70526
454	AC107871.1	2.81356
455	AC107959.5	0
456	AC108488.2	2.83584
457	AC108941.2	0
458	AC109583.1	0
459	AC110275.1	0
460	AC112128.1	1.08993
461	AC112229.3	0.05848
462	AC112504.2	0.538159
463	AC113189.10	0
464	AC113348.1	0
465	AC113554.1	0
466	AC114402.2	0
467	AC114490.1	3.27781
468	AC114490.2	0.293384
469	AC114982.2	0
470	AC116366.1	0.491907
471	AC117378.1	0
472	AC117457.1	0
473	AC118282.7	0
474	AC118470.1	0
475	AC118553.2	4.42772
476	AC119674.2	0.731759
477	AC119676.1	0
478	AC119733.1	859.448
479	AC120057.2	0
480	AC120114.4	0
481	AC124312.1	1.83354
482	AC126283.1	0
483	AC127029.3	0
484	AC129492.3	5.3682
485	AC131160.1	0
486	AC132217.2	0
487	AC133551.1	0
488	AC134669.1	21.2918
489	AC134980.2	0
490	AC135050.2	0.495653
491	AC135178.3	0
492	AC136352.2	0
493	AC136352.3	0
494	AC136475.9	0
495	AC136612.1	0
496	AC136616.1	0
497	AC136616.2	0
498	AC136616.3	0
499	AC137834.1	0
500	AC138647.1	0
501	AC138696.1	0
502	AC138811.2	22.4783
503	AC138894.1	0
504	AC138969.1	11.7137
505	AC139491.7	0
506	AC139530.2	0
507	AC139677.1	0
508	AC141272.1	0
509	AC142391.2	0
510	AC142525.4	0
511	AC144573.1	0
512	AC145212.1	2.41222
513	AC147067.5	0
514	AC171558.1	0
515	AC171558.5	0
516	AC187652.1	15.7205
517	AC207056.1	0
518	AC207582.1	0
519	AC207582.2	9.38223
520	AC209539.2	0
521	AC213033.2	4.2771
522	AC213203.1	0
523	AC213203.2	0
524	AC226007.1	0
525	AC226593.1	0
526	AC231656.1	0
527	AC231657.3	0
528	AC233723.1	0
529	AC233755.1	0
530	AC233755.2	0
531	AC233992.6	0
532	AC235565.2	0
533	AC236040.1	0
534	AC240274.1	15.6692
535	AC241401.2	0
536	AC241409.1	0
537	AC241640.1	0
538	AC241640.2	41.8238
539	AC242628.1	0
540	AC242842.3	0.183678
541	AC243547.3	0
542	AC243733.1	1.199
543	AC243790.1	0
544	AC243837.2	0
545	AC243837.4	0
546	AC243967.1	0
547	AC244197.3	6.81069
548	AC244489.1	7.66802
549	AC244489.2	0
550	AC244517.10	0
551	AC245033.1	0
552	AC245049.1	81.4726
553	AC245078.1	0
554	AC245128.24	0
555	AC245175.1	0
556	AC245175.2	0
557	AC245748.1	0
558	AC253536.7	0
559	AC254560.1	0
560	AC254788.1	0
561	AC254945.2	0
562	AC254979.2	0
563	AC255360.1	0
564	AC256203.2	0
565	AC256221.2	0
566	AC256223.1	0
567	AC256223.3	0
568	AC256223.4	0
569	AC256230.1	0
570	AC256230.2	0
571	AC256236.1	14.2032
572	AC269752.2	0
573	AC270107.1	141.872
574	AC270107.9	1.34806
575	AC270129.2	41.0327
576	AC270129.3	0
577	AC270129.4	32.3544
578	AC270149.2	0
579	AC270153.1	0
580	AC270156.1	0.73666
581	AC270156.2	0
582	AC270156.3	0
583	AC270170.1	0
584	AC270227.1	0
585	AC270239.1	0
586	AC270239.2	0
587	AC270258.1	0
588	AC270272.1	0
589	AC270272.2	0
590	AC270273.1	0
591	AC270285.1	0
592	AC270289.2	0
593	AC270293.1	0
594	AC270300.1	0
595	AC270301.3	0
596	AC275254.1	0
597	AC275284.1	0
598	AC275284.3	0
599	AC275284.4	0
600	AC275401.1	0
601	AC275401.4	0
602	AC275546.1	0
603	AC275546.2	0
604	AC275546.3	0
605	AC275546.4	0
606	ACAA1	84.9166
607	ACAA2	242.866
608	ACACA	5.27939
609	ACACB	6.13248
610	ACAD10	21.4276
611	ACAD11	4.68698
612	ACAD8	14.9486
613	ACAD9	26.4374
614	ACADL	1.93101
615	ACADM	59.8883
616	ACADS	36.8722
617	ACADSB	20.1981
618	ACADVL	662.146
619	ACAN	0
620	ACAP1	35.3738
621	ACAP2	143.993
622	ACAP3	21.5228
623	ACAT1	72.5666
624	ACAT2	198.032
625	ACBD3	30.6286
626	ACBD4	3.09487
627	ACBD5	24.6643
628	ACBD6	15.4018
629	ACBD7	0.117415
630	ACCS	5.84603
631	ACCSL	0
632	ACD	6.79923
633	ACE	5.0589
634	ACE2	0.096687
635	ACER1	0
636	ACER2	1.0793
637	ACER3	1553.46
638	ACHE	0
639	ACIN1	55.7214
640	ACKR1	0
641	ACKR2	0.354841
642	ACKR3	0
643	ACKR4	0
644	ACLY	91.8526
645	ACMSD	0
646	ACO1	25.2283
647	ACO2	82.7031
648	ACOD1	0
649	ACOT1	4.03653
650	ACOT11	12.4702
651	ACOT12	0
652	ACOT13	155.404
653	ACOT2	59.4336
654	ACOT4	24.4294
655	ACOT6	0
656	ACOT7	15.9648
657	ACOT8	39.1545
658	ACOT9	87.745
659	ACOX1	71.3024
660	ACOX2	7.32608
661	ACOX3	12.9312
662	ACOXL	0
663	ACP1	79.5575
664	ACP2	121.057
665	ACP3	15.0929
666	ACP4	0
667	ACP5	15395.2
668	ACP6	4.09818
669	ACP7	0.217737
670	ACR	0
671	ACRBP	0.526913
672	ACRV1	0
673	ACSBG1	0.18919
674	ACSBG2	0.157495
675	ACSF2	33.3679
676	ACSF3	25.533
677	ACSL1	259.346
678	ACSL3	68.3227
679	ACSL4	154.519
680	ACSL5	36.5594
681	ACSL6	0.284131
682	ACSM1	0
683	ACSM2A	2.61857
684	ACSM2B	2.41192
685	ACSM3	0.164704
686	ACSM4	0
687	ACSM5	3.27096
688	ACSM6	0
689	ACSS1	8.33612
690	ACSS2	134.302
691	ACSS3	0.169898
692	ACTA1	1.21527
693	ACTA2	10.9563
694	ACTB	4621.71
695	ACTBL2	0
696	ACTC1	0
697	ACTG1	981.761
698	ACTG2	5.84708
699	ACTL10	0.612848
700	ACTL6A	41.7373
701	ACTL6B	0
702	ACTL7A	0
703	ACTL7B	0
704	ACTL8	0
705	ACTL9	0
706	ACTN1	142.125
707	ACTN2	0
708	ACTN3	0
709	ACTN4	71.5081
710	ACTR10	114.835
711	ACTR1A	60.2574
712	ACTR1B	30.5739
713	ACTR2	409.377
714	ACTR3	622.294
715	ACTR3B	3.74406
716	ACTR3C	2.7699
717	ACTR5	4.98778
718	ACTR6	33.3959
719	ACTR8	29.9888
720	ACTRT1	0
721	ACTRT2	0
722	ACTRT3	0.766527
723	ACVR1	10.6328
724	ACVR1B	9.31475
725	ACVR1C	0.063305
726	ACVR2A	2.14357
727	ACVR2B	2.25198
728	ACVRL1	12.6257
729	ACY1	11.0107
730	ACY3	0
731	ACYP1	27.4354
732	ACYP2	17.6527
733	AD000671.1	1.69105
734	AD000671.2	0
735	ADA	10.3332
736	ADA2	184.423
737	ADAD1	0
738	ADAD2	0
739	ADAL	4.69738
740	ADAM10	129.015
741	ADAM11	0
742	ADAM12	0.03542
743	ADAM15	55.6045
744	ADAM17	38.2568
745	ADAM18	0
746	ADAM19	0.192575
747	ADAM2	0
748	ADAM20	0.429848
749	ADAM21	0.113604
750	ADAM22	0
751	ADAM23	0
752	ADAM28	35.7943
753	ADAM29	0
754	ADAM30	0
755	ADAM32	2.6569
756	ADAM33	0
757	ADAM7	0
758	ADAM8	11.3593
759	ADAM9	1107.22
760	ADAMDEC1	2.3363
761	ADAMTS1	0.143707
762	ADAMTS10	0.793168
763	ADAMTS12	0
764	ADAMTS13	0
765	ADAMTS14	0
766	ADAMTS15	5.32265
767	ADAMTS16	0
768	ADAMTS17	0.047823
769	ADAMTS18	0
770	ADAMTS19	0
771	ADAMTS2	0.382863
772	ADAMTS20	0
773	ADAMTS3	0
774	ADAMTS4	0.294916
775	ADAMTS5	0
776	ADAMTS6	0.55179
777	ADAMTS7	0
778	ADAMTS8	0
779	ADAMTS9	0
780	ADAMTSL1	0
781	ADAMTSL2	0
782	ADAMTSL3	9.73923
783	ADAMTSL4	3.632
784	ADAMTSL5	0
785	ADAP1	14.7895
786	ADAP2	34.1578
787	ADAR	29.6223
788	ADARB1	24.7211
789	ADARB2	0.066829
790	ADAT1	10.599
791	ADAT2	1.8618
792	ADAT3	2.62418
793	ADCK1	11.3161
794	ADCK2	14.5294
795	ADCK5	7.00443
796	ADCY1	7.23506
797	ADCY10	0
798	ADCY2	1.3845
799	ADCY3	178.524
800	ADCY4	1.2571
801	ADCY5	0.581856
802	ADCY6	2.82515
803	ADCY7	245.253
804	ADCY8	0.087475
805	ADCY9	6.66177
806	ADCYAP1	0
807	ADCYAP1R1	0.044063
808	ADD1	54.1122
809	ADD2	0.089201
810	ADD3	34.4545
811	ADGB	0
812	ADGRA1	0
813	ADGRA2	0.090468
814	ADGRA3	1.15876
815	ADGRB1	0.191564
816	ADGRB2	0
817	ADGRB3	0
818	ADGRD1	1.09976
819	ADGRD2	1.18213
820	ADGRE1	3.4575
821	ADGRE2	14.5504
822	ADGRE3	1.696
823	ADGRE5	21.6961
824	ADGRF1	0.451999
825	ADGRF2	0
826	ADGRF3	0.182146
827	ADGRF4	0
828	ADGRF5	0
829	ADGRG1	0
830	ADGRG2	0.254965
831	ADGRG3	0
832	ADGRG4	0.031419
833	ADGRG5	0
834	ADGRG6	0.361685
835	ADGRG7	0
836	ADGRL1	0.143264
837	ADGRL2	0.345456
838	ADGRL3	0
839	ADGRL4	0
840	ADGRV1	2.30374
841	ADH1A	0
842	ADH1B	0
843	ADH1C	0
844	ADH4	0
845	ADH5	195.463
846	ADH6	0
847	ADH7	0
848	ADHFE1	0
849	ADI1	68.1293
850	ADIG	0
851	ADIPOQ	0.727499
852	ADIPOR1	117.692
853	ADIPOR2	26.8934
854	ADIRF	0
855	ADK	172.996
856	ADM	19.6101
857	ADM2	0.922808
858	ADM5	0
859	ADNP	12.4385
860	ADNP2	8.46886
861	ADO	21.5675
862	ADORA1	0.30874
863	ADORA2A	0
864	ADORA2B	56.6587
865	ADORA3	5.93372
866	ADPGK	102.808
867	ADPRH	17.4138
868	ADPRHL1	0.075047
869	ADPRM	1.85605
870	ADPRS	23.5184
871	ADRA1A	0.22127
872	ADRA1B	0
873	ADRA1D	0
874	ADRA2A	0
875	ADRA2B	19.1232
876	ADRA2C	0.60513
877	ADRB1	0
878	ADRB2	0.308915
879	ADRB3	0.466705
880	ADRM1	70.2136
881	ADSL	36.1886
882	ADSS1	0.283142
883	ADSS2	35.8364
884	ADTRP	3.9537
885	AEBP1	0
886	AEBP2	9.16782
887	AEN	11.6595
888	AF196969.1	0.361197
889	AF241726.1	0
890	AFAP1	3.44132
891	AFAP1L1	84.7785
892	AFAP1L2	0
893	AFDN	1.03475
894	AFF1	12.7323
895	AFF2	0.242594
896	AFF3	1.99484
897	AFF4	21.1672
898	AFG1L	15.4798
899	AFG3L2	39.4739
900	AFM	0
901	AFMID	20.8478
902	AFP	0
903	AFTPH	23.9939
904	AGA	31.4084
905	AGAP1	0.337433
906	AGAP2	2.04921
907	AGAP3	68.6264
908	AGAP4	7.06491
909	AGAP5	5.96273
910	AGAP6	3.39238
911	AGAP9	2.0529
912	AGBL1	0.494208
913	AGBL2	0
914	AGBL3	2.20493
915	AGBL4	0.187597
916	AGBL5	4.89924
917	AGER	4.25825
918	AGFG1	32.3534
919	AGFG2	6.34697
920	AGGF1	34.9781
921	AGK	8.7766
922	AGL	8.32807
923	AGMAT	1.50432
924	AGMO	0.547868
925	AGO1	21.9171
926	AGO2	33.5039
927	AGO3	13.4608
928	AGO4	10.988
929	AGPAT1	6.57683
930	AGPAT2	63.7847
931	AGPAT3	60.7927
932	AGPAT4	21.0647
933	AGPAT5	9.20339
934	AGPS	118.292
935	AGR2	0
936	AGR3	0
937	AGRN	3.57613
938	AGRP	0
939	AGT	0
940	AGTPBP1	16.7171
941	AGTR1	0
942	AGTR2	0
943	AGTRAP	62.3671
944	AGXT	0.695659
945	AGXT2	0
946	AHCTF1	12.2459
947	AHCY	61.2232
948	AHCYL1	126.643
949	AHCYL2	11.1277
950	AHDC1	5.57496
951	AHI1	14.8608
952	AHNAK	223.123
953	AHNAK2	0.346314
954	AHR	30.791
955	AHRR	15.9043
956	AHSA1	144.959
957	AHSG	0
958	AHSP	0
959	AICDA	0.949302
960	AIDA	43.4934
961	AIF1	58.3817
962	AIF1L	0
963	AIFM1	27.3817
964	AIFM2	66.3983
965	AIFM3	3.43296
966	AIG1	11.7875
967	AIM2	2.11092
968	AIMP1	24.6511
969	AIMP2	20.2731
970	AIP	62.7062
971	AIPL1	0
972	AIRE	0
973	AJAP1	0
974	AJM1	0.263291
975	AJUBA	0
976	AK1	43.2396
977	AK2	82.691
978	AK3	40.2394
979	AK4	12.6674
980	AK5	45.5184
981	AK6	35.9231
982	AK7	4.48315
983	AK8	137.448
984	AK9	8.25369
985	AKAIN1	0
986	AKAP1	12.0234
987	AKAP10	33.2616
988	AKAP11	9.03704
989	AKAP12	0.095444
990	AKAP13	102.665
991	AKAP14	0
992	AKAP17A	15.4768
993	AKAP3	1.75756
994	AKAP4	0
995	AKAP5	0.268655
996	AKAP6	1.34617
997	AKAP7	6.40062
998	AKAP8	15.9977
999	AKAP8L	12.7506
1000	AKAP9	16.3723
1001	AKIP1	39.6019
1002	AKIRIN1	59.7835
1003	AKIRIN2	23.6835
1004	AKNA	11.0385
1005	AKNAD1	0.212221
1006	AKR1A1	319.791
1007	AKR1B1	201.327
1008	AKR1B10	0.200386
1009	AKR1B15	1.15566
1010	AKR1C1	17.0486
1011	AKR1C2	0
1012	AKR1C3	54.5409
1013	AKR1C4	0
1014	AKR1C8P	1.11755
1015	AKR1D1	0.320254
1016	AKR1E2	7.53964
1017	AKR7A2	54.9192
1018	AKR7A3	0.884724
1019	AKT1	88.6262
1020	AKT1S1	6.89295
1021	AKT2	39.4055
1022	AKT3	12.2387
1023	AKTIP	8.78105
1024	AL020996.2	28.9323
1025	AL021546.1	11.7777
1026	AL021997.2	0
1027	AL022238.3	5.97844
1028	AL022312.1	111.495
1029	AL022318.4	0
1030	AL024498.2	0
1031	AL031178.1	58.5572
1032	AL031178.2	0
1033	AL031315.1	1.37217
1034	AL031681.2	0
1035	AL031708.1	0.791083
1036	AL031777.2	0.573307
1037	AL031847.1	0
1038	AL033529.1	0
1039	AL034430.1	35.6441
1040	AL034430.2	282.828
1041	AL035078.4	24.3361
1042	AL035460.1	0
1043	AL035461.3	0
1044	AL035699.1	49.8498
1045	AL049569.3	0
1046	AL049629.2	0
1047	AL049634.2	0
1048	AL049650.1	1.18901
1049	AL049697.1	0.510125
1050	AL049779.1	26.6942
1051	AL049839.2	0
1052	AL049844.1	3.87645
1053	AL049844.3	0
1054	AL096711.2	0
1055	AL109827.1	11.5545
1056	AL110118.2	9.68141
1057	AL117348.2	0
1058	AL121581.1	0
1059	AL121594.1	0
1060	AL121753.1	0
1061	AL121758.1	0
1062	AL121845.2	0
1063	AL121845.3	4.03787
1064	AL121899.2	0
1065	AL121900.1	20.7444
1066	AL132671.2	0
1067	AL132780.3	0
1068	AL133173.4	0
1069	AL133352.1	0
1070	AL133353.2	0.244148
1071	AL133410.3	0
1072	AL133414.2	0
1073	AL133414.3	0
1074	AL133414.5	0
1075	AL133414.6	0
1076	AL133500.1	0
1077	AL135905.2	19.065
1078	AL136115.4	0
1079	AL136295.10	1.87926
1080	AL136295.12	0.584364
1081	AL136295.15	4.69696
1082	AL136295.9	0.974954
1083	AL136531.2	0.846519
1084	AL138752.2	5.09965
1085	AL139011.2	0
1086	AL139142.2	0
1087	AL139260.3	15.5507
1088	AL139300.1	0
1089	AL139353.1	14.63
1090	AL157392.5	2.41067
1091	AL157935.2	30.0349
1092	AL158151.3	0.347977
1093	AL159163.1	0
1094	AL160269.1	0
1095	AL160272.2	5.14605
1096	AL162231.1	0.214248
1097	AL162231.3	0
1098	AL162377.3	0
1099	AL162417.1	0.886492
1100	AL162596.1	0
1101	AL163195.3	0
1102	AL163636.1	4.82829
1103	AL353572.3	0
1104	AL353579.1	0
1105	AL353588.1	0
1106	AL353671.1	2.72068
1107	AL353795.4	0
1108	AL354761.1	0
1109	AL354822.1	2.60554
1110	AL355102.2	0
1111	AL355312.5	0.299188
1112	AL355315.1	0
1113	AL355385.2	3.3908
1114	AL355916.3	10.3872
1115	AL355987.1	0
1116	AL355987.3	0
1117	AL356585.9	0
1118	AL357075.4	0
1119	AL357673.1	0
1120	AL358113.1	0.496998
1121	AL358472.6	0
1122	AL358472.7	0
1123	AL359092.3	0
1124	AL359736.1	0
1125	AL359922.1	0
1126	AL360181.3	1.44665
1127	AL365205.1	0.846529
1128	AL365214.2	0
1129	AL365232.1	0.587795
1130	AL365273.2	3.37586
1131	AL391628.1	1.47693
1132	AL391650.1	0
1133	AL391987.1	0
1134	AL391987.2	1.18292
1135	AL441992.2	0
1136	AL445238.1	0
1137	AL445423.3	0
1138	AL445524.2	1.50466
1139	AL445685.3	0
1140	AL445989.1	0
1141	AL451007.3	0
1142	AL451062.2	0
1143	AL451106.1	0
1144	AL451136.1	0.520381
1145	AL512428.1	0
1146	AL512506.3	1.10602
1147	AL512785.2	0
1148	AL513165.2	1.60572
1149	AL513523.9	0
1150	AL583836.1	0
1151	AL589666.1	0
1152	AL589987.1	0
1153	AL590132.1	0
1154	AL590560.2	0.241945
1155	AL590764.2	0
1156	AL591806.2	18.2349
1157	AL592183.1	13.5739
1158	AL592490.1	0
1159	AL593848.1	0
1160	AL603764.2	0
1161	AL603832.3	0
1162	AL627230.1	0
1163	AL645922.1	0.106133
1164	AL662796.1	130.363
1165	AL662820.1	0
1166	AL662828.1	0
1167	AL662884.4	0
1168	AL662899.1	0
1169	AL662899.2	0
1170	AL669918.1	12.9078
1171	AL672142.1	14.1983
1172	AL691442.1	0
1173	AL713999.1	53.2934
1174	AL772284.1	0
1175	AL807752.6	0.972844
1176	AL807752.7	0
1177	AL844853.2	0
1178	AL845331.1	0
1179	AL845464.1	0
1180	AL928654.3	3.61737
1181	AL929554.1	0
1182	ALAD	42.0907
1183	ALAS1	245.251
1184	ALAS2	0
1185	ALB	0
1186	ALCAM	129.855
1187	ALDH16A1	23.969
1188	ALDH18A1	8.52518
1189	ALDH1A1	69.8586
1190	ALDH1A2	28.3835
1191	ALDH1A3	0
1192	ALDH1B1	3.48423
1193	ALDH1L1	0.311919
1194	ALDH1L2	8.60321
1195	ALDH2	121.231
1196	ALDH3A1	0
1197	ALDH3A2	134.297
1198	ALDH3B1	91.3416
1199	ALDH3B2	0
1200	ALDH4A1	10.3817
1201	ALDH5A1	7.41926
1202	ALDH6A1	5.35671
1203	ALDH7A1	11.481
1204	ALDH8A1	0.511774
1205	ALDH9A1	67.7562
1206	ALDOA	1294.81
1207	ALDOB	0
1208	ALDOC	6.07981
1209	ALG1	45.3848
1210	ALG10	7.54827
1211	ALG10B	7.17742
1212	ALG11	12.7838
1213	ALG12	11.408
1214	ALG13	34.2294
1215	ALG14	3.1567
1216	ALG1L	0
1217	ALG1L2	0
1218	ALG2	19.2453
1219	ALG3	25.186
1220	ALG5	40.4025
1221	ALG6	7.64952
1222	ALG8	35.6081
1223	ALG9	40.6808
1224	ALK	0.361392
1225	ALKAL1	0
1226	ALKAL2	0
1227	ALKBH1	7.76686
1228	ALKBH2	4.13948
1229	ALKBH3	24.0346
1230	ALKBH4	6.93263
1231	ALKBH5	45.2816
1232	ALKBH6	11.9615
1233	ALKBH7	61.2694
1234	ALKBH8	1.67996
1235	ALLC	0
1236	ALMS1	1.79024
1237	ALOX12	0
1238	ALOX12B	0
1239	ALOX15	0.111839
1240	ALOX15B	4.7776
1241	ALOX5	16.1228
1242	ALOX5AP	40.9123
1243	ALOXE3	0
1244	ALPG	0
1245	ALPI	0
1246	ALPK1	12.4849
1247	ALPK2	0.443749
1248	ALPK3	3.82543
1249	ALPL	0.20246
1250	ALPP	0
1251	ALS2	18.7812
1252	ALS2CL	0.445099
1253	ALX1	0
1254	ALX3	0
1255	ALX4	0
1256	ALYREF	58.3375
1257	AMACR	10.6816
1258	AMBN	0
1259	AMBP	0
1260	AMBRA1	8.93213
1261	AMD1	65.9941
1262	AMDHD1	0.342311
1263	AMDHD2	57.8352
1264	AMELX	0
1265	AMELY	0
1266	AMER1	0.535633
1267	AMER2	0.075797
1268	AMER3	0.126839
1269	AMFR	116.156
1270	AMH	0.958833
1271	AMHR2	0
1272	AMIGO1	0.275198
1273	AMIGO2	0.96976
1274	AMIGO3	0
1275	AMMECR1	2.68196
1276	AMMECR1L	6.83867
1277	AMN	0.209468
1278	AMN1	12.6897
1279	AMOT	0
1280	AMOTL1	1.29079
1281	AMOTL2	0
1282	AMPD1	0
1283	AMPD2	12.924
1284	AMPD3	26.8549
1285	AMPH	0
1286	AMT	0
1287	AMTN	0
1288	AMY1A	0
1289	AMY1B	0
1290	AMY1C	0
1291	AMY2A	1.33906
1292	AMY2B	5.91995
1293	AMZ1	9.05534
1294	AMZ2	73.0652
1295	ANAPC1	28.4952
1296	ANAPC10	29.7536
1297	ANAPC11	209.821
1298	ANAPC13	31.0131
1299	ANAPC15	77.2152
1300	ANAPC16	51.1476
1301	ANAPC2	10.51
1302	ANAPC4	27.4919
1303	ANAPC5	57.0134
1304	ANAPC7	51.1244
1305	ANG	6.36973
1306	ANGEL1	35.8933
1307	ANGEL2	25.8768
1308	ANGPT1	0.214131
1309	ANGPT2	0.295231
1310	ANGPT4	0.701605
1311	ANGPTL1	0
1312	ANGPTL2	0.117122
1313	ANGPTL3	0
1314	ANGPTL4	3.17772
1315	ANGPTL5	0
1316	ANGPTL6	9.76953
1317	ANGPTL7	0
1318	ANGPTL8	0
1319	ANHX	0
1320	ANK1	0.152531
1321	ANK2	3.05523
1322	ANK3	0.927127
1323	ANKAR	1.10378
1324	ANKDD1A	1.69976
1325	ANKDD1B	0.117122
1326	ANKEF1	0.053924
1327	ANKFN1	0
1328	ANKFY1	33.3564
1329	ANKH	9.88232
1330	ANKHD1	41.1498
1331	ANKHD1-EIF4EBP3	0.240122
1332	ANKIB1	13.196
1333	ANKK1	0
1334	ANKLE1	0.970302
1335	ANKLE2	22.4994
1336	ANKMY1	6.21496
1337	ANKMY2	14.4747
1338	ANKRA2	21.7519
1339	ANKRD1	0
1340	ANKRD10	220.482
1341	ANKRD11	29.6261
1342	ANKRD12	114.626
1343	ANKRD13A	21.0622
1344	ANKRD13B	0.1964
1345	ANKRD13C	8.87888
1346	ANKRD13D	28.3957
1347	ANKRD16	2.12667
1348	ANKRD17	16.9939
1349	ANKRD18A	0
1350	ANKRD18B	0.651456
1351	ANKRD2	0
1352	ANKRD20A1	1.70578
1353	ANKRD20A2P	2.2612
1354	ANKRD20A3P	0.63735
1355	ANKRD20A4P	0
1356	ANKRD22	0
1357	ANKRD23	0.677874
1358	ANKRD24	0.239497
1359	ANKRD26	6.56968
1360	ANKRD27	11.0724
1361	ANKRD28	44.9312
1362	ANKRD29	0
1363	ANKRD30A	0
1364	ANKRD30B	0.427948
1365	ANKRD30BL	10.0184
1366	ANKRD31	0
1367	ANKRD33	0
1368	ANKRD33B	0.058335
1369	ANKRD34A	0.162233
1370	ANKRD34B	0
1371	ANKRD34C	0
1372	ANKRD35	0.191564
1373	ANKRD36	18.7993
1374	ANKRD36B	15.2671
1375	ANKRD36C	28.4621
1376	ANKRD37	6.92943
1377	ANKRD39	12.4863
1378	ANKRD40	16.0449
1379	ANKRD40CL	1.63696
1380	ANKRD42	8.0521
1381	ANKRD44	58.1587
1382	ANKRD45	0.230779
1383	ANKRD46	17.1978
1384	ANKRD49	10.488
1385	ANKRD50	9.72914
1386	ANKRD52	7.73708
1387	ANKRD53	0
1388	ANKRD54	7.7603
1389	ANKRD55	0
1390	ANKRD6	12.6622
1391	ANKRD60	0
1392	ANKRD61	0
1393	ANKRD62	0.091441
1394	ANKRD63	1.21975
1395	ANKRD65	1.31516
1396	ANKRD66	0.355031
1397	ANKRD7	0
1398	ANKRD9	8.10272
1399	ANKS1A	3.57937
1400	ANKS1B	0.179929
1401	ANKS3	9.46508
1402	ANKS4B	1.25394
1403	ANKS6	5.26324
1404	ANKUB1	0.349531
1405	ANKZF1	11.0838
1406	ANLN	1.8628
1407	ANO1	0
1408	ANO10	24.1698
1409	ANO2	0.079669
1410	ANO3	0
1411	ANO4	0
1412	ANO5	20.5688
1413	ANO6	33.803
1414	ANO7	0.419797
1415	ANO8	2.33923
1416	ANO9	0
1417	ANOS1	0.181086
1418	ANP32A	124.162
1419	ANP32B	26.5021
1420	ANP32D	0
1421	ANP32E	10.5429
1422	ANPEP	20.6998
1423	ANTKMT	48.2405
1424	ANTXR1	0.10067
1425	ANTXR2	25.9227
1426	ANTXRL	0
1427	ANXA1	456.035
1428	ANXA10	0
1429	ANXA11	546.322
1430	ANXA13	0
1431	ANXA2	3475.36
1432	ANXA2R	1.16871
1433	ANXA3	0.401592
1434	ANXA4	111.354
1435	ANXA5	1345.12
1436	ANXA6	31.0432
1437	ANXA7	116.095
1438	ANXA8	0.167884
1439	ANXA8L1	0
1440	ANXA9	1.04654
1441	AOAH	12.1146
1442	AOC1	0.417811
1443	AOC2	0.448799
1444	AOC3	0.29842
1445	AOPEP	6.36559
1446	AOX1	0.407473
1447	AP000295.1	15.6186
1448	AP000311.1	2.42151
1449	AP000349.1	0
1450	AP000350.12	0
1451	AP000351.3	0
1452	AP000351.7	0
1453	AP000356.5	26.8567
1454	AP000471.1	0
1455	AP000721.1	0
1456	AP000781.2	2.4365
1457	AP000812.3	0
1458	AP000812.4	0.187554
1459	AP000944.5	0
1460	AP001054.1	0
1461	AP001267.5	0
1462	AP001273.2	0
1463	AP001453.3	1.46944
1464	AP001458.2	11.3995
1465	AP001781.2	6.18817
1466	AP001931.1	8.09737
1467	AP001931.2	7.81981
1468	AP002373.1	0
1469	AP002495.1	5.23103
1470	AP002512.3	0
1471	AP002748.5	1.88318
1472	AP002884.2	0
1473	AP002990.1	1.27947
1474	AP003071.5	0.627815
1475	AP003108.2	7.74852
1476	AP003419.1	16.9451
1477	AP006285.2	1.5604
1478	AP006621.6	0
1479	AP1AR	25.3751
1480	AP1B1	65.6962
1481	AP1G1	48.3971
1482	AP1G2	56.6713
1483	AP1M1	45.8731
1484	AP1M2	0.929381
1485	AP1S1	149.961
1486	AP1S2	35.2966
1487	AP1S3	5.21953
1488	AP2A1	23.1583
1489	AP2A2	52.7383
1490	AP2B1	28.9091
1491	AP2M1	228.745
1492	AP2S1	286.504
1493	AP3B1	86.9398
1494	AP3B2	7.44957
1495	AP3D1	39.9705
1496	AP3M1	25.9514
1497	AP3M2	13.0685
1498	AP3S1	91.5412
1499	AP3S2	16.6949
1500	AP4B1	7.73381
1501	AP4E1	11.0305
1502	AP4M1	10.0369
1503	AP4S1	6.86871
1504	AP5B1	31.1784
1505	AP5M1	38.3191
1506	AP5S1	13.0659
1507	AP5Z1	25.1247
1508	APAF1	19.922
1509	APBA1	1.62231
1510	APBA2	0.393028
1511	APBA3	7.38787
1512	APBB1	1.49431
1513	APBB1IP	12.8942
1514	APBB2	5.77474
1515	APBB3	9.03648
1516	APC	26.7239
1517	APC2	0
1518	APCDD1	0
1519	APCDD1L	1.00204
1520	APCS	0
1521	APEH	151.372
1522	APELA	0
1523	APEX1	59.3954
1524	APEX2	12.0046
1525	APH1A	126.471
1526	APH1B	48.8394
1527	API5	62.9885
1528	APIP	29.3343
1529	APLF	2.43469
1530	APLN	1.09876
1531	APLNR	0
1532	APLP1	0.521392
1533	APLP2	1575.91
1534	APMAP	148.481
1535	APOA1	0
1536	APOA2	0
1537	APOA4	0
1538	APOA5	0
1539	APOB	0
1540	APOBEC1	0
1541	APOBEC2	0
1542	APOBEC3A	2.96067
1543	APOBEC3B	0
1544	APOBEC3C	14.5148
1545	APOBEC3D	1.67908
1546	APOBEC3F	3.79649
1547	APOBEC3G	9.23358
1548	APOBEC3H	0
1549	APOBEC4	0
1550	APOBR	24.7905
1551	APOC1	13173.6
1552	APOC2	116.413
1553	APOC3	0
1554	APOC4	2.01455
1555	APOC4-APOC2	34.1901
1556	APOD	0.511859
1557	APOE	3629.57
1558	APOF	0
1559	APOH	0
1560	APOL1	24.8514
1561	APOL2	100.227
1562	APOL3	8.18407
1563	APOL4	1.21896
1564	APOL5	0
1565	APOL6	22.8657
1566	APOLD1	0.729973
1567	APOM	0.593265
1568	APOO	74.7631
1569	APOOL	5.4703
1570	APP	95.1588
1571	APPBP2	33.9453
1572	APPL1	31.472
1573	APPL2	20.3924
1574	APRT	247.35
1575	APTX	30.845
1576	AQP1	0
1577	AQP10	0
1578	AQP11	0
1579	AQP12A	0
1580	AQP12B	0
1581	AQP2	0
1582	AQP3	0
1583	AQP4	0
1584	AQP5	0
1585	AQP6	0.587114
1586	AQP7	1.79923
1587	AQP8	0.796224
1588	AQP9	376.395
1589	AQR	12.8424
1590	AR	0.656976
1591	ARAF	17.1306
1592	ARAP1	168.181
1593	ARAP2	21.237
1594	ARAP3	4.0268
1595	ARC	0.100855
1596	ARCN1	58.2587
1597	AREG	0.553473
1598	AREL1	35.7019
1599	ARF1	376.243
1600	ARF3	123.595
1601	ARF4	137.133
1602	ARF5	126.781
1603	ARF6	47.0249
1604	ARFGAP1	54.9668
1605	ARFGAP2	46.7065
1606	ARFGAP3	44.0654
1607	ARFGEF1	31.7111
1608	ARFGEF2	312.231
1609	ARFGEF3	0.242524
1610	ARFIP1	16.3235
1611	ARFIP2	19.5396
1612	ARFRP1	19.1662
1613	ARG1	0
1614	ARG2	5.84321
1615	ARGFX	1.10314
1616	ARGLU1	22.3314
1617	ARHGAP1	9.42025
1618	ARHGAP10	27.9132
1619	ARHGAP11A	1.65443
1620	ARHGAP11B	6.03302
1621	ARHGAP12	10.4627
1622	ARHGAP15	9.02965
1623	ARHGAP17	28.0747
1624	ARHGAP18	40.7718
1625	ARHGAP19	5.89968
1626	ARHGAP19-SLIT1	0
1627	ARHGAP20	0
1628	ARHGAP21	17.4111
1629	ARHGAP22	44.7913
1630	ARHGAP23	0.919961
1631	ARHGAP24	14.5384
1632	ARHGAP25	59.06
1633	ARHGAP26	27.717
1634	ARHGAP27	10.9484
1635	ARHGAP28	0.752211
1636	ARHGAP29	0.263019
1637	ARHGAP30	73.8648
1638	ARHGAP31	15.1438
1639	ARHGAP32	4.58161
1640	ARHGAP33	0
1641	ARHGAP35	5.51854
1642	ARHGAP36	0
1643	ARHGAP39	0
1644	ARHGAP4	23.1583
1645	ARHGAP40	0.172894
1646	ARHGAP42	0
1647	ARHGAP44	0
1648	ARHGAP45	21.8811
1649	ARHGAP5	25.2481
1650	ARHGAP6	2.18098
1651	ARHGAP8	0.320053
1652	ARHGAP9	15.7378
1653	ARHGDIA	236.572
1654	ARHGDIB	359.323
1655	ARHGDIG	0
1656	ARHGEF1	29.2096
1657	ARHGEF10	3.7617
1658	ARHGEF10L	21.5724
1659	ARHGEF11	17.4557
1660	ARHGEF12	6.89241
1661	ARHGEF15	0.720641
1662	ARHGEF16	0
1663	ARHGEF17	0.515857
1664	ARHGEF18	20.6632
1665	ARHGEF19	0.762769
1666	ARHGEF2	60.6208
1667	ARHGEF25	0
1668	ARHGEF26	0
1669	ARHGEF28	7.77423
1670	ARHGEF3	17.7332
1671	ARHGEF33	1.02411
1672	ARHGEF35	3.19535
1673	ARHGEF37	1.60534
1674	ARHGEF38	1.10161
1675	ARHGEF39	0.244611
1676	ARHGEF4	0.405249
1677	ARHGEF40	11.5291
1678	ARHGEF5	1.16162
1679	ARHGEF6	6.43959
1680	ARHGEF7	27.9095
1681	ARHGEF9	12.2765
1682	ARID1A	9.14569
1683	ARID1B	19.2081
1684	ARID2	20.4483
1685	ARID3A	30.7759
1686	ARID3B	4.42596
1687	ARID3C	0
1688	ARID4A	26.5986
1689	ARID4B	14.0833
1690	ARID5A	12.3944
1691	ARID5B	4.34407
1692	ARIH1	131.948
1693	ARIH2	122.683
1694	ARL1	88.8407
1695	ARL10	1.10818
1696	ARL11	36.8192
1697	ARL13A	0
1698	ARL13B	3.41032
1699	ARL14	0
1700	ARL14EP	28.4833
1701	ARL14EPL	0
1702	ARL15	39.9239
1703	ARL16	21.6656
1704	ARL17A	2.7327
1705	ARL17B	9.75003
1706	ARL2	35.6233
1707	ARL2-SNX15	4.96966
1708	ARL2BP	61.917
1709	ARL3	3.34307
1710	ARL4A	10.4454
1711	ARL4C	14.7777
1712	ARL4D	2.05052
1713	ARL5A	38.8971
1714	ARL5B	5.94199
1715	ARL5C	0.653654
1716	ARL6	3.07042
1717	ARL6IP1	272.915
1718	ARL6IP4	185.861
1719	ARL6IP5	70.2452
1720	ARL6IP6	17.9688
1721	ARL8A	47.0892
1722	ARL8B	87.9144
1723	ARL9	0.511451
1724	ARMC1	30.2438
1725	ARMC10	52.3659
1726	ARMC12	0
1727	ARMC2	5.10459
1728	ARMC3	0
1729	ARMC4	0
1730	ARMC5	1.42983
1731	ARMC6	21.949
1732	ARMC7	9.26078
1733	ARMC8	34.735
1734	ARMC9	134.382
1735	ARMCX1	8.03055
1736	ARMCX2	4.29843
1737	ARMCX3	53.8542
1738	ARMCX4	16.3333
1739	ARMCX5	11.5627
1740	ARMCX5-GPRASP2	0
1741	ARMCX6	33.4343
1742	ARMH1	0.146167
1743	ARMH2	0
1744	ARMH3	25.1013
1745	ARMH4	11.9673
1746	ARMS2	0
1747	ARMT1	22.2446
1748	ARNT	28.9385
1749	ARNT2	2.09885
1750	ARNTL	17.6971
1751	ARNTL2	3.94556
1752	ARPC1A	26.1359
1753	ARPC1B	1288.08
1754	ARPC2	1148.15
1755	ARPC3	579.604
1756	ARPC4	448.017
1757	ARPC4-TTLL3	0
1758	ARPC5	394.433
1759	ARPC5L	26.2661
1760	ARPIN	17.2721
1761	ARPIN-AP3S2	16.2075
1762	ARPP19	86.5538
1763	ARPP21	0
1764	ARR3	0
1765	ARRB1	74.3346
1766	ARRB2	154.816
1767	ARRDC1	13.1901
1768	ARRDC2	17.801
1769	ARRDC3	32.0021
1770	ARRDC4	13.644
1771	ARRDC5	1.16202
1772	ARSA	25.3863
1773	ARSB	30.3786
1774	ARSD	20.6299
1775	ARSF	0
1776	ARSG	4.63656
1777	ARSH	0
1778	ARSI	0
1779	ARSJ	0
1780	ARSK	2.9576
1781	ARSL	0
1782	ART1	0
1783	ART3	0.215669
1784	ART4	0.138014
1785	ART5	0.301226
1786	ARTN	0
1787	ARV1	8.70761
1788	ARVCF	2.74654
1789	ARX	0
1790	AS3MT	0
1791	ASAH1	1325.35
1792	ASAH2	0
1793	ASAH2B	0.316673
1794	ASAP1	103.104
1795	ASAP2	0.408565
1796	ASAP3	1.25357
1797	ASB1	36.2316
1798	ASB10	0
1799	ASB11	0
1800	ASB12	0
1801	ASB13	13.1353
1802	ASB14	0
1803	ASB15	0
1804	ASB16	0.189507
1805	ASB17	0
1806	ASB18	0.291715
1807	ASB2	11.5645
1808	ASB3	26.0996
1809	ASB4	0
1810	ASB5	0
1811	ASB6	5.70629
1812	ASB7	6.0997
1813	ASB8	13.9951
1814	ASB9	0
1815	ASCC1	25.8763
1816	ASCC2	22.5798
1817	ASCC3	35.3332
1818	ASCL1	0
1819	ASCL2	2.64591
1820	ASCL3	0
1821	ASCL4	0
1822	ASCL5	0
1823	ASDURF	0
1824	ASF1A	11.7202
1825	ASF1B	1.04936
1826	ASGR1	1.70791
1827	ASGR2	0.719125
1828	ASH1L	10.822
1829	ASH2L	20.9851
1830	ASIC1	0.076298
1831	ASIC2	0
1832	ASIC3	0.384074
1833	ASIC4	0.17783
1834	ASIC5	0
1835	ASIP	0.810442
1836	ASL	14.6922
1837	ASMT	0.773568
1838	ASMTL	7.87523
1839	ASNS	22.6168
1840	ASNSD1	41.1339
1841	ASPA	0
1842	ASPDH	0
1843	ASPG	0
1844	ASPH	293.697
1845	ASPHD1	21.745
1846	ASPHD2	0.174557
1847	ASPM	0.107208
1848	ASPN	0
1849	ASPRV1	0.423937
1850	ASPSCR1	29.2429
1851	ASRGL1	16.7426
1852	ASS1	0
1853	ASTE1	3.25959
1854	ASTL	0
1855	ASTN1	0
1856	ASTN2	17.4599
1857	ASXL1	11.281
1858	ASXL2	13.7751
1859	ASXL3	0.629752
1860	ASZ1	0
1861	ATAD1	15.7904
1862	ATAD2	7.61323
1863	ATAD2B	21.6983
1864	ATAD3A	10.2554
1865	ATAD3B	6.78416
1866	ATAD3C	2.116
1867	ATAD5	1.0347
1868	ATAT1	1.74557
1869	ATCAY	0.232903
1870	ATE1	17.4498
1871	ATF1	17.2322
1872	ATF2	23.3447
1873	ATF3	186.148
1874	ATF4	185.48
1875	ATF5	10.8687
1876	ATF6	45.9134
1877	ATF6B	9.42975
1878	ATF7	15.6194
1879	ATF7-NPFF	0.942244
1880	ATF7IP	12.3214
1881	ATF7IP2	7.04593
1882	ATG10	5.09914
1883	ATG101	36.412
1884	ATG12	43.8167
1885	ATG13	64.6237
1886	ATG14	7.23485
1887	ATG16L1	24.4791
1888	ATG16L2	45.093
1889	ATG2A	5.50408
1890	ATG2B	7.38027
1891	ATG3	55.6733
1892	ATG4A	23.2516
1893	ATG4B	87.7091
1894	ATG4C	22.6449
1895	ATG4D	16.1677
1896	ATG5	37.8372
1897	ATG7	122.181
1898	ATG9A	11.8934
1899	ATG9B	0
1900	ATIC	25.7651
1901	ATL1	7.30649
1902	ATL2	47.3825
1903	ATL3	56.894
1904	ATM	58.9133
1905	ATMIN	17.3364
1906	ATN1	0.986639
1907	ATOH1	0
1908	ATOH7	0
1909	ATOH8	0
1910	ATOX1	218.958
1911	ATP10A	7.09627
1912	ATP10B	0.993959
1913	ATP10D	16.6146
1914	ATP11A	21.3688
1915	ATP11B	82.407
1916	ATP11C	8.13851
1917	ATP12A	0
1918	ATP13A1	24.8933
1919	ATP13A2	8.32079
1920	ATP13A3	381.726
1921	ATP13A4	0.319902
1922	ATP13A5	0
1923	ATP1A1	276.148
1924	ATP1A2	0.137627
1925	ATP1A3	0
1926	ATP1A4	0.776493
1927	ATP1B1	76.6069
1928	ATP1B2	0
1929	ATP1B3	175.882
1930	ATP1B4	0.189455
1931	ATP23	10.6076
1932	ATP2A1	0
1933	ATP2A2	120.997
1934	ATP2A3	18.2813
1935	ATP2B1	27.5249
1936	ATP2B2	0.14385
1937	ATP2B3	0
1938	ATP2B4	23.4467
1939	ATP2C1	42.7137
1940	ATP2C2	0
1941	ATP4A	0
1942	ATP4B	0
1943	ATP5F1A	403.21
1944	ATP5F1B	544.572
1945	ATP5F1C	427.05
1946	ATP5F1D	23.4108
1947	ATP5F1E	166.38
1948	ATP5IF1	180.72
1949	ATP5MC1	136.887
1950	ATP5MC2	380.473
1951	ATP5MC3	531.352
1952	ATP5MD	641.153
1953	ATP5ME	1654.96
1954	ATP5MF	736.885
1955	ATP5MF-PTCD1	3.86748
1956	ATP5MG	516.569
1957	ATP5MGL	0
1958	ATP5MPL	1876.09
1959	ATP5PB	442.276
1960	ATP5PD	378.986
1961	ATP5PF	126.191
1962	ATP5PO	160.251
1963	ATP6AP1	310.747
1964	ATP6AP2	399.224
1965	ATP6V0A1	63.2933
1966	ATP6V0A2	20.7901
1967	ATP6V0A4	0
1968	ATP6V0B	1468.1
1969	ATP6V0C	51.7393
1970	ATP6V0D1	317.567
1971	ATP6V0D2	87.5267
1972	ATP6V0E1	460.251
1973	ATP6V0E2	9.68993
1974	ATP6V1A	387.615
1975	ATP6V1B1	0
1976	ATP6V1B2	534.627
1977	ATP6V1C1	118.899
1978	ATP6V1C2	0
1979	ATP6V1D	281.201
1980	ATP6V1E1	253.248
1981	ATP6V1E2	3.27875
1982	ATP6V1F	989.928
1983	ATP6V1FNB	0.224863
1984	ATP6V1G1	183.165
1985	ATP6V1G2	0
1986	ATP6V1G2-DDX39B	0
1987	ATP6V1G3	0
1988	ATP6V1H	451.252
1989	ATP7A	17.0538
1990	ATP7B	4.98763
1991	ATP8A1	3.93873
1992	ATP8A2	0
1993	ATP8B1	2.0371
1994	ATP8B2	1.05302
1995	ATP8B3	1.17416
1996	ATP8B4	47.6894
1997	ATP9A	55.1297
1998	ATP9B	98.9676
[truncated: 18,115 more rows]

## Sheet: Macrophage_rep2_TPM
	target_id	tpm
0	A1BG	54.4244
1	A1CF	0
2	A2M	395.853
3	A2ML1	2.12785
4	A3GALT2	0
5	A4GALT	15.9738
6	A4GNT	0
7	AAAS	25.8076
8	AACS	9.39626
9	AADAC	0
10	AADACL2	0
11	AADACL3	0
12	AADACL4	0
13	AADAT	2.28911
14	AAGAB	27.7325
15	AAK1	13.0005
16	AAMDC	19.6959
17	AAMP	106.373
18	AANAT	0
19	AAR2	9.41678
20	AARD	0
21	AARS1	62.1096
22	AARS2	4.5553
23	AARSD1	10.0858
24	AASDH	5.44947
25	AASDHPPT	22.0266
26	AASS	0.120167
27	AATF	42.8405
28	AATK	3.24419
29	ABAT	1.30143
30	ABCA1	51.0385
31	ABCA10	0.671214
32	ABCA12	0
33	ABCA13	0
34	ABCA2	1.13852
35	ABCA3	0.310338
36	ABCA4	0
37	ABCA5	5.56625
38	ABCA6	0
39	ABCA7	2.33618
40	ABCA8	0.924157
41	ABCA9	1.09901
42	ABCB1	0.817541
43	ABCB10	9.29815
44	ABCB11	0.305221
45	ABCB4	3.81562
46	ABCB5	0.309635
47	ABCB6	18.1419
48	ABCB7	45.2976
49	ABCB8	25.8646
50	ABCB9	9.31875
51	ABCC1	18.0725
52	ABCC10	16.8615
53	ABCC11	0.160136
54	ABCC12	0.982051
55	ABCC2	0.785855
56	ABCC3	44.6893
57	ABCC4	4.80539
58	ABCC5	29.4761
59	ABCC6	2.28662
60	ABCC8	0.204843
61	ABCC9	0.515239
62	ABCD1	13.2198
63	ABCD2	0
64	ABCD3	34.472
65	ABCD4	39.6858
66	ABCE1	131.982
67	ABCF1	67.606
68	ABCF2	32.0453
69	ABCF2-H2BE1	6.45602
70	ABCF3	50.5401
71	ABCG1	13.3532
72	ABCG2	59.1525
73	ABCG4	0.089972
74	ABCG5	0.456513
75	ABCG8	0.360481
76	ABHD1	0.368764
77	ABHD10	52.8097
78	ABHD11	4.99144
79	ABHD12	106.024
80	ABHD12B	1.40544
81	ABHD13	6.26647
82	ABHD14A	12.3925
83	ABHD14A-ACY1	9.53263
84	ABHD14B	16.7319
85	ABHD15	3.96771
86	ABHD16A	38.2516
87	ABHD16B	0.25824
88	ABHD17A	48.307
89	ABHD17B	6.44211
90	ABHD17C	0
91	ABHD18	7.21535
92	ABHD2	55.3663
93	ABHD3	46.8679
94	ABHD4	44.2139
95	ABHD5	49.159
96	ABHD6	43.4915
97	ABHD8	10.4588
98	ABI1	50.6017
99	ABI2	3.41703
100	ABI3	5.7149
101	ABI3BP	0
102	ABITRAM	4.52781
103	ABL1	3.03578
104	ABL2	27.2331
105	ABLIM1	0.088354
106	ABLIM2	0
107	ABLIM3	3.62399
108	ABO	17.7773
109	ABR	63.1803
110	ABRA	0
111	ABRACL	165.66
112	ABRAXAS1	5.92617
113	ABRAXAS2	12.5584
114	ABT1	11.1863
115	ABTB1	4.8541
116	ABTB2	0.550764
117	AC000093.1	0
118	AC000120.2	1.09716
119	AC000120.3	0
120	AC001226.2	1.53118
121	AC002094.3	0
122	AC002310.4	0
123	AC002456.2	0
124	AC002985.1	56.2566
125	AC002996.1	14.6631
126	AC003002.1	0
127	AC003002.2	0
128	AC003002.3	0
129	AC003005.1	0
130	AC003006.1	4.16256
131	AC003688.3	0
132	AC004076.1	0.774155
133	AC004080.3	0
134	AC004223.3	0
135	AC004556.3	59.4373
136	AC004593.2	0
137	AC004687.2	0
138	AC004691.2	0.250176
139	AC004706.3	0
140	AC004805.1	0
141	AC004832.3	0.549506
142	AC004864.1	0
143	AC004922.1	8.21812
144	AC004997.1	0
145	AC005020.2	0
146	AC005041.1	0.513744
147	AC005154.5	16.4384
148	AC005192.1	0
149	AC005258.1	0
150	AC005324.2	0
151	AC005324.3	0
152	AC005520.1	0
153	AC005551.1	0
154	AC005670.2	1.33344
155	AC005697.1	0
156	AC005702.1	11.0987
157	AC005726.1	2.70375
158	AC005832.4	13.7167
159	AC005833.1	0
160	AC005837.2	0
161	AC005943.1	11.356
162	AC006030.1	0
163	AC006059.2	2.75297
164	AC006064.6	3.36909
165	AC006254.1	0
166	AC006449.4	0
167	AC006486.1	0
168	AC006486.3	0
169	AC006538.2	7.81365
170	AC006978.2	0
171	AC007040.2	0.451493
172	AC007192.1	0
173	AC007325.1	0
174	AC007325.2	0
175	AC007325.4	2.88019
176	AC007326.4	3.36593
177	AC007375.2	0
178	AC007687.1	0
179	AC007731.4	0
180	AC007846.2	0
181	AC007906.2	4.79599
182	AC007998.2	0
183	AC008012.1	11.0615
184	AC008073.3	0.944276
185	AC008162.2	0
186	AC008397.1	0
187	AC008397.2	0
188	AC008403.1	0
189	AC008481.3	0
190	AC008537.1	0
191	AC008575.1	35.7592
192	AC008581.2	2.79686
193	AC008676.3	0.0798
194	AC008687.1	0
195	AC008687.4	0
196	AC008687.8	0
197	AC008695.1	0
198	AC008750.7	37.3092
199	AC008758.1	0.534828
200	AC008758.5	0
201	AC008758.6	4.34792
202	AC008763.2	12.4269
203	AC008763.3	0
204	AC008763.4	0
205	AC008764.1	1.05641
206	AC008764.4	0
207	AC008770.1	0
208	AC008770.2	0
209	AC008770.4	3.20705
210	AC008878.1	1.50333
211	AC008878.2	0
212	AC008982.3	6.09859
213	AC009070.1	0
214	AC009133.6	0
215	AC009163.3	0
216	AC009163.5	15.6934
217	AC009412.1	0
218	AC009690.1	0.388316
219	AC009690.3	0
220	AC009779.3	0.310717
221	AC009879.2	0
222	AC009879.3	0
223	AC010132.3	6.44515
224	AC010197.2	0
225	AC010255.2	0
226	AC010319.2	0
227	AC010323.1	0
228	AC010325.1	1.13937
229	AC010326.2	0
230	AC010327.2	0
231	AC010422.3	35.2389
232	AC010422.5	0
233	AC010422.6	0
234	AC010422.8	4.83733
235	AC010463.1	0
236	AC010522.1	2.72905
237	AC010531.1	0
238	AC010542.3	1.42118
239	AC010547.4	0
240	AC010615.4	0
241	AC010616.1	0
242	AC010619.1	0
243	AC010646.1	0
244	AC010724.2	0
245	AC010973.3	230.288
246	AC010980.1	0.353857
247	AC011005.1	0
248	AC011043.1	3.46015
249	AC011043.2	0.263117
250	AC011295.2	3.87673
251	AC011330.3	0
252	AC011448.1	0
253	AC011452.1	0
254	AC011455.3	0
255	AC011462.1	16.2041
256	AC011473.4	0
257	AC011479.1	0
258	AC011498.4	0.497569
259	AC011499.1	0
260	AC011511.1	0.968187
261	AC011511.4	0
262	AC011530.1	0
263	AC012184.2	0
264	AC012213.5	0
265	AC012254.2	6.8077
266	AC012254.6	0
267	AC012254.7	0
268	AC012309.1	13.2328
269	AC012488.2	4.15659
270	AC012531.3	0
271	AC012651.1	0
272	AC013271.1	0.373252
273	AC013394.1	17.547
274	AC013470.2	0
275	AC013477.1	0
276	AC013489.1	0
277	AC013717.1	0
278	AC015688.4	45.4141
279	AC015802.6	0.646889
280	AC015813.2	7.44423
281	AC016027.6	0
282	AC017083.3	3.03614
283	AC018362.3	0.609967
284	AC018512.1	0
285	AC018523.2	0
286	AC018630.2	0
287	AC018709.1	0
288	AC018755.2	0
289	AC018809.3	14.142
290	AC019117.1	0
291	AC020636.2	0
292	AC020765.6	2.06847
293	AC020907.6	0
294	AC020909.1	0
295	AC020915.4	0
296	AC020922.1	0
297	AC021072.1	0
298	AC021087.5	7.15
299	AC021660.3	21.7007
300	AC022150.4	1.15256
301	AC022335.1	0
302	AC022384.1	0
303	AC022400.5	1.54819
304	AC022414.1	0
305	AC022415.2	1.2914
306	AC022506.1	647.656
307	AC022826.2	7.29949
308	AC023055.1	18.1564
309	AC023491.2	0.163865
310	AC024592.3	2.92459
311	AC024598.1	0.509351
312	AC024940.6	0.632103
313	AC025165.3	4.46986
314	AC025165.6	0
315	AC025263.2	0
316	AC025283.2	0
317	AC025287.4	0
318	AC026316.4	1.79472
319	AC026369.8	0
320	AC026464.1	0
321	AC026464.3	10.2542
322	AC026464.4	12.8028
323	AC026464.6	5.19133
324	AC026786.1	0
325	AC026954.6	0
326	AC027644.4	0
327	AC027796.3	0
328	AC034102.2	0
329	AC034228.3	0
330	AC036214.3	0
331	AC037459.1	0
332	AC037482.2	0
333	AC037482.3	0
334	AC040162.1	1.20085
335	AC044810.8	0
336	AC046185.1	0
337	AC048338.1	0
338	AC048338.2	0
339	AC053503.6	0
340	AC055811.2	0.325842
341	AC055839.2	0.512762
342	AC058822.1	0.48244
343	AC063943.2	0
344	AC064824.1	0.439068
345	AC067968.1	1.36703
346	AC068234.1	0
347	AC068533.4	26.7176
348	AC068547.1	6.47334
349	AC068580.4	4.24993
350	AC068631.2	20.7389
351	AC068775.1	0
352	AC068831.6	0.731165
353	AC068870.4	0
354	AC068896.1	0
355	AC068946.1	1.03299
356	AC068946.2	0
357	AC069257.3	6.48707
358	AC069288.1	0
359	AC069368.1	16.0242
360	AC069444.2	0
361	AC069503.2	0
362	AC069544.1	9.16204
363	AC072022.2	0
364	AC073082.1	0
365	AC073111.3	3.07439
366	AC073283.3	0
367	AC073508.2	0
368	AC073585.1	0
369	AC073610.1	0
370	AC073612.1	0
371	AC073896.1	12.9307
372	AC074143.1	0
373	AC078815.1	0.09149
374	AC078927.1	0
375	AC079447.1	0.259968
376	AC079594.1	0
377	AC079741.2	0
378	AC083800.1	0
379	AC083977.1	0
380	AC084018.4	0
381	AC084337.2	1.99144
382	AC084756.2	0
383	AC087289.3	0
384	AC087632.2	7.69828
385	AC087721.2	9.85339
386	AC090004.1	0.503989
387	AC090227.2	0
388	AC090360.1	1.65194
389	AC090373.2	0
390	AC090517.4	1.01599
391	AC090527.2	0
392	AC090958.3	0
393	AC091057.5	0
394	AC091167.2	0
395	AC091167.6	0
396	AC091167.7	0
397	AC091304.6	0
398	AC091551.1	0
399	AC091959.1	4.7573
400	AC092017.2	0
401	AC092042.3	0
402	AC092073.1	2.44728
403	AC092111.3	1.30275
404	AC092143.1	0
405	AC092329.3	0.227958
406	AC092442.1	0
407	AC092587.1	12.4046
408	AC092647.5	0
409	AC092718.2	1.78808
410	AC092718.7	0.500077
411	AC092835.1	1.42434
412	AC092854.1	0
413	AC093155.3	0.845146
414	AC093227.2	0
415	AC093246.1	0
416	AC093323.1	3.31984
417	AC093423.3	0
418	AC093512.2	0
419	AC093525.1	0
420	AC093525.2	0
421	AC093668.1	6.46053
422	AC093827.5	3.1027
423	AC093884.1	1.2403
424	AC093899.2	0
425	AC096887.1	0
426	AC097104.1	0
427	AC097625.1	0
428	AC097634.4	0.681833
429	AC097636.1	0.329804
430	AC097637.1	0
431	AC098484.3	3.902
432	AC098588.2	0.738423
433	AC098650.1	0
434	AC098850.3	2.50657
435	AC099489.1	0.394808
436	AC099569.1	0
437	AC099811.2	0
438	AC099850.2	0
439	AC100868.1	0
440	AC104109.3	172.864
441	AC104304.2	0
442	AC104389.5	3.84373
443	AC104389.6	0
444	AC104452.1	2.06945
445	AC104472.3	0
446	AC104532.1	0
447	AC104581.2	0
448	AC105052.1	0
449	AC105052.3	0.723053
450	AC105206.4	0
451	AC106741.1	0
452	AC106873.8	0
453	AC106886.5	0.667059
454	AC107871.1	1.34286
455	AC107959.5	0
456	AC108488.2	4.39366
457	AC108941.2	0
458	AC109583.1	0
459	AC110275.1	0
460	AC112128.1	0.620083
461	AC112229.3	0
462	AC112504.2	0
463	AC113189.10	0
464	AC113348.1	0
465	AC113554.1	0
466	AC114402.2	0
467	AC114490.1	7.84096
468	AC114490.2	0.422712
469	AC114982.2	0
470	AC116366.1	0.923988
471	AC117378.1	0
472	AC117457.1	0
473	AC118282.7	0
474	AC118470.1	0
475	AC118553.2	3.57649
476	AC119674.2	0.532535
477	AC119676.1	0
478	AC119733.1	170.697
479	AC120057.2	0
480	AC120114.4	11.6405
481	AC124312.1	3.24343
482	AC126283.1	0
483	AC127029.3	0
484	AC129492.3	0
485	AC131160.1	0
486	AC132217.2	0
487	AC133551.1	0
488	AC134669.1	11.9493
489	AC134980.2	0
490	AC135050.2	28.642
491	AC135178.3	0
492	AC136352.2	0
493	AC136352.3	0
494	AC136475.9	0
495	AC136612.1	0
496	AC136616.1	0
497	AC136616.2	25.1679
498	AC136616.3	0
499	AC137834.1	0
500	AC138647.1	0
501	AC138696.1	0.734239
502	AC138811.2	148.883
503	AC138894.1	0
504	AC138969.1	1.91893
505	AC139491.7	0.394221
506	AC139530.2	0
507	AC139677.1	1.44677
508	AC141272.1	0
509	AC142391.2	0
510	AC142525.4	0
511	AC144573.1	0.775192
512	AC145212.1	0.396165
513	AC147067.5	0.386116
514	AC171558.1	0
515	AC171558.5	0
516	AC187652.1	0
517	AC207056.1	0
518	AC207582.1	0
519	AC207582.2	8.3473
520	AC209539.2	0
521	AC213033.2	0
522	AC213203.1	0
523	AC213203.2	0
524	AC226007.1	0
525	AC226593.1	0
526	AC231656.1	0
527	AC231657.3	0.677354
528	AC233723.1	0
529	AC233755.1	0
530	AC233755.2	0
531	AC233992.6	0
532	AC235565.2	0
533	AC236040.1	0
534	AC240274.1	6.6095
535	AC241401.2	0
536	AC241409.1	0
537	AC241640.1	0
538	AC241640.2	14.3421
539	AC242628.1	0
540	AC242842.3	0
541	AC243547.3	0
542	AC243733.1	0.797135
543	AC243790.1	0
544	AC243837.2	0
545	AC243837.4	0
546	AC243967.1	0
547	AC244197.3	9.55771
548	AC244489.1	9.08825
549	AC244489.2	0
550	AC244517.10	0
551	AC245033.1	0.305962
552	AC245049.1	11.6738
553	AC245078.1	0
554	AC245128.24	0
555	AC245175.1	6.94788
556	AC245175.2	2.33626
557	AC245748.1	0
558	AC253536.7	0
559	AC254560.1	0
560	AC254788.1	0.294555
561	AC254945.2	0
562	AC254979.2	1.2418
563	AC255360.1	0
564	AC256203.2	0
565	AC256221.2	0
566	AC256223.1	0
567	AC256223.3	0
568	AC256223.4	0.707244
569	AC256230.1	37.4403
570	AC256230.2	1.88122
571	AC256236.1	14.3617
572	AC269752.2	0
573	AC270107.1	126.574
574	AC270107.9	0.875766
575	AC270129.2	0
576	AC270129.3	1.88122
577	AC270129.4	22.6567
578	AC270149.2	0
579	AC270153.1	0
580	AC270156.1	2.05847
581	AC270156.2	0
582	AC270156.3	0
583	AC270170.1	0
584	AC270227.1	0
585	AC270239.1	0
586	AC270239.2	0
587	AC270258.1	0
588	AC270272.1	0
589	AC270272.2	0
590	AC270273.1	0
591	AC270285.1	0
592	AC270289.2	0
593	AC270293.1	0
594	AC270300.1	0
595	AC270301.3	1.16106
596	AC275254.1	0
597	AC275284.1	0
598	AC275284.3	0
599	AC275284.4	0
600	AC275401.1	0
601	AC275401.4	2.24806
602	AC275546.1	0
603	AC275546.2	1.88122
604	AC275546.3	0
605	AC275546.4	0
606	ACAA1	49.0213
607	ACAA2	178.365
608	ACACA	3.76353
609	ACACB	4.50198
610	ACAD10	14.4295
611	ACAD11	4.41866
612	ACAD8	16.6421
613	ACAD9	25.7115
614	ACADL	1.05047
615	ACADM	53.3121
616	ACADS	34.0747
617	ACADSB	5.20228
618	ACADVL	590.532
619	ACAN	0
620	ACAP1	44.3169
621	ACAP2	74.4634
622	ACAP3	6.24217
623	ACAT1	61.4741
624	ACAT2	209.096
625	ACBD3	26.1456
626	ACBD4	7.65872
627	ACBD5	23.0175
628	ACBD6	16.598
629	ACBD7	1.42411
630	ACCS	5.91457
631	ACCSL	0
632	ACD	7.39316
633	ACE	2.32791
634	ACE2	0.069488
635	ACER1	0
636	ACER2	0.508087
637	ACER3	1949.26
638	ACHE	0
639	ACIN1	29.2171
640	ACKR1	0
641	ACKR2	0.473565
642	ACKR3	0.726291
643	ACKR4	0
644	ACLY	46.6895
645	ACMSD	0
646	ACO1	23.6255
647	ACO2	51.2898
648	ACOD1	0.173512
649	ACOT1	17.1275
650	ACOT11	5.53421
651	ACOT12	0
652	ACOT13	209.056
653	ACOT2	95.484
654	ACOT4	26.1129
655	ACOT6	0
656	ACOT7	7.62057
657	ACOT8	33.764
658	ACOT9	91.6705
659	ACOX1	65.1032
660	ACOX2	14.4036
661	ACOX3	11.1976
662	ACOXL	0
663	ACP1	130.897
664	ACP2	155.181
665	ACP3	2.38337
666	ACP4	0
667	ACP5	12837.1
668	ACP6	0.644543
669	ACP7	0.68102
670	ACR	0
671	ACRBP	1.34322
672	ACRV1	0
673	ACSBG1	0.243479
674	ACSBG2	1.48026
675	ACSF2	43.8801
676	ACSF3	21.006
677	ACSL1	443.421
678	ACSL3	85.2787
679	ACSL4	170.962
680	ACSL5	42.1792
681	ACSL6	0.10318
682	ACSM1	0
683	ACSM2A	0
684	ACSM2B	7.07459
685	ACSM3	0.97114
686	ACSM4	0
687	ACSM5	21.9982
688	ACSM6	0.155798
689	ACSS1	3.03048
690	ACSS2	112.673
691	ACSS3	0.558001
692	ACTA1	0
693	ACTA2	17.9192
694	ACTB	2779.37
695	ACTBL2	0
696	ACTC1	0
697	ACTG1	877.212
698	ACTG2	0.512352
699	ACTL10	0.360491
700	ACTL6A	32.8724
701	ACTL6B	0
702	ACTL7A	0
703	ACTL7B	0
704	ACTL8	0
705	ACTL9	0
706	ACTN1	64.8358
707	ACTN2	0
708	ACTN3	0
709	ACTN4	37.2752
710	ACTR10	90.31
711	ACTR1A	51.4656
712	ACTR1B	23.9161
713	ACTR2	184.485
714	ACTR3	735.758
715	ACTR3B	1.88183
716	ACTR3C	4.60766
717	ACTR5	3.69265
718	ACTR6	22.8253
719	ACTR8	22.7947
720	ACTRT1	0
721	ACTRT2	0
722	ACTRT3	0.225529
723	ACVR1	4.69772
724	ACVR1B	5.01563
725	ACVR1C	0.037252
726	ACVR2A	23.1984
727	ACVR2B	1.18661
728	ACVRL1	21.4444
729	ACY1	22.2842
730	ACY3	0
731	ACYP1	6.54033
732	ACYP2	20.0881
733	AD000671.1	0
734	AD000671.2	0
735	ADA	12.8103
736	ADA2	45.8154
737	ADAD1	0
738	ADAD2	0
739	ADAL	4.52579
740	ADAM10	82.1599
741	ADAM11	0
742	ADAM12	1.83129
743	ADAM15	49.6895
744	ADAM17	37.7359
745	ADAM18	0.19589
746	ADAM19	0
747	ADAM2	0
748	ADAM20	0.252941
749	ADAM21	0.401096
750	ADAM22	0
751	ADAM23	0
752	ADAM28	18.9203
753	ADAM29	0
754	ADAM30	0
755	ADAM32	1.50567
756	ADAM33	0
757	ADAM7	0
758	ADAM8	8.50692
759	ADAM9	1337.43
760	ADAMDEC1	11.4565
761	ADAMTS1	0.200355
762	ADAMTS10	0
763	ADAMTS12	0
764	ADAMTS13	0.708234
765	ADAMTS14	0
766	ADAMTS15	0.709149
767	ADAMTS16	0.067768
768	ADAMTS17	0.053177
769	ADAMTS18	0.781649
770	ADAMTS19	0
771	ADAMTS2	0.57566
772	ADAMTS20	0
773	ADAMTS3	0
774	ADAMTS4	0.121168
775	ADAMTS5	0
776	ADAMTS6	1.01286
777	ADAMTS7	0
778	ADAMTS8	0.160238
779	ADAMTS9	0
780	ADAMTSL1	0
781	ADAMTSL2	0.147011
782	ADAMTSL3	8.35308
783	ADAMTSL4	1.26279
784	ADAMTSL5	0
785	ADAP1	11.6037
786	ADAP2	37.1057
787	ADAR	18.8402
788	ADARB1	25.9885
789	ADARB2	0.035145
790	ADAT1	13.3006
791	ADAT2	0.580181
792	ADAT3	2.88632
793	ADCK1	11.0713
794	ADCK2	21.4872
795	ADCK5	4.27163
796	ADCY1	2.09648
797	ADCY10	0
798	ADCY2	0.507386
799	ADCY3	189.002
800	ADCY4	0.876311
801	ADCY5	0
802	ADCY6	0.116236
803	ADCY7	61.1092
804	ADCY8	0
805	ADCY9	16.1302
806	ADCYAP1	0
807	ADCYAP1R1	0
808	ADD1	37.754
809	ADD2	0.073826
810	ADD3	26.8281
811	ADGB	0.113563
812	ADGRA1	0
813	ADGRA2	0.053235
814	ADGRA3	0.251489
815	ADGRB1	0.182192
816	ADGRB2	0
817	ADGRB3	0.074201
818	ADGRD1	0.309143
819	ADGRD2	1.05879
820	ADGRE1	0
821	ADGRE2	3.69389
822	ADGRE3	0.657303
823	ADGRE5	8.11992
824	ADGRF1	0.396676
825	ADGRF2	0
826	ADGRF3	0.098821
827	ADGRF4	0
828	ADGRF5	0.05915
829	ADGRG1	10.0498
830	ADGRG2	0.302051
831	ADGRG3	0
832	ADGRG4	0
833	ADGRG5	0
834	ADGRG6	1.04969
835	ADGRG7	0
836	ADGRL1	0.210756
837	ADGRL2	0
838	ADGRL3	0
839	ADGRL4	0
840	ADGRV1	1.18096
841	ADH1A	0
842	ADH1B	0.098488
843	ADH1C	0
844	ADH4	0.91773
845	ADH5	215.907
846	ADH6	0
847	ADH7	0
848	ADHFE1	0
849	ADI1	72.8147
850	ADIG	0
851	ADIPOQ	0.393862
852	ADIPOR1	97.9505
853	ADIPOR2	16.8605
854	ADIRF	0.850069
855	ADK	110.921
856	ADM	35.7817
857	ADM2	0.739565
858	ADM5	0.218308
859	ADNP	6.02111
860	ADNP2	4.04922
861	ADO	19.3564
862	ADORA1	0.304539
863	ADORA2A	0
864	ADORA2B	47.6937
865	ADORA3	6.38283
866	ADPGK	79.9038
867	ADPRH	20.2658
868	ADPRHL1	0.15632
869	ADPRM	5.92896
870	ADPRS	21.5023
871	ADRA1A	0
872	ADRA1B	0
873	ADRA1D	0
874	ADRA2A	0
875	ADRA2B	8.64895
876	ADRA2C	0
877	ADRB1	0
878	ADRB2	0.363558
879	ADRB3	0.110357
880	ADRM1	92.0341
881	ADSL	59.098
882	ADSS1	0.298791
883	ADSS2	30.0316
884	ADTRP	4.17799
885	AEBP1	0
886	AEBP2	10.3879
887	AEN	17.8182
888	AF196969.1	0
889	AF241726.1	0
890	AFAP1	0.623498
891	AFAP1L1	87.2451
892	AFAP1L2	0
893	AFDN	2.56198
894	AFF1	6.88823
895	AFF2	0.258866
896	AFF3	5.45935
897	AFF4	20.8707
898	AFG1L	12.0265
899	AFG3L2	42.4939
900	AFM	0
901	AFMID	19.9829
902	AFP	0
903	AFTPH	23.7376
904	AGA	26.1833
905	AGAP1	0.099301
906	AGAP2	3.48695
907	AGAP3	48.4307
908	AGAP4	5.59271
909	AGAP5	6.46112
910	AGAP6	1.62753
911	AGAP9	2.69428
912	AGBL1	0.026988
913	AGBL2	0.679637
914	AGBL3	0
915	AGBL4	0.091538
916	AGBL5	10.5219
917	AGER	0.689196
918	AGFG1	55.4771
919	AGFG2	9.25765
920	AGGF1	19.0238
921	AGK	5.1555
922	AGL	3.83004
923	AGMAT	1.03051
924	AGMO	0
925	AGO1	11.6645
926	AGO2	5.23413
927	AGO3	11.2506
928	AGO4	6.87549
929	AGPAT1	4.50249
930	AGPAT2	47.9563
931	AGPAT3	54.9599
932	AGPAT4	26.0246
933	AGPAT5	7.53618
934	AGPS	89.1866
935	AGR2	0
936	AGR3	0
937	AGRN	0.724649
938	AGRP	2.58448
939	AGT	0
940	AGTPBP1	18.3388
941	AGTR1	0.333482
942	AGTR2	0
943	AGTRAP	62.9075
944	AGXT	1.05248
945	AGXT2	0
946	AHCTF1	7.19838
947	AHCY	64.3286
948	AHCYL1	69.5174
949	AHCYL2	13.1367
950	AHDC1	2.90055
951	AHI1	19.5156
952	AHNAK	151.834
953	AHNAK2	0.645779
954	AHR	15.705
955	AHRR	3.91291
956	AHSA1	221.162
957	AHSG	0
958	AHSP	0
959	AICDA	0.222807
960	AIDA	14.309
961	AIF1	86.0992
962	AIF1L	0
963	AIFM1	22.0095
964	AIFM2	20.421
965	AIFM3	4.80863
966	AIG1	6.21774
967	AIM2	0
968	AIMP1	47.2008
969	AIMP2	25.2613
970	AIP	40.9157
971	AIPL1	0.233659
972	AIRE	0
973	AJAP1	0.027072
974	AJM1	0.387329
975	AJUBA	0
976	AK1	48.7649
977	AK2	63.6573
978	AK3	34.5786
979	AK4	11.8973
980	AK5	0.337521
981	AK6	42.2581
982	AK7	2.47488
983	AK8	66.0778
984	AK9	9.81538
985	AKAIN1	0
986	AKAP1	7.22673
987	AKAP10	25.4339
988	AKAP11	3.72986
989	AKAP12	0.16026
990	AKAP13	53.943
991	AKAP14	0
992	AKAP17A	9.59953
993	AKAP3	4.19274
994	AKAP4	0
995	AKAP5	0.46182
996	AKAP6	4.82411
997	AKAP7	5.29354
998	AKAP8	13.318
999	AKAP8L	19.8712
1000	AKAP9	18.6028
1001	AKIP1	32.7255
1002	AKIRIN1	36.8824
1003	AKIRIN2	18.1925
1004	AKNA	12.9875
1005	AKNAD1	0.277809
1006	AKR1A1	418.312
1007	AKR1B1	164.257
1008	AKR1B10	0.510416
1009	AKR1B15	1.75927
1010	AKR1C1	23.3598
1011	AKR1C2	19.8054
1012	AKR1C3	131.318
1013	AKR1C4	0.279859
1014	AKR1C8P	0.876816
1015	AKR1D1	0.274223
1016	AKR1E2	9.03586
1017	AKR7A2	61.7645
1018	AKR7A3	1.68464
1019	AKT1	41.3138
1020	AKT1S1	4.23132
1021	AKT2	34.4497
1022	AKT3	7.23849
1023	AKTIP	8.0316
1024	AL020996.2	45.0258
1025	AL021546.1	0
1026	AL021997.2	0
1027	AL022238.3	6.06697
1028	AL022312.1	0
1029	AL022318.4	0
1030	AL024498.2	0
1031	AL031178.1	0
1032	AL031178.2	184.349
1033	AL031315.1	1.34497
1034	AL031681.2	0
1035	AL031708.1	0
1036	AL031777.2	4.21997
1037	AL031847.1	0
1038	AL033529.1	0
1039	AL034430.1	27.3477
1040	AL034430.2	0
1041	AL035078.4	0
1042	AL035460.1	0
1043	AL035461.3	0
1044	AL035699.1	0
1045	AL049569.3	0
1046	AL049629.2	1.08391
1047	AL049634.2	0
1048	AL049650.1	4.67867
1049	AL049697.1	0
1050	AL049779.1	0
1051	AL049839.2	0
1052	AL049844.1	5.67233
1053	AL049844.3	0
1054	AL096711.2	0
1055	AL109827.1	16.6308
1056	AL110118.2	0
1057	AL117348.2	0.614434
1058	AL121581.1	0
1059	AL121594.1	2.89648
1060	AL121753.1	0
1061	AL121758.1	1.87722
1062	AL121845.2	0
1063	AL121845.3	0
1064	AL121899.2	0
1065	AL121900.1	27.0654
1066	AL132671.2	0
1067	AL132780.3	0
1068	AL133173.4	0
1069	AL133352.1	0
1070	AL133353.2	1.86576
1071	AL133410.3	0
1072	AL133414.2	0
1073	AL133414.3	0
1074	AL133414.5	0
1075	AL133414.6	0
1076	AL133500.1	1.53164
1077	AL135905.2	5.39662
1078	AL136115.4	0
1079	AL136295.10	2.34682
1080	AL136295.12	2.3212
1081	AL136295.15	12.9028
1082	AL136295.9	0
1083	AL136531.2	0
1084	AL138752.2	5.29867
1085	AL139011.2	0
1086	AL139142.2	0
1087	AL139260.3	13.8259
1088	AL139300.1	0
1089	AL139353.1	11.851
1090	AL157392.5	0.409078
1091	AL157935.2	10.4356
1092	AL158151.3	0.586071
1093	AL159163.1	1.32051
1094	AL160269.1	0
1095	AL160272.2	7.98735
1096	AL162231.1	0.756435
1097	AL162231.3	0
1098	AL162377.3	0
1099	AL162417.1	0
1100	AL162596.1	0
1101	AL163195.3	0
1102	AL163636.1	8.57459
1103	AL353572.3	0
1104	AL353579.1	2.04777
1105	AL353588.1	0
1106	AL353671.1	2.55138
1107	AL353795.4	0
1108	AL354761.1	0
1109	AL354822.1	0.929554
1110	AL355102.2	0
1111	AL355312.5	0.315194
1112	AL355315.1	0
1113	AL355385.2	0
1114	AL355916.3	6.60318
1115	AL355987.1	0
1116	AL355987.3	0.66278
1117	AL356585.9	0
1118	AL357075.4	0
1119	AL357673.1	0
1120	AL358113.1	6.07482
1121	AL358472.6	8.99577
1122	AL358472.7	0
1123	AL359092.3	0
1124	AL359736.1	0
1125	AL359922.1	0
1126	AL360181.3	1.38581
1127	AL365205.1	0.25288
1128	AL365214.2	0.675751
1129	AL365232.1	0
1130	AL365273.2	0
1131	AL391628.1	1.15944
1132	AL391650.1	0
1133	AL391987.1	0
1134	AL391987.2	0.278433
1135	AL441992.2	1.06613
1136	AL445238.1	0.347965
1137	AL445423.3	0
1138	AL445524.2	1.64217
1139	AL445685.3	0
1140	AL445989.1	0
1141	AL451007.3	0
1142	AL451062.2	0.211602
1143	AL451106.1	0
1144	AL451136.1	0
1145	AL512428.1	0
1146	AL512506.3	0
1147	AL512785.2	0
1148	AL513165.2	5.1291
1149	AL513523.9	0
1150	AL583836.1	0
1151	AL589666.1	0
1152	AL589987.1	0
1153	AL590132.1	0.086612
1154	AL590560.2	0
1155	AL590764.2	0
1156	AL591806.2	74.2057
1157	AL592183.1	19.5085
1158	AL592490.1	0
1159	AL593848.1	0
1160	AL603764.2	0
1161	AL603832.3	0
1162	AL627230.1	0
1163	AL645922.1	0
1164	AL662796.1	0
1165	AL662820.1	0
1166	AL662828.1	0
1167	AL662884.4	0
1168	AL662899.1	0
1169	AL662899.2	0
1170	AL669918.1	8.80133
1171	AL672142.1	16.9663
1172	AL691442.1	0
1173	AL713999.1	25.9417
1174	AL772284.1	0
1175	AL807752.6	0
1176	AL807752.7	0
1177	AL844853.2	0
1178	AL845331.1	0
1179	AL845464.1	0
1180	AL928654.3	1.63639
1181	AL929554.1	0
1182	ALAD	16.9455
1183	ALAS1	200.857
1184	ALAS2	0.570242
1185	ALB	0
1186	ALCAM	111.511
1187	ALDH16A1	19.7411
1188	ALDH18A1	9.91047
1189	ALDH1A1	105.821
1190	ALDH1A2	24.0813
1191	ALDH1A3	0
1192	ALDH1B1	10.276
1193	ALDH1L1	0
1194	ALDH1L2	4.77316
1195	ALDH2	34.4972
1196	ALDH3A1	0
1197	ALDH3A2	145.336
1198	ALDH3B1	60.9362
1199	ALDH3B2	0
1200	ALDH4A1	12.8012
1201	ALDH5A1	13.6295
1202	ALDH6A1	9.99378
1203	ALDH7A1	8.0903
1204	ALDH8A1	4.1035
1205	ALDH9A1	54.5674
1206	ALDOA	864.775
1207	ALDOB	0
1208	ALDOC	8.71389
1209	ALG1	40.4951
1210	ALG10	4.97785
1211	ALG10B	5.51339
1212	ALG11	14.7764
1213	ALG12	3.84824
1214	ALG13	33.6546
1215	ALG14	2.27921
1216	ALG1L	0
1217	ALG1L2	0
1218	ALG2	18.2415
1219	ALG3	11.5461
1220	ALG5	47.8376
1221	ALG6	6.445
1222	ALG8	22.9695
1223	ALG9	33.3816
1224	ALK	0
1225	ALKAL1	0
1226	ALKAL2	0
1227	ALKBH1	10.9015
1228	ALKBH2	6.13684
1229	ALKBH3	18.227
1230	ALKBH4	10.0072
1231	ALKBH5	22.5578
1232	ALKBH6	23.3797
1233	ALKBH7	56.0833
1234	ALKBH8	2.93523
1235	ALLC	0.395894
1236	ALMS1	2.2702
1237	ALOX12	0
1238	ALOX12B	0.141491
1239	ALOX15	0.447757
1240	ALOX15B	3.01224
1241	ALOX5	7.03521
1242	ALOX5AP	9.31918
1243	ALOXE3	0
1244	ALPG	0
1245	ALPI	0
1246	ALPK1	14.1974
1247	ALPK2	0
1248	ALPK3	8.06319
1249	ALPL	0
1250	ALPP	0
1251	ALS2	8.68114
1252	ALS2CL	1.18919
1253	ALX1	0
1254	ALX3	0
1255	ALX4	0
1256	ALYREF	244.115
1257	AMACR	6.94257
1258	AMBN	0
1259	AMBP	0
1260	AMBRA1	12.6078
1261	AMD1	52.2924
1262	AMDHD1	5.53256
1263	AMDHD2	51.5165
1264	AMELX	0
1265	AMELY	0
1266	AMER1	0.161765
1267	AMER2	0
1268	AMER3	0
1269	AMFR	115.891
1270	AMH	0
1271	AMHR2	0
1272	AMIGO1	0.131343
1273	AMIGO2	1.07759
1274	AMIGO3	0
1275	AMMECR1	1.6338
1276	AMMECR1L	3.92144
1277	AMN	0
1278	AMN1	12.0743
1279	AMOT	0
1280	AMOTL1	2.08723
1281	AMOTL2	0
1282	AMPD1	0
1283	AMPD2	19.6602
1284	AMPD3	18.1911
1285	AMPH	0
1286	AMT	0.260281
1287	AMTN	0
1288	AMY1A	0
1289	AMY1B	0
1290	AMY1C	0
1291	AMY2A	0
1292	AMY2B	5.95529
1293	AMZ1	3.09548
1294	AMZ2	85.5743
1295	ANAPC1	24.3104
1296	ANAPC10	29.4608
1297	ANAPC11	164.86
1298	ANAPC13	24.0181
1299	ANAPC15	62.6688
1300	ANAPC16	50.3941
1301	ANAPC2	9.5582
1302	ANAPC4	32.7462
1303	ANAPC5	95.2982
1304	ANAPC7	51.1069
1305	ANG	4.36767
1306	ANGEL1	25.0505
1307	ANGEL2	19.723
1308	ANGPT1	0
1309	ANGPT2	0.143493
1310	ANGPT4	0.225445
1311	ANGPTL1	0
1312	ANGPTL2	0
1313	ANGPTL3	0
1314	ANGPTL4	4.47551
1315	ANGPTL5	0
1316	ANGPTL6	5.04993
1317	ANGPTL7	0
1318	ANGPTL8	0
1319	ANHX	0
1320	ANK1	0.040125
1321	ANK2	4.75488
1322	ANK3	0
1323	ANKAR	7.16668
1324	ANKDD1A	5.16226
1325	ANKDD1B	0.425599
1326	ANKEF1	0.126954
1327	ANKFN1	0
1328	ANKFY1	17.3486
1329	ANKH	12.0491
1330	ANKHD1	34.401
1331	ANKHD1-EIF4EBP3	0
1332	ANKIB1	26.944
1333	ANKK1	0.13935
1334	ANKLE1	1.627
1335	ANKLE2	31.683
1336	ANKMY1	3.25677
1337	ANKMY2	23.4677
1338	ANKRA2	15.7573
1339	ANKRD1	0
1340	ANKRD10	45.3578
1341	ANKRD11	16.6629
1342	ANKRD12	31.0072
1343	ANKRD13A	21.7584
1344	ANKRD13B	0
1345	ANKRD13C	7.45484
1346	ANKRD13D	18.637
1347	ANKRD16	2.59832
1348	ANKRD17	11.6585
1349	ANKRD18A	0
1350	ANKRD18B	0
1351	ANKRD2	0
1352	ANKRD20A1	0.239472
1353	ANKRD20A2P	0
1354	ANKRD20A3P	0.301874
1355	ANKRD20A4P	0
1356	ANKRD22	0
1357	ANKRD23	0
1358	ANKRD24	0.169744
1359	ANKRD26	6.65672
1360	ANKRD27	10.0553
1361	ANKRD28	37.7551
1362	ANKRD29	0.105727
1363	ANKRD30A	0
1364	ANKRD30B	0.204471
1365	ANKRD30BL	8.32566
1366	ANKRD31	0
1367	ANKRD33	0
1368	ANKRD33B	0.238983
1369	ANKRD34A	0
1370	ANKRD34B	0.184182
1371	ANKRD34C	0.068172
1372	ANKRD35	0
1373	ANKRD36	12.0151
1374	ANKRD36B	16.0281
1375	ANKRD36C	12.4357
1376	ANKRD37	4.99053
1377	ANKRD39	11.4812
1378	ANKRD40	19.3091
1379	ANKRD40CL	0
1380	ANKRD42	3.75331
1381	ANKRD44	18.7887
1382	ANKRD45	2.63846
1383	ANKRD46	8.58458
1384	ANKRD49	13.2455
1385	ANKRD50	4.96542
1386	ANKRD52	7.42874
1387	ANKRD53	0
1388	ANKRD54	9.34284
1389	ANKRD55	0
1390	ANKRD6	6.40903
1391	ANKRD60	0
1392	ANKRD61	0
1393	ANKRD62	0.098418
1394	ANKRD63	1.4355
1395	ANKRD65	0
1396	ANKRD66	0.570959
1397	ANKRD7	0
1398	ANKRD9	7.39932
1399	ANKS1A	1.79676
1400	ANKS1B	0.704714
1401	ANKS3	6.62475
1402	ANKS4B	0.526648
1403	ANKS6	3.14064
1404	ANKUB1	0.180347
1405	ANKZF1	17.514
1406	ANLN	3.13169
1407	ANO1	0.105454
1408	ANO10	16.1366
1409	ANO2	0
1410	ANO3	0
1411	ANO4	0
1412	ANO5	20.6083
1413	ANO6	38.5123
1414	ANO7	0.387282
1415	ANO8	1.15671
1416	ANO9	0
1417	ANOS1	0
1418	ANP32A	69.3501
1419	ANP32B	6.94786
1420	ANP32D	0
1421	ANP32E	6.49205
1422	ANPEP	9.36127
1423	ANTKMT	28.0909
1424	ANTXR1	0.227972
1425	ANTXR2	16.5066
1426	ANTXRL	0
1427	ANXA1	653.28
1428	ANXA10	0.269082
1429	ANXA11	463.591
1430	ANXA13	0.601184
1431	ANXA2	4576.57
1432	ANXA2R	0.323061
1433	ANXA3	0
1434	ANXA4	110.515
1435	ANXA5	1749.83
1436	ANXA6	35.5713
1437	ANXA7	175.833
1438	ANXA8	0
1439	ANXA8L1	0
1440	ANXA9	2.45575
1441	AOAH	28.372
1442	AOC1	0.145473
1443	AOC2	0.414052
1444	AOC3	1.92917
1445	AOPEP	4.18824
1446	AOX1	0.324478
1447	AP000295.1	3.2164
1448	AP000311.1	12.5327
1449	AP000349.1	0
1450	AP000350.12	0
1451	AP000351.3	0
1452	AP000351.7	0
1453	AP000356.5	23.815
1454	AP000471.1	0
1455	AP000721.1	0
1456	AP000781.2	104.806
1457	AP000812.3	0
1458	AP000812.4	0
1459	AP000944.5	0.112724
1460	AP001054.1	0
1461	AP001267.5	0.454194
1462	AP001273.2	0
1463	AP001453.3	56.3639
1464	AP001458.2	6.97331
1465	AP001781.2	4.89945
1466	AP001931.1	0
1467	AP001931.2	5.86782
1468	AP002373.1	0
1469	AP002495.1	0.82555
1470	AP002512.3	0
1471	AP002748.5	0
1472	AP002884.2	1.12532
1473	AP002990.1	0
1474	AP003071.5	0.502512
1475	AP003108.2	1.07411
1476	AP003419.1	0
1477	AP006285.2	0
1478	AP006621.6	0
1479	AP1AR	29.3773
1480	AP1B1	36.3354
1481	AP1G1	39.6696
1482	AP1G2	60.8119
1483	AP1M1	25.198
1484	AP1M2	3.72538
1485	AP1S1	147.573
1486	AP1S2	43.8008
1487	AP1S3	4.57486
1488	AP2A1	14.5685
1489	AP2A2	30.8137
1490	AP2B1	13.9851
1491	AP2M1	225.876
1492	AP2S1	312.354
1493	AP3B1	69.1484
1494	AP3B2	11.5373
1495	AP3D1	26.6569
1496	AP3M1	18.3846
1497	AP3M2	9.18654
1498	AP3S1	97.8767
1499	AP3S2	28.6493
1500	AP4B1	11.6635
1501	AP4E1	11.3994
1502	AP4M1	2.83178
1503	AP4S1	13.5109
1504	AP5B1	16.6976
1505	AP5M1	28.4763
1506	AP5S1	9.39184
1507	AP5Z1	13.4849
1508	APAF1	8.37772
1509	APBA1	0.929429
1510	APBA2	1.10903
1511	APBA3	5.10633
1512	APBB1	4.58821
1513	APBB1IP	7.21405
1514	APBB2	7.33656
1515	APBB3	4.53925
1516	APC	24.9563
1517	APC2	0.032368
1518	APCDD1	0
1519	APCDD1L	0
1520	APCS	0
1521	APEH	125.186
1522	APELA	1.05768
1523	APEX1	46.8233
1524	APEX2	10.0507
1525	APH1A	112.347
1526	APH1B	24.3498
1527	API5	58.7341
1528	APIP	13.9543
1529	APLF	1.54292
1530	APLN	0.215519
1531	APLNR	0
1532	APLP1	0
1533	APLP2	971.447
1534	APMAP	116.895
1535	APOA1	0
1536	APOA2	0.577624
1537	APOA4	0
1538	APOA5	0
1539	APOB	0
1540	APOBEC1	0
1541	APOBEC2	0
1542	APOBEC3A	1.57299
1543	APOBEC3B	0
1544	APOBEC3C	10.0838
1545	APOBEC3D	0.578153
1546	APOBEC3F	3.11959
1547	APOBEC3G	11.1603
1548	APOBEC3H	0
1549	APOBEC4	0
1550	APOBR	5.98481
1551	APOC1	29276
1552	APOC2	98.7005
1553	APOC3	0
1554	APOC4	0
1555	APOC4-APOC2	94.7826
1556	APOD	0
1557	APOE	4132.57
1558	APOF	0.580996
1559	APOH	0
1560	APOL1	31.5868
1561	APOL2	78.4537
1562	APOL3	11.6848
1563	APOL4	1.20446
1564	APOL5	0
1565	APOL6	17.2122
1566	APOLD1	2.02435
1567	APOM	0.96967
1568	APOO	33.3066
1569	APOOL	3.15818
1570	APP	90.2516
1571	APPBP2	23.954
1572	APPL1	33.5397
1573	APPL2	10.7161
1574	APRT	231.831
1575	APTX	24.3047
1576	AQP1	0
1577	AQP10	0
1578	AQP11	0
1579	AQP12A	0
1580	AQP12B	0.115988
1581	AQP2	0
1582	AQP3	4.92615
1583	AQP4	0
1584	AQP5	0
1585	AQP6	0.224152
1586	AQP7	0
1587	AQP8	3.12355
1588	AQP9	229.977
1589	AQR	12.3509
1590	AR	0.487375
1591	ARAF	11.9942
1592	ARAP1	84.2155
1593	ARAP2	9.79722
1594	ARAP3	3.67361
1595	ARC	0
1596	ARCN1	43.011
1597	AREG	0.907864
1598	AREL1	13.4217
1599	ARF1	259.402
1600	ARF3	105.739
1601	ARF4	126.428
1602	ARF5	149.102
1603	ARF6	28.6439
1604	ARFGAP1	40.086
1605	ARFGAP2	40.1266
1606	ARFGAP3	68.7772
1607	ARFGEF1	16.2301
1608	ARFGEF2	21.844
1609	ARFGEF3	0.354309
1610	ARFIP1	17.1257
1611	ARFIP2	19.0833
1612	ARFRP1	14.8104
1613	ARG1	0
1614	ARG2	1.54353
1615	ARGFX	1.33938
1616	ARGLU1	15.2914
1617	ARHGAP1	7.48265
1618	ARHGAP10	20.9949
1619	ARHGAP11A	1.11142
1620	ARHGAP11B	1.73437
1621	ARHGAP12	11.5995
1622	ARHGAP15	25.0973
1623	ARHGAP17	11.5816
1624	ARHGAP18	35.5571
1625	ARHGAP19	2.05753
1626	ARHGAP19-SLIT1	0
1627	ARHGAP20	0
1628	ARHGAP21	11.812
1629	ARHGAP22	33.5304
1630	ARHGAP23	0
1631	ARHGAP24	4.8972
1632	ARHGAP25	48.0483
1633	ARHGAP26	32.034
1634	ARHGAP27	6.88897
1635	ARHGAP28	0.738149
1636	ARHGAP29	0
1637	ARHGAP30	44.002
1638	ARHGAP31	10.706
1639	ARHGAP32	1.12038
1640	ARHGAP33	0
1641	ARHGAP35	3.04497
1642	ARHGAP36	0
1643	ARHGAP39	0.072457
1644	ARHGAP4	24.9555
1645	ARHGAP40	0
1646	ARHGAP42	0.043081
1647	ARHGAP44	0.09148
1648	ARHGAP45	22.532
1649	ARHGAP5	17.3665
1650	ARHGAP6	1.23497
1651	ARHGAP8	0
1652	ARHGAP9	28.1718
1653	ARHGDIA	70.2193
1654	ARHGDIB	376.401
1655	ARHGDIG	0
1656	ARHGEF1	16.2816
1657	ARHGEF10	1.66409
1658	ARHGEF10L	25.5582
1659	ARHGEF11	12.8293
1660	ARHGEF12	7.42646
1661	ARHGEF15	0
1662	ARHGEF16	0
1663	ARHGEF17	0.081
1664	ARHGEF18	7.98399
1665	ARHGEF19	2.64843
1666	ARHGEF2	92.4667
1667	ARHGEF25	0
1668	ARHGEF26	0
1669	ARHGEF28	0.813803
1670	ARHGEF3	7.78162
1671	ARHGEF33	0.07913
1672	ARHGEF35	1.25385
1673	ARHGEF37	0.136576
1674	ARHGEF38	0
1675	ARHGEF39	0.65537
1676	ARHGEF4	0.088749
1677	ARHGEF40	14.1423
1678	ARHGEF5	2.88617
1679	ARHGEF6	4.97686
1680	ARHGEF7	24.883
1681	ARHGEF9	3.36945
1682	ARID1A	2.73002
1683	ARID1B	14.9353
1684	ARID2	3.95674
1685	ARID3A	15.6072
1686	ARID3B	1.47898
1687	ARID3C	0
1688	ARID4A	15.807
1689	ARID4B	16.1714
1690	ARID5A	5.03597
1691	ARID5B	2.85364
1692	ARIH1	84.4937
1693	ARIH2	75.8721
1694	ARL1	133.289
1695	ARL10	0.812862
1696	ARL11	7.29287
1697	ARL13A	0
1698	ARL13B	7.04269
1699	ARL14	0
1700	ARL14EP	32.3984
1701	ARL14EPL	0
1702	ARL15	42.1767
1703	ARL16	21.5497
1704	ARL17A	2.56756
1705	ARL17B	12.2936
1706	ARL2	44.9485
1707	ARL2-SNX15	3.23056
1708	ARL2BP	377.787
1709	ARL3	2.4143
1710	ARL4A	9.95833
1711	ARL4C	15.3693
1712	ARL4D	0.241322
1713	ARL5A	34.5887
1714	ARL5B	2.73238
1715	ARL5C	1.4076
1716	ARL6	3.11994
1717	ARL6IP1	267.641
1718	ARL6IP4	244.9
1719	ARL6IP5	75.3355
1720	ARL6IP6	18.9191
1721	ARL8A	29.7778
1722	ARL8B	255.147
1723	ARL9	0
1724	ARMC1	26.7905
1725	ARMC10	69.3116
1726	ARMC12	0
1727	ARMC2	2.71892
1728	ARMC3	0
1729	ARMC4	0.283074
1730	ARMC5	0.310175
1731	ARMC6	6.37763
1732	ARMC7	4.69533
1733	ARMC8	44.345
1734	ARMC9	63.5641
1735	ARMCX1	9.79471
1736	ARMCX2	1.0625
1737	ARMCX3	46.2506
1738	ARMCX4	8.13246
1739	ARMCX5	11.1761
1740	ARMCX5-GPRASP2	0.256239
1741	ARMCX6	61.8912
1742	ARMH1	3.86373
1743	ARMH2	0
1744	ARMH3	7.14187
1745	ARMH4	21.8959
1746	ARMS2	0
1747	ARMT1	35.9978
1748	ARNT	9.51539
1749	ARNT2	1.42422
1750	ARNTL	10.4609
1751	ARNTL2	2.05754
1752	ARPC1A	18.2264
1753	ARPC1B	769.003
1754	ARPC2	1091.2
1755	ARPC3	695.526
1756	ARPC4	434.175
1757	ARPC4-TTLL3	2.42324
1758	ARPC5	412.078
1759	ARPC5L	22.2282
1760	ARPIN	9.89331
1761	ARPIN-AP3S2	15.7349
1762	ARPP19	93.0929
1763	ARPP21	0
1764	ARR3	0
1765	ARRB1	34.0256
1766	ARRB2	80.5156
1767	ARRDC1	16.8811
1768	ARRDC2	14.7671
1769	ARRDC3	36.0369
1770	ARRDC4	19.084
1771	ARRDC5	0.45233
1772	ARSA	6.77618
1773	ARSB	21.2626
1774	ARSD	16.5836
1775	ARSF	0.16735
1776	ARSG	8.12631
1777	ARSH	0
1778	ARSI	0
1779	ARSJ	0
1780	ARSK	3.703
1781	ARSL	0
1782	ART1	0
1783	ART3	0
1784	ART4	0.101973
1785	ART5	0
1786	ARTN	0
1787	ARV1	8.93263
1788	ARVCF	28.2517
1789	ARX	0
1790	AS3MT	0
1791	ASAH1	1566.96
1792	ASAH2	0
1793	ASAH2B	0
1794	ASAP1	75.0813
1795	ASAP2	0.535571
1796	ASAP3	1.00463
1797	ASB1	37.7316
1798	ASB10	0.430747
1799	ASB11	0.624955
1800	ASB12	0
1801	ASB13	6.10554
1802	ASB14	0
1803	ASB15	0
1804	ASB16	0
1805	ASB17	0
1806	ASB18	0
1807	ASB2	4.79516
1808	ASB3	23.3096
1809	ASB4	0.544102
1810	ASB5	0
1811	ASB6	6.52322
1812	ASB7	8.60576
1813	ASB8	14.7555
1814	ASB9	0
1815	ASCC1	33.7377
1816	ASCC2	16.3469
1817	ASCC3	33.8503
1818	ASCL1	0
1819	ASCL2	0.778484
1820	ASCL3	0
1821	ASCL4	0
1822	ASCL5	0
1823	ASDURF	15.4402
1824	ASF1A	11.4456
1825	ASF1B	0.445415
1826	ASGR1	3.37499
1827	ASGR2	0.282109
1828	ASH1L	8.86538
1829	ASH2L	5.69486
1830	ASIC1	0
1831	ASIC2	0
1832	ASIC3	0.436616
1833	ASIC4	0
1834	ASIC5	0
1835	ASIP	2.86139
1836	ASL	156.264
1837	ASMT	0.29419
1838	ASMTL	2.31712
1839	ASNS	43.1289
1840	ASNSD1	43.1974
1841	ASPA	0.23263
1842	ASPDH	0
1843	ASPG	0
1844	ASPH	293.413
1845	ASPHD1	26.832
1846	ASPHD2	0.6163
1847	ASPM	0.449319
1848	ASPN	3.00831
1849	ASPRV1	0.665233
1850	ASPSCR1	18.3546
1851	ASRGL1	8.2466
1852	ASS1	1.72608
1853	ASTE1	19.295
1854	ASTL	0.306382
1855	ASTN1	0
1856	ASTN2	8.89574
1857	ASXL1	13.6316
1858	ASXL2	3.08539
1859	ASXL3	0.567183
1860	ASZ1	0.148751
1861	ATAD1	47.1313
1862	ATAD2	3.392
1863	ATAD2B	9.10841
1864	ATAD3A	9.68702
1865	ATAD3B	7.57358
1866	ATAD3C	6.33407
1867	ATAD5	3.97978
1868	ATAT1	0
1869	ATCAY	0.517289
1870	ATE1	6.7627
1871	ATF1	16.2293
1872	ATF2	16.2175
1873	ATF3	257.098
1874	ATF4	188.223
1875	ATF5	12.8605
1876	ATF6	44.2357
1877	ATF6B	8.44612
1878	ATF7	2.78459
1879	ATF7-NPFF	0.831685
1880	ATF7IP	13.8083
1881	ATF7IP2	20.0259
1882	ATG10	5.27986
1883	ATG101	50.2029
1884	ATG12	35.7532
1885	ATG13	69.1217
1886	ATG14	5.15407
1887	ATG16L1	9.63417
1888	ATG16L2	27.5572
1889	ATG2A	9.26204
1890	ATG2B	8.70442
1891	ATG3	52.3674
1892	ATG4A	36.8976
1893	ATG4B	52.2382
1894	ATG4C	19.8958
1895	ATG4D	6.45486
1896	ATG5	48.3404
1897	ATG7	108.725
1898	ATG9A	25.6871
1899	ATG9B	0
1900	ATIC	8.49416
1901	ATL1	2.64088
1902	ATL2	35.5758
1903	ATL3	46.8734
1904	ATM	202.649
1905	ATMIN	14.7281
1906	ATN1	1.23754
1907	ATOH1	0
1908	ATOH7	0
1909	ATOH8	0.118519
1910	ATOX1	146.09
1911	ATP10A	10.2674
1912	ATP10B	0.11003
1913	ATP10D	25.3186
1914	ATP11A	8.74853
1915	ATP11B	65.2542
1916	ATP11C	24.4294
1917	ATP12A	0
1918	ATP13A1	8.73053
1919	ATP13A2	5.71028
1920	ATP13A3	248.39
1921	ATP13A4	0
1922	ATP13A5	0
1923	ATP1A1	166.139
1924	ATP1A2	0
1925	ATP1A3	0
1926	ATP1A4	4.0644
1927	ATP1B1	46.9093
1928	ATP1B2	0
1929	ATP1B3	91.8984
1930	ATP1B4	0
1931	ATP23	7.2221
1932	ATP2A1	0
1933	ATP2A2	49.1274
1934	ATP2A3	10.0269
1935	ATP2B1	14.8842
1936	ATP2B2	0
1937	ATP2B3	0.051941
1938	ATP2B4	3.36302
1939	ATP2C1	25.2417
1940	ATP2C2	0.182816
1941	ATP4A	0
1942	ATP4B	0
1943	ATP5F1A	453.156
1944	ATP5F1B	521.1
1945	ATP5F1C	426.328
1946	ATP5F1D	30.4824
1947	ATP5F1E	240.628
1948	ATP5IF1	172.826
1949	ATP5MC1	83.1717
1950	ATP5MC2	321.782
1951	ATP5MC3	480.263
1952	ATP5MD	450.844
1953	ATP5ME	683.064
1954	ATP5MF	672.807
1955	ATP5MF-PTCD1	1.55369
1956	ATP5MG	586.029
1957	ATP5MGL	2.21055
1958	ATP5MPL	1517.93
1959	ATP5PB	484.684
1960	ATP5PD	536.257
1961	ATP5PF	83.0685
1962	ATP5PO	538.42
1963	ATP6AP1	193.49
1964	ATP6AP2	314.411
1965	ATP6V0A1	59.8307
1966	ATP6V0A2	20.6947
1967	ATP6V0A4	0
1968	ATP6V0B	1199.11
1969	ATP6V0C	33.7978
1970	ATP6V0D1	292.298
1971	ATP6V0D2	113.101
1972	ATP6V0E1	442.397
1973	ATP6V0E2	12.0427
1974	ATP6V1A	372.431
1975	ATP6V1B1	0
1976	ATP6V1B2	298.039
1977	ATP6V1C1	82.1942
1978	ATP6V1C2	0
1979	ATP6V1D	331.867
1980	ATP6V1E1	248.852
1981	ATP6V1E2	2.24376
1982	ATP6V1F	878.225
1983	ATP6V1FNB	0.268784
1984	ATP6V1G1	250.987
1985	ATP6V1G2	0
1986	ATP6V1G2-DDX39B	0
1987	ATP6V1G3	0
1988	ATP6V1H	435.322
1989	ATP7A	12.2814
1990	ATP7B	5.50961
1991	ATP8A1	1.19879
1992	ATP8A2	0
1993	ATP8B1	2.53108
1994	ATP8B2	3.10316
1995	ATP8B3	0.132291
1996	ATP8B4	42.2327
1997	ATP9A	24.2213
1998	ATP9B	85.6606
[truncated: 18,115 more rows]

## Sheet: Hepatocyte_rep1_TPM
	target_id	tpm
0	A1BG	1403.45
1	A1CF	30.5264
2	A2M	1605.67
3	A2ML1	0
4	A3GALT2	0
5	A4GALT	1.93698
6	A4GNT	0.043843
7	AAAS	15.2308
8	AACS	5.24805
9	AADAC	286.155
10	AADACL2	0.010887
11	AADACL3	0
12	AADACL4	0
13	AADAT	8.76801
14	AAGAB	9.95872
15	AAK1	2.12822
16	AAMDC	15.4048
17	AAMP	55.4853
18	AANAT	0
19	AAR2	13.2145
20	AARD	0.149064
21	AARS1	56.743
22	AARS2	3.44215
23	AARSD1	19.082
24	AASDH	1.95169
25	AASDHPPT	11.3133
26	AASS	8.18812
27	AATF	10.4754
28	AATK	0.504683
29	ABAT	169.228
30	ABCA1	12.4332
31	ABCA10	0.248022
32	ABCA12	0
33	ABCA13	0.132033
34	ABCA2	9.624
35	ABCA3	0.809156
36	ABCA4	0.288794
37	ABCA5	17.7651
38	ABCA6	25.1096
39	ABCA7	1.78296
40	ABCA8	6.96006
41	ABCA9	1.99414
42	ABCB1	17.0646
43	ABCB10	5.97712
44	ABCB11	35.5247
45	ABCB4	48.3467
46	ABCB5	0.040156
47	ABCB6	40.3217
48	ABCB7	8.7576
49	ABCB8	26.7412
50	ABCB9	0.250082
51	ABCC1	1.29928
52	ABCC10	4.27436
53	ABCC11	1.76241
54	ABCC12	0
55	ABCC2	60.3038
56	ABCC3	91.6694
57	ABCC4	0.733615
58	ABCC5	3.05124
59	ABCC6	53.7139
60	ABCC8	0.034249
61	ABCC9	7.65679
62	ABCD1	7.65516
63	ABCD2	0.026266
64	ABCD3	41.1782
65	ABCD4	27.578
66	ABCE1	15.9601
67	ABCF1	20.0145
68	ABCF2	6.04629
69	ABCF2-H2BE1	7.33048
70	ABCF3	25.0636
71	ABCG1	2.74605
72	ABCG2	4.25748
73	ABCG4	0.037238
74	ABCG5	14.642
75	ABCG8	22.5974
76	ABHD1	0.74761
77	ABHD10	16.5415
78	ABHD11	6.50811
79	ABHD12	14.1269
80	ABHD12B	0.765519
81	ABHD13	2.69202
82	ABHD14A	13.7088
83	ABHD14A-ACY1	2.43222
84	ABHD14B	96.5433
85	ABHD15	11.383
86	ABHD16A	24.4401
87	ABHD16B	0.130215
88	ABHD17A	25.0399
89	ABHD17B	4.96153
90	ABHD17C	2.36934
91	ABHD18	3.64319
92	ABHD2	63.7372
93	ABHD3	15.6108
94	ABHD4	27.7353
95	ABHD5	8.43811
96	ABHD6	37.9523
97	ABHD8	16.1583
98	ABI1	7.31383
99	ABI2	6.82416
100	ABI3	6.19917
101	ABI3BP	1.55307
102	ABITRAM	5.82683
103	ABL1	8.53236
104	ABL2	1.49876
105	ABLIM1	15.9767
106	ABLIM2	0.589026
107	ABLIM3	51.0415
108	ABO	0.62471
109	ABR	2.86747
110	ABRA	0
111	ABRACL	34.5588
112	ABRAXAS1	0.899347
113	ABRAXAS2	4.53755
114	ABT1	6.2518
115	ABTB1	9.96674
116	ABTB2	5.6313
117	AC000093.1	0.333009
118	AC000120.2	0.197199
119	AC000120.3	0.346085
120	AC001226.2	0.094128
121	AC002094.3	0.076132
122	AC002310.4	0
123	AC002456.2	0
124	AC002985.1	0
125	AC002996.1	2.25205
126	AC003002.1	0
127	AC003002.2	0
128	AC003002.3	0.0917
129	AC003005.1	0.112146
130	AC003006.1	0
131	AC003688.3	0
132	AC004076.1	0.159586
133	AC004080.3	0
134	AC004223.3	0
135	AC004556.3	0
136	AC004593.2	0
137	AC004687.2	0.008142
138	AC004691.2	0.030963
139	AC004706.3	0.054874
140	AC004805.1	0
141	AC004832.3	0.069262
142	AC004864.1	0
143	AC004922.1	0.285631
144	AC004997.1	0.203181
145	AC005020.2	0
146	AC005041.1	0.046697
147	AC005154.5	0.607035
148	AC005192.1	0.401535
149	AC005258.1	0
150	AC005324.2	0
151	AC005324.3	0.051777
152	AC005520.1	0.100917
153	AC005551.1	0
154	AC005670.2	0.701505
155	AC005697.1	0
156	AC005702.1	2.14018
157	AC005726.1	11.5826
158	AC005832.4	0
159	AC005833.1	2.55274
160	AC005837.2	0
161	AC005943.1	1.83485
162	AC006030.1	0.013943
163	AC006059.2	20.9408
164	AC006064.6	0.096927
165	AC006254.1	38.0727
166	AC006449.4	0
167	AC006486.1	0.072783
168	AC006486.3	0
169	AC006538.2	10.7795
170	AC006978.2	0
171	AC007040.2	0.007357
172	AC007192.1	0.027859
173	AC007325.1	0.29474
174	AC007325.2	3.50136
175	AC007325.4	7.96279
176	AC007326.4	4.68708
177	AC007375.2	0
178	AC007687.1	0.034443
179	AC007731.4	0
180	AC007846.2	0
181	AC007906.2	0.140121
182	AC007998.2	0
183	AC008012.1	0.764598
184	AC008073.3	0.033864
185	AC008162.2	0
186	AC008397.1	0
187	AC008397.2	0.017339
188	AC008403.1	0
189	AC008481.3	0
190	AC008537.1	0.266956
191	AC008575.1	0.070674
192	AC008581.2	0.05554
193	AC008676.3	0
194	AC008687.1	0.01296
195	AC008687.4	0
196	AC008687.8	0
197	AC008695.1	0
198	AC008750.7	1.04555
199	AC008758.1	0.032945
200	AC008758.5	0.519812
201	AC008758.6	0.127444
202	AC008763.2	0.054309
203	AC008763.3	0
204	AC008763.4	0.970968
205	AC008764.1	0.009197
206	AC008764.4	13.5078
207	AC008770.1	0
208	AC008770.2	0.065718
209	AC008770.4	0.348893
210	AC008878.1	0.233253
211	AC008878.2	0
212	AC008982.3	0
213	AC009070.1	0.045083
214	AC009133.6	0.737973
215	AC009163.3	0.094542
216	AC009163.5	0.735867
217	AC009412.1	0
218	AC009690.1	0.220906
219	AC009690.3	0
220	AC009779.3	3.47197
221	AC009879.2	0
222	AC009879.3	0.68179
223	AC010132.3	2.4071
224	AC010197.2	0.184072
225	AC010255.2	0
226	AC010319.2	0
227	AC010323.1	8.33359
228	AC010325.1	0
229	AC010326.2	0.312374
230	AC010327.2	0
231	AC010422.3	0
232	AC010422.5	0
233	AC010422.6	0.388348
234	AC010422.8	0.984661
235	AC010463.1	0.039082
236	AC010522.1	3.37279
237	AC010531.1	1.7157
238	AC010542.3	0.314332
239	AC010547.4	0.332462
240	AC010615.4	0
241	AC010616.1	0
242	AC010619.1	0
243	AC010646.1	0
244	AC010724.2	0
245	AC010973.3	0
246	AC010980.1	0.05873
247	AC011005.1	0.026851
248	AC011043.1	8.00281
249	AC011043.2	0.055306
250	AC011295.2	0.897768
251	AC011330.3	0
252	AC011448.1	0.523255
253	AC011452.1	0
254	AC011455.3	0
255	AC011462.1	0
256	AC011473.4	0
257	AC011479.1	0
258	AC011498.4	5.28878
259	AC011499.1	0.335327
260	AC011511.1	0.262763
261	AC011511.4	0
262	AC011530.1	0.346232
263	AC012184.2	5.31967
264	AC012213.5	0
265	AC012254.2	0
266	AC012254.6	0
267	AC012254.7	0
268	AC012309.1	0
269	AC012488.2	0.134011
270	AC012531.3	0
271	AC012651.1	0.76782
272	AC013271.1	0.531581
273	AC013394.1	6.29403
274	AC013470.2	0
275	AC013477.1	0.253613
276	AC013489.1	0.198632
277	AC013717.1	0
278	AC015688.4	0
279	AC015802.6	0.081541
280	AC015813.2	0.527864
281	AC016027.6	2.17088
282	AC017083.3	0.120977
283	AC018362.3	0.110859
284	AC018512.1	0.021121
285	AC018523.2	0.37374
286	AC018630.2	0
287	AC018709.1	0
288	AC018755.2	0.273273
289	AC018809.3	0.113119
290	AC019117.1	0
291	AC020636.2	0
292	AC020765.6	9.43768
293	AC020907.6	0.171107
294	AC020909.1	0
295	AC020915.4	0.273328
296	AC020922.1	0
297	AC021072.1	0
298	AC021087.5	0.59224
299	AC021660.3	0.190049
300	AC022150.4	0.07048
301	AC022335.1	0.763142
302	AC022384.1	1.79225
303	AC022400.5	0.391701
304	AC022414.1	0.196173
305	AC022415.2	0.125899
306	AC022506.1	0
307	AC022826.2	2.7675
308	AC023055.1	0.289583
309	AC023491.2	0.137618
310	AC024592.3	2.35773
311	AC024598.1	0.004244
312	AC024940.6	0.080477
313	AC025165.3	0.35534
314	AC025165.6	0.132302
315	AC025263.2	0
316	AC025283.2	0.052354
317	AC025287.4	0
318	AC026316.4	0.623392
319	AC026369.8	0.005359
320	AC026464.1	0
321	AC026464.3	0
322	AC026464.4	9.94777
323	AC026464.6	8.22553
324	AC026786.1	0
325	AC026954.6	0.170408
326	AC027644.4	0.084528
327	AC027796.3	0.090384
328	AC034102.2	0
329	AC034228.3	0
330	AC036214.3	0.064665
331	AC037459.1	0.238873
332	AC037482.2	0
333	AC037482.3	0
334	AC040162.1	0.384994
335	AC044810.8	0
336	AC046185.1	0
337	AC048338.1	0
338	AC048338.2	0
339	AC053503.6	0
340	AC055811.2	0.037334
341	AC055839.2	0.303855
342	AC058822.1	0
343	AC063943.2	0
344	AC064824.1	0.05193
345	AC067968.1	0
346	AC068234.1	0.026715
347	AC068533.4	1.01116
348	AC068547.1	2.71111
349	AC068580.4	9.11007
350	AC068631.2	7.74378
351	AC068775.1	0.080128
352	AC068831.6	0.082916
353	AC068870.4	0
354	AC068896.1	0.028029
355	AC068946.1	0.068031
356	AC068946.2	0.624785
357	AC069257.3	0
358	AC069288.1	0.021053
359	AC069368.1	0.202724
360	AC069444.2	0.13816
361	AC069503.2	0.05168
362	AC069544.1	1.74034
363	AC072022.2	0.030402
364	AC073082.1	0.038064
365	AC073111.3	2.65572
366	AC073283.3	0
367	AC073508.2	0.75594
368	AC073585.1	0
369	AC073610.1	0.706701
370	AC073612.1	0
371	AC073896.1	50.9249
372	AC074143.1	0.794593
373	AC078815.1	0
374	AC078927.1	0.043679
375	AC079447.1	0.174339
376	AC079594.1	0
377	AC079741.2	0
378	AC083800.1	0
379	AC083977.1	0
380	AC084018.4	0
381	AC084337.2	2.35821
382	AC084756.2	0
383	AC087289.3	0.073656
384	AC087632.2	5.33765
385	AC087721.2	5.89691
386	AC090004.1	0.07773
387	AC090227.2	0
388	AC090360.1	0.766369
389	AC090373.2	0
390	AC090517.4	0.807148
391	AC090527.2	0
392	AC090958.3	0
393	AC091057.5	0.094524
394	AC091167.2	0.020629
395	AC091167.6	1.09736
396	AC091167.7	0.129947
397	AC091304.6	0
398	AC091551.1	0.191038
399	AC091959.1	0.970704
400	AC092017.2	0
401	AC092042.3	0.49925
402	AC092073.1	0.053448
403	AC092111.3	0
404	AC092143.1	0
405	AC092329.3	0.655005
406	AC092442.1	0
407	AC092587.1	0.221104
408	AC092647.5	0.107576
409	AC092718.2	3.11888
410	AC092718.7	0.111398
411	AC092835.1	0.429077
412	AC092854.1	0
413	AC093155.3	0.356885
414	AC093227.2	0
415	AC093246.1	0
416	AC093323.1	3.00371
417	AC093423.3	0
418	AC093512.2	4.50385
419	AC093525.1	0.065553
420	AC093525.2	0.019341
421	AC093668.1	0
422	AC093827.5	0.391387
423	AC093884.1	0
424	AC093899.2	0
425	AC096887.1	0.107782
426	AC097104.1	0
427	AC097625.1	0.023421
428	AC097634.4	0.027468
429	AC097636.1	0.009209
430	AC097637.1	0.061251
431	AC098484.3	3.94219
432	AC098588.2	0.090691
433	AC098650.1	0.009726
434	AC098850.3	0.439603
435	AC099489.1	0.131829
436	AC099569.1	0
437	AC099811.2	0
438	AC099850.2	0
439	AC100868.1	0.067808
440	AC104109.3	0
441	AC104304.2	0
442	AC104389.5	0.74572
443	AC104389.6	0.042481
444	AC104452.1	0.553325
445	AC104472.3	0.009913
446	AC104532.1	0.804786
447	AC104581.2	0
448	AC105052.1	0.290674
449	AC105052.3	2.48754
450	AC105206.4	0
451	AC106741.1	0
452	AC106873.8	0.215258
453	AC106886.5	2.25929
454	AC107871.1	0.214322
455	AC107959.5	0.046603
456	AC108488.2	0.743444
457	AC108941.2	0
458	AC109583.1	0.088325
459	AC110275.1	0
460	AC112128.1	0.178778
461	AC112229.3	0
462	AC112504.2	0
463	AC113189.10	0
464	AC113348.1	0
465	AC113554.1	0
466	AC114402.2	0
467	AC114490.1	0.95858
468	AC114490.2	0.200711
469	AC114982.2	0
470	AC116366.1	1.00916
471	AC117378.1	0
472	AC117457.1	0
473	AC118282.7	0.029791
474	AC118470.1	0
475	AC118553.2	0.736703
476	AC119674.2	0.362494
477	AC119676.1	0
478	AC119733.1	0
479	AC120057.2	0
480	AC120114.4	0.402069
481	AC124312.1	0.679204
482	AC126283.1	5.78596
483	AC127029.3	0
484	AC129492.3	11.8767
485	AC131160.1	0.079821
486	AC132217.2	131.894
487	AC133551.1	0
488	AC134669.1	0
489	AC134980.2	0
490	AC135050.2	19.7372
491	AC135178.3	0
492	AC136352.2	0
493	AC136352.3	0
494	AC136475.9	0
495	AC136612.1	0
496	AC136616.1	0
497	AC136616.2	22.5784
498	AC136616.3	0
499	AC137834.1	0.121327
500	AC138647.1	0
501	AC138696.1	0.046554
502	AC138811.2	1.45244
503	AC138894.1	0.276294
504	AC138969.1	35.203
505	AC139491.7	0.087342
506	AC139530.2	0
507	AC139677.1	0.472139
508	AC141272.1	41.3312
509	AC142391.2	0
510	AC142525.4	0
511	AC144573.1	0.010227
512	AC145212.1	1.34129
513	AC147067.5	0
514	AC171558.1	0
515	AC171558.5	0
516	AC187652.1	7.83152
517	AC207056.1	0
518	AC207582.1	2.52147
519	AC207582.2	4.44839
520	AC209539.2	0
521	AC213033.2	1.93651
522	AC213203.1	0.737864
523	AC213203.2	0.023809
524	AC226007.1	0
525	AC226593.1	0
526	AC231656.1	0
527	AC231657.3	0.06204
528	AC233723.1	0.139112
529	AC233755.1	47.6445
530	AC233755.2	9.86961
531	AC233992.6	0.139816
532	AC235565.2	0
533	AC236040.1	0
534	AC240274.1	7.25075
535	AC241401.2	0
536	AC241409.1	0
537	AC241640.1	0.671534
538	AC241640.2	1.49816
539	AC242628.1	0
540	AC242842.3	0.200956
541	AC243547.3	0.645557
542	AC243733.1	0.478746
543	AC243790.1	0
544	AC243837.2	0.462709
545	AC243837.4	0
546	AC243967.1	0
547	AC244197.3	1.15942
548	AC244489.1	14.968
549	AC244489.2	1.86983
550	AC244517.10	0
551	AC245033.1	0.058608
552	AC245049.1	5.69544
553	AC245078.1	0.529645
554	AC245128.24	0
555	AC245175.1	3.72069
556	AC245175.2	0.281128
557	AC245748.1	0
558	AC253536.7	0
559	AC254560.1	5.42535
560	AC254788.1	26.326
561	AC254945.2	0
562	AC254979.2	0
563	AC255360.1	0.567188
564	AC256203.2	1.21253
565	AC256221.2	0.008716
566	AC256223.1	0
567	AC256223.3	0
568	AC256223.4	0.094214
569	AC256230.1	4.367
570	AC256230.2	1.30172
571	AC256236.1	1.54912
572	AC269752.2	17.3547
573	AC270107.1	35.2162
574	AC270107.9	1.07182
575	AC270129.2	0.471581
576	AC270129.3	1.30172
577	AC270129.4	9.94401
578	AC270149.2	0
579	AC270153.1	0
580	AC270156.1	0.114181
581	AC270156.2	22.6907
582	AC270156.3	41.9774
583	AC270170.1	0
584	AC270227.1	0
585	AC270239.1	0
586	AC270239.2	0
587	AC270258.1	0
588	AC270272.1	0
589	AC270272.2	0
590	AC270273.1	0
591	AC270285.1	0
592	AC270289.2	2.63154
593	AC270293.1	0
594	AC270300.1	0
595	AC270301.3	0.270373
596	AC275254.1	0
597	AC275284.1	0
598	AC275284.3	0
599	AC275284.4	0
600	AC275401.1	0.643785
601	AC275401.4	0.195573
602	AC275546.1	0.227848
603	AC275546.2	2.30983
604	AC275546.3	0.347137
605	AC275546.4	10.4673
606	ACAA1	283.77
607	ACAA2	506.229
608	ACACA	9.85662
609	ACACB	41.5205
610	ACAD10	13.1321
611	ACAD11	38.4839
612	ACAD8	24.6736
613	ACAD9	20.5599
614	ACADL	8.78421
615	ACADM	114.745
616	ACADS	133.467
617	ACADSB	103.985
618	ACADVL	784.283
619	ACAN	0.007022
620	ACAP1	1.42452
621	ACAP2	3.92706
622	ACAP3	12.4642
623	ACAT1	503.323
624	ACAT2	127.191
625	ACBD3	8.07533
626	ACBD4	37.7488
627	ACBD5	14.47
628	ACBD6	8.2989
629	ACBD7	0.207941
630	ACCS	8.9223
631	ACCSL	0
632	ACD	3.57612
633	ACE	2.2822
634	ACE2	0.306197
635	ACER1	0.091567
636	ACER2	1.53495
637	ACER3	1.57977
638	ACHE	0.113496
639	ACIN1	21.0633
640	ACKR1	0.776775
641	ACKR2	6.35502
642	ACKR3	2.99006
643	ACKR4	0.12306
644	ACLY	16.0684
645	ACMSD	76.2932
646	ACO1	59.7027
647	ACO2	61.7936
648	ACOD1	0
649	ACOT1	26.8922
650	ACOT11	0.375832
651	ACOT12	27.4212
652	ACOT13	18.974
653	ACOT2	110.913
654	ACOT4	11.4993
655	ACOT6	0.628261
656	ACOT7	11.3039
657	ACOT8	21.6711
658	ACOT9	11.0984
659	ACOX1	45.2775
660	ACOX2	75.7886
661	ACOX3	11.1562
662	ACOXL	0.008569
663	ACP1	51.5149
664	ACP2	62.7648
665	ACP3	0.092805
666	ACP4	0.061857
667	ACP5	19.2674
668	ACP6	3.93208
669	ACP7	0
670	ACR	0.102834
671	ACRBP	0.886517
672	ACRV1	0
673	ACSBG1	0.536677
674	ACSBG2	0
675	ACSF2	18.2024
676	ACSF3	19.2947
677	ACSL1	804.555
678	ACSL3	20.2029
679	ACSL4	6.86042
680	ACSL5	44.3507
681	ACSL6	0.946171
682	ACSM1	0.163518
683	ACSM2A	146.826
684	ACSM2B	247.748
685	ACSM3	28.8279
686	ACSM4	0
687	ACSM5	95.6434
688	ACSM6	0.010017
689	ACSS1	5.72944
690	ACSS2	50.4253
691	ACSS3	34.6787
692	ACTA1	0.043405
693	ACTA2	109.997
694	ACTB	1189.1
695	ACTBL2	0
696	ACTC1	2.82497
697	ACTG1	527.679
698	ACTG2	15.6219
699	ACTL10	0.4774
700	ACTL6A	12.6652
701	ACTL6B	0
702	ACTL7A	0
703	ACTL7B	0.023484
704	ACTL8	0
705	ACTL9	0
706	ACTN1	63.5801
707	ACTN2	0.025781
708	ACTN3	0
709	ACTN4	95.7578
710	ACTR10	16.4347
711	ACTR1A	26.4021
712	ACTR1B	28.9247
713	ACTR2	37.3883
714	ACTR3	40.5513
715	ACTR3B	4.64229
716	ACTR3C	25.7346
717	ACTR5	2.32589
718	ACTR6	5.38459
719	ACTR8	5.36915
720	ACTRT1	0
721	ACTRT2	0
722	ACTRT3	1.4362
723	ACVR1	5.55081
724	ACVR1B	14.2328
725	ACVR1C	0.318591
726	ACVR2A	1.8088
727	ACVR2B	1.11836
728	ACVRL1	3.93839
729	ACY1	181.609
730	ACY3	8.50633
731	ACYP1	2.46682
732	ACYP2	12.6774
733	AD000671.1	0.040061
734	AD000671.2	0.666214
735	ADA	2.96379
736	ADA2	7.07169
737	ADAD1	0
738	ADAD2	0.109418
739	ADAL	1.82679
740	ADAM10	20.0416
741	ADAM11	0.039455
742	ADAM12	0.080742
743	ADAM15	16.4878
744	ADAM17	2.56693
745	ADAM18	0
746	ADAM19	1.69918
747	ADAM2	0
748	ADAM20	0.005252
749	ADAM21	0.022221
750	ADAM22	0.033421
751	ADAM23	0.056497
752	ADAM28	0.151341
753	ADAM29	0
754	ADAM30	0
755	ADAM32	0.047552
756	ADAM33	0.622577
757	ADAM7	0
758	ADAM8	1.98417
759	ADAM9	7.64025
760	ADAMDEC1	0.267819
761	ADAMTS1	6.3535
762	ADAMTS10	1.91609
763	ADAMTS12	1.32458
764	ADAMTS13	8.39158
765	ADAMTS14	0.114669
766	ADAMTS15	0.770786
767	ADAMTS16	0
768	ADAMTS17	6.18437
769	ADAMTS18	0
770	ADAMTS19	0.008019
771	ADAMTS2	9.72961
772	ADAMTS20	0.00526
773	ADAMTS3	0.103669
774	ADAMTS4	0.943312
775	ADAMTS5	0.359078
776	ADAMTS6	0.050795
777	ADAMTS7	1.05551
778	ADAMTS8	0.035355
779	ADAMTS9	0.713764
780	ADAMTSL1	0.689673
781	ADAMTSL2	9.40827
782	ADAMTSL3	4.36164
783	ADAMTSL4	8.46713
784	ADAMTSL5	2.03406
785	ADAP1	1.7722
786	ADAP2	4.54712
787	ADAR	32.4737
788	ADARB1	2.30375
789	ADARB2	0.411443
790	ADAT1	5.61669
791	ADAT2	1.38502
792	ADAT3	2.17004
793	ADCK1	5.15799
794	ADCK2	6.57072
795	ADCK5	4.71333
796	ADCY1	5.13359
797	ADCY10	1.81805
798	ADCY2	0.016549
799	ADCY3	2.8223
800	ADCY4	1.69858
801	ADCY5	2.36334
802	ADCY6	6.93645
803	ADCY7	2.17146
804	ADCY8	0.004266
805	ADCY9	9.89972
806	ADCYAP1	0.044147
807	ADCYAP1R1	0.091025
808	ADD1	32.4636
809	ADD2	0.122284
810	ADD3	6.53902
811	ADGB	0
812	ADGRA1	0.082146
813	ADGRA2	3.48061
814	ADGRA3	32.3152
815	ADGRB1	0.063232
816	ADGRB2	0.024765
817	ADGRB3	0.126794
818	ADGRD1	2.08641
819	ADGRD2	0.014205
820	ADGRE1	1.12578
821	ADGRE2	1.1213
822	ADGRE3	0.114387
823	ADGRE5	13.1811
824	ADGRF1	0.021543
825	ADGRF2	0.005701
826	ADGRF3	1.03326
827	ADGRF4	0
828	ADGRF5	5.77794
829	ADGRG1	1.59229
830	ADGRG2	0.393281
831	ADGRG3	0.529427
832	ADGRG4	0.001514
833	ADGRG5	0.073184
834	ADGRG6	15.1644
835	ADGRG7	5.84579
836	ADGRL1	0.450866
837	ADGRL2	13.5137
838	ADGRL3	0.101988
839	ADGRL4	6.66339
840	ADGRV1	7.04709
841	ADH1A	102.802
842	ADH1B	586.344
843	ADH1C	82.5215
844	ADH4	60.8269
845	ADH5	100.707
846	ADH6	28.329
847	ADH7	0
848	ADHFE1	26.3441
849	ADI1	140.428
850	ADIG	0
851	ADIPOQ	0.040121
852	ADIPOR1	47.4634
853	ADIPOR2	31.8066
854	ADIRF	60.9532
855	ADK	40.816
856	ADM	25.6757
857	ADM2	0.740388
858	ADM5	0.19649
859	ADNP	7.35818
860	ADNP2	2.91892
861	ADO	3.0122
862	ADORA1	0.261435
863	ADORA2A	2.85158
864	ADORA2B	0.180671
865	ADORA3	4.52538
866	ADPGK	10.2879
867	ADPRH	1.94507
868	ADPRHL1	0.5085
869	ADPRM	2.66427
870	ADPRS	10.2574
871	ADRA1A	28.2313
872	ADRA1B	9.01187
873	ADRA1D	0.0247
874	ADRA2A	0.365452
875	ADRA2B	6.96116
876	ADRA2C	0.240064
877	ADRB1	0.128696
878	ADRB2	1.66129
879	ADRB3	0.022819
880	ADRM1	80.1723
881	ADSL	22.9066
882	ADSS1	14.7713
883	ADSS2	10.5177
884	ADTRP	1.9189
885	AEBP1	8.34234
886	AEBP2	5.0468
887	AEN	6.46512
888	AF196969.1	0.031859
889	AF241726.1	0.085466
890	AFAP1	0.739871
891	AFAP1L1	3.48538
892	AFAP1L2	0.531932
893	AFDN	20.7255
894	AFF1	5.8559
895	AFF2	0.009868
896	AFF3	0.515257
897	AFF4	4.39831
898	AFG1L	2.94445
899	AFG3L2	20.0013
900	AFM	78.8642
901	AFMID	103.632
902	AFP	2.74112
903	AFTPH	7.24657
904	AGA	26.897
905	AGAP1	4.15984
906	AGAP2	0.227753
907	AGAP3	20.3595
908	AGAP4	1.99916
909	AGAP5	2.02407
910	AGAP6	2.94335
911	AGAP9	2.77629
912	AGBL1	0.026267
913	AGBL2	0.27801
914	AGBL3	1.74753
915	AGBL4	0.928563
916	AGBL5	4.42566
917	AGER	1.0029
918	AGFG1	20.1918
919	AGFG2	48.4993
920	AGGF1	6.52069
921	AGK	6.27527
922	AGL	7.55641
923	AGMAT	35.976
924	AGMO	17.3879
925	AGO1	2.78913
926	AGO2	2.82952
927	AGO3	2.55037
928	AGO4	3.96319
929	AGPAT1	33.4216
930	AGPAT2	187.179
931	AGPAT3	60.0034
932	AGPAT4	0.256506
933	AGPAT5	6.90329
934	AGPS	12.6013
935	AGR2	0.209076
936	AGR3	0.046208
937	AGRN	14.5078
938	AGRP	0.179554
939	AGT	2176.34
940	AGTPBP1	1.78982
941	AGTR1	21.6565
942	AGTR2	0
943	AGTRAP	14.6787
944	AGXT	834.781
945	AGXT2	43.2313
946	AHCTF1	4.62171
947	AHCY	106.553
948	AHCYL1	29.1427
949	AHCYL2	3.24369
950	AHDC1	5.26581
951	AHI1	1.34956
952	AHNAK	16.4915
953	AHNAK2	1.0948
954	AHR	6.90648
955	AHRR	0.068194
956	AHSA1	59.0771
957	AHSG	1515.41
958	AHSP	0.313482
959	AICDA	0.034581
960	AIDA	15.7058
961	AIF1	23.2809
962	AIF1L	0.548956
963	AIFM1	62.4945
964	AIFM2	16.8788
965	AIFM3	0.446043
966	AIG1	88.3861
967	AIM2	0.251033
968	AIMP1	12.519
969	AIMP2	32.9075
970	AIP	21.9659
971	AIPL1	0.035697
972	AIRE	0
973	AJAP1	0.170542
974	AJM1	0.896506
975	AJUBA	19.7413
976	AK1	34.1982
977	AK2	102.326
978	AK3	60.8958
979	AK4	56.3086
980	AK5	0.212556
981	AK6	25.3814
982	AK7	1.36747
983	AK8	0.111288
984	AK9	0.852872
985	AKAIN1	0.104548
986	AKAP1	26.7362
987	AKAP10	3.93668
988	AKAP11	2.6655
989	AKAP12	5.68346
990	AKAP13	11.3411
991	AKAP14	0
992	AKAP17A	18.1339
993	AKAP3	0.427987
994	AKAP4	0
995	AKAP5	0.084358
996	AKAP6	0.565311
997	AKAP7	5.99426
998	AKAP8	6.58697
999	AKAP8L	12.3171
1000	AKAP9	8.53466
1001	AKIP1	7.24627
1002	AKIRIN1	19.2346
1003	AKIRIN2	13.7265
1004	AKNA	5.53832
1005	AKNAD1	0.041026
1006	AKR1A1	137.995
1007	AKR1B1	11.4838
1008	AKR1B10	19.3926
1009	AKR1B15	0.535028
1010	AKR1C1	484.29
1011	AKR1C2	564.999
1012	AKR1C3	264.255
1013	AKR1C4	206.269
1014	AKR1C8P	1.92006
1015	AKR1D1	36.1499
1016	AKR1E2	0.519204
1017	AKR7A2	45.301
1018	AKR7A3	94.3251
1019	AKT1	63.2111
1020	AKT1S1	33.7488
1021	AKT2	95.2744
1022	AKT3	3.57474
1023	AKTIP	19.7467
1024	AL020996.2	0.142484
1025	AL021546.1	0
1026	AL021997.2	0.047625
1027	AL022238.3	0.079055
1028	AL022312.1	0
1029	AL022318.4	0
1030	AL024498.2	0
1031	AL031178.1	0
1032	AL031178.2	0
1033	AL031315.1	0
1034	AL031681.2	0
1035	AL031708.1	0.112272
1036	AL031777.2	0.584117
1037	AL031847.1	0
1038	AL033529.1	0
1039	AL034430.1	0
1040	AL034430.2	0
1041	AL035078.4	0
1042	AL035460.1	0
1043	AL035461.3	0.052557
1044	AL035699.1	0
1045	AL049569.3	0
1046	AL049629.2	0.159242
1047	AL049634.2	0
1048	AL049650.1	0.169094
1049	AL049697.1	0.042472
1050	AL049779.1	0.36372
1051	AL049839.2	13.1582
1052	AL049844.1	0
1053	AL049844.3	0
1054	AL096711.2	0.042444
1055	AL109827.1	0
1056	AL110118.2	0
1057	AL117348.2	0
1058	AL121581.1	0
1059	AL121594.1	2.48409
1060	AL121753.1	0.345328
1061	AL121758.1	0
1062	AL121845.2	14.7075
1063	AL121845.3	5.59476
1064	AL121899.2	0.118707
1065	AL121900.1	5.14722
1066	AL132671.2	0
1067	AL132780.3	0
1068	AL133173.4	0
1069	AL133352.1	1.68459
1070	AL133353.2	0.414675
1071	AL133410.3	0
1072	AL133414.2	0
1073	AL133414.3	0
1074	AL133414.5	0
1075	AL133414.6	0
1076	AL133500.1	0.061599
1077	AL135905.2	35.2874
1078	AL136115.4	0
1079	AL136295.10	0.671117
1080	AL136295.12	0.195596
1081	AL136295.15	0.127678
1082	AL136295.9	0.481848
1083	AL136531.2	0.015174
1084	AL138752.2	0
1085	AL139011.2	11.1547
1086	AL139142.2	0.01709
1087	AL139260.3	0
1088	AL139300.1	0.081813
1089	AL139353.1	1.46711
1090	AL157392.5	0.576712
1091	AL157935.2	4.67791
1092	AL158151.3	0.070959
1093	AL159163.1	0.183565
1094	AL160269.1	0.475755
1095	AL160272.2	0.23138
1096	AL162231.1	3.72881
1097	AL162231.3	0.031063
1098	AL162377.3	0.030263
1099	AL162417.1	0.212067
1100	AL162596.1	0
1101	AL163195.3	0
1102	AL163636.1	29.578
1103	AL353572.3	0
1104	AL353579.1	0
1105	AL353588.1	0
1106	AL353671.1	0.54045
1107	AL353795.4	0
1108	AL354761.1	0
1109	AL354822.1	0.454795
1110	AL355102.2	0
1111	AL355312.5	0
1112	AL355315.1	0
1113	AL355385.2	0
1114	AL355916.3	0.676599
1115	AL355987.1	0
1116	AL355987.3	0.194509
1117	AL356585.9	0
1118	AL357075.4	0
1119	AL357673.1	0.010493
1120	AL358113.1	0.348076
1121	AL358472.6	1.16267
1122	AL358472.7	0
1123	AL359092.3	0
1124	AL359736.1	0.009702
1125	AL359922.1	2.2171
1126	AL360181.3	0.969097
1127	AL365205.1	2.71686
1128	AL365214.2	0
1129	AL365232.1	0
1130	AL365273.2	0
1131	AL391628.1	0.181947
1132	AL391650.1	0.17482
1133	AL391987.1	0.595303
1134	AL391987.2	0.232707
1135	AL441992.2	0.331923
1136	AL445238.1	0
1137	AL445423.3	3.26162
1138	AL445524.2	3.02742
1139	AL445685.3	0
1140	AL445989.1	0.052879
1141	AL451007.3	0
1142	AL451062.2	0
1143	AL451106.1	0
1144	AL451136.1	0.047431
1145	AL512428.1	0
1146	AL512506.3	0.009109
1147	AL512785.2	9.19331
1148	AL513165.2	0.270564
1149	AL513523.9	0.167005
1150	AL583836.1	10.6632
1151	AL589666.1	0
1152	AL589987.1	0.032393
1153	AL590132.1	0
1154	AL590560.2	0.031288
1155	AL590764.2	0
1156	AL591806.2	14.2567
1157	AL592183.1	14.5761
1158	AL592490.1	0
1159	AL593848.1	1.8661
1160	AL603764.2	0
1161	AL603832.3	0.036923
1162	AL627230.1	0.409567
1163	AL645922.1	0.526694
1164	AL662796.1	0
1165	AL662820.1	0
1166	AL662828.1	0
1167	AL662884.4	0.030081
1168	AL662899.1	0
1169	AL662899.2	0
1170	AL669918.1	0.750164
1171	AL672142.1	0
1172	AL691442.1	0
1173	AL713999.1	0.265716
1174	AL772284.1	0
1175	AL807752.6	0
1176	AL807752.7	0
1177	AL844853.2	0
1178	AL845331.1	4.90111
1179	AL845464.1	0
1180	AL928654.3	0
1181	AL929554.1	0
1182	ALAD	40.578
1183	ALAS1	286.606
1184	ALAS2	0.153242
1185	ALB	30233
1186	ALCAM	10.9399
1187	ALDH16A1	16.6681
1188	ALDH18A1	16.2293
1189	ALDH1A1	380.071
1190	ALDH1A2	19.7396
1191	ALDH1A3	1.44477
1192	ALDH1B1	37.8036
1193	ALDH1L1	189.207
1194	ALDH1L2	0.088593
1195	ALDH2	702.889
1196	ALDH3A1	2.74875
1197	ALDH3A2	80.1645
1198	ALDH3B1	2.86169
1199	ALDH3B2	0.005907
1200	ALDH4A1	404.505
1201	ALDH5A1	16.8954
1202	ALDH6A1	108.447
1203	ALDH7A1	43.1597
1204	ALDH8A1	91.8447
1205	ALDH9A1	63.872
1206	ALDOA	201.417
1207	ALDOB	1492.95
1208	ALDOC	60.5256
1209	ALG1	31.1533
1210	ALG10	1.87161
1211	ALG10B	0.967328
1212	ALG11	5.53031
1213	ALG12	11.6306
1214	ALG13	18.3679
1215	ALG14	1.91241
1216	ALG1L	0.124934
1217	ALG1L2	0.492561
1218	ALG2	20.9847
1219	ALG3	63.1765
1220	ALG5	30.8249
1221	ALG6	3.39967
1222	ALG8	22.0484
1223	ALG9	11.1818
1224	ALK	0
1225	ALKAL1	0.18326
1226	ALKAL2	1.60147
1227	ALKBH1	3.8252
1228	ALKBH2	12.3642
1229	ALKBH3	8.85702
1230	ALKBH4	4.78851
1231	ALKBH5	22.4638
1232	ALKBH6	8.66513
1233	ALKBH7	77.4217
1234	ALKBH8	2.0732
1235	ALLC	0.141732
1236	ALMS1	0.888004
1237	ALOX12	0.024902
1238	ALOX12B	0
1239	ALOX15	0.034238
1240	ALOX15B	0.092489
1241	ALOX5	4.47643
1242	ALOX5AP	3.63193
1243	ALOXE3	0.027838
1244	ALPG	0
1245	ALPI	0.013325
1246	ALPK1	2.78146
1247	ALPK2	0.06466
1248	ALPK3	2.02142
1249	ALPL	66.6938
1250	ALPP	0
1251	ALS2	7.80237
1252	ALS2CL	4.28515
1253	ALX1	0
1254	ALX3	0
1255	ALX4	0.002415
1256	ALYREF	24.7511
1257	AMACR	24.9865
1258	AMBN	0
1259	AMBP	5430.79
1260	AMBRA1	7.66796
1261	AMD1	16.648
1262	AMDHD1	90.964
1263	AMDHD2	6.41035
1264	AMELX	0
1265	AMELY	0.038393
1266	AMER1	0.956706
1267	AMER2	0.004038
1268	AMER3	0.002233
1269	AMFR	57.6104
1270	AMH	0.089235
1271	AMHR2	0.740948
1272	AMIGO1	1.55044
1273	AMIGO2	1.57048
1274	AMIGO3	0.865167
1275	AMMECR1	2.17223
1276	AMMECR1L	4.52815
1277	AMN	6.18162
1278	AMN1	2.8084
1279	AMOT	0.505422
1280	AMOTL1	7.17251
1281	AMOTL2	19.6603
1282	AMPD1	0.02227
1283	AMPD2	11.3598
1284	AMPD3	1.3259
1285	AMPH	0.089184
1286	AMT	21.2585
1287	AMTN	0
1288	AMY1A	0
1289	AMY1B	0
1290	AMY1C	0
1291	AMY2A	0
1292	AMY2B	1.60679
1293	AMZ1	0.086355
1294	AMZ2	13.6214
1295	ANAPC1	7.50468
1296	ANAPC10	5.25839
1297	ANAPC11	142.046
1298	ANAPC13	34.9788
1299	ANAPC15	16.5202
1300	ANAPC16	50.4479
1301	ANAPC2	17.6905
1302	ANAPC4	4.36764
1303	ANAPC5	38.3563
1304	ANAPC7	11.8398
1305	ANG	1004.63
1306	ANGEL1	6.51551
1307	ANGEL2	6.80271
1308	ANGPT1	1.06446
1309	ANGPT2	1.068
1310	ANGPT4	0.062974
1311	ANGPTL1	2.47611
1312	ANGPTL2	3.11238
1313	ANGPTL3	175.389
1314	ANGPTL4	93.81
1315	ANGPTL5	0.006297
1316	ANGPTL6	10.8536
1317	ANGPTL7	0.067631
1318	ANGPTL8	86.6401
1319	ANHX	0
1320	ANK1	0.019704
1321	ANK2	0.212038
1322	ANK3	4.16444
1323	ANKAR	0.461713
1324	ANKDD1A	0.447501
1325	ANKDD1B	0.07551
1326	ANKEF1	2.07663
1327	ANKFN1	0
1328	ANKFY1	9.59578
1329	ANKH	38.7156
1330	ANKHD1	25.103
1331	ANKHD1-EIF4EBP3	3.20005
1332	ANKIB1	3.45195
1333	ANKK1	0.02314
1334	ANKLE1	0.117397
1335	ANKLE2	6.99077
1336	ANKMY1	2.36825
1337	ANKMY2	2.38075
1338	ANKRA2	5.59549
1339	ANKRD1	0.052229
1340	ANKRD10	22.8146
1341	ANKRD11	15.6427
1342	ANKRD12	2.57495
1343	ANKRD13A	8.26186
1344	ANKRD13B	0.424389
1345	ANKRD13C	2.52149
1346	ANKRD13D	5.05251
1347	ANKRD16	2.33092
1348	ANKRD17	11.4127
1349	ANKRD18A	0.043079
1350	ANKRD18B	0.045365
1351	ANKRD2	0.01658
1352	ANKRD20A1	0.459923
1353	ANKRD20A2P	0
1354	ANKRD20A3P	0.341122
1355	ANKRD20A4P	0.048745
1356	ANKRD22	0.194826
1357	ANKRD23	1.04869
1358	ANKRD24	2.26722
1359	ANKRD26	1.02913
1360	ANKRD27	4.07985
1361	ANKRD28	9.05853
1362	ANKRD29	0.194217
1363	ANKRD30A	0
1364	ANKRD30B	0.020882
1365	ANKRD30BL	0.057379
1366	ANKRD31	0.022854
1367	ANKRD33	0
1368	ANKRD33B	0.11282
1369	ANKRD34A	0.094876
1370	ANKRD34B	0.049884
1371	ANKRD34C	0
1372	ANKRD35	1.38086
1373	ANKRD36	0.394618
1374	ANKRD36B	0.282134
1375	ANKRD36C	0.326253
1376	ANKRD37	5.0754
1377	ANKRD39	11.2592
1378	ANKRD40	7.23571
1379	ANKRD40CL	0.137148
1380	ANKRD42	1.84624
1381	ANKRD44	1.9635
1382	ANKRD45	0.016806
1383	ANKRD46	6.641
1384	ANKRD49	3.47884
1385	ANKRD50	1.95571
1386	ANKRD52	4.30551
1387	ANKRD53	0.216663
1388	ANKRD54	7.82109
1389	ANKRD55	1.46929
1390	ANKRD6	3.03882
1391	ANKRD60	0
1392	ANKRD61	0.080471
1393	ANKRD62	0.011814
1394	ANKRD63	0
1395	ANKRD65	0.231073
1396	ANKRD66	0
1397	ANKRD7	0.05065
1398	ANKRD9	3.54292
1399	ANKS1A	5.60717
1400	ANKS1B	0.098741
1401	ANKS3	3.70872
1402	ANKS4B	6.66771
1403	ANKS6	3.2929
1404	ANKUB1	0.024428
1405	ANKZF1	7.82381
1406	ANLN	1.93225
1407	ANO1	31.3623
1408	ANO10	5.77748
1409	ANO2	0.023292
1410	ANO3	0.546153
1411	ANO4	0.022109
1412	ANO5	0.991907
1413	ANO6	16.9657
1414	ANO7	0.49084
1415	ANO8	2.00704
1416	ANO9	0.123356
1417	ANOS1	0.347681
1418	ANP32A	55.724
1419	ANP32B	33.6051
1420	ANP32D	0
1421	ANP32E	8.98243
1422	ANPEP	177.737
1423	ANTKMT	21.0371
1424	ANTXR1	1.38519
1425	ANTXR2	23.7386
1426	ANTXRL	0.078773
1427	ANXA1	11.3336
1428	ANXA10	24.4469
1429	ANXA11	27.1223
1430	ANXA13	0.808531
1431	ANXA2	92.9221
1432	ANXA2R	0.611027
1433	ANXA3	1.5977
1434	ANXA4	68.1027
1435	ANXA5	63.3734
1436	ANXA6	131.276
1437	ANXA7	85.5642
1438	ANXA8	1.27204
1439	ANXA8L1	0.440725
1440	ANXA9	10.3429
1441	AOAH	4.03849
1442	AOC1	0.005103
1443	AOC2	0.468296
1444	AOC3	18.3974
1445	AOPEP	28.6632
1446	AOX1	595.289
1447	AP000295.1	0.301002
1448	AP000311.1	0.286766
1449	AP000349.1	0
1450	AP000350.12	0
1451	AP000351.3	0
1452	AP000351.7	0
1453	AP000356.5	57.9631
1454	AP000471.1	0
1455	AP000721.1	0
1456	AP000781.2	3.13468
1457	AP000812.3	0
1458	AP000812.4	0.243581
1459	AP000944.5	0.291161
1460	AP001054.1	0.226091
1461	AP001267.5	0.111784
1462	AP001273.2	0.728975
1463	AP001453.3	7.97307
1464	AP001458.2	0.134806
1465	AP001781.2	0
1466	AP001931.1	0.094065
1467	AP001931.2	1.65359
1468	AP002373.1	1.8027
1469	AP002495.1	0.883148
1470	AP002512.3	0
1471	AP002748.5	0.030757
1472	AP002884.2	0.193586
1473	AP002990.1	1.627
1474	AP003071.5	0.065865
1475	AP003108.2	17.0143
1476	AP003419.1	46.6325
1477	AP006285.2	0.013876
1478	AP006621.6	0.215925
1479	AP1AR	6.97361
1480	AP1B1	26.4299
1481	AP1G1	19.9407
1482	AP1G2	9.93716
1483	AP1M1	41.8299
1484	AP1M2	0.544784
1485	AP1S1	20.4205
1486	AP1S2	4.5049
1487	AP1S3	0.529482
1488	AP2A1	46.3499
1489	AP2A2	26.8005
1490	AP2B1	13.9125
1491	AP2M1	109.136
1492	AP2S1	87.0983
1493	AP3B1	5.31125
1494	AP3B2	0.037512
1495	AP3D1	53.4818
1496	AP3M1	11.228
1497	AP3M2	1.23556
1498	AP3S1	24.3889
1499	AP3S2	23.1629
1500	AP4B1	5.37309
1501	AP4E1	1.42622
1502	AP4M1	3.17555
1503	AP4S1	1.05224
1504	AP5B1	3.33414
1505	AP5M1	11.0597
1506	AP5S1	7.29639
1507	AP5Z1	9.59465
1508	APAF1	1.54463
1509	APBA1	4.36533
1510	APBA2	0.55416
1511	APBA3	7.57571
1512	APBB1	3.10009
1513	APBB1IP	12.1168
1514	APBB2	4.0052
1515	APBB3	8.33872
1516	APC	3.9185
1517	APC2	0.034372
1518	APCDD1	1.18177
1519	APCDD1L	0.003646
1520	APCS	1521.84
1521	APEH	54.9319
1522	APELA	0
1523	APEX1	51.3375
1524	APEX2	6.65032
1525	APH1A	71.076
1526	APH1B	1.45559
1527	API5	21.9937
1528	APIP	13.6942
1529	APLF	0.126217
1530	APLN	0.285897
1531	APLNR	3.22712
1532	APLP1	0.147479
1533	APLP2	181.8
1534	APMAP	221.526
1535	APOA1	9572.09
1536	APOA2	9973.88
1537	APOA4	70.3422
1538	APOA5	737.884
1539	APOB	426.609
1540	APOBEC1	0
1541	APOBEC2	0
1542	APOBEC3A	1.28857
1543	APOBEC3B	0.824369
1544	APOBEC3C	1.81334
1545	APOBEC3D	0.374227
1546	APOBEC3F	1.7414
1547	APOBEC3G	2.10542
1548	APOBEC3H	0.03506
1549	APOBEC4	0
1550	APOBR	1.09487
1551	APOC1	4550.99
1552	APOC2	2609.08
1553	APOC3	10794.6
1554	APOC4	311.437
1555	APOC4-APOC2	66.4649
1556	APOD	4.98328
1557	APOE	4347.97
1558	APOF	248.354
1559	APOH	4530.25
1560	APOL1	53.3576
1561	APOL2	22.3597
1562	APOL3	12.1716
1563	APOL4	1.1512
1564	APOL5	0.011347
1565	APOL6	8.07835
1566	APOLD1	1.31217
1567	APOM	244.966
1568	APOO	7.4093
1569	APOOL	4.40782
1570	APP	141.271
1571	APPBP2	3.94649
1572	APPL1	6.52224
1573	APPL2	6.20721
1574	APRT	129.093
1575	APTX	10.5999
1576	AQP1	15.757
1577	AQP10	0.017138
1578	AQP11	4.27569
1579	AQP12A	0
1580	AQP12B	0
1581	AQP2	0
1582	AQP3	101.816
1583	AQP4	0.037753
1584	AQP5	0
1585	AQP6	0.06715
1586	AQP7	12.5482
1587	AQP8	0.01319
1588	AQP9	68.5751
1589	AQR	3.20578
1590	AR	10.2172
1591	ARAF	37.6567
1592	ARAP1	23.8376
1593	ARAP2	1.4462
1594	ARAP3	1.74187
1595	ARC	0.034477
1596	ARCN1	35.1423
1597	AREG	0.123926
1598	AREL1	6.0359
1599	ARF1	234.955
1600	ARF3	27.444
1601	ARF4	182.904
1602	ARF5	77.4522
1603	ARF6	16.9662
1604	ARFGAP1	21.9409
1605	ARFGAP2	39.2088
1606	ARFGAP3	29.622
1607	ARFGEF1	6.31986
1608	ARFGEF2	8.79784
1609	ARFGEF3	0.110105
1610	ARFIP1	5.14155
1611	ARFIP2	19.3768
1612	ARFRP1	16.3865
1613	ARG1	811.665
1614	ARG2	0.491644
1615	ARGFX	0.006384
1616	ARGLU1	12.9989
1617	ARHGAP1	18.0012
1618	ARHGAP10	3.56363
1619	ARHGAP11A	1.42813
1620	ARHGAP11B	0.213069
1621	ARHGAP12	4.67681
1622	ARHGAP15	4.04527
1623	ARHGAP17	7.70821
1624	ARHGAP18	1.31763
1625	ARHGAP19	1.42392
1626	ARHGAP19-SLIT1	0
1627	ARHGAP20	0.496545
1628	ARHGAP21	7.23774
1629	ARHGAP22	0.750254
1630	ARHGAP23	2.55731
1631	ARHGAP24	1.71777
1632	ARHGAP25	3.13088
1633	ARHGAP26	2.10634
1634	ARHGAP27	4.74144
1635	ARHGAP28	0.239573
1636	ARHGAP29	5.85393
1637	ARHGAP30	2.54111
1638	ARHGAP31	1.17906
1639	ARHGAP32	1.69892
1640	ARHGAP33	2.30281
1641	ARHGAP35	13.8716
1642	ARHGAP36	0
1643	ARHGAP39	0.583568
1644	ARHGAP4	5.84728
1645	ARHGAP40	0.018387
1646	ARHGAP42	1.79555
1647	ARHGAP44	0.273597
1648	ARHGAP45	3.44589
1649	ARHGAP5	9.21686
1650	ARHGAP6	0.407948
1651	ARHGAP8	0.501294
1652	ARHGAP9	2.14257
1653	ARHGDIA	123.022
1654	ARHGDIB	47.8577
1655	ARHGDIG	0.013243
1656	ARHGEF1	17.1276
1657	ARHGEF10	0.732953
1658	ARHGEF10L	46.3837
1659	ARHGEF11	4.88815
1660	ARHGEF12	23.8889
1661	ARHGEF15	1.23706
1662	ARHGEF16	2.88078
1663	ARHGEF17	3.52476
1664	ARHGEF18	6.7341
1665	ARHGEF19	2.36915
1666	ARHGEF2	4.2256
1667	ARHGEF25	1.86519
1668	ARHGEF26	5.90243
1669	ARHGEF28	1.0867
1670	ARHGEF3	1.24157
1671	ARHGEF33	0.060404
1672	ARHGEF35	3.36545
1673	ARHGEF37	1.69134
1674	ARHGEF38	0.022868
1675	ARHGEF39	0.81947
1676	ARHGEF4	0.084994
1677	ARHGEF40	12.1462
1678	ARHGEF5	6.56041
1679	ARHGEF6	2.03616
1680	ARHGEF7	9.17626
1681	ARHGEF9	1.75066
1682	ARID1A	9.51623
1683	ARID1B	6.18173
1684	ARID2	1.41129
1685	ARID3A	0.619384
1686	ARID3B	1.03487
1687	ARID3C	1.53883
1688	ARID4A	3.128
1689	ARID4B	3.56673
1690	ARID5A	14.36
1691	ARID5B	1.07658
1692	ARIH1	14.214
1693	ARIH2	26.0846
1694	ARL1	40.6599
1695	ARL10	1.20532
1696	ARL11	0.309506
1697	ARL13A	0
1698	ARL13B	2.05464
1699	ARL14	0
1700	ARL14EP	11.4945
1701	ARL14EPL	0
1702	ARL15	2.30497
1703	ARL16	5.82069
1704	ARL17A	2.57154
1705	ARL17B	4.52608
1706	ARL2	16.8028
1707	ARL2-SNX15	0
1708	ARL2BP	14.8861
1709	ARL3	1.84298
1710	ARL4A	6.06419
1711	ARL4C	1.91768
1712	ARL4D	15.6024
1713	ARL5A	7.7742
1714	ARL5B	3.96764
1715	ARL5C	0.122838
1716	ARL6	1.07136
1717	ARL6IP1	81.3514
1718	ARL6IP4	133.161
1719	ARL6IP5	21.1942
1720	ARL6IP6	1.72565
1721	ARL8A	15.6783
1722	ARL8B	17.1137
1723	ARL9	0
1724	ARMC1	9.70403
1725	ARMC10	21.7864
1726	ARMC12	0.677881
1727	ARMC2	0.114236
1728	ARMC3	0
1729	ARMC4	0.064655
1730	ARMC5	8.99301
1731	ARMC6	27.3339
1732	ARMC7	4.99152
1733	ARMC8	7.45941
1734	ARMC9	0.44752
1735	ARMCX1	1.49022
1736	ARMCX2	2.17679
1737	ARMCX3	17.5222
1738	ARMCX4	2.44529
1739	ARMCX5	6.01769
1740	ARMCX5-GPRASP2	0.046288
1741	ARMCX6	11.6042
1742	ARMH1	2.44398
1743	ARMH2	0
1744	ARMH3	7.43014
1745	ARMH4	3.54311
1746	ARMS2	0
1747	ARMT1	12.045
1748	ARNT	10.5338
1749	ARNT2	0.273859
1750	ARNTL	9.7853
1751	ARNTL2	1.68212
1752	ARPC1A	46.8074
1753	ARPC1B	90.5948
1754	ARPC2	67.9134
1755	ARPC3	117.959
1756	ARPC4	49.2666
1757	ARPC4-TTLL3	1.78243
1758	ARPC5	41.5029
1759	ARPC5L	19.0395
1760	ARPIN	2.74673
1761	ARPIN-AP3S2	14.3829
1762	ARPP19	18.3083
1763	ARPP21	0.596204
1764	ARR3	0
1765	ARRB1	4.90878
1766	ARRB2	15.0238
1767	ARRDC1	16.3577
1768	ARRDC2	4.8506
1769	ARRDC3	8.07329
1770	ARRDC4	3.60992
1771	ARRDC5	0.009678
1772	ARSA	16.0111
1773	ARSB	3.4605
1774	ARSD	9.20097
1775	ARSF	0.313859
1776	ARSG	1.07014
1777	ARSH	0
1778	ARSI	0.148546
1779	ARSJ	1.03076
1780	ARSK	2.04761
1781	ARSL	31.477
1782	ART1	0
1783	ART3	0.050076
1784	ART4	13.7098
1785	ART5	0.027597
1786	ARTN	0.01581
1787	ARV1	9.37911
1788	ARVCF	8.51198
1789	ARX	0
1790	AS3MT	11.2007
1791	ASAH1	46.097
1792	ASAH2	1.30159
1793	ASAH2B	4.83424
1794	ASAP1	2.93347
1795	ASAP2	1.31137
1796	ASAP3	9.20617
1797	ASB1	4.04434
1798	ASB10	0
1799	ASB11	0.032151
1800	ASB12	0.03993
1801	ASB13	33.8494
1802	ASB14	0
1803	ASB15	0
1804	ASB16	0.045269
1805	ASB17	0
1806	ASB18	0.01624
1807	ASB2	0.320681
1808	ASB3	6.90274
1809	ASB4	0.454015
1810	ASB5	0.119284
1811	ASB6	4.42077
1812	ASB7	3.47488
1813	ASB8	15.5928
1814	ASB9	2.55774
1815	ASCC1	11.2889
1816	ASCC2	28.2174
1817	ASCC3	7.15383
1818	ASCL1	0.005974
1819	ASCL2	0.381682
1820	ASCL3	0
1821	ASCL4	0.00664
1822	ASCL5	0
1823	ASDURF	0.211044
1824	ASF1A	5.22526
1825	ASF1B	2.47844
1826	ASGR1	481.538
1827	ASGR2	552.556
1828	ASH1L	4.10913
1829	ASH2L	7.79609
1830	ASIC1	0.06318
1831	ASIC2	0
1832	ASIC3	0.316679
1833	ASIC4	0
1834	ASIC5	0.013111
1835	ASIP	0.855146
1836	ASL	200.095
1837	ASMT	0.080199
1838	ASMTL	15.8053
1839	ASNS	1.79247
1840	ASNSD1	15.7897
1841	ASPA	0.674965
1842	ASPDH	54.4771
1843	ASPG	174.479
1844	ASPH	33.84
1845	ASPHD1	0.246167
1846	ASPHD2	0.093636
1847	ASPM	0.573072
1848	ASPN	5.26539
1849	ASPRV1	0.2495
1850	ASPSCR1	15.8241
1851	ASRGL1	11.8999
1852	ASS1	524.847
1853	ASTE1	2.05293
1854	ASTL	0
1855	ASTN1	0.073468
1856	ASTN2	1.1625
1857	ASXL1	11.2944
1858	ASXL2	2.62956
1859	ASXL3	0.342974
1860	ASZ1	0
1861	ATAD1	9.42318
1862	ATAD2	2.53986
1863	ATAD2B	2.16585
1864	ATAD3A	17.391
1865	ATAD3B	13.2308
1866	ATAD3C	1.46594
1867	ATAD5	0.137683
1868	ATAT1	2.53759
1869	ATCAY	0.10347
1870	ATE1	5.22901
1871	ATF1	5.55434
1872	ATF2	9.48247
1873	ATF3	4.40306
1874	ATF4	188.885
1875	ATF5	1694.73
1876	ATF6	18.8469
1877	ATF6B	26.4105
1878	ATF7	4.45058
1879	ATF7-NPFF	0.295821
1880	ATF7IP	3.9254
1881	ATF7IP2	13.479
1882	ATG10	2.83362
1883	ATG101	25.1354
1884	ATG12	12.1816
1885	ATG13	31.4002
1886	ATG14	1.8716
1887	ATG16L1	10.8338
1888	ATG16L2	4.57078
1889	ATG2A	18.9446
1890	ATG2B	4.39089
1891	ATG3	21.8215
1892	ATG4A	9.42907
1893	ATG4B	28.926
1894	ATG4C	2.9308
1895	ATG4D	8.91728
1896	ATG5	8.81914
1897	ATG7	7.01858
1898	ATG9A	27.504
1899	ATG9B	0.10562
1900	ATIC	32.2084
1901	ATL1	0.07645
1902	ATL2	28.0957
1903	ATL3	9.90046
1904	ATM	3.69133
1905	ATMIN	7.78503
1906	ATN1	9.34469
1907	ATOH1	0
1908	ATOH7	0.021213
1909	ATOH8	23.3712
1910	ATOX1	129.161
1911	ATP10A	0.522419
1912	ATP10B	0.080651
1913	ATP10D	3.27232
1914	ATP11A	9.9786
1915	ATP11B	6.39127
1916	ATP11C	6.59548
1917	ATP12A	0.00381
1918	ATP13A1	16.8213
1919	ATP13A2	4.45985
1920	ATP13A3	20.1404
1921	ATP13A4	0.121734
1922	ATP13A5	0.009721
1923	ATP1A1	65.9168
1924	ATP1A2	0.302629
1925	ATP1A3	0.174038
1926	ATP1A4	0.053259
1927	ATP1B1	45.0371
1928	ATP1B2	0.497076
1929	ATP1B3	5.51996
1930	ATP1B4	0.069882
1931	ATP23	2.85953
1932	ATP2A1	0.065493
1933	ATP2A2	55.7314
1934	ATP2A3	1.54061
1935	ATP2B1	6.5485
1936	ATP2B2	18.0658
1937	ATP2B3	0.002143
1938	ATP2B4	17.3681
1939	ATP2C1	12.9135
1940	ATP2C2	0.051008
1941	ATP4A	0
1942	ATP4B	0
1943	ATP5F1A	281.882
1944	ATP5F1B	462.623
1945	ATP5F1C	165.974
1946	ATP5F1D	185.599
1947	ATP5F1E	32.1847
1948	ATP5IF1	145.911
1949	ATP5MC1	151.147
1950	ATP5MC2	258.721
1951	ATP5MC3	270.123
1952	ATP5MD	280.353
1953	ATP5ME	425.818
1954	ATP5MF	445.384
1955	ATP5MF-PTCD1	3.44629
1956	ATP5MG	121.555
1957	ATP5MGL	0.025273
1958	ATP5MPL	91.6944
1959	ATP5PB	207.234
1960	ATP5PD	183.074
1961	ATP5PF	317.883
1962	ATP5PO	163.33
1963	ATP6AP1	34.2579
1964	ATP6AP2	46.8874
1965	ATP6V0A1	26.432
1966	ATP6V0A2	4.08528
1967	ATP6V0A4	0
1968	ATP6V0B	153.446
1969	ATP6V0C	119.116
1970	ATP6V0D1	54.5356
1971	ATP6V0D2	0.006291
1972	ATP6V0E1	117.853
1973	ATP6V0E2	41.604
1974	ATP6V1A	11.8176
1975	ATP6V1B1	0
1976	ATP6V1B2	19.1378
1977	ATP6V1C1	12.2277
1978	ATP6V1C2	0.620368
1979	ATP6V1D	18.9031
1980	ATP6V1E1	42.3665
1981	ATP6V1E2	3.5379
1982	ATP6V1F	54.8232
1983	ATP6V1FNB	0.021903
1984	ATP6V1G1	36.631
1985	ATP6V1G2	0.235967
1986	ATP6V1G2-DDX39B	0
1987	ATP6V1G3	0
1988	ATP6V1H	9.32131
1989	ATP7A	0.628836
1990	ATP7B	8.59841
1991	ATP8A1	0.461502
1992	ATP8A2	0.004202
1993	ATP8B1	5.24699
1994	ATP8B2	4.34809
1995	ATP8B3	0.48255
1996	ATP8B4	6.59305
1997	ATP9A	4.18207
1998	ATP9B	7.96536
[truncated: 18,115 more rows]

## Sheet: Hepatocyte_rep2_TPM
	target_id	tpm
0	A1BG	1366.31
1	A1CF	27.7538
2	A2M	1577.56
3	A2ML1	0.072512
4	A3GALT2	0.033757
5	A4GALT	1.44159
6	A4GNT	0.100472
7	AAAS	14.3554
8	AACS	4.98517
9	AADAC	275.48
10	AADACL2	0
11	AADACL3	0
12	AADACL4	0.01437
13	AADAT	8.48759
14	AAGAB	10.4208
15	AAK1	1.89199
16	AAMDC	15.5614
17	AAMP	54.6279
18	AANAT	0
19	AAR2	12.6151
20	AARD	0.025424
21	AARS1	56.7967
22	AARS2	3.70021
23	AARSD1	19.2051
24	AASDH	2.1353
25	AASDHPPT	11.0509
26	AASS	7.78884
27	AATF	10.5489
28	AATK	0.380079
29	ABAT	165.472
30	ABCA1	12.1268
31	ABCA10	0.206648
32	ABCA12	0
33	ABCA13	0.128315
34	ABCA2	10.8589
35	ABCA3	0.728089
36	ABCA4	0.191047
37	ABCA5	17.831
38	ABCA6	22.8499
39	ABCA7	1.83666
40	ABCA8	7.0053
41	ABCA9	2.49783
42	ABCB1	17.9458
43	ABCB10	5.65368
44	ABCB11	37.3857
45	ABCB4	48.0567
46	ABCB5	0.065536
47	ABCB6	40.3651
48	ABCB7	11.1121
49	ABCB8	24.6634
50	ABCB9	0.278702
51	ABCC1	1.35819
52	ABCC10	4.68926
53	ABCC11	2.13864
54	ABCC12	0
55	ABCC2	59.8218
56	ABCC3	89.8843
57	ABCC4	0.842337
58	ABCC5	3.07022
59	ABCC6	54.0878
60	ABCC8	0.11294
61	ABCC9	7.52479
62	ABCD1	7.29747
63	ABCD2	0.037611
64	ABCD3	38.3875
65	ABCD4	28.9815
66	ABCE1	15.8445
67	ABCF1	19.8126
68	ABCF2	6.57148
69	ABCF2-H2BE1	5.86765
70	ABCF3	24.718
71	ABCG1	3.05586
72	ABCG2	3.97122
73	ABCG4	0.02133
74	ABCG5	13.4734
75	ABCG8	23.2867
76	ABHD1	0.64961
77	ABHD10	14.984
78	ABHD11	6.89679
79	ABHD12	14.4145
80	ABHD12B	0.556925
81	ABHD13	2.52498
82	ABHD14A	13.5336
83	ABHD14A-ACY1	1.70779
84	ABHD14B	96.6522
85	ABHD15	11.5711
86	ABHD16A	25.1265
87	ABHD16B	0
88	ABHD17A	23.6637
89	ABHD17B	4.39704
90	ABHD17C	2.43708
91	ABHD18	3.73541
92	ABHD2	60.5644
93	ABHD3	16.6559
94	ABHD4	25.936
95	ABHD5	7.53309
96	ABHD6	35.4588
97	ABHD8	15.943
98	ABI1	7.23112
99	ABI2	5.40108
100	ABI3	5.29699
101	ABI3BP	2.02367
102	ABITRAM	5.05562
103	ABL1	8.35238
104	ABL2	1.50616
105	ABLIM1	14.8589
106	ABLIM2	0.709668
107	ABLIM3	51.9802
108	ABO	0.650445
109	ABR	2.97115
110	ABRA	0.020298
111	ABRACL	32.3976
112	ABRAXAS1	1.00771
113	ABRAXAS2	4.29919
114	ABT1	6.6287
115	ABTB1	10.0808
116	ABTB2	5.47362
117	AC000093.1	0.323963
118	AC000120.2	0.257549
119	AC000120.3	0.210093
120	AC001226.2	0.076634
121	AC002094.3	0.231753
122	AC002310.4	0
123	AC002456.2	0
124	AC002985.1	0.197054
125	AC002996.1	0.753636
126	AC003002.1	0
127	AC003002.2	0
128	AC003002.3	0.328025
129	AC003005.1	0.106063
130	AC003006.1	0
131	AC003688.3	0
132	AC004076.1	0.346604
133	AC004080.3	0
134	AC004223.3	0
135	AC004556.3	0
136	AC004593.2	0
137	AC004687.2	0.018672
138	AC004691.2	0.180135
139	AC004706.3	0.082559
140	AC004805.1	0
141	AC004832.3	0.141013
142	AC004864.1	0
143	AC004922.1	0.369766
144	AC004997.1	0.393438
145	AC005020.2	0
146	AC005041.1	0.054629
147	AC005154.5	0.572859
148	AC005192.1	0.341114
149	AC005258.1	0
150	AC005324.2	0.022346
151	AC005324.3	0.03257
152	AC005520.1	0.175533
153	AC005551.1	0
154	AC005670.2	0.659535
155	AC005697.1	0
156	AC005702.1	3.34983
157	AC005726.1	12.451
158	AC005832.4	0
159	AC005833.1	2.82682
160	AC005837.2	0
161	AC005943.1	1.37268
162	AC006030.1	0.033526
163	AC006059.2	16.59
164	AC006064.6	0.027091
165	AC006254.1	37.0626
166	AC006449.4	0.849786
167	AC006486.1	0
168	AC006486.3	0
169	AC006538.2	12.2271
170	AC006978.2	0.227773
171	AC007040.2	0
172	AC007192.1	0.128147
173	AC007325.1	0.205386
174	AC007325.2	3.59608
175	AC007325.4	8.47938
176	AC007326.4	4.13175
177	AC007375.2	0
178	AC007687.1	0.214857
179	AC007731.4	0
180	AC007846.2	0
181	AC007906.2	0.329906
182	AC007998.2	0.143757
183	AC008012.1	0.725568
184	AC008073.3	0.027065
185	AC008162.2	0
186	AC008397.1	0
187	AC008397.2	0.057158
188	AC008403.1	0
189	AC008481.3	0
190	AC008537.1	0.08523
191	AC008575.1	0
192	AC008581.2	0.391211
193	AC008676.3	0
194	AC008687.1	0.024763
195	AC008687.4	0
196	AC008687.8	0
197	AC008695.1	0
198	AC008750.7	1.04009
199	AC008758.1	0
200	AC008758.5	0.296439
201	AC008758.6	0
202	AC008763.2	0
203	AC008763.3	0
204	AC008763.4	0.92495
205	AC008764.1	0
206	AC008764.4	14.5969
207	AC008770.1	0
208	AC008770.2	0.147873
209	AC008770.4	0.408795
210	AC008878.1	0
211	AC008878.2	0
212	AC008982.3	0
213	AC009070.1	0.034463
214	AC009133.6	0.562634
215	AC009163.3	0
216	AC009163.5	0.710817
217	AC009412.1	0
218	AC009690.1	0.20235
219	AC009690.3	0
220	AC009779.3	3.35561
221	AC009879.2	0
222	AC009879.3	0.233884
223	AC010132.3	1.86809
224	AC010197.2	0.08154
225	AC010255.2	0
226	AC010319.2	0
227	AC010323.1	8.9905
228	AC010325.1	0.12226
229	AC010326.2	0.149094
230	AC010327.2	0
231	AC010422.3	0.727456
232	AC010422.5	0
233	AC010422.6	0.231193
234	AC010422.8	1.04274
235	AC010463.1	0
236	AC010522.1	3.38993
237	AC010531.1	1.60337
238	AC010542.3	1.37389
239	AC010547.4	0.406889
240	AC010615.4	0
241	AC010616.1	0
242	AC010619.1	0
243	AC010646.1	0
244	AC010724.2	0
245	AC010973.3	0
246	AC010980.1	0.07476
247	AC011005.1	0
248	AC011043.1	8.10889
249	AC011043.2	0.063374
250	AC011295.2	0.801391
251	AC011330.3	0
252	AC011448.1	0.152508
253	AC011452.1	0
254	AC011455.3	0.039063
255	AC011462.1	0
256	AC011473.4	0
257	AC011479.1	0.24272
258	AC011498.4	5.39883
259	AC011499.1	0.124866
260	AC011511.1	0.444159
261	AC011511.4	0.200136
262	AC011530.1	0
263	AC012184.2	4.42961
264	AC012213.5	0
265	AC012254.2	0
266	AC012254.6	0
267	AC012254.7	0
268	AC012309.1	0.126555
269	AC012488.2	0
270	AC012531.3	0
271	AC012651.1	0.688171
272	AC013271.1	0.540438
273	AC013394.1	5.20212
274	AC013470.2	0.015543
275	AC013477.1	0.222626
276	AC013489.1	0.098262
277	AC013717.1	0.052377
278	AC015688.4	0
279	AC015802.6	0.076448
280	AC015813.2	0.65345
281	AC016027.6	2.08593
282	AC017083.3	0.04178
283	AC018362.3	0.143363
284	AC018512.1	0
285	AC018523.2	0.334755
286	AC018630.2	0.902639
287	AC018709.1	0
288	AC018755.2	0.488473
289	AC018809.3	0.149458
290	AC019117.1	0
291	AC020636.2	0
292	AC020765.6	8.70286
293	AC020907.6	0.103706
294	AC020909.1	0
295	AC020915.4	0.253767
296	AC020922.1	0
297	AC021072.1	0
298	AC021087.5	0.493949
299	AC021660.3	0
300	AC022150.4	0.088407
301	AC022335.1	0.275299
302	AC022384.1	1.13829
303	AC022400.5	0.226485
304	AC022414.1	0.218571
305	AC022415.2	0.094228
306	AC022506.1	0
307	AC022826.2	3.32783
308	AC023055.1	0.195535
309	AC023491.2	0.161053
310	AC024592.3	2.08585
311	AC024598.1	0
312	AC024940.6	0.050412
313	AC025165.3	0.112114
314	AC025165.6	0.107587
315	AC025263.2	0
316	AC025283.2	0.050019
317	AC025287.4	0
318	AC026316.4	0.186478
319	AC026369.8	0.010232
320	AC026464.1	0
321	AC026464.3	0
322	AC026464.4	10.6722
323	AC026464.6	8.50945
324	AC026786.1	0
325	AC026954.6	0
326	AC027644.4	0.073997
327	AC027796.3	0.140056
328	AC034102.2	0
329	AC034228.3	0.058384
330	AC036214.3	0.069696
331	AC037459.1	0
332	AC037482.2	0
333	AC037482.3	0
334	AC040162.1	0.508769
335	AC044810.8	0
336	AC046185.1	0
337	AC048338.1	0.089608
338	AC048338.2	0
339	AC053503.6	0
340	AC055811.2	0.212522
341	AC055839.2	0.336586
342	AC058822.1	0
343	AC063943.2	0
344	AC064824.1	0.067248
345	AC067968.1	0
346	AC068234.1	0.039463
347	AC068533.4	1.17484
348	AC068547.1	1.59146
349	AC068580.4	7.91167
350	AC068631.2	8.10716
351	AC068775.1	0.079785
352	AC068831.6	0.06885
353	AC068870.4	0
354	AC068896.1	0.056
355	AC068946.1	0.022266
356	AC068946.2	0.590901
357	AC069257.3	0
358	AC069288.1	0.014352
359	AC069368.1	0.093384
360	AC069444.2	0.21972
361	AC069503.2	0
362	AC069544.1	1.65813
363	AC072022.2	0
364	AC073082.1	0.016493
365	AC073111.3	2.17754
366	AC073283.3	0
367	AC073508.2	0.716074
368	AC073585.1	0.024096
369	AC073610.1	0.937579
370	AC073612.1	0
371	AC073896.1	47.9085
372	AC074143.1	0.743603
373	AC078815.1	0
374	AC078927.1	0
375	AC079447.1	0.048966
376	AC079594.1	0
377	AC079741.2	0
378	AC083800.1	0
379	AC083977.1	0
380	AC084018.4	0
381	AC084337.2	0.663926
382	AC084756.2	0
383	AC087289.3	0.05911
384	AC087632.2	7.97391
385	AC087721.2	5.92599
386	AC090004.1	0.135486
387	AC090227.2	0
388	AC090360.1	0.230836
389	AC090373.2	0
390	AC090517.4	0.770844
391	AC090527.2	0.070208
392	AC090958.3	0
393	AC091057.5	0
394	AC091167.2	0.013221
395	AC091167.6	0.524695
396	AC091167.7	0.122178
397	AC091304.6	0
398	AC091551.1	0.180603
399	AC091959.1	0.981472
400	AC092017.2	0
401	AC092042.3	0.561409
402	AC092073.1	0.096684
403	AC092111.3	0
404	AC092143.1	0
405	AC092329.3	0.569244
406	AC092442.1	0
407	AC092587.1	0.397171
408	AC092647.5	0.070659
409	AC092718.2	2.94755
410	AC092718.7	0.12377
411	AC092835.1	0.223001
412	AC092854.1	0
413	AC093155.3	0.251833
414	AC093227.2	0
415	AC093246.1	0
416	AC093323.1	3.08449
417	AC093423.3	0
418	AC093512.2	5.04016
419	AC093525.1	0.368409
420	AC093525.2	0.083611
421	AC093668.1	0
422	AC093827.5	0.510572
423	AC093884.1	0.049534
424	AC093899.2	0
425	AC096887.1	0.166578
426	AC097104.1	0.268777
427	AC097625.1	0
428	AC097634.4	0
429	AC097636.1	0
430	AC097637.1	0.061507
431	AC098484.3	4.18339
432	AC098588.2	0
433	AC098650.1	0.026386
434	AC098850.3	0.32014
435	AC099489.1	0.358209
436	AC099569.1	0
437	AC099811.2	0.067235
438	AC099850.2	0
439	AC100868.1	0.07044
440	AC104109.3	0
441	AC104304.2	0
442	AC104389.5	1.00243
443	AC104389.6	0
444	AC104452.1	0.791192
445	AC104472.3	0.017007
446	AC104532.1	0.426934
447	AC104581.2	0
448	AC105052.1	0.117092
449	AC105052.3	2.47317
450	AC105206.4	0
451	AC106741.1	0
452	AC106873.8	0
453	AC106886.5	2.05277
454	AC107871.1	0.386933
455	AC107959.5	0
456	AC108488.2	0.685508
457	AC108941.2	0
458	AC109583.1	0.093694
459	AC110275.1	0
460	AC112128.1	0.190747
461	AC112229.3	0
462	AC112504.2	0
463	AC113189.10	0
464	AC113348.1	0.020703
465	AC113554.1	0
466	AC114402.2	0
467	AC114490.1	0.909627
468	AC114490.2	0.200423
469	AC114982.2	0
470	AC116366.1	0.747342
471	AC117378.1	0.230671
472	AC117457.1	0
473	AC118282.7	0.056932
474	AC118470.1	0
475	AC118553.2	0.918886
476	AC119674.2	0.302736
477	AC119676.1	0
478	AC119733.1	0
479	AC120057.2	0
480	AC120114.4	0.325155
481	AC124312.1	0.532783
482	AC126283.1	4.65622
483	AC127029.3	0
484	AC129492.3	11.1592
485	AC131160.1	0.067653
486	AC132217.2	141.732
487	AC133551.1	0
488	AC134669.1	0
489	AC134980.2	0
490	AC135050.2	22.7756
491	AC135178.3	0.076767
492	AC136352.2	0
493	AC136352.3	0
494	AC136475.9	0
495	AC136612.1	0
496	AC136616.1	0
497	AC136616.2	32.1224
498	AC136616.3	0
499	AC137834.1	0.065807
500	AC138647.1	0
501	AC138696.1	0.058481
502	AC138811.2	1.86566
503	AC138894.1	0.462792
504	AC138969.1	31.7392
505	AC139491.7	0.049202
506	AC139530.2	0
507	AC139677.1	0.272784
508	AC141272.1	35.566
509	AC142391.2	0
510	AC142525.4	0
511	AC144573.1	0
512	AC145212.1	1.49627
513	AC147067.5	0.242744
514	AC171558.1	0
515	AC171558.5	0
516	AC187652.1	6.30581
517	AC207056.1	0
518	AC207582.1	4.42972
519	AC207582.2	3.69959
520	AC209539.2	0
521	AC213033.2	0.772091
522	AC213203.1	0.434241
523	AC213203.2	0
524	AC226007.1	0
525	AC226593.1	0
526	AC231656.1	0
527	AC231657.3	0
528	AC233723.1	0.265995
529	AC233755.1	57.5317
530	AC233755.2	10.4919
531	AC233992.6	0.190781
532	AC235565.2	0
533	AC236040.1	0
534	AC240274.1	6.57901
535	AC241401.2	0
536	AC241409.1	0
537	AC241640.1	0.767536
538	AC241640.2	0.696104
539	AC242628.1	0
540	AC242842.3	0.10953
541	AC243547.3	0.077545
542	AC243733.1	0
543	AC243790.1	0
544	AC243837.2	0.252176
545	AC243837.4	0.124226
546	AC243967.1	0
547	AC244197.3	1.40291
548	AC244489.1	20.1555
549	AC244489.2	2.10767
550	AC244517.10	0
551	AC245033.1	0
552	AC245049.1	5.5725
553	AC245078.1	0
554	AC245128.24	0
555	AC245175.1	3.23613
556	AC245175.2	0.488035
557	AC245748.1	0
558	AC253536.7	0
559	AC254560.1	5.52529
560	AC254788.1	27.2557
561	AC254945.2	0.756516
562	AC254979.2	0
563	AC255360.1	0
564	AC256203.2	1.09011
565	AC256221.2	0
566	AC256223.1	0.031459
567	AC256223.3	0
568	AC256223.4	0.045002
569	AC256230.1	1.69305
570	AC256230.2	2.35561
571	AC256236.1	1.9669
572	AC269752.2	19.511
573	AC270107.1	42.3961
574	AC270107.9	0.665673
575	AC270129.2	0
576	AC270129.3	0
577	AC270129.4	11.3182
578	AC270149.2	0.031459
579	AC270153.1	0
580	AC270156.1	0.072753
581	AC270156.2	22.2912
582	AC270156.3	43.4526
583	AC270170.1	0
584	AC270227.1	0
585	AC270239.1	0.010278
586	AC270239.2	0
587	AC270258.1	0
588	AC270272.1	0
589	AC270272.2	0
590	AC270273.1	0
591	AC270285.1	0
592	AC270289.2	3.09412
593	AC270293.1	0
594	AC270300.1	0
595	AC270301.3	0.200924
596	AC275254.1	0
597	AC275284.1	0
598	AC275284.3	0
599	AC275284.4	0
600	AC275401.1	0
601	AC275401.4	0.301568
602	AC275546.1	0.218199
603	AC275546.2	3.18045
604	AC275546.3	0.332705
605	AC275546.4	12.1375
606	ACAA1	285.361
607	ACAA2	488.632
608	ACACA	9.8867
609	ACACB	43.7695
610	ACAD10	12.6005
611	ACAD11	40.6641
612	ACAD8	25.9825
613	ACAD9	19.4698
614	ACADL	8.42667
615	ACADM	106.851
616	ACADS	133.298
617	ACADSB	98.8196
618	ACADVL	800.324
619	ACAN	0.013407
620	ACAP1	0.982222
621	ACAP2	3.24352
622	ACAP3	13.6376
623	ACAT1	479.205
624	ACAT2	126.433
625	ACBD3	8.42846
626	ACBD4	39.5789
627	ACBD5	14.1632
628	ACBD6	6.64859
629	ACBD7	0.144991
630	ACCS	8.72973
631	ACCSL	0
632	ACD	3.48063
633	ACE	3.11391
634	ACE2	0.288622
635	ACER1	0.131159
636	ACER2	1.49063
637	ACER3	1.45784
638	ACHE	0.135893
639	ACIN1	21.6238
640	ACKR1	0.463497
641	ACKR2	7.19408
642	ACKR3	2.5575
643	ACKR4	0.111309
644	ACLY	15.6329
645	ACMSD	76.1096
646	ACO1	58.5867
647	ACO2	62.3867
648	ACOD1	0
649	ACOT1	27.7943
650	ACOT11	0.539051
651	ACOT12	26.3424
652	ACOT13	18.3171
653	ACOT2	110.466
654	ACOT4	11.3515
655	ACOT6	0.779669
656	ACOT7	11.2249
657	ACOT8	20.8573
658	ACOT9	10.9604
659	ACOX1	45.7419
660	ACOX2	74.0714
661	ACOX3	9.97172
662	ACOXL	0.005454
663	ACP1	47.2216
664	ACP2	63.8389
665	ACP3	0.107506
666	ACP4	0
667	ACP5	20.5376
668	ACP6	5.99952
669	ACP7	0.019263
670	ACR	0.021822
671	ACRBP	0.648227
672	ACRV1	0
673	ACSBG1	0.463715
674	ACSBG2	0
675	ACSF2	19.1264
676	ACSF3	19.7528
677	ACSL1	810.461
678	ACSL3	20.2075
679	ACSL4	6.48024
680	ACSL5	44.9753
681	ACSL6	0.470614
682	ACSM1	0.158163
683	ACSM2A	146.79
684	ACSM2B	241.158
685	ACSM3	26.5567
686	ACSM4	0.013483
687	ACSM5	95.8698
688	ACSM6	0.047524
689	ACSS1	5.68015
690	ACSS2	52.3817
691	ACSS3	33.6888
692	ACTA1	0.207238
693	ACTA2	103.431
694	ACTB	1173.05
695	ACTBL2	0
696	ACTC1	2.73227
697	ACTG1	520.661
698	ACTG2	11.3345
699	ACTL10	0.201062
700	ACTL6A	12.3049
701	ACTL6B	0.049138
702	ACTL7A	0
703	ACTL7B	0
704	ACTL8	0
705	ACTL9	0
706	ACTN1	61.8552
707	ACTN2	0.259823
708	ACTN3	0
709	ACTN4	99.2605
710	ACTR10	18.5801
711	ACTR1A	24.1658
712	ACTR1B	28.2598
713	ACTR2	35.9188
714	ACTR3	37.4543
715	ACTR3B	3.12248
716	ACTR3C	21.5425
717	ACTR5	2.2483
718	ACTR6	4.96489
719	ACTR8	4.56365
720	ACTRT1	0
721	ACTRT2	0
722	ACTRT3	1.29919
723	ACVR1	5.75737
724	ACVR1B	13.5673
725	ACVR1C	0.495853
726	ACVR2A	1.92265
727	ACVR2B	1.22883
728	ACVRL1	3.75052
729	ACY1	181.77
730	ACY3	8.38091
731	ACYP1	1.60287
732	ACYP2	11.9435
733	AD000671.1	0.065248
734	AD000671.2	0.600221
735	ADA	2.21316
736	ADA2	7.59862
737	ADAD1	0
738	ADAD2	0.290702
739	ADAL	1.50049
740	ADAM10	18.5941
741	ADAM11	0.125837
742	ADAM12	0.271663
743	ADAM15	17.4881
744	ADAM17	2.89204
745	ADAM18	0
746	ADAM19	1.79089
747	ADAM2	0
748	ADAM20	0.020055
749	ADAM21	0.021215
750	ADAM22	0.210938
751	ADAM23	0.099625
752	ADAM28	0.358044
753	ADAM29	0
754	ADAM30	0
755	ADAM32	0.099726
756	ADAM33	0.468853
757	ADAM7	0
758	ADAM8	1.46215
759	ADAM9	6.85271
760	ADAMDEC1	0.194249
761	ADAMTS1	6.27986
762	ADAMTS10	2.57325
763	ADAMTS12	1.20423
764	ADAMTS13	8.01351
765	ADAMTS14	0.092328
766	ADAMTS15	0.7265
767	ADAMTS16	0
768	ADAMTS17	5.15888
769	ADAMTS18	0
770	ADAMTS19	0
771	ADAMTS2	9.5062
772	ADAMTS20	0
773	ADAMTS3	0.10107
774	ADAMTS4	0.43969
775	ADAMTS5	0.276965
776	ADAMTS6	0.076447
777	ADAMTS7	1.16971
778	ADAMTS8	0.022502
779	ADAMTS9	0.867646
780	ADAMTSL1	0.564248
781	ADAMTSL2	9.02609
782	ADAMTSL3	4.44137
783	ADAMTSL4	7.95048
784	ADAMTSL5	1.13778
785	ADAP1	1.93851
786	ADAP2	4.84216
787	ADAR	31.022
788	ADARB1	2.26698
789	ADARB2	0.622653
790	ADAT1	6.65494
791	ADAT2	0.828439
792	ADAT3	2.0551
793	ADCK1	5.22664
794	ADCK2	6.71266
795	ADCK5	4.08328
796	ADCY1	5.34213
797	ADCY10	2.32249
798	ADCY2	0.020663
799	ADCY3	3.1321
800	ADCY4	1.79136
801	ADCY5	2.53126
802	ADCY6	6.44052
803	ADCY7	2.5324
804	ADCY8	0.008145
805	ADCY9	10.4238
806	ADCYAP1	0.042147
807	ADCYAP1R1	0.087777
808	ADD1	32.217
809	ADD2	0.110437
810	ADD3	6.45517
811	ADGB	0
812	ADGRA1	0.100379
813	ADGRA2	3.26017
814	ADGRA3	31.7452
815	ADGRB1	0.072014
816	ADGRB2	0.040638
817	ADGRB3	0.098179
818	ADGRD1	2.08349
819	ADGRD2	0.043319
820	ADGRE1	1.09655
821	ADGRE2	1.38554
822	ADGRE3	0.133481
823	ADGRE5	14.0086
824	ADGRF1	0.020054
825	ADGRF2	0.005526
826	ADGRF3	0.037593
827	ADGRF4	0.017974
828	ADGRF5	5.62356
829	ADGRG1	2.25221
830	ADGRG2	0.370379
831	ADGRG3	0.368781
832	ADGRG4	0.00578
833	ADGRG5	0.226519
834	ADGRG6	14.4849
835	ADGRG7	5.54407
836	ADGRL1	0.558914
837	ADGRL2	12.6576
838	ADGRL3	0.056909
839	ADGRL4	6.19595
840	ADGRV1	6.41495
841	ADH1A	98.7241
842	ADH1B	583.871
843	ADH1C	80.9313
844	ADH4	58.9289
845	ADH5	103.375
846	ADH6	28.4087
847	ADH7	0.037491
848	ADHFE1	27.8715
849	ADI1	133.408
850	ADIG	0
851	ADIPOQ	0.029463
852	ADIPOR1	47.2141
853	ADIPOR2	30.3784
854	ADIRF	67.8899
855	ADK	37.8228
856	ADM	23.6734
857	ADM2	0.741613
858	ADM5	0.174551
859	ADNP	7.22115
860	ADNP2	5.14337
861	ADO	3.11016
862	ADORA1	0.221514
863	ADORA2A	2.63723
864	ADORA2B	0.310523
865	ADORA3	4.31221
866	ADPGK	11.8671
867	ADPRH	1.58895
868	ADPRHL1	0.597109
869	ADPRM	2.40704
870	ADPRS	10.5769
871	ADRA1A	29.6426
872	ADRA1B	8.14693
873	ADRA1D	0.028298
874	ADRA2A	0.355863
875	ADRA2B	6.87353
876	ADRA2C	0.229208
877	ADRB1	0.109214
878	ADRB2	1.50652
879	ADRB3	0
880	ADRM1	80.0434
881	ADSL	22.7125
882	ADSS1	14.1828
883	ADSS2	9.914
884	ADTRP	2.1316
885	AEBP1	8.24592
886	AEBP2	5.07582
887	AEN	7.03045
888	AF196969.1	0.028289
889	AF241726.1	0
890	AFAP1	0.988944
891	AFAP1L1	3.03862
892	AFAP1L2	0.36298
893	AFDN	21.9844
894	AFF1	5.71796
895	AFF2	0.00628
896	AFF3	0.711394
897	AFF4	4.51381
898	AFG1L	2.47544
899	AFG3L2	19.8039
900	AFM	76.3179
901	AFMID	107.871
902	AFP	2.17708
903	AFTPH	6.81054
904	AGA	27.4853
905	AGAP1	5.26562
906	AGAP2	0.26563
907	AGAP3	21.0864
908	AGAP4	2.11354
909	AGAP5	1.93324
910	AGAP6	3.63176
911	AGAP9	2.78731
912	AGBL1	0.048103
913	AGBL2	0.313867
914	AGBL3	1.65539
915	AGBL4	0.401238
916	AGBL5	4.29726
917	AGER	0.677144
918	AGFG1	19.2485
919	AGFG2	48.0544
920	AGGF1	6.30691
921	AGK	7.16814
922	AGL	7.20926
923	AGMAT	36.1849
924	AGMO	16.243
925	AGO1	2.75258
926	AGO2	2.69713
927	AGO3	2.58846
928	AGO4	4.16137
929	AGPAT1	33.7669
930	AGPAT2	184.05
931	AGPAT3	60.3533
932	AGPAT4	0.26085
933	AGPAT5	6.7768
934	AGPS	12.2928
935	AGR2	0.65825
936	AGR3	0.109402
937	AGRN	13.8838
938	AGRP	0
939	AGT	2144.3
940	AGTPBP1	1.49237
941	AGTR1	20.3652
942	AGTR2	0
943	AGTRAP	15.4612
944	AGXT	839.787
945	AGXT2	42.2598
946	AHCTF1	3.59965
947	AHCY	110.619
948	AHCYL1	27.4098
949	AHCYL2	2.25984
950	AHDC1	5.14072
951	AHI1	1.50875
952	AHNAK	16.3947
953	AHNAK2	1.21514
954	AHR	8.73161
955	AHRR	0.016451
956	AHSA1	55.1563
957	AHSG	1530.96
958	AHSP	0.479731
959	AICDA	0.040007
960	AIDA	14.867
961	AIF1	26.1128
962	AIF1L	0.457926
963	AIFM1	61.5799
964	AIFM2	17.0443
965	AIFM3	0.419903
966	AIG1	88.1397
967	AIM2	0.180211
968	AIMP1	12.3471
969	AIMP2	29.736
970	AIP	22.8598
971	AIPL1	0.05078
972	AIRE	0
973	AJAP1	0.193329
974	AJM1	0.937911
975	AJUBA	20.5355
976	AK1	33.7524
977	AK2	100.568
978	AK3	57.1199
979	AK4	53.4826
980	AK5	0.190137
981	AK6	23.919
982	AK7	1.01141
983	AK8	0.038642
984	AK9	1.11518
985	AKAIN1	0
986	AKAP1	25.4681
987	AKAP10	3.31896
988	AKAP11	2.56002
989	AKAP12	5.27182
990	AKAP13	9.81035
991	AKAP14	0
992	AKAP17A	18.5589
993	AKAP3	0.326356
994	AKAP4	0
995	AKAP5	0.084975
996	AKAP6	0.77152
997	AKAP7	6.02424
998	AKAP8	5.92455
999	AKAP8L	11.5516
1000	AKAP9	8.21869
1001	AKIP1	7.90812
1002	AKIRIN1	18.6603
1003	AKIRIN2	13.2189
1004	AKNA	5.43037
1005	AKNAD1	0
1006	AKR1A1	139.801
1007	AKR1B1	13.2946
1008	AKR1B10	18.7051
1009	AKR1B15	0.323162
1010	AKR1C1	486.945
1011	AKR1C2	555.559
1012	AKR1C3	258.619
1013	AKR1C4	200.973
1014	AKR1C8P	2.86976
1015	AKR1D1	30.8607
1016	AKR1E2	0.202418
1017	AKR7A2	48.5903
1018	AKR7A3	88.6137
1019	AKT1	65.0616
1020	AKT1S1	32.4972
1021	AKT2	97.6343
1022	AKT3	3.02228
1023	AKTIP	17.7727
1024	AL020996.2	0
1025	AL021546.1	0.530315
1026	AL021997.2	0.100371
1027	AL022238.3	0
1028	AL022312.1	0
1029	AL022318.4	0
1030	AL024498.2	0
1031	AL031178.1	0
1032	AL031178.2	0
1033	AL031315.1	0.017151
1034	AL031681.2	0
1035	AL031708.1	0.056629
1036	AL031777.2	0.820191
1037	AL031847.1	0
1038	AL033529.1	0
1039	AL034430.1	0
1040	AL034430.2	0
1041	AL035078.4	0
1042	AL035460.1	0
1043	AL035461.3	0.312018
1044	AL035699.1	0
1045	AL049569.3	0
1046	AL049629.2	0
1047	AL049634.2	0
1048	AL049650.1	0.215893
1049	AL049697.1	0.095645
1050	AL049779.1	1.16055
1051	AL049839.2	11.7856
1052	AL049844.1	0
1053	AL049844.3	0
1054	AL096711.2	0
1055	AL109827.1	0
1056	AL110118.2	0
1057	AL117348.2	0
1058	AL121581.1	0
1059	AL121594.1	2.47086
1060	AL121753.1	0.215929
1061	AL121758.1	0
1062	AL121845.2	11.4927
1063	AL121845.3	5.16783
1064	AL121899.2	0.350773
1065	AL121900.1	5.16616
1066	AL132671.2	0
1067	AL132780.3	0
1068	AL133173.4	1.69305
1069	AL133352.1	1.12106
1070	AL133353.2	0.120559
1071	AL133410.3	0
1072	AL133414.2	0
1073	AL133414.3	0
1074	AL133414.5	0
1075	AL133414.6	0
1076	AL133500.1	0.129705
1077	AL135905.2	34.8668
1078	AL136115.4	0
1079	AL136295.10	0.520871
1080	AL136295.12	0.249767
1081	AL136295.15	0.073955
1082	AL136295.9	0.431252
1083	AL136531.2	0.057265
1084	AL138752.2	0
1085	AL139011.2	12.4926
1086	AL139142.2	0.028243
1087	AL139260.3	0
1088	AL139300.1	0
1089	AL139353.1	1.01864
1090	AL157392.5	0.939145
1091	AL157935.2	6.28147
1092	AL158151.3	0.045167
1093	AL159163.1	0.170857
1094	AL160269.1	0.378994
1095	AL160272.2	0.226327
1096	AL162231.1	4.61455
1097	AL162231.3	0
1098	AL162377.3	0.006537
1099	AL162417.1	0.14208
1100	AL162596.1	0
1101	AL163195.3	0
1102	AL163636.1	30.0293
1103	AL353572.3	0
1104	AL353579.1	0
1105	AL353588.1	0
1106	AL353671.1	0.422238
1107	AL353795.4	0
1108	AL354761.1	0
1109	AL354822.1	0.530175
1110	AL355102.2	0
1111	AL355312.5	0
1112	AL355315.1	0
1113	AL355385.2	0
1114	AL355916.3	0.500135
1115	AL355987.1	0
1116	AL355987.3	0.415404
1117	AL356585.9	0
1118	AL357075.4	0.210653
1119	AL357673.1	0
1120	AL358113.1	0.407083
1121	AL358472.6	0.798969
1122	AL358472.7	0
1123	AL359092.3	0
1124	AL359736.1	0.084843
1125	AL359922.1	2.87131
1126	AL360181.3	1.23057
1127	AL365205.1	3.02257
1128	AL365214.2	0
1129	AL365232.1	0
1130	AL365273.2	0
1131	AL391628.1	0.228322
1132	AL391650.1	0.074407
1133	AL391987.1	0
1134	AL391987.2	0.335743
1135	AL441992.2	0.16383
1136	AL445238.1	0
1137	AL445423.3	3.58893
1138	AL445524.2	3.77501
1139	AL445685.3	0
1140	AL445989.1	0
1141	AL451007.3	0
1142	AL451062.2	0
1143	AL451106.1	0
1144	AL451136.1	0.062315
1145	AL512428.1	0
1146	AL512506.3	0.052412
1147	AL512785.2	9.14821
1148	AL513165.2	0.233158
1149	AL513523.9	0.027692
1150	AL583836.1	9.47279
1151	AL589666.1	0
1152	AL589987.1	0
1153	AL590132.1	0
1154	AL590560.2	0.10307
1155	AL590764.2	0
1156	AL591806.2	15.6079
1157	AL592183.1	12.2262
1158	AL592490.1	0
1159	AL593848.1	3.55619
1160	AL603764.2	0
1161	AL603832.3	0
1162	AL627230.1	0.366384
1163	AL645922.1	0.608822
1164	AL662796.1	0
1165	AL662820.1	0
1166	AL662828.1	0
1167	AL662884.4	0.020052
1168	AL662899.1	0
1169	AL662899.2	0
1170	AL669918.1	0.779453
1171	AL672142.1	0
1172	AL691442.1	0
1173	AL713999.1	0.708205
1174	AL772284.1	0
1175	AL807752.6	0
1176	AL807752.7	0
1177	AL844853.2	0
1178	AL845331.1	4.31403
1179	AL845464.1	0
1180	AL928654.3	0
1181	AL929554.1	0
1182	ALAD	39.3548
1183	ALAS1	295.68
1184	ALAS2	0.090953
1185	ALB	29048.5
1186	ALCAM	10.5753
1187	ALDH16A1	17.6597
1188	ALDH18A1	14.3906
1189	ALDH1A1	369.687
1190	ALDH1A2	14.9221
1191	ALDH1A3	1.30412
1192	ALDH1B1	37.0887
1193	ALDH1L1	190.844
1194	ALDH1L2	0.105791
1195	ALDH2	700.471
1196	ALDH3A1	2.82783
1197	ALDH3A2	74.4778
1198	ALDH3B1	3.1018
1199	ALDH3B2	0.011279
1200	ALDH4A1	404.438
1201	ALDH5A1	15.6415
1202	ALDH6A1	106.515
1203	ALDH7A1	43.5092
1204	ALDH8A1	86.5727
1205	ALDH9A1	61.7098
1206	ALDOA	212.614
1207	ALDOB	1496.8
1208	ALDOC	60.1438
1209	ALG1	30.6651
1210	ALG10	2.68944
1211	ALG10B	1.93487
1212	ALG11	5.74869
1213	ALG12	11.9667
1214	ALG13	18.8273
1215	ALG14	1.27055
1216	ALG1L	0.118985
1217	ALG1L2	0.359003
1218	ALG2	19.7616
1219	ALG3	63.1255
1220	ALG5	28.8668
1221	ALG6	4.02194
1222	ALG8	23.1384
1223	ALG9	10.1263
1224	ALK	0
1225	ALKAL1	0.175022
1226	ALKAL2	1.59267
1227	ALKBH1	4.23207
1228	ALKBH2	10.9679
1229	ALKBH3	10.275
1230	ALKBH4	4.52919
1231	ALKBH5	20.3288
1232	ALKBH6	7.47306
1233	ALKBH7	76.5948
1234	ALKBH8	1.76017
1235	ALLC	0.079541
1236	ALMS1	1.24763
1237	ALOX12	0.117572
1238	ALOX12B	0.068772
1239	ALOX15	0.303343
1240	ALOX15B	0.194386
1241	ALOX5	5.08566
1242	ALOX5AP	3.66036
1243	ALOXE3	0
1244	ALPG	0
1245	ALPI	0.015669
1246	ALPK1	2.3955
1247	ALPK2	0.054749
1248	ALPK3	2.0507
1249	ALPL	69.3405
1250	ALPP	0
1251	ALS2	7.22951
1252	ALS2CL	3.86302
1253	ALX1	0
1254	ALX3	0.014987
1255	ALX4	0
1256	ALYREF	24.5608
1257	AMACR	24.4598
1258	AMBN	0
1259	AMBP	5420.04
1260	AMBRA1	9.02525
1261	AMD1	14.6653
1262	AMDHD1	92.8848
1263	AMDHD2	7.50911
1264	AMELX	0
1265	AMELY	0
1266	AMER1	0.948815
1267	AMER2	0
1268	AMER3	0
1269	AMFR	56.5646
1270	AMH	0.032834
1271	AMHR2	0.905444
1272	AMIGO1	1.57843
1273	AMIGO2	1.35492
1274	AMIGO3	0.437221
1275	AMMECR1	2.10406
1276	AMMECR1L	4.63939
1277	AMN	4.95761
1278	AMN1	3.36798
1279	AMOT	0.76662
1280	AMOTL1	7.03811
1281	AMOTL2	20.1848
1282	AMPD1	0.02835
1283	AMPD2	12.0496
1284	AMPD3	0.80506
1285	AMPH	0.11394
1286	AMT	21.4667
1287	AMTN	0
1288	AMY1A	0
1289	AMY1B	0
1290	AMY1C	0
1291	AMY2A	0.037997
1292	AMY2B	1.16869
1293	AMZ1	0.10082
1294	AMZ2	14.2671
1295	ANAPC1	7.23091
1296	ANAPC10	4.62325
1297	ANAPC11	135.127
1298	ANAPC13	32.6217
1299	ANAPC15	14.744
1300	ANAPC16	49.294
1301	ANAPC2	18.3329
1302	ANAPC4	5.25796
1303	ANAPC5	37.4045
1304	ANAPC7	10.5166
1305	ANG	983.222
1306	ANGEL1	5.92568
1307	ANGEL2	6.91312
1308	ANGPT1	1.07146
1309	ANGPT2	0.980904
1310	ANGPT4	0.068307
1311	ANGPTL1	2.17874
1312	ANGPTL2	2.61759
1313	ANGPTL3	153.716
1314	ANGPTL4	90.9196
1315	ANGPTL5	0
1316	ANGPTL6	10.6408
1317	ANGPTL7	0.038743
1318	ANGPTL8	83.6592
1319	ANHX	0
1320	ANK1	0.096023
1321	ANK2	0.130538
1322	ANK3	4.97547
1323	ANKAR	0.559171
1324	ANKDD1A	0.301011
1325	ANKDD1B	0.117853
1326	ANKEF1	2.08327
1327	ANKFN1	0
1328	ANKFY1	9.59477
1329	ANKH	33.0794
1330	ANKHD1	24.2253
1331	ANKHD1-EIF4EBP3	2.54772
1332	ANKIB1	3.28344
1333	ANKK1	0
1334	ANKLE1	0.136751
1335	ANKLE2	6.20768
1336	ANKMY1	2.41957
1337	ANKMY2	2.20634
1338	ANKRA2	5.01517
1339	ANKRD1	1.41299
1340	ANKRD10	19.6891
1341	ANKRD11	16.7919
1342	ANKRD12	3.1255
1343	ANKRD13A	9.34857
1344	ANKRD13B	0.54839
1345	ANKRD13C	2.78484
1346	ANKRD13D	4.98438
1347	ANKRD16	2.37842
1348	ANKRD17	11.7817
1349	ANKRD18A	0.037526
1350	ANKRD18B	0.202095
1351	ANKRD2	0.084471
1352	ANKRD20A1	0.494304
1353	ANKRD20A2P	0.048054
1354	ANKRD20A3P	0.416375
1355	ANKRD20A4P	0.102542
1356	ANKRD22	0.168447
1357	ANKRD23	1.3014
1358	ANKRD24	2.47835
1359	ANKRD26	0.949185
1360	ANKRD27	3.67698
1361	ANKRD28	9.72021
1362	ANKRD29	0.116854
1363	ANKRD30A	0
1364	ANKRD30B	0.007974
1365	ANKRD30BL	0.043834
1366	ANKRD31	0.026183
1367	ANKRD33	0.020504
1368	ANKRD33B	0.078282
1369	ANKRD34A	0.113219
1370	ANKRD34B	0
1371	ANKRD34C	0
1372	ANKRD35	1.4461
1373	ANKRD36	0.421708
1374	ANKRD36B	0.210407
1375	ANKRD36C	0.261139
1376	ANKRD37	5.80882
1377	ANKRD39	10.362
1378	ANKRD40	7.11156
1379	ANKRD40CL	0.076053
1380	ANKRD42	1.83765
1381	ANKRD44	4.85201
1382	ANKRD45	0.013773
1383	ANKRD46	6.1097
1384	ANKRD49	3.38932
1385	ANKRD50	1.95926
1386	ANKRD52	4.51724
1387	ANKRD53	0.136287
1388	ANKRD54	8.45616
1389	ANKRD55	1.42022
1390	ANKRD6	3.1124
1391	ANKRD60	0
1392	ANKRD61	0.043911
1393	ANKRD62	0.02121
1394	ANKRD63	0
1395	ANKRD65	0.201523
1396	ANKRD66	0.02354
1397	ANKRD7	0.053996
1398	ANKRD9	3.4633
1399	ANKS1A	5.15167
1400	ANKS1B	0.049155
1401	ANKS3	3.91351
1402	ANKS4B	5.99301
1403	ANKS6	2.72227
1404	ANKUB1	0
1405	ANKZF1	7.48293
1406	ANLN	1.48244
1407	ANO1	31.0767
1408	ANO10	6.83932
1409	ANO2	0.014824
1410	ANO3	0.653989
1411	ANO4	0.096155
1412	ANO5	0.95641
1413	ANO6	16.1572
1414	ANO7	0.606929
1415	ANO8	2.2233
1416	ANO9	0.259509
1417	ANOS1	0.433205
1418	ANP32A	54.9295
1419	ANP32B	35.3419
1420	ANP32D	0
1421	ANP32E	8.25536
1422	ANPEP	181.245
1423	ANTKMT	20.7091
1424	ANTXR1	1.31926
1425	ANTXR2	23.0738
1426	ANTXRL	0.165539
1427	ANXA1	12.3137
1428	ANXA10	22.041
1429	ANXA11	26.2653
1430	ANXA13	0.69078
1431	ANXA2	91.0864
1432	ANXA2R	0.744606
1433	ANXA3	1.5732
1434	ANXA4	67.6582
1435	ANXA5	61.7587
1436	ANXA6	120.93
1437	ANXA7	83.4445
1438	ANXA8	1.06039
1439	ANXA8L1	0.553793
1440	ANXA9	9.68793
1441	AOAH	3.10926
1442	AOC1	0.044744
1443	AOC2	0.523751
1444	AOC3	18.4849
1445	AOPEP	28.1968
1446	AOX1	583.058
1447	AP000295.1	0.480262
1448	AP000311.1	0.476049
1449	AP000349.1	0
1450	AP000350.12	0
1451	AP000351.3	0
1452	AP000351.7	0
1453	AP000356.5	56.0347
1454	AP000471.1	0
1455	AP000721.1	0
1456	AP000781.2	3.50756
1457	AP000812.3	0
1458	AP000812.4	0.24911
1459	AP000944.5	0.049837
1460	AP001054.1	0.575499
1461	AP001267.5	0.134779
1462	AP001273.2	0.533703
1463	AP001453.3	7.88526
1464	AP001458.2	0.099821
1465	AP001781.2	0
1466	AP001931.1	0
1467	AP001931.2	2.34009
1468	AP002373.1	2.20429
1469	AP002495.1	0.924694
1470	AP002512.3	0
1471	AP002748.5	0.114469
1472	AP002884.2	0.190326
1473	AP002990.1	1.79682
1474	AP003071.5	0.069156
1475	AP003108.2	13.6132
1476	AP003419.1	50.3603
1477	AP006285.2	0.052993
1478	AP006621.6	0.34064
1479	AP1AR	8.06202
1480	AP1B1	26.1721
1481	AP1G1	19.3227
1482	AP1G2	10.5767
1483	AP1M1	41.6812
1484	AP1M2	0.444187
1485	AP1S1	19.1512
1486	AP1S2	4.33033
1487	AP1S3	0.471834
1488	AP2A1	44.2351
1489	AP2A2	24.8932
1490	AP2B1	13.8902
1491	AP2M1	108.079
1492	AP2S1	83.0493
1493	AP3B1	5.36666
1494	AP3B2	0.015316
1495	AP3D1	53.6597
1496	AP3M1	11.0323
1497	AP3M2	1.76849
1498	AP3S1	23.6016
1499	AP3S2	23.1866
1500	AP4B1	5.10568
1501	AP4E1	1.39764
1502	AP4M1	3.1721
1503	AP4S1	1.53864
1504	AP5B1	3.45176
1505	AP5M1	9.17512
1506	AP5S1	7.79632
1507	AP5Z1	10.0219
1508	APAF1	1.43354
1509	APBA1	5.0688
1510	APBA2	0.541342
1511	APBA3	8.91729
1512	APBB1	3.38849
1513	APBB1IP	11.3473
1514	APBB2	4.4652
1515	APBB3	8.51554
1516	APC	3.69483
1517	APC2	0.007634
1518	APCDD1	1.29858
1519	APCDD1L	0.006962
1520	APCS	1509.46
1521	APEH	56.0082
1522	APELA	0
1523	APEX1	48.1868
1524	APEX2	6.87536
1525	APH1A	71.0896
1526	APH1B	1.9478
1527	API5	21.4421
1528	APIP	13.811
1529	APLF	0.211395
1530	APLN	0.221767
1531	APLNR	3.66417
1532	APLP1	0.2833
1533	APLP2	177.694
1534	APMAP	218.376
1535	APOA1	9553.93
1536	APOA2	10039.7
1537	APOA4	70.061
1538	APOA5	724.676
1539	APOB	411.422
1540	APOBEC1	0.043147
1541	APOBEC2	0
1542	APOBEC3A	1.16994
1543	APOBEC3B	0.960896
1544	APOBEC3C	2.03926
1545	APOBEC3D	0.59772
1546	APOBEC3F	1.28374
1547	APOBEC3G	2.2921
1548	APOBEC3H	0.066973
1549	APOBEC4	0
1550	APOBR	1.19404
1551	APOC1	4399.59
1552	APOC2	2654.05
1553	APOC3	10525.3
1554	APOC4	309.089
1555	APOC4-APOC2	53.8387
1556	APOD	5.14868
1557	APOE	4219.83
1558	APOF	246.404
1559	APOH	4420.56
1560	APOL1	51.542
1561	APOL2	21.6124
1562	APOL3	12.0252
1563	APOL4	0.676577
1564	APOL5	0
1565	APOL6	7.64534
1566	APOLD1	1.12567
1567	APOM	244.65
1568	APOO	9.31307
1569	APOOL	4.56142
1570	APP	143.393
1571	APPBP2	5.76
1572	APPL1	6.68332
1573	APPL2	5.81511
1574	APRT	124.21
1575	APTX	11.0587
1576	AQP1	15.0855
1577	AQP10	0
1578	AQP11	4.21069
1579	AQP12A	0.103643
1580	AQP12B	0
1581	AQP2	0
1582	AQP3	97.9985
1583	AQP4	0.041189
1584	AQP5	0
1585	AQP6	0.133082
1586	AQP7	12.3008
1587	AQP8	0
1588	AQP9	67.0453
1589	AQR	2.58115
1590	AR	9.60177
1591	ARAF	37.2274
1592	ARAP1	21.6134
1593	ARAP2	1.34774
1594	ARAP3	1.79337
1595	ARC	0.056427
1596	ARCN1	33.8171
1597	AREG	0
1598	AREL1	5.9407
1599	ARF1	233.207
1600	ARF3	29.5497
1601	ARF4	169.526
1602	ARF5	77.0908
1603	ARF6	16.6394
1604	ARFGAP1	23.0924
1605	ARFGAP2	39.8848
1606	ARFGAP3	28.8975
1607	ARFGEF1	7.09479
1608	ARFGEF2	8.55071
1609	ARFGEF3	0.079256
1610	ARFIP1	4.78137
1611	ARFIP2	18.4098
1612	ARFRP1	16.6517
1613	ARG1	790.766
1614	ARG2	0.446341
1615	ARGFX	0.005355
1616	ARGLU1	12.4511
1617	ARHGAP1	16.1409
1618	ARHGAP10	3.9156
1619	ARHGAP11A	1.01326
1620	ARHGAP11B	0.721266
1621	ARHGAP12	5.78835
1622	ARHGAP15	2.37055
1623	ARHGAP17	8.5517
1624	ARHGAP18	1.24536
1625	ARHGAP19	1.25869
1626	ARHGAP19-SLIT1	0
1627	ARHGAP20	0.488698
1628	ARHGAP21	6.77178
1629	ARHGAP22	0.485376
1630	ARHGAP23	2.62913
1631	ARHGAP24	2.19468
1632	ARHGAP25	2.95997
1633	ARHGAP26	2.214
1634	ARHGAP27	3.58642
1635	ARHGAP28	0.360958
1636	ARHGAP29	5.41823
1637	ARHGAP30	2.49357
1638	ARHGAP31	1.21874
1639	ARHGAP32	1.58513
1640	ARHGAP33	1.94517
1641	ARHGAP35	13.9215
1642	ARHGAP36	0
1643	ARHGAP39	0.605988
1644	ARHGAP4	5.35016
1645	ARHGAP40	0.016247
1646	ARHGAP42	1.53455
1647	ARHGAP44	0.2887
1648	ARHGAP45	3.23373
1649	ARHGAP5	7.80072
1650	ARHGAP6	0.322003
1651	ARHGAP8	0.626501
1652	ARHGAP9	2.27977
1653	ARHGDIA	129.206
1654	ARHGDIB	48.563
1655	ARHGDIG	0.062605
1656	ARHGEF1	16.6767
1657	ARHGEF10	1.0864
1658	ARHGEF10L	47.6693
1659	ARHGEF11	4.34032
1660	ARHGEF12	23.2742
1661	ARHGEF15	1.24702
1662	ARHGEF16	3.03178
1663	ARHGEF17	3.55957
1664	ARHGEF18	6.8026
1665	ARHGEF19	2.72753
1666	ARHGEF2	5.13995
1667	ARHGEF25	1.49851
1668	ARHGEF26	5.93608
1669	ARHGEF28	1.23885
1670	ARHGEF3	1.23516
1671	ARHGEF33	0.133444
1672	ARHGEF35	3.09711
1673	ARHGEF37	1.6351
1674	ARHGEF38	0.029108
1675	ARHGEF39	0.555193
1676	ARHGEF4	0.140863
1677	ARHGEF40	11.5258
1678	ARHGEF5	5.17605
1679	ARHGEF6	1.68325
1680	ARHGEF7	8.94051
1681	ARHGEF9	1.76048
1682	ARID1A	9.88213
1683	ARID1B	5.95143
1684	ARID2	1.33411
1685	ARID3A	1.14447
1686	ARID3B	1.30464
1687	ARID3C	1.44688
1688	ARID4A	3.4015
1689	ARID4B	3.35562
1690	ARID5A	15.0139
1691	ARID5B	1.09374
1692	ARIH1	14.303
1693	ARIH2	25.0159
1694	ARL1	36.097
1695	ARL10	1.65464
1696	ARL11	0.483512
1697	ARL13A	0
1698	ARL13B	1.85438
1699	ARL14	0
1700	ARL14EP	9.64336
1701	ARL14EPL	0
1702	ARL15	2.805
1703	ARL16	7.13298
1704	ARL17A	1.57861
1705	ARL17B	4.4126
1706	ARL2	15.6678
1707	ARL2-SNX15	0
1708	ARL2BP	18.3369
1709	ARL3	1.80929
1710	ARL4A	6.07891
1711	ARL4C	1.75968
1712	ARL4D	16.4563
1713	ARL5A	9.28485
1714	ARL5B	3.70735
1715	ARL5C	0
1716	ARL6	1.05579
1717	ARL6IP1	80.6351
1718	ARL6IP4	135.368
1719	ARL6IP5	21.8405
1720	ARL6IP6	1.67049
1721	ARL8A	14.3111
1722	ARL8B	16.3516
1723	ARL9	0.045134
1724	ARMC1	8.24201
1725	ARMC10	23.4715
1726	ARMC12	0.409797
1727	ARMC2	0.317836
1728	ARMC3	0
1729	ARMC4	0.067192
1730	ARMC5	9.35391
1731	ARMC6	26.1486
1732	ARMC7	5.06292
1733	ARMC8	6.63168
1734	ARMC9	0.855987
1735	ARMCX1	1.2783
1736	ARMCX2	2.90747
1737	ARMCX3	18.3765
1738	ARMCX4	1.87171
1739	ARMCX5	7.64838
1740	ARMCX5-GPRASP2	0.022677
1741	ARMCX6	12.0067
1742	ARMH1	2.4586
1743	ARMH2	0.045739
1744	ARMH3	6.88309
1745	ARMH4	4.39192
1746	ARMS2	0.046587
1747	ARMT1	11.6088
1748	ARNT	11.104
1749	ARNT2	0.313296
1750	ARNTL	8.92511
1751	ARNTL2	1.65549
1752	ARPC1A	46.9812
1753	ARPC1B	95.8427
1754	ARPC2	67.9664
1755	ARPC3	106.928
1756	ARPC4	46.4012
1757	ARPC4-TTLL3	2.22447
1758	ARPC5	40.7972
1759	ARPC5L	18.8316
1760	ARPIN	2.93016
1761	ARPIN-AP3S2	13.3917
1762	ARPP19	20.0438
1763	ARPP21	0.712103
1764	ARR3	0
1765	ARRB1	5.22825
1766	ARRB2	15.1459
1767	ARRDC1	17.798
1768	ARRDC2	5.30664
1769	ARRDC3	7.12424
1770	ARRDC4	3.45289
1771	ARRDC5	0.036965
1772	ARSA	15.8811
1773	ARSB	3.62086
1774	ARSD	9.09946
1775	ARSF	0.228845
1776	ARSG	1.68205
1777	ARSH	0
1778	ARSI	0.199169
1779	ARSJ	0.959101
1780	ARSK	2.03008
1781	ARSL	31.9775
1782	ART1	0
1783	ART3	0.424153
1784	ART4	12.8442
1785	ART5	0.028704
1786	ARTN	0.021653
1787	ARV1	8.31356
1788	ARVCF	9.03316
1789	ARX	0.00961
1790	AS3MT	11.1909
1791	ASAH1	46.4989
1792	ASAH2	0.418398
1793	ASAH2B	4.12081
1794	ASAP1	3.35058
1795	ASAP2	1.25927
1796	ASAP3	9.25914
1797	ASB1	4.40467
1798	ASB10	0.017216
1799	ASB11	0.061391
1800	ASB12	0.025421
1801	ASB13	32.7937
1802	ASB14	0
1803	ASB15	0
1804	ASB16	0.034314
1805	ASB17	0
1806	ASB18	0.109426
1807	ASB2	0.215948
1808	ASB3	6.98418
1809	ASB4	0.444247
1810	ASB5	0
1811	ASB6	4.36385
1812	ASB7	2.87132
1813	ASB8	14.5119
1814	ASB9	2.2754
1815	ASCC1	10.7855
1816	ASCC2	25.5935
1817	ASCC3	8.43929
1818	ASCL1	0
1819	ASCL2	0.270749
1820	ASCL3	0
1821	ASCL4	0.01268
1822	ASCL5	0
1823	ASDURF	0
1824	ASF1A	7.64275
1825	ASF1B	2.86825
1826	ASGR1	488.582
1827	ASGR2	563.005
1828	ASH1L	3.83659
1829	ASH2L	7.1399
1830	ASIC1	0.027857
1831	ASIC2	0.007237
1832	ASIC3	0.729584
1833	ASIC4	0
1834	ASIC5	0
1835	ASIP	0.980939
1836	ASL	198.259
1837	ASMT	0
1838	ASMTL	15.5744
1839	ASNS	1.80905
1840	ASNSD1	15.4119
1841	ASPA	0.912377
1842	ASPDH	52.5741
1843	ASPG	152.764
1844	ASPH	30.9259
1845	ASPHD1	0.223276
1846	ASPHD2	0.07314
1847	ASPM	0.626399
1848	ASPN	5.37004
1849	ASPRV1	0.158811
1850	ASPSCR1	16.309
1851	ASRGL1	9.5382
1852	ASS1	543.364
1853	ASTE1	1.99221
1854	ASTL	0.024697
1855	ASTN1	0.062261
1856	ASTN2	1.16951
1857	ASXL1	9.64597
1858	ASXL2	2.58907
1859	ASXL3	0.216628
1860	ASZ1	0
1861	ATAD1	9.23513
1862	ATAD2	2.53875
1863	ATAD2B	1.93479
1864	ATAD3A	17.9365
1865	ATAD3B	12.9509
1866	ATAD3C	0.842344
1867	ATAD5	0.095239
1868	ATAT1	2.79289
1869	ATCAY	0.054142
1870	ATE1	5.08884
1871	ATF1	6.38383
1872	ATF2	10.6438
1873	ATF3	4.32628
1874	ATF4	188.3
1875	ATF5	1725.66
1876	ATF6	18.1112
1877	ATF6B	24.9794
1878	ATF7	5.14353
1879	ATF7-NPFF	0.379141
1880	ATF7IP	4.17383
1881	ATF7IP2	13.3573
1882	ATG10	2.24643
1883	ATG101	24.118
1884	ATG12	13.7084
1885	ATG13	33.0156
1886	ATG14	1.76694
1887	ATG16L1	10.4503
1888	ATG16L2	3.90015
1889	ATG2A	17.8692
1890	ATG2B	4.45799
1891	ATG3	25.452
1892	ATG4A	9.98203
1893	ATG4B	29.6297
1894	ATG4C	2.70202
1895	ATG4D	9.46474
1896	ATG5	8.69598
1897	ATG7	6.07352
1898	ATG9A	25.923
1899	ATG9B	0.150085
1900	ATIC	30.0234
1901	ATL1	0.100903
1902	ATL2	24.4969
1903	ATL3	9.79938
1904	ATM	4.33423
1905	ATMIN	7.19348
1906	ATN1	9.67274
1907	ATOH1	0
1908	ATOH7	0
1909	ATOH8	22.9634
1910	ATOX1	128.759
1911	ATP10A	0.385029
1912	ATP10B	0.078965
1913	ATP10D	7.61051
1914	ATP11A	11.2146
1915	ATP11B	6.17738
1916	ATP11C	5.99902
1917	ATP12A	0.014549
1918	ATP13A1	16.4965
1919	ATP13A2	3.84474
1920	ATP13A3	19.2914
1921	ATP13A4	0.108069
1922	ATP13A5	0
1923	ATP1A1	67.307
1924	ATP1A2	0.266533
1925	ATP1A3	0.194193
1926	ATP1A4	0.05035
1927	ATP1B1	44.0433
1928	ATP1B2	0.47581
1929	ATP1B3	5.24763
1930	ATP1B4	0.056181
1931	ATP23	2.22885
1932	ATP2A1	0.371062
1933	ATP2A2	53.5249
1934	ATP2A3	1.94262
1935	ATP2B1	6.90185
1936	ATP2B2	16.5095
1937	ATP2B3	0.006637
1938	ATP2B4	17.5035
1939	ATP2C1	13.4278
1940	ATP2C2	0.265856
1941	ATP4A	0
1942	ATP4B	0
1943	ATP5F1A	277.655
1944	ATP5F1B	455.796
1945	ATP5F1C	159.828
1946	ATP5F1D	185.108
1947	ATP5F1E	30.1317
1948	ATP5IF1	150.517
1949	ATP5MC1	150.289
1950	ATP5MC2	267.396
1951	ATP5MC3	267.658
1952	ATP5MD	250.454
1953	ATP5ME	430.679
1954	ATP5MF	449.905
1955	ATP5MF-PTCD1	3.60335
1956	ATP5MG	109.974
1957	ATP5MGL	0
1958	ATP5MPL	91.4879
1959	ATP5PB	195.596
1960	ATP5PD	184.77
1961	ATP5PF	306.41
1962	ATP5PO	157.813
1963	ATP6AP1	34.8901
1964	ATP6AP2	43.1659
1965	ATP6V0A1	26.0755
1966	ATP6V0A2	4.95987
1967	ATP6V0A4	0
1968	ATP6V0B	148.295
1969	ATP6V0C	124.184
1970	ATP6V0D1	55.9468
1971	ATP6V0D2	0
1972	ATP6V0E1	118.711
1973	ATP6V0E2	41.4187
1974	ATP6V1A	11.9638
1975	ATP6V1B1	0
1976	ATP6V1B2	18.5934
1977	ATP6V1C1	10.2956
1978	ATP6V1C2	0.685242
1979	ATP6V1D	18.3508
1980	ATP6V1E1	41.1261
1981	ATP6V1E2	3.01641
1982	ATP6V1F	57.2332
1983	ATP6V1FNB	0.04879
1984	ATP6V1G1	33.0548
1985	ATP6V1G2	0.9703
1986	ATP6V1G2-DDX39B	0
1987	ATP6V1G3	0
1988	ATP6V1H	9.6026
1989	ATP7A	0.698785
1990	ATP7B	8.26911
1991	ATP8A1	0.428267
1992	ATP8A2	0
1993	ATP8B1	5.10354
1994	ATP8B2	3.37537
1995	ATP8B3	0.520875
1996	ATP8B4	5.91044
1997	ATP9A	4.21699
1998	ATP9B	7.65861
[truncated: 18,115 more rows]

[truncated: 6 more sheets: Osteocyte_rep1_TPM, Osteocyte_rep2_TPM, Astrocyte_rep1_TPM, Astrocyte_rep2_TPM, Cardiomyocyte_rep1_TPM, Cardiomyocyte_rep2_TPM]
