# Supplementary material for: ANANSE: an enhancer network-based computational approach for predicting key transcription factors in cell fate determination
Source: Nucleic Acids Res. 2021 Jul 9;49(14):7966–85. doi: 10.1093/nar/gkab598 (PMC8373078; doi:10.1093/nar/gkab598)
Supplement: gkab598_Supplemental_Files [file gkab598_supplemental_files.zip › Supplementary_TableS5_Trans-differentiation key TFs prediction results among network size.xlsx]

## Sheet: 10k
	Keratinocyte	iPSC	Macrophage	Hepatocyte	Osteocyte	Astrocyte	Cardiomyocyte
1	FOS	NANOG	IRF8	HNF4A	BACH1	FOS	EGR1
2	FOSB	POU5F1	SPI1	FOXA3	FOS	RUNX2	MEF2A
3	ATF3	SOX2	TFEC	NR1H3	RUNX2	TCF12	MEF2C
4	TP63	POU2F1	IRF1	FOXA1	NR3C1	SOX9	PBX1
5	TFCP2L1	ZIC2	MITF	HNF1A	TCF12	FOSB	NKX2-5
6	KLF5	ZIC3	EGR2	PPARA	RUNX1	FOSL2	GATA4
7	SP110	PBX3	CEBPA	CEBPA	SMAD4	JUN	ZNF711
8	TFAP2A	SREBF1	ELF1	STAT3	TEAD1	CREB1	CUX1
9	KLF6	CTCF	BACH1	RXRA	ZEB1	ATF3	SMAD1
10	JUN	SP8	ATF3	NR2F6	MEF2A	NFE2L2	ZNF24
11	IRX4	TEAD4	CEBPB	HLF	JUND	ELF1	GATA6
12	SOX15	ZNF260	IRF2	EGR1	STAT3	HINFP	PBX2
13	KLF7	ZNF146	PPARG	IRF7	CEBPB	/	PBX3
14	UBP1	IRF3	USF2	HNF4G	SMAD3	/	SP3
15	KLF13	RFX7	USF1	FOS	/	/	HSF2
16	STAT6	TFDP2	MAX	NR1H2	/	/	ATF3
17	KLF4	SP2	IRF9	NFIC	/	/	THRA
18	BHLHE40	RFX1	ZNF143	IRF9	/	/	YY1
19	MEF2A	TCF3	SP3	NFATC3	/	/	ZFX
20	STAT2	SP100	MEF2A	BHLHE40	/	/	SP1
21	ETS2	ZNF143	FLI1	NR3C1	/	/	/
22	HES4	KLF7	JUN	IRF3	/	/	/
23	KLF3	MYC	HINFP	NR2F1	/	/	/
24	/	SP1	CEBPD	/	/	/	/
25	/	E2F1	RUNX1	/	/	/	/
26	/	/	/	/	/	/	/
27	/	/	/	/	/	/	/
28	/	/	/	/	/	/	/
29	/	/	/	/	/	/	/
30	/	/	/	/	/	/	/
31	/	/	/	/	/	/	/
32	/	/	/	/	/	/	/
33	/	/	/	/	/	/	/
34	/	/	/	/	/	/	/
35	/	/	/	/	/	/	/
36	/	/	/	/	/	/	/
37	/	/	/	/	/	/	/
38	/	/	/	/	/	/	/
39	/	/	/	/	/	/	/
40	/	/	/	/	/	/	/
41	/	/	/	/	/	/	/
42	/	/	/	/	/	/	/
43	/	/	/	/	/	/	/
44	/	/	/	/	/	/	/
45	/	/	/	/	/	/	/
46	/	/	/	/	/	/	/
47	/	/	/	/	/	/	/
48	/	/	/	/	/	/	/
49	/	/	/	/	/	/	/
50	/	/	/	/	/	/	/
51	/	/	/	/	/	/	/
52	/	/	/	/	/	/	/
53	/	/	/	/	/	/	/
54	/	/	/	/	/	/	/
55	/	/	/	/	/	/	/
56	/	/	/	/	/	/	/
57	/	/	/	/	/	/	/
58	/	/	/	/	/	/	/
59	/	/	/	/	/	/	/
60	/	/	/	/	/	/	/
61	/	/	/	/	/	/	/
62	/	/	/	/	/	/	/
63	/	/	/	/	/	/	/
64	/	/	/	/	/	/	/
65	/	/	/	/	/	/	/
66	/	/	/	/	/	/	/
67	/	/	/	/	/	/	/
68	/	/	/	/	/	/	/
69	/	/	/	/	/	/	/
70	/	/	/	/	/	/	/
71	/	/	/	/	/	/	/
72	/	/	/	/	/	/	/
73	/	/	/	/	/	/	/
74	/	/	/	/	/	/	/
75	/	/	/	/	/	/	/
76	/	/	/	/	/	/	/
77	/	/	/	/	/	/	/
78	/	/	/	/	/	/	/
79	/	/	/	/	/	/	/
80	/	/	/	/	/	/	/
81	/	/	/	/	/	/	/
82	/	/	/	/	/	/	/
83	/	/	/	/	/	/	/
84	/	/	/	/	/	/	/
85	/	/	/	/	/	/	/
86	/	/	/	/	/	/	/
87	/	/	/	/	/	/	/
88	/	/	/	/	/	/	/
89	/	/	/	/	/	/	/
90	/	/	/	/	/	/	/
91	/	/	/	/	/	/	/
92	/	/	/	/	/	/	/
93	/	/	/	/	/	/	/
94	/	/	/	/	/	/	/
95	/	/	/	/	/	/	/
96	/	/	/	/	/	/	/
97	/	/	/	/	/	/	/
98	/	/	/	/	/	/	/
99	/	/	/	/	/	/	/
100	/	/	/	/	/	/	/
101	/	/	/	/	/	/	/
102	/	/	/	/	/	/	/
103	/	/	/	/	/	/	/
104	/	/	/	/	/	/	/
105	/	/	/	/	/	/	/
106	/	/	/	/	/	/	/
107	/	/	/	/	/	/	/
108	/	/	/	/	/	/	/
109	/	/	/	/	/	/	/
110	/	/	/	/	/	/	/
111	/	/	/	/	/	/	/
112	/	/	/	/	/	/	/
113	/	/	/	/	/	/	/
114	/	/	/	/	/	/	/
115	/	/	/	/	/	/	/
116	/	/	/	/	/	/	/
117	/	/	/	/	/	/	/
118	/	/	/	/	/	/	/
119	/	/	/	/	/	/	/
120	/	/	/	/	/	/	/
121	/	/	/	/	/	/	/
122	/	/	/	/	/	/	/
123	/	/	/	/	/	/	/
124	/	/	/	/	/	/	/
125	/	/	/	/	/	/	/
126	/	/	/	/	/	/	/
127	/	/	/	/	/	/	/
128	/	/	/	/	/	/	/
129	/	/	/	/	/	/	/
130	/	/	/	/	/	/	/
131	/	/	/	/	/	/	/
132	/	/	/	/	/	/	/
133	/	/	/	/	/	/	/
134	/	/	/	/	/	/	/
135	/	/	/	/	/	/	/
136	/	/	/	/	/	/	/
137	/	/	/	/	/	/	/
138	/	/	/	/	/	/	/
139	/	/	/	/	/	/	/
140	/	/	/	/	/	/	/
141	/	/	/	/	/	/	/
142	/	/	/	/	/	/	/
143	/	/	/	/	/	/	/
144	/	/	/	/	/	/	/
145	/	/	/	/	/	/	/
146	/	/	/	/	/	/	/
147	/	/	/	/	/	/	/
148	/	/	/	/	/	/	/
149	/	/	/	/	/	/	/
150	/	/	/	/	/	/	/
151	/	/	/	/	/	/	/
152	/	/	/	/	/	/	/
153	/	/	/	/	/	/	/
154	/	/	/	/	/	/	/
155	/	/	/	/	/	/	/
156	/	/	/	/	/	/	/
157	/	/	/	/	/	/	/
158	/	/	/	/	/	/	/
159	/	/	/	/	/	/	/
160	/	/	/	/	/	/	/
161	/	/	/	/	/	/	/
162	/	/	/	/	/	/	/
163	/	/	/	/	/	/	/
164	/	/	/	/	/	/	/
165	/	/	/	/	/	/	/
166	/	/	/	/	/	/	/
167	/	/	/	/	/	/	/
168	/	/	/	/	/	/	/
169	/	/	/	/	/	/	/
170	/	/	/	/	/	/	/
171	/	/	/	/	/	/	/
172	/	/	/	/	/	/	/
173	/	/	/	/	/	/	/
174	/	/	/	/	/	/	/
175	/	/	/	/	/	/	/
176	/	/	/	/	/	/	/
177	/	/	/	/	/	/	/
178	/	/	/	/	/	/	/
179	/	/	/	/	/	/	/
180	/	/	/	/	/	/	/
181	/	/	/	/	/	/	/
182	/	/	/	/	/	/	/
183	/	/	/	/	/	/	/
184	/	/	/	/	/	/	/
185	/	/	/	/	/	/	/
186	/	/	/	/	/	/	/
187	/	/	/	/	/	/	/
188	/	/	/	/	/	/	/
189	/	/	/	/	/	/	/
190	/	/	/	/	/	/	/
191	/	/	/	/	/	/	/
192	/	/	/	/	/	/	/
193	/	/	/	/	/	/	/
194	/	/	/	/	/	/	/
195	/	/	/	/	/	/	/
196	/	/	/	/	/	/	/
197	/	/	/	/	/	/	/
198	/	/	/	/	/	/	/
199	/	/	/	/	/	/	/
200	/	/	/	/	/	/	/
201	/	/	/	/	/	/	/
202	/	/	/	/	/	/	/
203	/	/	/	/	/	/	/
204	/	/	/	/	/	/	/
205	/	/	/	/	/	/	/
206	/	/	/	/	/	/	/
207	/	/	/	/	/	/	/
208	/	/	/	/	/	/	/
209	/	/	/	/	/	/	/
210	/	/	/	/	/	/	/
211	/	/	/	/	/	/	/
212	/	/	/	/	/	/	/
213	/	/	/	/	/	/	/
214	/	/	/	/	/	/	/
215	/	/	/	/	/	/	/
216	/	/	/	/	/	/	/
217	/	/	/	/	/	/	/
218	/	/	/	/	/	/	/
219	/	/	/	/	/	/	/
220	/	/	/	/	/	/	/
221	/	/	/	/	/	/	/
222	/	/	/	/	/	/	/
223	/	/	/	/	/	/	/
224	/	/	/	/	/	/	/
225	/	/	/	/	/	/	/
226	/	/	/	/	/	/	/
227	/	/	/	/	/	/	/
228	/	/	/	/	/	/	/
229	/	/	/	/	/	/	/
230	/	/	/	/	/	/	/
231	/	/	/	/	/	/	/
232	/	/	/	/	/	/	/
233	/	/	/	/	/	/	/
234	/	/	/	/	/	/	/
235	/	/	/	/	/	/	/
236	/	/	/	/	/	/	/
237	/	/	/	/	/	/	/
238	/	/	/	/	/	/	/
239	/	/	/	/	/	/	/
240	/	/	/	/	/	/	/
241	/	/	/	/	/	/	/
242	/	/	/	/	/	/	/
243	/	/	/	/	/	/	/
244	/	/	/	/	/	/	/
245	/	/	/	/	/	/	/
246	/	/	/	/	/	/	/
247	/	/	/	/	/	/	/
248	/	/	/	/	/	/	/
249	/	/	/	/	/	/	/
250	/	/	/	/	/	/	/
251	/	/	/	/	/	/	/
252	/	/	/	/	/	/	/
253	/	/	/	/	/	/	/
254	/	/	/	/	/	/	/
255	/	/	/	/	/	/	/
256	/	/	/	/	/	/	/
257	/	/	/	/	/	/	/
258	/	/	/	/	/	/	/
259	/	/	/	/	/	/	/
260	/	/	/	/	/	/	/
261	/	/	/	/	/	/	/
262	/	/	/	/	/	/	/
263	/	/	/	/	/	/	/
264	/	/	/	/	/	/	/
265	/	/	/	/	/	/	/
266	/	/	/	/	/	/	/
267	/	/	/	/	/	/	/
268	/	/	/	/	/	/	/
269	/	/	/	/	/	/	/
270	/	/	/	/	/	/	/
271	/	/	/	/	/	/	/
272	/	/	/	/	/	/	/
273	/	/	/	/	/	/	/
274	/	/	/	/	/	/	/
275	/	/	/	/	/	/	/
276	/	/	/	/	/	/	/
277	/	/	/	/	/	/	/
278	/	/	/	/	/	/	/
279	/	/	/	/	/	/	/
280	/	/	/	/	/	/	/
281	/	/	/	/	/	/	/
282	/	/	/	/	/	/	/
283	/	/	/	/	/	/	/
284	/	/	/	/	/	/	/
285	/	/	/	/	/	/	/
286	/	/	/	/	/	/	/
287	/	/	/	/	/	/	/
288	/	/	/	/	/	/	/
289	/	/	/	/	/	/	/
290	/	/	/	/	/	/	/
291	/	/	/	/	/	/	/
292	/	/	/	/	/	/	/
293	/	/	/	/	/	/	/
294	/	/	/	/	/	/	/
295	/	/	/	/	/	/	/
296	/	/	/	/	/	/	/
297	/	/	/	/	/	/	/
298	/	/	/	/	/	/	/
299	/	/	/	/	/	/	/
300	/	/	/	/	/	/	/
301	/	/	/	/	/	/	/
302	/	/	/	/	/	/	/
303	/	/	/	/	/	/	/
304	/	/	/	/	/	/	/
305	/	/	/	/	/	/	/
306	/	/	/	/	/	/	/
307	/	/	/	/	/	/	/
308	/	/	/	/	/	/	/
309	/	/	/	/	/	/	/
310	/	/	/	/	/	/	/
311	/	/	/	/	/	/	/
312	/	/	/	/	/	/	/
313	/	/	/	/	/	/	/
314	/	/	/	/	/	/	/
315	/	/	/	/	/	/	/
316	/	/	/	/	/	/	/
317	/	/	/	/	/	/	/
318	/	/	/	/	/	/	/
319	/	/	/	/	/	/	/
320	/	/	/	/	/	/	/
321	/	/	/	/	/	/	/
322	/	/	/	/	/	/	/
323	/	/	/	/	/	/	/
324	/	/	/	/	/	/	/
325	/	/	/	/	/	/	/
326	/	/	/	/	/	/	/
327	/	/	/	/	/	/	/
328	/	/	/	/	/	/	/
329	/	/	/	/	/	/	/
330	/	/	/	/	/	/	/
331	/	/	/	/	/	/	/
332	/	/	/	/	/	/	/
333	/	/	/	/	/	/	/
334	/	/	/	/	/	/	/
335	/	/	/	/	/	/	/
336	/	/	/	/	/	/	/
337	/	/	/	/	/	/	/
338	/	/	/	/	/	/	/
339	/	/	/	/	/	/	/
340	/	/	/	/	/	/	/
341	/	/	/	/	/	/	/
342	/	/	/	/	/	/	/
343	/	/	/	/	/	/	/
344	/	/	/	/	/	/	/
345	/	/	/	/	/	/	/
346	/	/	/	/	/	/	/
347	/	/	/	/	/	/	/
348	/	/	/	/	/	/	/
349	/	/	/	/	/	/	/
350	/	/	/	/	/	/	/
351	/	/	/	/	/	/	/
352	/	/	/	/	/	/	/
353	/	/	/	/	/	/	/
354	/	/	/	/	/	/	/
355	/	/	/	/	/	/	/
356	/	/	/	/	/	/	/
357	/	/	/	/	/	/	/
358	/	/	/	/	/	/	/
359	/	/	/	/	/	/	/
360	/	/	/	/	/	/	/
361	/	/	/	/	/	/	/
362	/	/	/	/	/	/	/
363	/	/	/	/	/	/	/
364	/	/	/	/	/	/	/
365	/	/	/	/	/	/	/
366	/	/	/	/	/	/	/
367	/	/	/	/	/	/	/
368	/	/	/	/	/	/	/
369	/	/	/	/	/	/	/
370	/	/	/	/	/	/	/
371	/	/	/	/	/	/	/
372	/	/	/	/	/	/	/
373	/	/	/	/	/	/	/
374	/	/	/	/	/	/	/
375	/	/	/	/	/	/	/
376	/	/	/	/	/	/	/
377	/	/	/	/	/	/	/
378	/	/	/	/	/	/	/
379	/	/	/	/	/	/	/
380	/	/	/	/	/	/	/
381	/	/	/	/	/	/	/
382	/	/	/	/	/	/	/
383	/	/	/	/	/	/	/
384	/	/	/	/	/	/	/
385	/	/	/	/	/	/	/
386	/	/	/	/	/	/	/
387	/	/	/	/	/	/	/
388	/	/	/	/	/	/	/
389	/	/	/	/	/	/	/
390	/	/	/	/	/	/	/
391	/	/	/	/	/	/	/
392	/	/	/	/	/	/	/
393	/	/	/	/	/	/	/
394	/	/	/	/	/	/	/
395	/	/	/	/	/	/	/
396	/	/	/	/	/	/	/
397	/	/	/	/	/	/	/
398	/	/	/	/	/	/	/
399	/	/	/	/	/	/	/
400	/	/	/	/	/	/	/
401	/	/	/	/	/	/	/
402	/	/	/	/	/	/	/
403	/	/	/	/	/	/	/
404	/	/	/	/	/	/	/
405	/	/	/	/	/	/	/
406	/	/	/	/	/	/	/
407	/	/	/	/	/	/	/
408	/	/	/	/	/	/	/
409	/	/	/	/	/	/	/
410	/	/	/	/	/	/	/
411	/	/	/	/	/	/	/
412	/	/	/	/	/	/	/
413	/	/	/	/	/	/	/
414	/	/	/	/	/	/	/
415	/	/	/	/	/	/	/
416	/	/	/	/	/	/	/
417	/	/	/	/	/	/	/
418	/	/	/	/	/	/	/
419	/	/	/	/	/	/	/
420	/	/	/	/	/	/	/
421	/	/	/	/	/	/	/
422	/	/	/	/	/	/	/
423	/	/	/	/	/	/	/
424	/	/	/	/	/	/	/
425	/	/	/	/	/	/	/
426	/	/	/	/	/	/	/
427	/	/	/	/	/	/	/
428	/	/	/	/	/	/	/
429	/	/	/	/	/	/	/
430	/	/	/	/	/	/	/
431	/	/	/	/	/	/	/
432	/	/	/	/	/	/	/
433	/	/	/	/	/	/	/
434	/	/	/	/	/	/	/
435	/	/	/	/	/	/	/
436	/	/	/	/	/	/	/
437	/	/	/	/	/	/	/
438	/	/	/	/	/	/	/
439	/	/	/	/	/	/	/
440	/	/	/	/	/	/	/
441	/	/	/	/	/	/	/
442	/	/	/	/	/	/	/
443	/	/	/	/	/	/	/
444	/	/	/	/	/	/	/
445	/	/	/	/	/	/	/
446	/	/	/	/	/	/	/
447	/	/	/	/	/	/	/
448	/	/	/	/	/	/	/
449	/	/	/	/	/	/	/
450	/	/	/	/	/	/	/
451	/	/	/	/	/	/	/
452	/	/	/	/	/	/	/
453	/	/	/	/	/	/	/
454	/	/	/	/	/	/	/
455	/	/	/	/	/	/	/
456	/	/	/	/	/	/	/
457	/	/	/	/	/	/	/
458	/	/	/	/	/	/	/
459	/	/	/	/	/	/	/
460	/	/	/	/	/	/	/
461	/	/	/	/	/	/	/
462	/	/	/	/	/	/	/
463	/	/	/	/	/	/	/
464	/	/	/	/	/	/	/
465	/	/	/	/	/	/	/
466	/	/	/	/	/	/	/
467	/	/	/	/	/	/	/
468	/	/	/	/	/	/	/
469	/	/	/	/	/	/	/
470	/	/	/	/	/	/	/
471	/	/	/	/	/	/	/
472	/	/	/	/	/	/	/
473	/	/	/	/	/	/	/
474	/	/	/	/	/	/	/
475	/	/	/	/	/	/	/
476	/	/	/	/	/	/	/
477	/	/	/	/	/	/	/
478	/	/	/	/	/	/	/
479	/	/	/	/	/	/	/
480	/	/	/	/	/	/	/
481	/	/	/	/	/	/	/
482	/	/	/	/	/	/	/
483	/	/	/	/	/	/	/
484	/	/	/	/	/	/	/
485	/	/	/	/	/	/	/
486	/	/	/	/	/	/	/
487	/	/	/	/	/	/	/
488	/	/	/	/	/	/	/
489	/	/	/	/	/	/	/
490	/	/	/	/	/	/	/
491	/	/	/	/	/	/	/
492	/	/	/	/	/	/	/
493	/	/	/	/	/	/	/
494	/	/	/	/	/	/	/
495	/	/	/	/	/	/	/
496	/	/	/	/	/	/	/
497	/	/	/	/	/	/	/
498	/	/	/	/	/	/	/
499	/	/	/	/	/	/	/
500	/	/	/	/	/	/	/

## Sheet: 50k
	Keratinocyte	iPSC	Macrophage	Hepatocyte	Osteocyte	Astrocyte	Cardiomyocyte
1	TFCP2L1	NANOG	IRF8	HNF4A	FOS	FOS	EGR1
2	FOS	POU5F1	SPI1	FOXA3	BACH1	SOX9	GATA4
3	FOSB	SOX2	TFEC	FOXA1	RUNX2	RUNX2	NKX2-5
4	IRX4	POU2F1	CEBPA	NR1H3	NR3C1	FOSB	MEF2C
5	TP63	ZIC2	MITF	CEBPA	RUNX1	SOX2	MEF2A
6	ATF3	SP8	EGR2	HNF1A	ZEB1	TCF12	PBX1
7	IRF6	ZIC3	IRF1	PPARA	MEF2A	NR2E1	ZNF711
8	KLF5	NEUROD2	BACH1	NR2F6	ARNT	HEY1	TCF21
9	SP110	PBX3	ATF3	RXRA	IRX3	SOX21	GATA6
10	GRHL2	SOX3	NR1H3	HLF	SMAD4	HOXB2	FOS
11	KLF6	ZNF260	PPARG	IRF7	HBP1	SOX4	NFIB
12	TFAP2A	MYCN	CEBPB	HNF4G	TEAD1	CREB1	KLF5
13	BHLHE40	PAX6	ELF1	STAT3	TCF12	EGR1	CUX1
14	SOX15	SREBF1	IRF2	CUX2	STAT3	FOSL2	PBX3
15	JUN	NFATC1	IRF5	EGR1	RBPJ	SOX8	HSF2
16	KLF13	SOX21	USF2	FOS	CEBPB	NFE2L2	TBX5
17	KLF7	CTCF	FOS	GATA4	ZNF263	JUN	MEIS2
18	SOX9	RFX1	ZNF143	CREB3L3	FOXO3	PBX3	STAT4
19	MZF1	ZNF146	USF1	ONECUT1	REST	ELF1	ZNF24
20	UBP1	RFX7	IRF9	ESRRA	JUND	ATF3	SMAD1
21	KLF8	TEAD4	MEF2A	IRF9	SP3	RFX5	PBX2
22	KLF4	IRF3	SP3	NFIC	NFATC3	HINFP	ZNF418
23	STAT2	TFDP2	MAX	NR1H2	HINFP	SMAD1	NFYC
24	STAT6	TFAP2C	MAFB	ZNF524	SMAD3	ZNF143	ERG
25	HES4	SP2	FLI1	NR3C1	STAT1	ZNF24	THRA
26	RFX5	MYC	HINFP	NFATC3	KLF7	NFE2L1	ATF3
27	KLF3	TCF3	CEBPD	CEBPD	USF1	CREM	CREB5
28	MEF2A	ZNF143	RUNX1	ZBED1	/	SP1	CREB1
29	SREBF2	SP100	JUN	BHLHE40	/	ATF2	SP3
30	RFX7	E2F5	ELF2	NR2F1	/	SP3	ZFX
31	ETS2	SP4	CREB1	SMAD1	/	NFATC3	ATF2
32	ELF1	KLF7	RXRA	IRF3	/	/	USF2
33	NFE2L1	E2F1	DDIT3	FOXP4	/	/	SP1
34	NFE2L2	REST	ZBTB7B	NR2F2	/	/	YY1
35	PBX2	SP1	ZFX	PPARG	/	/	ZNF76
36	NFKB1	FOXP4	STAT2	XBP1	/	/	NFYB
37	ZNF143	ZNF384	IRF3	RARA	/	/	E2F6
38	/	FOXN3	RUNX3	CEBPB	/	/	MXI1
39	/	HINFP	PPARA	E2F4	/	/	FLI1
40	/	E2F3	ZNF219	JUNB	/	/	NR4A1
41	/	KLF3	SP1	JUND	/	/	RFX5
42	/	SMAD1	ATF1	ETS2	/	/	MEIS1
43	/	E2F7	TGIF1	FOXN3	/	/	TFCP2
44	/	NFYC	/	PBX3	/	/	FOXJ3
45	/	/	/	ZNF263	/	/	BHLHE40
46	/	/	/	/	/	/	ZNF274
47	/	/	/	/	/	/	/
48	/	/	/	/	/	/	/
49	/	/	/	/	/	/	/
50	/	/	/	/	/	/	/
51	/	/	/	/	/	/	/
52	/	/	/	/	/	/	/
53	/	/	/	/	/	/	/
54	/	/	/	/	/	/	/
55	/	/	/	/	/	/	/
56	/	/	/	/	/	/	/
57	/	/	/	/	/	/	/
58	/	/	/	/	/	/	/
59	/	/	/	/	/	/	/
60	/	/	/	/	/	/	/
61	/	/	/	/	/	/	/
62	/	/	/	/	/	/	/
63	/	/	/	/	/	/	/
64	/	/	/	/	/	/	/
65	/	/	/	/	/	/	/
66	/	/	/	/	/	/	/
67	/	/	/	/	/	/	/
68	/	/	/	/	/	/	/
69	/	/	/	/	/	/	/
70	/	/	/	/	/	/	/
71	/	/	/	/	/	/	/
72	/	/	/	/	/	/	/
73	/	/	/	/	/	/	/
74	/	/	/	/	/	/	/
75	/	/	/	/	/	/	/
76	/	/	/	/	/	/	/
77	/	/	/	/	/	/	/
78	/	/	/	/	/	/	/
79	/	/	/	/	/	/	/
80	/	/	/	/	/	/	/
81	/	/	/	/	/	/	/
82	/	/	/	/	/	/	/
83	/	/	/	/	/	/	/
84	/	/	/	/	/	/	/
85	/	/	/	/	/	/	/
86	/	/	/	/	/	/	/
87	/	/	/	/	/	/	/
88	/	/	/	/	/	/	/
89	/	/	/	/	/	/	/
90	/	/	/	/	/	/	/
91	/	/	/	/	/	/	/
92	/	/	/	/	/	/	/
93	/	/	/	/	/	/	/
94	/	/	/	/	/	/	/
95	/	/	/	/	/	/	/
96	/	/	/	/	/	/	/
97	/	/	/	/	/	/	/
98	/	/	/	/	/	/	/
99	/	/	/	/	/	/	/
100	/	/	/	/	/	/	/
101	/	/	/	/	/	/	/
102	/	/	/	/	/	/	/
103	/	/	/	/	/	/	/
104	/	/	/	/	/	/	/
105	/	/	/	/	/	/	/
106	/	/	/	/	/	/	/
107	/	/	/	/	/	/	/
108	/	/	/	/	/	/	/
109	/	/	/	/	/	/	/
110	/	/	/	/	/	/	/
111	/	/	/	/	/	/	/
112	/	/	/	/	/	/	/
113	/	/	/	/	/	/	/
114	/	/	/	/	/	/	/
115	/	/	/	/	/	/	/
116	/	/	/	/	/	/	/
117	/	/	/	/	/	/	/
118	/	/	/	/	/	/	/
119	/	/	/	/	/	/	/
120	/	/	/	/	/	/	/
121	/	/	/	/	/	/	/
122	/	/	/	/	/	/	/
123	/	/	/	/	/	/	/
124	/	/	/	/	/	/	/
125	/	/	/	/	/	/	/
126	/	/	/	/	/	/	/
127	/	/	/	/	/	/	/
128	/	/	/	/	/	/	/
129	/	/	/	/	/	/	/
130	/	/	/	/	/	/	/
131	/	/	/	/	/	/	/
132	/	/	/	/	/	/	/
133	/	/	/	/	/	/	/
134	/	/	/	/	/	/	/
135	/	/	/	/	/	/	/
136	/	/	/	/	/	/	/
137	/	/	/	/	/	/	/
138	/	/	/	/	/	/	/
139	/	/	/	/	/	/	/
140	/	/	/	/	/	/	/
141	/	/	/	/	/	/	/
142	/	/	/	/	/	/	/
143	/	/	/	/	/	/	/
144	/	/	/	/	/	/	/
145	/	/	/	/	/	/	/
146	/	/	/	/	/	/	/
147	/	/	/	/	/	/	/
148	/	/	/	/	/	/	/
149	/	/	/	/	/	/	/
150	/	/	/	/	/	/	/
151	/	/	/	/	/	/	/
152	/	/	/	/	/	/	/
153	/	/	/	/	/	/	/
154	/	/	/	/	/	/	/
155	/	/	/	/	/	/	/
156	/	/	/	/	/	/	/
157	/	/	/	/	/	/	/
158	/	/	/	/	/	/	/
159	/	/	/	/	/	/	/
160	/	/	/	/	/	/	/
161	/	/	/	/	/	/	/
162	/	/	/	/	/	/	/
163	/	/	/	/	/	/	/
164	/	/	/	/	/	/	/
165	/	/	/	/	/	/	/
166	/	/	/	/	/	/	/
167	/	/	/	/	/	/	/
168	/	/	/	/	/	/	/
169	/	/	/	/	/	/	/
170	/	/	/	/	/	/	/
171	/	/	/	/	/	/	/
172	/	/	/	/	/	/	/
173	/	/	/	/	/	/	/
174	/	/	/	/	/	/	/
175	/	/	/	/	/	/	/
176	/	/	/	/	/	/	/
177	/	/	/	/	/	/	/
178	/	/	/	/	/	/	/
179	/	/	/	/	/	/	/
180	/	/	/	/	/	/	/
181	/	/	/	/	/	/	/
182	/	/	/	/	/	/	/
183	/	/	/	/	/	/	/
184	/	/	/	/	/	/	/
185	/	/	/	/	/	/	/
186	/	/	/	/	/	/	/
187	/	/	/	/	/	/	/
188	/	/	/	/	/	/	/
189	/	/	/	/	/	/	/
190	/	/	/	/	/	/	/
191	/	/	/	/	/	/	/
192	/	/	/	/	/	/	/
193	/	/	/	/	/	/	/
194	/	/	/	/	/	/	/
195	/	/	/	/	/	/	/
196	/	/	/	/	/	/	/
197	/	/	/	/	/	/	/
198	/	/	/	/	/	/	/
199	/	/	/	/	/	/	/
200	/	/	/	/	/	/	/
201	/	/	/	/	/	/	/
202	/	/	/	/	/	/	/
203	/	/	/	/	/	/	/
204	/	/	/	/	/	/	/
205	/	/	/	/	/	/	/
206	/	/	/	/	/	/	/
207	/	/	/	/	/	/	/
208	/	/	/	/	/	/	/
209	/	/	/	/	/	/	/
210	/	/	/	/	/	/	/
211	/	/	/	/	/	/	/
212	/	/	/	/	/	/	/
213	/	/	/	/	/	/	/
214	/	/	/	/	/	/	/
215	/	/	/	/	/	/	/
216	/	/	/	/	/	/	/
217	/	/	/	/	/	/	/
218	/	/	/	/	/	/	/
219	/	/	/	/	/	/	/
220	/	/	/	/	/	/	/
221	/	/	/	/	/	/	/
222	/	/	/	/	/	/	/
223	/	/	/	/	/	/	/
224	/	/	/	/	/	/	/
225	/	/	/	/	/	/	/
226	/	/	/	/	/	/	/
227	/	/	/	/	/	/	/
228	/	/	/	/	/	/	/
229	/	/	/	/	/	/	/
230	/	/	/	/	/	/	/
231	/	/	/	/	/	/	/
232	/	/	/	/	/	/	/
233	/	/	/	/	/	/	/
234	/	/	/	/	/	/	/
235	/	/	/	/	/	/	/
236	/	/	/	/	/	/	/
237	/	/	/	/	/	/	/
238	/	/	/	/	/	/	/
239	/	/	/	/	/	/	/
240	/	/	/	/	/	/	/
241	/	/	/	/	/	/	/
242	/	/	/	/	/	/	/
243	/	/	/	/	/	/	/
244	/	/	/	/	/	/	/
245	/	/	/	/	/	/	/
246	/	/	/	/	/	/	/
247	/	/	/	/	/	/	/
248	/	/	/	/	/	/	/
249	/	/	/	/	/	/	/
250	/	/	/	/	/	/	/
251	/	/	/	/	/	/	/
252	/	/	/	/	/	/	/
253	/	/	/	/	/	/	/
254	/	/	/	/	/	/	/
255	/	/	/	/	/	/	/
256	/	/	/	/	/	/	/
257	/	/	/	/	/	/	/
258	/	/	/	/	/	/	/
259	/	/	/	/	/	/	/
260	/	/	/	/	/	/	/
261	/	/	/	/	/	/	/
262	/	/	/	/	/	/	/
263	/	/	/	/	/	/	/
264	/	/	/	/	/	/	/
265	/	/	/	/	/	/	/
266	/	/	/	/	/	/	/
267	/	/	/	/	/	/	/
268	/	/	/	/	/	/	/
269	/	/	/	/	/	/	/
270	/	/	/	/	/	/	/
271	/	/	/	/	/	/	/
272	/	/	/	/	/	/	/
273	/	/	/	/	/	/	/
274	/	/	/	/	/	/	/
275	/	/	/	/	/	/	/
276	/	/	/	/	/	/	/
277	/	/	/	/	/	/	/
278	/	/	/	/	/	/	/
279	/	/	/	/	/	/	/
280	/	/	/	/	/	/	/
281	/	/	/	/	/	/	/
282	/	/	/	/	/	/	/
283	/	/	/	/	/	/	/
284	/	/	/	/	/	/	/
285	/	/	/	/	/	/	/
286	/	/	/	/	/	/	/
287	/	/	/	/	/	/	/
288	/	/	/	/	/	/	/
289	/	/	/	/	/	/	/
290	/	/	/	/	/	/	/
291	/	/	/	/	/	/	/
292	/	/	/	/	/	/	/
293	/	/	/	/	/	/	/
294	/	/	/	/	/	/	/
295	/	/	/	/	/	/	/
296	/	/	/	/	/	/	/
297	/	/	/	/	/	/	/
298	/	/	/	/	/	/	/
299	/	/	/	/	/	/	/
300	/	/	/	/	/	/	/
301	/	/	/	/	/	/	/
302	/	/	/	/	/	/	/
303	/	/	/	/	/	/	/
304	/	/	/	/	/	/	/
305	/	/	/	/	/	/	/
306	/	/	/	/	/	/	/
307	/	/	/	/	/	/	/
308	/	/	/	/	/	/	/
309	/	/	/	/	/	/	/
310	/	/	/	/	/	/	/
311	/	/	/	/	/	/	/
312	/	/	/	/	/	/	/
313	/	/	/	/	/	/	/
314	/	/	/	/	/	/	/
315	/	/	/	/	/	/	/
316	/	/	/	/	/	/	/
317	/	/	/	/	/	/	/
318	/	/	/	/	/	/	/
319	/	/	/	/	/	/	/
320	/	/	/	/	/	/	/
321	/	/	/	/	/	/	/
322	/	/	/	/	/	/	/
323	/	/	/	/	/	/	/
324	/	/	/	/	/	/	/
325	/	/	/	/	/	/	/
326	/	/	/	/	/	/	/
327	/	/	/	/	/	/	/
328	/	/	/	/	/	/	/
329	/	/	/	/	/	/	/
330	/	/	/	/	/	/	/
331	/	/	/	/	/	/	/
332	/	/	/	/	/	/	/
333	/	/	/	/	/	/	/
334	/	/	/	/	/	/	/
335	/	/	/	/	/	/	/
336	/	/	/	/	/	/	/
337	/	/	/	/	/	/	/
338	/	/	/	/	/	/	/
339	/	/	/	/	/	/	/
340	/	/	/	/	/	/	/
341	/	/	/	/	/	/	/
342	/	/	/	/	/	/	/
343	/	/	/	/	/	/	/
344	/	/	/	/	/	/	/
345	/	/	/	/	/	/	/
346	/	/	/	/	/	/	/
347	/	/	/	/	/	/	/
348	/	/	/	/	/	/	/
349	/	/	/	/	/	/	/
350	/	/	/	/	/	/	/
351	/	/	/	/	/	/	/
352	/	/	/	/	/	/	/
353	/	/	/	/	/	/	/
354	/	/	/	/	/	/	/
355	/	/	/	/	/	/	/
356	/	/	/	/	/	/	/
357	/	/	/	/	/	/	/
358	/	/	/	/	/	/	/
359	/	/	/	/	/	/	/
360	/	/	/	/	/	/	/
361	/	/	/	/	/	/	/
362	/	/	/	/	/	/	/
363	/	/	/	/	/	/	/
364	/	/	/	/	/	/	/
365	/	/	/	/	/	/	/
366	/	/	/	/	/	/	/
367	/	/	/	/	/	/	/
368	/	/	/	/	/	/	/
369	/	/	/	/	/	/	/
370	/	/	/	/	/	/	/
371	/	/	/	/	/	/	/
372	/	/	/	/	/	/	/
373	/	/	/	/	/	/	/
374	/	/	/	/	/	/	/
375	/	/	/	/	/	/	/
376	/	/	/	/	/	/	/
377	/	/	/	/	/	/	/
378	/	/	/	/	/	/	/
379	/	/	/	/	/	/	/
380	/	/	/	/	/	/	/
381	/	/	/	/	/	/	/
382	/	/	/	/	/	/	/
383	/	/	/	/	/	/	/
384	/	/	/	/	/	/	/
385	/	/	/	/	/	/	/
386	/	/	/	/	/	/	/
387	/	/	/	/	/	/	/
388	/	/	/	/	/	/	/
389	/	/	/	/	/	/	/
390	/	/	/	/	/	/	/
391	/	/	/	/	/	/	/
392	/	/	/	/	/	/	/
393	/	/	/	/	/	/	/
394	/	/	/	/	/	/	/
395	/	/	/	/	/	/	/
396	/	/	/	/	/	/	/
397	/	/	/	/	/	/	/
398	/	/	/	/	/	/	/
399	/	/	/	/	/	/	/
400	/	/	/	/	/	/	/
401	/	/	/	/	/	/	/
402	/	/	/	/	/	/	/
403	/	/	/	/	/	/	/
404	/	/	/	/	/	/	/
405	/	/	/	/	/	/	/
406	/	/	/	/	/	/	/
407	/	/	/	/	/	/	/
408	/	/	/	/	/	/	/
409	/	/	/	/	/	/	/
410	/	/	/	/	/	/	/
411	/	/	/	/	/	/	/
412	/	/	/	/	/	/	/
413	/	/	/	/	/	/	/
414	/	/	/	/	/	/	/
415	/	/	/	/	/	/	/
416	/	/	/	/	/	/	/
417	/	/	/	/	/	/	/
418	/	/	/	/	/	/	/
419	/	/	/	/	/	/	/
420	/	/	/	/	/	/	/
421	/	/	/	/	/	/	/
422	/	/	/	/	/	/	/
423	/	/	/	/	/	/	/
424	/	/	/	/	/	/	/
425	/	/	/	/	/	/	/
426	/	/	/	/	/	/	/
427	/	/	/	/	/	/	/
428	/	/	/	/	/	/	/
429	/	/	/	/	/	/	/
430	/	/	/	/	/	/	/
431	/	/	/	/	/	/	/
432	/	/	/	/	/	/	/
433	/	/	/	/	/	/	/
434	/	/	/	/	/	/	/
435	/	/	/	/	/	/	/
436	/	/	/	/	/	/	/
437	/	/	/	/	/	/	/
438	/	/	/	/	/	/	/
439	/	/	/	/	/	/	/
440	/	/	/	/	/	/	/
441	/	/	/	/	/	/	/
442	/	/	/	/	/	/	/
443	/	/	/	/	/	/	/
444	/	/	/	/	/	/	/
445	/	/	/	/	/	/	/
446	/	/	/	/	/	/	/
447	/	/	/	/	/	/	/
448	/	/	/	/	/	/	/
449	/	/	/	/	/	/	/
450	/	/	/	/	/	/	/
451	/	/	/	/	/	/	/
452	/	/	/	/	/	/	/
453	/	/	/	/	/	/	/
454	/	/	/	/	/	/	/
455	/	/	/	/	/	/	/
456	/	/	/	/	/	/	/
457	/	/	/	/	/	/	/
458	/	/	/	/	/	/	/
459	/	/	/	/	/	/	/
460	/	/	/	/	/	/	/
461	/	/	/	/	/	/	/
462	/	/	/	/	/	/	/
463	/	/	/	/	/	/	/
464	/	/	/	/	/	/	/
465	/	/	/	/	/	/	/
466	/	/	/	/	/	/	/
467	/	/	/	/	/	/	/
468	/	/	/	/	/	/	/
469	/	/	/	/	/	/	/
470	/	/	/	/	/	/	/
471	/	/	/	/	/	/	/
472	/	/	/	/	/	/	/
473	/	/	/	/	/	/	/
474	/	/	/	/	/	/	/
475	/	/	/	/	/	/	/
476	/	/	/	/	/	/	/
477	/	/	/	/	/	/	/
478	/	/	/	/	/	/	/
479	/	/	/	/	/	/	/
480	/	/	/	/	/	/	/
481	/	/	/	/	/	/	/
482	/	/	/	/	/	/	/
483	/	/	/	/	/	/	/
484	/	/	/	/	/	/	/
485	/	/	/	/	/	/	/
486	/	/	/	/	/	/	/
487	/	/	/	/	/	/	/
488	/	/	/	/	/	/	/
489	/	/	/	/	/	/	/
490	/	/	/	/	/	/	/
491	/	/	/	/	/	/	/
492	/	/	/	/	/	/	/
493	/	/	/	/	/	/	/
494	/	/	/	/	/	/	/
495	/	/	/	/	/	/	/
496	/	/	/	/	/	/	/
497	/	/	/	/	/	/	/
498	/	/	/	/	/	/	/
499	/	/	/	/	/	/	/
500	/	/	/	/	/	/	/

## Sheet: 100k
	Keratinocyte	iPSC	Macrophage	Hepatocyte	Osteocyte	Astrocyte	Cardiomyocyte
1	TFCP2L1	NANOG	IRF8	HNF4A	FOS	FOS	GATA4
2	TP63	POU5F1	SPI1	FOXA3	BACH1	SOX9	EGR1
3	FOS	SOX2	TFEC	FOXA1	RUNX2	FOSB	NKX2-5
4	IRX4	SP8	CEBPA	CEBPA	ZEB1	RUNX2	MEF2C
5	FOSB	ZIC2	MITF	NR1H3	NR3C1	SOX2	MEF2A
6	IRF6	NEUROD2	EGR2	HNF1A	RUNX1	NR2E1	PBX1
7	GRHL2	POU2F1	IRF1	PPARA	ARNT	SOX21	TCF21
8	KLF5	PAX6	NR1H3	IRF7	NFIB	HEY1	ZNF711
9	ATF3	ZIC3	PPARG	RXRA	IRX3	SOX8	GATA6
10	SP110	MYCN	ATF3	HNF4G	MEF2A	TCF12	FOS
11	TFAP2A	SOX3	CEBPB	NR2F6	HBP1	SOX4	NFIB
12	SOX15	PBX3	BACH1	HLF	MAF	EGR1	TBX5
13	SOX9	SOX21	IRF5	CUX2	REST	HOXB2	KLF5
14	EHF	ZNF260	FOS	STAT3	SMAD4	POU3F3	MEIS2
15	BHLHE40	NFATC1	ELF1	EGR1	HIVEP2	CREB1	HSF2
16	KLF6	ONECUT1	IRF2	FOS	RBPJ	PBX3	PBX3
17	MZF1	SREBF1	ZNF143	GATA4	FOXO3	NFE2L2	CUX1
18	KLF8	TFAP2C	USF1	CREB3L3	ZNF263	FOSL2	STAT4
19	JUN	RFX1	MAFB	ONECUT1	TCF12	NFIB	ZNF418
20	KLF7	RFX7	MEF2A	ESRRA	STAT3	ELF1	ZNF24
21	KLF13	CTCF	USF2	IRF9	CEBPB	JUN	SMAD1
22	KLF4	SOX9	IRF9	ZNF524	TEAD1	ATF3	ESRRG
23	UBP1	ZNF146	MAF	NFIC	EBF1	SMAD1	PBX2
24	STAT6	E2F5	FLI1	CEBPD	PBX3	RFX5	NFYC
25	STAT2	TFDP2	SP3	NR1H2	SP3	HINFP	CREB5
26	SREBF2	TEAD4	MAX	NR1H4	NFATC3	ZNF143	CREB1
27	PRDM1	IRF3	CEBPD	NR3C1	HINFP	CREM	THRA
28	HES4	SOX8	HINFP	HNF1B	ELF1	ZNF24	ERG
29	RFX5	SP2	MAFF	IRF8	JUND	ATF2	ATF3
30	MYC	ZNF143	ZFX	ZBED1	CREB1	BHLHE40	ATF2
31	RFX7	SP4	ELF2	NFATC3	SMAD3	NFE2L1	SP3
32	NFIB	MYC	CREB1	NR2F2	USF1	ATF1	ZFX
33	MEF2A	TCF3	RUNX1	NFIA	ZBTB47	SP1	NFYB
34	KLF3	SOX13	JUN	NR2F1	KLF7	NFATC3	ZNF76
35	ELF1	ZFP42	DDIT3	BHLHE40	BHLHE40	AHR	ELF2
36	ETS2	ETV4	ZBTB7B	CEBPB	STAT1	ZBTB14	USF2
37	NFE2L1	PRDM5	RXRA	PPARG	CUX1	SP3	MEIS1
38	PBX2	SP100	STAT2	RARA	SP1	ZBTB33	SP1
39	NFE2L2	ZNF423	PPARA	SMAD1	ATF1	USF1	YY1
40	NFKB1	REST	RUNX3	XBP1	ZNF143	NFAT5	E2F6
41	ZNF143	FOXO4	ESRRA	FOXP4	STAT6	ZNF350	NR4A1
42	ZNF384	BCL11A	ZNF219	IRF3	RFX5	/	FLI1
43	NFYA	E2F1	ATF1	JUNB	/	/	MXI1
44	MAFG	KLF7	IRF3	ETS2	/	/	FOXJ3
45	PBX3	SP1	NR3C1	PBX3	/	/	TFCP2
46	SP1	FOXJ3	SP1	FOXN3	/	/	RFX5
47	HIVEP1	E2F3	NFKB1	ZBTB7A	/	/	PPARA
48	NR2F2	ZNF384	REST	E2F4	/	/	BHLHE40
49	E2F3	TCF4	TGIF1	ZBTB33	/	/	ZNF274
50	/	FOXP4	ZNF274	JUND	/	/	ESRRA
51	/	FOXN3	TFEB	ZNF263	/	/	ATF1
52	/	KLF3	ZNF394	NFKB1	/	/	NR2C2
53	/	HINFP	THAP1	CUX1	/	/	E2F5
54	/	SMAD1	E2F6	ELK1	/	/	HIVEP2
55	/	E2F7	RFX5	RFX1	/	/	/
56	/	NFYC	/	HINFP	/	/	/
57	/	MLXIP	/	KLF3	/	/	/
58	/	MYBL2	/	/	/	/	/
59	/	SNAI1	/	/	/	/	/
60	/	ZBTB48	/	/	/	/	/
61	/	NFAT5	/	/	/	/	/
62	/	TGIF1	/	/	/	/	/
63	/	NR2C2	/	/	/	/	/
64	/	TP53	/	/	/	/	/
65	/	/	/	/	/	/	/
66	/	/	/	/	/	/	/
67	/	/	/	/	/	/	/
68	/	/	/	/	/	/	/
69	/	/	/	/	/	/	/
70	/	/	/	/	/	/	/
71	/	/	/	/	/	/	/
72	/	/	/	/	/	/	/
73	/	/	/	/	/	/	/
74	/	/	/	/	/	/	/
75	/	/	/	/	/	/	/
76	/	/	/	/	/	/	/
77	/	/	/	/	/	/	/
78	/	/	/	/	/	/	/
79	/	/	/	/	/	/	/
80	/	/	/	/	/	/	/
81	/	/	/	/	/	/	/
82	/	/	/	/	/	/	/
83	/	/	/	/	/	/	/
84	/	/	/	/	/	/	/
85	/	/	/	/	/	/	/
86	/	/	/	/	/	/	/
87	/	/	/	/	/	/	/
88	/	/	/	/	/	/	/
89	/	/	/	/	/	/	/
90	/	/	/	/	/	/	/
91	/	/	/	/	/	/	/
92	/	/	/	/	/	/	/
93	/	/	/	/	/	/	/
94	/	/	/	/	/	/	/
95	/	/	/	/	/	/	/
96	/	/	/	/	/	/	/
97	/	/	/	/	/	/	/
98	/	/	/	/	/	/	/
99	/	/	/	/	/	/	/
100	/	/	/	/	/	/	/
101	/	/	/	/	/	/	/
102	/	/	/	/	/	/	/
103	/	/	/	/	/	/	/
104	/	/	/	/	/	/	/
105	/	/	/	/	/	/	/
106	/	/	/	/	/	/	/
107	/	/	/	/	/	/	/
108	/	/	/	/	/	/	/
109	/	/	/	/	/	/	/
110	/	/	/	/	/	/	/
111	/	/	/	/	/	/	/
112	/	/	/	/	/	/	/
113	/	/	/	/	/	/	/
114	/	/	/	/	/	/	/
115	/	/	/	/	/	/	/
116	/	/	/	/	/	/	/
117	/	/	/	/	/	/	/
118	/	/	/	/	/	/	/
119	/	/	/	/	/	/	/
120	/	/	/	/	/	/	/
121	/	/	/	/	/	/	/
122	/	/	/	/	/	/	/
123	/	/	/	/	/	/	/
124	/	/	/	/	/	/	/
125	/	/	/	/	/	/	/
126	/	/	/	/	/	/	/
127	/	/	/	/	/	/	/
128	/	/	/	/	/	/	/
129	/	/	/	/	/	/	/
130	/	/	/	/	/	/	/
131	/	/	/	/	/	/	/
132	/	/	/	/	/	/	/
133	/	/	/	/	/	/	/
134	/	/	/	/	/	/	/
135	/	/	/	/	/	/	/
136	/	/	/	/	/	/	/
137	/	/	/	/	/	/	/
138	/	/	/	/	/	/	/
139	/	/	/	/	/	/	/
140	/	/	/	/	/	/	/
141	/	/	/	/	/	/	/
142	/	/	/	/	/	/	/
143	/	/	/	/	/	/	/
144	/	/	/	/	/	/	/
145	/	/	/	/	/	/	/
146	/	/	/	/	/	/	/
147	/	/	/	/	/	/	/
148	/	/	/	/	/	/	/
149	/	/	/	/	/	/	/
150	/	/	/	/	/	/	/
151	/	/	/	/	/	/	/
152	/	/	/	/	/	/	/
153	/	/	/	/	/	/	/
154	/	/	/	/	/	/	/
155	/	/	/	/	/	/	/
156	/	/	/	/	/	/	/
157	/	/	/	/	/	/	/
158	/	/	/	/	/	/	/
159	/	/	/	/	/	/	/
160	/	/	/	/	/	/	/
161	/	/	/	/	/	/	/
162	/	/	/	/	/	/	/
163	/	/	/	/	/	/	/
164	/	/	/	/	/	/	/
165	/	/	/	/	/	/	/
166	/	/	/	/	/	/	/
167	/	/	/	/	/	/	/
168	/	/	/	/	/	/	/
169	/	/	/	/	/	/	/
170	/	/	/	/	/	/	/
171	/	/	/	/	/	/	/
172	/	/	/	/	/	/	/
173	/	/	/	/	/	/	/
174	/	/	/	/	/	/	/
175	/	/	/	/	/	/	/
176	/	/	/	/	/	/	/
177	/	/	/	/	/	/	/
178	/	/	/	/	/	/	/
179	/	/	/	/	/	/	/
180	/	/	/	/	/	/	/
181	/	/	/	/	/	/	/
182	/	/	/	/	/	/	/
183	/	/	/	/	/	/	/
184	/	/	/	/	/	/	/
185	/	/	/	/	/	/	/
186	/	/	/	/	/	/	/
187	/	/	/	/	/	/	/
188	/	/	/	/	/	/	/
189	/	/	/	/	/	/	/
190	/	/	/	/	/	/	/
191	/	/	/	/	/	/	/
192	/	/	/	/	/	/	/
193	/	/	/	/	/	/	/
194	/	/	/	/	/	/	/
195	/	/	/	/	/	/	/
196	/	/	/	/	/	/	/
197	/	/	/	/	/	/	/
198	/	/	/	/	/	/	/
199	/	/	/	/	/	/	/
200	/	/	/	/	/	/	/
201	/	/	/	/	/	/	/
202	/	/	/	/	/	/	/
203	/	/	/	/	/	/	/
204	/	/	/	/	/	/	/
205	/	/	/	/	/	/	/
206	/	/	/	/	/	/	/
207	/	/	/	/	/	/	/
208	/	/	/	/	/	/	/
209	/	/	/	/	/	/	/
210	/	/	/	/	/	/	/
211	/	/	/	/	/	/	/
212	/	/	/	/	/	/	/
213	/	/	/	/	/	/	/
214	/	/	/	/	/	/	/
215	/	/	/	/	/	/	/
216	/	/	/	/	/	/	/
217	/	/	/	/	/	/	/
218	/	/	/	/	/	/	/
219	/	/	/	/	/	/	/
220	/	/	/	/	/	/	/
221	/	/	/	/	/	/	/
222	/	/	/	/	/	/	/
223	/	/	/	/	/	/	/
224	/	/	/	/	/	/	/
225	/	/	/	/	/	/	/
226	/	/	/	/	/	/	/
227	/	/	/	/	/	/	/
228	/	/	/	/	/	/	/
229	/	/	/	/	/	/	/
230	/	/	/	/	/	/	/
231	/	/	/	/	/	/	/
232	/	/	/	/	/	/	/
233	/	/	/	/	/	/	/
234	/	/	/	/	/	/	/
235	/	/	/	/	/	/	/
236	/	/	/	/	/	/	/
237	/	/	/	/	/	/	/
238	/	/	/	/	/	/	/
239	/	/	/	/	/	/	/
240	/	/	/	/	/	/	/
241	/	/	/	/	/	/	/
242	/	/	/	/	/	/	/
243	/	/	/	/	/	/	/
244	/	/	/	/	/	/	/
245	/	/	/	/	/	/	/
246	/	/	/	/	/	/	/
247	/	/	/	/	/	/	/
248	/	/	/	/	/	/	/
249	/	/	/	/	/	/	/
250	/	/	/	/	/	/	/
251	/	/	/	/	/	/	/
252	/	/	/	/	/	/	/
253	/	/	/	/	/	/	/
254	/	/	/	/	/	/	/
255	/	/	/	/	/	/	/
256	/	/	/	/	/	/	/
257	/	/	/	/	/	/	/
258	/	/	/	/	/	/	/
259	/	/	/	/	/	/	/
260	/	/	/	/	/	/	/
261	/	/	/	/	/	/	/
262	/	/	/	/	/	/	/
263	/	/	/	/	/	/	/
264	/	/	/	/	/	/	/
265	/	/	/	/	/	/	/
266	/	/	/	/	/	/	/
267	/	/	/	/	/	/	/
268	/	/	/	/	/	/	/
269	/	/	/	/	/	/	/
270	/	/	/	/	/	/	/
271	/	/	/	/	/	/	/
272	/	/	/	/	/	/	/
273	/	/	/	/	/	/	/
274	/	/	/	/	/	/	/
275	/	/	/	/	/	/	/
276	/	/	/	/	/	/	/
277	/	/	/	/	/	/	/
278	/	/	/	/	/	/	/
279	/	/	/	/	/	/	/
280	/	/	/	/	/	/	/
281	/	/	/	/	/	/	/
282	/	/	/	/	/	/	/
283	/	/	/	/	/	/	/
284	/	/	/	/	/	/	/
285	/	/	/	/	/	/	/
286	/	/	/	/	/	/	/
287	/	/	/	/	/	/	/
288	/	/	/	/	/	/	/
289	/	/	/	/	/	/	/
290	/	/	/	/	/	/	/
291	/	/	/	/	/	/	/
292	/	/	/	/	/	/	/
293	/	/	/	/	/	/	/
294	/	/	/	/	/	/	/
295	/	/	/	/	/	/	/
296	/	/	/	/	/	/	/
297	/	/	/	/	/	/	/
298	/	/	/	/	/	/	/
299	/	/	/	/	/	/	/
300	/	/	/	/	/	/	/
301	/	/	/	/	/	/	/
302	/	/	/	/	/	/	/
303	/	/	/	/	/	/	/
304	/	/	/	/	/	/	/
305	/	/	/	/	/	/	/
306	/	/	/	/	/	/	/
307	/	/	/	/	/	/	/
308	/	/	/	/	/	/	/
309	/	/	/	/	/	/	/
310	/	/	/	/	/	/	/
311	/	/	/	/	/	/	/
312	/	/	/	/	/	/	/
313	/	/	/	/	/	/	/
314	/	/	/	/	/	/	/
315	/	/	/	/	/	/	/
316	/	/	/	/	/	/	/
317	/	/	/	/	/	/	/
318	/	/	/	/	/	/	/
319	/	/	/	/	/	/	/
320	/	/	/	/	/	/	/
321	/	/	/	/	/	/	/
322	/	/	/	/	/	/	/
323	/	/	/	/	/	/	/
324	/	/	/	/	/	/	/
325	/	/	/	/	/	/	/
326	/	/	/	/	/	/	/
327	/	/	/	/	/	/	/
328	/	/	/	/	/	/	/
329	/	/	/	/	/	/	/
330	/	/	/	/	/	/	/
331	/	/	/	/	/	/	/
332	/	/	/	/	/	/	/
333	/	/	/	/	/	/	/
334	/	/	/	/	/	/	/
335	/	/	/	/	/	/	/
336	/	/	/	/	/	/	/
337	/	/	/	/	/	/	/
338	/	/	/	/	/	/	/
339	/	/	/	/	/	/	/
340	/	/	/	/	/	/	/
341	/	/	/	/	/	/	/
342	/	/	/	/	/	/	/
343	/	/	/	/	/	/	/
344	/	/	/	/	/	/	/
345	/	/	/	/	/	/	/
346	/	/	/	/	/	/	/
347	/	/	/	/	/	/	/
348	/	/	/	/	/	/	/
349	/	/	/	/	/	/	/
350	/	/	/	/	/	/	/
351	/	/	/	/	/	/	/
352	/	/	/	/	/	/	/
353	/	/	/	/	/	/	/
354	/	/	/	/	/	/	/
355	/	/	/	/	/	/	/
356	/	/	/	/	/	/	/
357	/	/	/	/	/	/	/
358	/	/	/	/	/	/	/
359	/	/	/	/	/	/	/
360	/	/	/	/	/	/	/
361	/	/	/	/	/	/	/
362	/	/	/	/	/	/	/
363	/	/	/	/	/	/	/
364	/	/	/	/	/	/	/
365	/	/	/	/	/	/	/
366	/	/	/	/	/	/	/
367	/	/	/	/	/	/	/
368	/	/	/	/	/	/	/
369	/	/	/	/	/	/	/
370	/	/	/	/	/	/	/
371	/	/	/	/	/	/	/
372	/	/	/	/	/	/	/
373	/	/	/	/	/	/	/
374	/	/	/	/	/	/	/
375	/	/	/	/	/	/	/
376	/	/	/	/	/	/	/
377	/	/	/	/	/	/	/
378	/	/	/	/	/	/	/
379	/	/	/	/	/	/	/
380	/	/	/	/	/	/	/
381	/	/	/	/	/	/	/
382	/	/	/	/	/	/	/
383	/	/	/	/	/	/	/
384	/	/	/	/	/	/	/
385	/	/	/	/	/	/	/
386	/	/	/	/	/	/	/
387	/	/	/	/	/	/	/
388	/	/	/	/	/	/	/
389	/	/	/	/	/	/	/
390	/	/	/	/	/	/	/
391	/	/	/	/	/	/	/
392	/	/	/	/	/	/	/
393	/	/	/	/	/	/	/
394	/	/	/	/	/	/	/
395	/	/	/	/	/	/	/
396	/	/	/	/	/	/	/
397	/	/	/	/	/	/	/
398	/	/	/	/	/	/	/
399	/	/	/	/	/	/	/
400	/	/	/	/	/	/	/
401	/	/	/	/	/	/	/
402	/	/	/	/	/	/	/
403	/	/	/	/	/	/	/
404	/	/	/	/	/	/	/
405	/	/	/	/	/	/	/
406	/	/	/	/	/	/	/
407	/	/	/	/	/	/	/
408	/	/	/	/	/	/	/
409	/	/	/	/	/	/	/
410	/	/	/	/	/	/	/
411	/	/	/	/	/	/	/
412	/	/	/	/	/	/	/
413	/	/	/	/	/	/	/
414	/	/	/	/	/	/	/
415	/	/	/	/	/	/	/
416	/	/	/	/	/	/	/
417	/	/	/	/	/	/	/
418	/	/	/	/	/	/	/
419	/	/	/	/	/	/	/
420	/	/	/	/	/	/	/
421	/	/	/	/	/	/	/
422	/	/	/	/	/	/	/
423	/	/	/	/	/	/	/
424	/	/	/	/	/	/	/
425	/	/	/	/	/	/	/
426	/	/	/	/	/	/	/
427	/	/	/	/	/	/	/
428	/	/	/	/	/	/	/
429	/	/	/	/	/	/	/
430	/	/	/	/	/	/	/
431	/	/	/	/	/	/	/
432	/	/	/	/	/	/	/
433	/	/	/	/	/	/	/
434	/	/	/	/	/	/	/
435	/	/	/	/	/	/	/
436	/	/	/	/	/	/	/
437	/	/	/	/	/	/	/
438	/	/	/	/	/	/	/
439	/	/	/	/	/	/	/
440	/	/	/	/	/	/	/
441	/	/	/	/	/	/	/
442	/	/	/	/	/	/	/
443	/	/	/	/	/	/	/
444	/	/	/	/	/	/	/
445	/	/	/	/	/	/	/
446	/	/	/	/	/	/	/
447	/	/	/	/	/	/	/
448	/	/	/	/	/	/	/
449	/	/	/	/	/	/	/
450	/	/	/	/	/	/	/
451	/	/	/	/	/	/	/
452	/	/	/	/	/	/	/
453	/	/	/	/	/	/	/
454	/	/	/	/	/	/	/
455	/	/	/	/	/	/	/
456	/	/	/	/	/	/	/
457	/	/	/	/	/	/	/
458	/	/	/	/	/	/	/
459	/	/	/	/	/	/	/
460	/	/	/	/	/	/	/
461	/	/	/	/	/	/	/
462	/	/	/	/	/	/	/
463	/	/	/	/	/	/	/
464	/	/	/	/	/	/	/
465	/	/	/	/	/	/	/
466	/	/	/	/	/	/	/
467	/	/	/	/	/	/	/
468	/	/	/	/	/	/	/
469	/	/	/	/	/	/	/
470	/	/	/	/	/	/	/
471	/	/	/	/	/	/	/
472	/	/	/	/	/	/	/
473	/	/	/	/	/	/	/
474	/	/	/	/	/	/	/
475	/	/	/	/	/	/	/
476	/	/	/	/	/	/	/
477	/	/	/	/	/	/	/
478	/	/	/	/	/	/	/
479	/	/	/	/	/	/	/
480	/	/	/	/	/	/	/
481	/	/	/	/	/	/	/
482	/	/	/	/	/	/	/
483	/	/	/	/	/	/	/
484	/	/	/	/	/	/	/
485	/	/	/	/	/	/	/
486	/	/	/	/	/	/	/
487	/	/	/	/	/	/	/
488	/	/	/	/	/	/	/
489	/	/	/	/	/	/	/
490	/	/	/	/	/	/	/
491	/	/	/	/	/	/	/
492	/	/	/	/	/	/	/
493	/	/	/	/	/	/	/
494	/	/	/	/	/	/	/
495	/	/	/	/	/	/	/
496	/	/	/	/	/	/	/
497	/	/	/	/	/	/	/
498	/	/	/	/	/	/	/
499	/	/	/	/	/	/	/
500	/	/	/	/	/	/	/

## Sheet: 200k
	Keratinocyte	iPSC	Macrophage	Hepatocyte	Osteocyte	Astrocyte	Cardiomyocyte
1	TFCP2L1	POU5F1	IRF8	HNF4A	FOS	SOX9	GATA4
2	TP63	NANOG	SPI1	FOXA1	BACH1	FOS	NKX2-5
3	IRX4	SP8	TFEC	FOXA3	RUNX2	NR2E1	EGR1
4	IRF6	SOX2	CEBPA	CEBPA	ZEB1	FOSB	MEF2C
5	FOS	NEUROD2	EGR2	NR1H3	NR3C1	SOX2	MEF2A
6	GRHL2	PAX6	MITF	HNF1A	NFIB	SOX21	PBX1
7	FOSB	ZIC2	IRF1	PPARA	MAF	SOX8	TCF21
8	TFAP2A	MYCN	NR1H3	HLF	ARNT	HEY1	ZNF711
9	KLF5	SOX3	IRF5	HNF4G	MEF2A	RUNX2	FOS
10	ATF3	POU2F1	PPARG	IRF7	IRX3	POU3F3	NFIB
11	SP110	ZIC3	CEBPB	CUX2	RUNX1	OTX2	GATA6
12	SOX9	SOX21	ATF3	RXRA	HBP1	EGR1	TBX5
13	SOX15	ONECUT1	FOS	NR2F6	GLIS3	SOX4	STAT4
14	EHF	ZNF260	BACH1	FOS	REST	HOXB2	KLF5
15	KLF8	NFATC1	ELF1	EGR1	EBF1	TCF12	PBX3
16	MZF1	PBX3	IRF2	ONECUT1	PBX3	LHX2	HSF2
17	BHLHE40	SOX9	USF1	GATA4	RBPJ	NFIB	ZNF418
18	KLF6	SOX8	ZNF143	CREB3L3	FOXO3	PBX3	ESRRG
19	HOXA9	TFAP2C	MAFB	STAT3	HIVEP2	POU3F2	MEIS2
20	GATA3	RFX7	MEF2A	ESRRA	STAT5A	OLIG2	CUX1
21	STAT6	PAX5	FLI1	ZNF524	SMAD4	CREB1	SMAD1
22	JUN	RFX1	MAF	NR1H4	ZNF263	ELF1	ZNF24
23	KLF7	SOX13	USF2	FOXA2	STAT3	NFE2L2	CREB5
24	KLF4	SREBF1	LYL1	CEBPD	ELF1	EGR2	NFYC
25	STAT2	E2F5	IRF9	IRF9	ZNF652	CREM	SOX7
26	KLF13	ZFP42	ZFX	HNF1B	RFX8	FOSL2	ERG
27	NFIB	TFDP2	MAFF	NFIC	TCF12	ATF3	CREB1
28	ZNF528	FOXD3	CEBPD	IRF8	CEBPB	RFX5	HEY2
29	PRDM1	ETV4	SP3	NFIA	FOXN2	SMAD1	NFIA
30	SREBF2	SP4	MAX	ZBED1	NR1D2	JUN	PBX2
31	UBP1	CTCF	HINFP	NR3C1	TEAD1	AHR	ZNF76
32	RFX5	ZNF146	ELF2	NR1H2	HINFP	ZNF143	MEIS1
33	RFX7	ZSCAN10	DDIT3	NR2F2	ZNF394	HINFP	NFYB
34	MYC	FOXO4	ESRRA	PPARG	SMAD3	LEF1	THRA
35	GRHL1	IRF3	ZBTB7B	CEBPB	NFATC3	PRDM1	ELF2
36	ELF1	TEAD4	CREB1	NFATC3	SP3	ZNF24	ATF3
37	EPAS1	ZNF423	RUNX1	NR2F1	JUND	BHLHE40	SP3
38	HES4	PRDM5	PPARA	RARA	CREB1	E2F5	ATF2
39	RUNX1	ZNF143	JUN	XBP1	TBX18	ZBTB33	HEY1
40	MEF2A	TFAP4	RXRA	BHLHE40	ZBTB47	ATF2	USF2
41	HSF4	ETV1	ZNF219	TEF	USF1	MAF	E2F6
42	KLF3	TCF3	STAT2	SMAD1	CUX1	NFE2L1	ZFX
43	ETS2	ETV5	ZNF350	SREBF1	CLOCK	TFDP2	PPARA
44	NFKB1	SP2	RUNX3	FOXP4	KLF7	ATF1	NR4A1
45	ETV4	REST	PBX3	ZBTB33	ATF1	USF1	YY1
46	PBX2	ZNF8	ATF1	HSF4	FOXJ3	NFAT5	MXI1
47	SREBF1	NR5A2	REST	ZBTB7A	BHLHE40	ZNF350	ZNF260
48	ZNF274	POU3F1	NFKB1	IRF3	SP1	SP1	FOXJ3
49	NFE2L1	SOX4	NR3C1	PBX3	ATF2	NFATC3	SP1
50	NFE2L2	PROX1	IRF3	NFIB	STAT6	ZBTB14	FLI1
51	SOX13	MYC	SP1	JUNB	ZNF143	SP3	RFX5
52	PBX3	BCL11A	TFEB	ETS2	STAT1	GLI3	TFCP2
53	ZNF143	FOXJ3	ZNF394	FOXN2	FOXN3	THAP1	KLF12
54	ZNF85	E2F3	E2F6	E2F4	E4F1	SOX11	ESRRA
55	MAFG	RFX3	THAP1	ZNF263	ZFHX3	SREBF2	ZNF274
56	E2F4	TCF4	TGIF1	FOXN3	RFX5	CREB3	E2F5
57	ZNF384	SP100	ZNF524	ELF1	MNT	RFX7	MGA
58	MTF1	REL	ZNF274	JUND	ZNF274	MYBL1	ATF1
59	IRX2	E2F1	ZNF121	NFKB1	SREBF2	BCL6	BHLHE40
60	NFYA	SOX15	MAFG	CUX1	SIX4	HBP1	NR2C2
61	NR2F2	SP1	ZBTB14	USF1	GABPA	ATF6B	HIVEP2
62	IRF3	KLF7	RFX5	RFX1	/	ZBTB1	CDC5L
63	ETV5	ZNF384	FOXO4	TFAP4	/	SREBF1	NR3C1
64	E2F3	FOXP4	MLX	ZNF274	/	VEZF1	REST
65	HIVEP1	PBX1	STAT6	NPAS2	/	/	MYBL1
66	IRF2	FOXN3	ZBTB33	HINFP	/	/	GABPA
67	FOXK2	HINFP	/	ATF6B	/	/	TGIF2
68	CREBZF	KLF3	/	MZF1	/	/	ELF1
69	SP1	NFYC	/	KLF3	/	/	IRF9
70	CREB1	E2F7	/	ELK1	/	/	ZNF143
71	/	SMAD1	/	ATF6	/	/	NFATC3
72	/	GLI2	/	GATA6	/	/	THAP1
73	/	MLXIP	/	ZBTB14	/	/	/
74	/	NFAT5	/	/	/	/	/
75	/	TP53	/	/	/	/	/
76	/	ZBTB48	/	/	/	/	/
77	/	MYBL2	/	/	/	/	/
78	/	PATZ1	/	/	/	/	/
79	/	ZNF274	/	/	/	/	/
80	/	HEY2	/	/	/	/	/
81	/	ZNF667	/	/	/	/	/
82	/	THAP1	/	/	/	/	/
83	/	FOS	/	/	/	/	/
84	/	NR2C2	/	/	/	/	/
85	/	ZNF75A	/	/	/	/	/
86	/	SNAI1	/	/	/	/	/
87	/	TGIF1	/	/	/	/	/
88	/	ZNF232	/	/	/	/	/
89	/	SREBF2	/	/	/	/	/
90	/	ZNF528	/	/	/	/	/
91	/	NRF1	/	/	/	/	/
92	/	ZNF24	/	/	/	/	/
93	/	TCF12	/	/	/	/	/
94	/	/	/	/	/	/	/
95	/	/	/	/	/	/	/
96	/	/	/	/	/	/	/
97	/	/	/	/	/	/	/
98	/	/	/	/	/	/	/
99	/	/	/	/	/	/	/
100	/	/	/	/	/	/	/
101	/	/	/	/	/	/	/
102	/	/	/	/	/	/	/
103	/	/	/	/	/	/	/
104	/	/	/	/	/	/	/
105	/	/	/	/	/	/	/
106	/	/	/	/	/	/	/
107	/	/	/	/	/	/	/
108	/	/	/	/	/	/	/
109	/	/	/	/	/	/	/
110	/	/	/	/	/	/	/
111	/	/	/	/	/	/	/
112	/	/	/	/	/	/	/
113	/	/	/	/	/	/	/
114	/	/	/	/	/	/	/
115	/	/	/	/	/	/	/
116	/	/	/	/	/	/	/
117	/	/	/	/	/	/	/
118	/	/	/	/	/	/	/
119	/	/	/	/	/	/	/
120	/	/	/	/	/	/	/
121	/	/	/	/	/	/	/
122	/	/	/	/	/	/	/
123	/	/	/	/	/	/	/
124	/	/	/	/	/	/	/
125	/	/	/	/	/	/	/
126	/	/	/	/	/	/	/
127	/	/	/	/	/	/	/
128	/	/	/	/	/	/	/
129	/	/	/	/	/	/	/
130	/	/	/	/	/	/	/
131	/	/	/	/	/	/	/
132	/	/	/	/	/	/	/
133	/	/	/	/	/	/	/
134	/	/	/	/	/	/	/
135	/	/	/	/	/	/	/
136	/	/	/	/	/	/	/
137	/	/	/	/	/	/	/
138	/	/	/	/	/	/	/
139	/	/	/	/	/	/	/
140	/	/	/	/	/	/	/
141	/	/	/	/	/	/	/
142	/	/	/	/	/	/	/
143	/	/	/	/	/	/	/
144	/	/	/	/	/	/	/
145	/	/	/	/	/	/	/
146	/	/	/	/	/	/	/
147	/	/	/	/	/	/	/
148	/	/	/	/	/	/	/
149	/	/	/	/	/	/	/
150	/	/	/	/	/	/	/
151	/	/	/	/	/	/	/
152	/	/	/	/	/	/	/
153	/	/	/	/	/	/	/
154	/	/	/	/	/	/	/
155	/	/	/	/	/	/	/
156	/	/	/	/	/	/	/
157	/	/	/	/	/	/	/
158	/	/	/	/	/	/	/
159	/	/	/	/	/	/	/
160	/	/	/	/	/	/	/
161	/	/	/	/	/	/	/
162	/	/	/	/	/	/	/
163	/	/	/	/	/	/	/
164	/	/	/	/	/	/	/
165	/	/	/	/	/	/	/
166	/	/	/	/	/	/	/
167	/	/	/	/	/	/	/
168	/	/	/	/	/	/	/
169	/	/	/	/	/	/	/
170	/	/	/	/	/	/	/
171	/	/	/	/	/	/	/
172	/	/	/	/	/	/	/
173	/	/	/	/	/	/	/
174	/	/	/	/	/	/	/
175	/	/	/	/	/	/	/
176	/	/	/	/	/	/	/
177	/	/	/	/	/	/	/
178	/	/	/	/	/	/	/
179	/	/	/	/	/	/	/
180	/	/	/	/	/	/	/
181	/	/	/	/	/	/	/
182	/	/	/	/	/	/	/
183	/	/	/	/	/	/	/
184	/	/	/	/	/	/	/
185	/	/	/	/	/	/	/
186	/	/	/	/	/	/	/
187	/	/	/	/	/	/	/
188	/	/	/	/	/	/	/
189	/	/	/	/	/	/	/
190	/	/	/	/	/	/	/
191	/	/	/	/	/	/	/
192	/	/	/	/	/	/	/
193	/	/	/	/	/	/	/
194	/	/	/	/	/	/	/
195	/	/	/	/	/	/	/
196	/	/	/	/	/	/	/
197	/	/	/	/	/	/	/
198	/	/	/	/	/	/	/
199	/	/	/	/	/	/	/
200	/	/	/	/	/	/	/
201	/	/	/	/	/	/	/
202	/	/	/	/	/	/	/
203	/	/	/	/	/	/	/
204	/	/	/	/	/	/	/
205	/	/	/	/	/	/	/
206	/	/	/	/	/	/	/
207	/	/	/	/	/	/	/
208	/	/	/	/	/	/	/
209	/	/	/	/	/	/	/
210	/	/	/	/	/	/	/
211	/	/	/	/	/	/	/
212	/	/	/	/	/	/	/
213	/	/	/	/	/	/	/
214	/	/	/	/	/	/	/
215	/	/	/	/	/	/	/
216	/	/	/	/	/	/	/
217	/	/	/	/	/	/	/
218	/	/	/	/	/	/	/
219	/	/	/	/	/	/	/
220	/	/	/	/	/	/	/
221	/	/	/	/	/	/	/
222	/	/	/	/	/	/	/
223	/	/	/	/	/	/	/
224	/	/	/	/	/	/	/
225	/	/	/	/	/	/	/
226	/	/	/	/	/	/	/
227	/	/	/	/	/	/	/
228	/	/	/	/	/	/	/
229	/	/	/	/	/	/	/
230	/	/	/	/	/	/	/
231	/	/	/	/	/	/	/
232	/	/	/	/	/	/	/
233	/	/	/	/	/	/	/
234	/	/	/	/	/	/	/
235	/	/	/	/	/	/	/
236	/	/	/	/	/	/	/
237	/	/	/	/	/	/	/
238	/	/	/	/	/	/	/
239	/	/	/	/	/	/	/
240	/	/	/	/	/	/	/
241	/	/	/	/	/	/	/
242	/	/	/	/	/	/	/
243	/	/	/	/	/	/	/
244	/	/	/	/	/	/	/
245	/	/	/	/	/	/	/
246	/	/	/	/	/	/	/
247	/	/	/	/	/	/	/
248	/	/	/	/	/	/	/
249	/	/	/	/	/	/	/
250	/	/	/	/	/	/	/
251	/	/	/	/	/	/	/
252	/	/	/	/	/	/	/
253	/	/	/	/	/	/	/
254	/	/	/	/	/	/	/
255	/	/	/	/	/	/	/
256	/	/	/	/	/	/	/
257	/	/	/	/	/	/	/
258	/	/	/	/	/	/	/
259	/	/	/	/	/	/	/
260	/	/	/	/	/	/	/
261	/	/	/	/	/	/	/
262	/	/	/	/	/	/	/
263	/	/	/	/	/	/	/
264	/	/	/	/	/	/	/
265	/	/	/	/	/	/	/
266	/	/	/	/	/	/	/
267	/	/	/	/	/	/	/
268	/	/	/	/	/	/	/
269	/	/	/	/	/	/	/
270	/	/	/	/	/	/	/
271	/	/	/	/	/	/	/
272	/	/	/	/	/	/	/
273	/	/	/	/	/	/	/
274	/	/	/	/	/	/	/
275	/	/	/	/	/	/	/
276	/	/	/	/	/	/	/
277	/	/	/	/	/	/	/
278	/	/	/	/	/	/	/
279	/	/	/	/	/	/	/
280	/	/	/	/	/	/	/
281	/	/	/	/	/	/	/
282	/	/	/	/	/	/	/
283	/	/	/	/	/	/	/
284	/	/	/	/	/	/	/
285	/	/	/	/	/	/	/
286	/	/	/	/	/	/	/
287	/	/	/	/	/	/	/
288	/	/	/	/	/	/	/
289	/	/	/	/	/	/	/
290	/	/	/	/	/	/	/
291	/	/	/	/	/	/	/
292	/	/	/	/	/	/	/
293	/	/	/	/	/	/	/
294	/	/	/	/	/	/	/
295	/	/	/	/	/	/	/
296	/	/	/	/	/	/	/
297	/	/	/	/	/	/	/
298	/	/	/	/	/	/	/
299	/	/	/	/	/	/	/
300	/	/	/	/	/	/	/
301	/	/	/	/	/	/	/
302	/	/	/	/	/	/	/
303	/	/	/	/	/	/	/
304	/	/	/	/	/	/	/
305	/	/	/	/	/	/	/
306	/	/	/	/	/	/	/
307	/	/	/	/	/	/	/
308	/	/	/	/	/	/	/
309	/	/	/	/	/	/	/
310	/	/	/	/	/	/	/
311	/	/	/	/	/	/	/
312	/	/	/	/	/	/	/
313	/	/	/	/	/	/	/
314	/	/	/	/	/	/	/
315	/	/	/	/	/	/	/
316	/	/	/	/	/	/	/
317	/	/	/	/	/	/	/
318	/	/	/	/	/	/	/
319	/	/	/	/	/	/	/
320	/	/	/	/	/	/	/
321	/	/	/	/	/	/	/
322	/	/	/	/	/	/	/
323	/	/	/	/	/	/	/
324	/	/	/	/	/	/	/
325	/	/	/	/	/	/	/
326	/	/	/	/	/	/	/
327	/	/	/	/	/	/	/
328	/	/	/	/	/	/	/
329	/	/	/	/	/	/	/
330	/	/	/	/	/	/	/
331	/	/	/	/	/	/	/
332	/	/	/	/	/	/	/
333	/	/	/	/	/	/	/
334	/	/	/	/	/	/	/
335	/	/	/	/	/	/	/
336	/	/	/	/	/	/	/
337	/	/	/	/	/	/	/
338	/	/	/	/	/	/	/
339	/	/	/	/	/	/	/
340	/	/	/	/	/	/	/
341	/	/	/	/	/	/	/
342	/	/	/	/	/	/	/
343	/	/	/	/	/	/	/
344	/	/	/	/	/	/	/
345	/	/	/	/	/	/	/
346	/	/	/	/	/	/	/
347	/	/	/	/	/	/	/
348	/	/	/	/	/	/	/
349	/	/	/	/	/	/	/
350	/	/	/	/	/	/	/
351	/	/	/	/	/	/	/
352	/	/	/	/	/	/	/
353	/	/	/	/	/	/	/
354	/	/	/	/	/	/	/
355	/	/	/	/	/	/	/
356	/	/	/	/	/	/	/
357	/	/	/	/	/	/	/
358	/	/	/	/	/	/	/
359	/	/	/	/	/	/	/
360	/	/	/	/	/	/	/
361	/	/	/	/	/	/	/
362	/	/	/	/	/	/	/
363	/	/	/	/	/	/	/
364	/	/	/	/	/	/	/
365	/	/	/	/	/	/	/
366	/	/	/	/	/	/	/
367	/	/	/	/	/	/	/
368	/	/	/	/	/	/	/
369	/	/	/	/	/	/	/
370	/	/	/	/	/	/	/
371	/	/	/	/	/	/	/
372	/	/	/	/	/	/	/
373	/	/	/	/	/	/	/
374	/	/	/	/	/	/	/
375	/	/	/	/	/	/	/
376	/	/	/	/	/	/	/
377	/	/	/	/	/	/	/
378	/	/	/	/	/	/	/
379	/	/	/	/	/	/	/
380	/	/	/	/	/	/	/
381	/	/	/	/	/	/	/
382	/	/	/	/	/	/	/
383	/	/	/	/	/	/	/
384	/	/	/	/	/	/	/
385	/	/	/	/	/	/	/
386	/	/	/	/	/	/	/
387	/	/	/	/	/	/	/
388	/	/	/	/	/	/	/
389	/	/	/	/	/	/	/
390	/	/	/	/	/	/	/
391	/	/	/	/	/	/	/
392	/	/	/	/	/	/	/
393	/	/	/	/	/	/	/
394	/	/	/	/	/	/	/
395	/	/	/	/	/	/	/
396	/	/	/	/	/	/	/
397	/	/	/	/	/	/	/
398	/	/	/	/	/	/	/
399	/	/	/	/	/	/	/
400	/	/	/	/	/	/	/
401	/	/	/	/	/	/	/
402	/	/	/	/	/	/	/
403	/	/	/	/	/	/	/
404	/	/	/	/	/	/	/
405	/	/	/	/	/	/	/
406	/	/	/	/	/	/	/
407	/	/	/	/	/	/	/
408	/	/	/	/	/	/	/
409	/	/	/	/	/	/	/
410	/	/	/	/	/	/	/
411	/	/	/	/	/	/	/
412	/	/	/	/	/	/	/
413	/	/	/	/	/	/	/
414	/	/	/	/	/	/	/
415	/	/	/	/	/	/	/
416	/	/	/	/	/	/	/
417	/	/	/	/	/	/	/
418	/	/	/	/	/	/	/
419	/	/	/	/	/	/	/
420	/	/	/	/	/	/	/
421	/	/	/	/	/	/	/
422	/	/	/	/	/	/	/
423	/	/	/	/	/	/	/
424	/	/	/	/	/	/	/
425	/	/	/	/	/	/	/
426	/	/	/	/	/	/	/
427	/	/	/	/	/	/	/
428	/	/	/	/	/	/	/
429	/	/	/	/	/	/	/
430	/	/	/	/	/	/	/
431	/	/	/	/	/	/	/
432	/	/	/	/	/	/	/
433	/	/	/	/	/	/	/
434	/	/	/	/	/	/	/
435	/	/	/	/	/	/	/
436	/	/	/	/	/	/	/
437	/	/	/	/	/	/	/
438	/	/	/	/	/	/	/
439	/	/	/	/	/	/	/
440	/	/	/	/	/	/	/
441	/	/	/	/	/	/	/
442	/	/	/	/	/	/	/
443	/	/	/	/	/	/	/
444	/	/	/	/	/	/	/
445	/	/	/	/	/	/	/
446	/	/	/	/	/	/	/
447	/	/	/	/	/	/	/
448	/	/	/	/	/	/	/
449	/	/	/	/	/	/	/
450	/	/	/	/	/	/	/
451	/	/	/	/	/	/	/
452	/	/	/	/	/	/	/
453	/	/	/	/	/	/	/
454	/	/	/	/	/	/	/
455	/	/	/	/	/	/	/
456	/	/	/	/	/	/	/
457	/	/	/	/	/	/	/
458	/	/	/	/	/	/	/
459	/	/	/	/	/	/	/
460	/	/	/	/	/	/	/
461	/	/	/	/	/	/	/
462	/	/	/	/	/	/	/
463	/	/	/	/	/	/	/
464	/	/	/	/	/	/	/
465	/	/	/	/	/	/	/
466	/	/	/	/	/	/	/
467	/	/	/	/	/	/	/
468	/	/	/	/	/	/	/
469	/	/	/	/	/	/	/
470	/	/	/	/	/	/	/
471	/	/	/	/	/	/	/
472	/	/	/	/	/	/	/
473	/	/	/	/	/	/	/
474	/	/	/	/	/	/	/
475	/	/	/	/	/	/	/
476	/	/	/	/	/	/	/
477	/	/	/	/	/	/	/
478	/	/	/	/	/	/	/
479	/	/	/	/	/	/	/
480	/	/	/	/	/	/	/
481	/	/	/	/	/	/	/
482	/	/	/	/	/	/	/
483	/	/	/	/	/	/	/
484	/	/	/	/	/	/	/
485	/	/	/	/	/	/	/
486	/	/	/	/	/	/	/
487	/	/	/	/	/	/	/
488	/	/	/	/	/	/	/
489	/	/	/	/	/	/	/
490	/	/	/	/	/	/	/
491	/	/	/	/	/	/	/
492	/	/	/	/	/	/	/
493	/	/	/	/	/	/	/
494	/	/	/	/	/	/	/
495	/	/	/	/	/	/	/
496	/	/	/	/	/	/	/
497	/	/	/	/	/	/	/
498	/	/	/	/	/	/	/
499	/	/	/	/	/	/	/
500	/	/	/	/	/	/	/

## Sheet: 500k
	Keratinocyte	iPSC	Macrophage	Hepatocyte	Osteocyte	Astrocyte	Cardiomyocyte
1	TFCP2L1	POU5F1	IRF8	HNF4A	FOS	NR2E1	GATA4
2	TP63	SP8	SPI1	FOXA1	MAF	SOX9	NKX2-5
3	IRX4	NEUROD2	TFEC	FOXA3	NFIB	FOS	TCF21
4	GRHL2	NANOG	CEBPA	CEBPA	RUNX2	SOX21	EGR1
5	IRF6	PAX6	EGR2	HNF1A	ZEB1	FOSB	TBX5
6	FOS	MYCN	MITF	HLF	BACH1	SOX2	MEF2C
7	TFAP2A	SOX2	IRF5	CUX2	GLIS3	SOX8	MEF2A
8	FOSB	SOX21	NR1H3	HNF4G	STAT5A	HEY1	NFIB
9	EHF	SOX3	PPARG	NR1H3	NR3C1	OTX2	PBX1
10	SOX15	ZIC2	CEBPB	CREB3L3	HBP1	POU3F3	FOS
11	KLF5	ONECUT1	IRF1	GATA4	HOXC9	LHX2	ZNF711
12	SOX9	POU2F1	MAFB	ONECUT1	EBF1	RUNX2	GATA6
13	KLF8	ZIC3	FOS	PPARA	HOXA6	SOX4	STAT4
14	SP110	PAX5	ATF3	IRF7	RFX8	EGR1	ESRRG
15	ATF3	SOX9	IRF2	FOXA2	IRX3	OLIG2	ZNF418
16	HOXA9	ZNF260	BACH1	NR2F6	BARX1	NFIB	KLF5
17	GATA3	FOXD3	ZNF143	NR1H4	ARNT	HOXB2	CREB5
18	PRDM1	NFATC1	ELF1	FOS	MEF2A	SOX5	NFYC
19	BHLHE40	PBX3	USF1	RXRA	FOXN2	OLIG1	HSF2
20	MZF1	SOX8	MAF	EGR1	NR1D2	EGR2	ERG
21	STAT6	SOX13	FLI1	ESRRA	PBX3	POU3F2	PBX3
22	NFIB	ZSCAN10	FEZF2	HNF1B	RUNX1	TCF12	SOX7
23	ZNF528	ZFP42	LYL1	CEBPD	FOXO3	FOXG1	HEY2
24	GRHL1	TFAP2C	BATF	IRF8	RBPJ	PBX3	CUX1
25	KLF6	FOXO4	MEF2A	STAT3	HIVEP2	NKX2-1	MEIS2
26	SREBF2	E2F5	MAFF	ZNF524	ZNF652	PRDM1	NFIA
27	KLF7	TFDP2	MECOM	NFIA	REST	LEF1	SMAD1
28	STAT2	RFX7	HES2	ZBED1	SOX4	AHR	ETV1
29	EPAS1	SP4	USF2	NR1I2	TBX18	CREM	CUX2
30	JUN	SREBF1	CEBPD	PPARG	ELF1	RFX5	ZNF24
31	KLF4	GRHL2	PRDM1	NFIC	PRDM16	E2F5	MYCN
32	RFX7	ETV4	ESRRA	NR2F2	HOXA9	MAF	ZNF76
33	IKZF2	PRDM5	ZFX	NR1I3	EPAS1	CREB1	CREB1
34	RFX5	RFX1	DDIT3	IRF9	ZNF394	ELF1	SOX9
35	KLF13	NR5A2	ZNF816	GRHL1	HOXA11	SMAD1	NFYB
36	HSF4	ZNF8	NR4A3	SPI1	AHR	TFDP2	HEY1
37	SP6	ZNF423	ELF2	NR3C1	SMAD4	PBX1	PROX1
38	RUNX1	PROX1	IRF9	RORC	EBF3	NFE2L2	TBX20
39	ELF1	POU3F1	ZNF219	IRF5	ZNF263	FOSL2	BCL6B
40	UBP1	ETV1	ZBTB7B	NR1H2	POU5F1	ATF3	ZNF431
41	NR4A1	ZNF146	PPARA	SP5	STAT3	HINFP	PBX2
42	ETV4	ETV5	SP3	CEBPB	CEBPB	IKZF2	ELF2
43	MYC	SOX4	MAX	TEF	TCF12	SREBF2	THRA
44	ZNF274	HES2	ZNF350	RARA	IRF2	ZNF143	MEIS1
45	MTF1	CTCF	HINFP	XBP1	ZNF713	JUN	ZNF528
46	SOX7	TFAP4	CREB1	NR2F1	SMAD3	ZNF350	PPARA
47	SREBF1	TCF4	BHLHE41	NR5A2	KLF12	ATF2	NR4A1
48	SOX13	SOX10	PBX3	BHLHA15	IRF7	ZNF24	USF2
49	MEF2A	LHX5	MYT1L	HAND2	STAT2	ZBTB33	ZNF260
50	HES4	REST	RUNX1	NFIB	HINFP	BHLHE40	ATF3
51	POU2F2	HOXB1	STAT2	NFATC3	TEF	THAP1	IKZF2
52	NFIA	IRF3	RXRA	ZBTB7A	TEAD1	SOX11	ATF2
53	ZNF85	ESR1	FOXO1	ZBTB33	FOXO1	ZNF528	SP3
54	IRX2	TEAD4	ATF1	HSF4	ZBTB47	FOXO1	E2F6
55	ETS2	SOX15	JUN	SREBF1	CREB1	GLI3	ZFX
56	KLF3	PBX1	RUNX3	IRF3	POU2F1	BACH2	FLI1
57	HES1	ZNF143	ZNF394	FOXF1	ZKSCAN1	NFAT5	MGA
58	ZNF431	TLX1	REST	SMAD1	NFATC3	BCL6	SP1
59	NFKB1	SP2	FOXN2	BHLHE40	NFE2	USF1	FOXJ3
60	ZNF331	REL	TFEB	FOXN2	SP3	ATF1	ESRRA
61	IRF9	RFX3	NFKB1	STAT5A	USF1	NFE2L1	MXI1
62	E2F4	NHLH2	ZNF524	AR	JUND	ZFP3	POU2F1
63	PBX2	FOXJ3	THAP1	PBX3	POU6F1	NFATC3	ZNF274
64	NFE2L2	BCL11A	ZNF274	ELF1	ZFHX3	ZBTB14	RFX5
65	MAF	TCF3	IRF3	ETS2	CLOCK	MEIS2	E2F5
66	NR2F2	MYC	E2F6	FOXP4	FOXC1	SP1	ZEB1
67	NFYA	HNF4G	NR3C1	NR1D1	ZNF331	ATF6B	YY1
68	PBX3	GATA3	ZNF121	E2F4	SREBF2	MYBL1	IRF2
69	PBX4	ZNF431	SP1	TFAP4	STAT6	TCF7	KLF12
70	ZNF143	E2F3	FOXO4	JUNB	MNT	ATF6	TFCP2
71	RREB1	GLI2	TGIF1	ZNF263	FOXJ3	SP3	BHLHE40
72	IRF2	FOXA3	MAFG	NFKB1	ATF2	ZEB1	MYBL1
73	HOMEZ	SP100	ZBTB14	ARNTL	ZBTB1	HBP1	NR2C2
74	TBX3	TCF7	ZBTB33	FOXN3	ATF1	ZBTB1	ATF1
75	NFE2L1	FOXO1	MLX	ZNF274	CUX1	VEZF1	REST
76	ETV5	TCF7L2	CREM	CUX1	GTF2I	CREB5	CDC5L
77	IRF3	E2F1	CREB3L4	SP110	ZBTB7A	CREB3	NR3C1
78	MAFG	NFYC	STAT6	JUND	FOXP1	SREBF1	HIVEP2
79	TGIF1	KLF7	RFX5	USF1	ZNF143	RFX7	GABPA
80	E2F3	SP1	ZKSCAN1	ATF6B	ZNF274	ZNF136	TGIF2
81	ZNF354A	E2F7	NR1D2	IRF2	BHLHE40	POU6F1	NR2C1
82	ZNF384	MLXIP	POU2F1	RFX1	KLF7	ZNF274	ELF1
83	CREB1	TP53	MGA	MZF1	E4F1	STAT2	THAP1
84	FOXK2	ZBTB48	DBP	ATF6	SP1	CUX1	ZNF143
85	CREBZF	SNAI3	ZNF148	HINFP	PPARA	ARNTL	ZNF148
86	ZNF667	FOXP4	PAX8	NPAS2	SIX4	ARNTL2	NFATC3
87	SP1	FOXN3	IRF7	GATA6	FOXN3	HSF2	IKZF4
88	ATF6B	ZNF384	ZNF322	SREBF2	SREBF1	IRF7	ARNT
89	HIVEP1	HINFP	IRF6	ELK1	ZNF282	NR1H3	ZFP82
90	CREB5	KLF3	SPIB	KLF3	KLF9	RBPJ	HINFP
91	ZNF75A	ZNF667	/	ZBTB14	RFX5	NFIA	TEF
92	PKNOX1	NFAT5	/	ARNT	MZF1	SOX13	RFX7
93	NR1D1	PATZ1	/	USF2	BACH2	E2F6	RXRB
94	ZNF76	THAP1	/	HBP1	NFIA	IRF2	TP53
95	FOXO3	ZNF418	/	E4F1	ZNF324	/	IRF9
96	FOXJ3	ZNF232	/	IRF1	GABPA	/	CTCF
97	POU2F1	SMAD1	/	E2F6	DDIT3	/	SMAD4
98	NRF1	MYBL2	/	NFATC2	IRF9	/	JUN
99	HIVEP2	HEY2	/	FLI1	TGIF1	/	ELK4
100	RXRB	SOX7	/	STAT2	HIF1A	/	/
101	ZNF586	FOS	/	GZF1	STAT1	/	/
102	SOX4	SOX11	/	KLF13	FOSB	/	/
103	/	ZNF652	/	/	BHLHE41	/	/
104	/	ZNF274	/	/	KLF4	/	/
105	/	SREBF2	/	/	NFATC1	/	/
106	/	ZNF75A	/	/	NRF1	/	/
107	/	SNAI1	/	/	SP100	/	/
108	/	ZNF528	/	/	ARNT2	/	/
109	/	RBPJ	/	/	E2F7	/	/
110	/	NR2C2	/	/	VDR	/	/
111	/	TGIF1	/	/	TFAP4	/	/
112	/	GZF1	/	/	/	/	/
113	/	ZNF816	/	/	/	/	/
114	/	ZNF24	/	/	/	/	/
115	/	NRF1	/	/	/	/	/
116	/	TCF12	/	/	/	/	/
117	/	ELK4	/	/	/	/	/
118	/	NR2C1	/	/	/	/	/
119	/	ZNF134	/	/	/	/	/
120	/	ZNF35	/	/	/	/	/
121	/	FOXN2	/	/	/	/	/
122	/	NR4A1	/	/	/	/	/
123	/	ZBTB14	/	/	/	/	/
124	/	ELF2	/	/	/	/	/
125	/	TEAD2	/	/	/	/	/
126	/	NR2F6	/	/	/	/	/
127	/	MNT	/	/	/	/	/
128	/	ZNF394	/	/	/	/	/
129	/	CREB1	/	/	/	/	/
130	/	ZBTB33	/	/	/	/	/
131	/	/	/	/	/	/	/
132	/	/	/	/	/	/	/
133	/	/	/	/	/	/	/
134	/	/	/	/	/	/	/
135	/	/	/	/	/	/	/
136	/	/	/	/	/	/	/
137	/	/	/	/	/	/	/
138	/	/	/	/	/	/	/
139	/	/	/	/	/	/	/
140	/	/	/	/	/	/	/
141	/	/	/	/	/	/	/
142	/	/	/	/	/	/	/
143	/	/	/	/	/	/	/
144	/	/	/	/	/	/	/
145	/	/	/	/	/	/	/
146	/	/	/	/	/	/	/
147	/	/	/	/	/	/	/
148	/	/	/	/	/	/	/
149	/	/	/	/	/	/	/
150	/	/	/	/	/	/	/
151	/	/	/	/	/	/	/
152	/	/	/	/	/	/	/
153	/	/	/	/	/	/	/
154	/	/	/	/	/	/	/
155	/	/	/	/	/	/	/
156	/	/	/	/	/	/	/
157	/	/	/	/	/	/	/
158	/	/	/	/	/	/	/
159	/	/	/	/	/	/	/
160	/	/	/	/	/	/	/
161	/	/	/	/	/	/	/
162	/	/	/	/	/	/	/
163	/	/	/	/	/	/	/
164	/	/	/	/	/	/	/
165	/	/	/	/	/	/	/
166	/	/	/	/	/	/	/
167	/	/	/	/	/	/	/
168	/	/	/	/	/	/	/
169	/	/	/	/	/	/	/
170	/	/	/	/	/	/	/
171	/	/	/	/	/	/	/
172	/	/	/	/	/	/	/
173	/	/	/	/	/	/	/
174	/	/	/	/	/	/	/
175	/	/	/	/	/	/	/
176	/	/	/	/	/	/	/
177	/	/	/	/	/	/	/
178	/	/	/	/	/	/	/
179	/	/	/	/	/	/	/
180	/	/	/	/	/	/	/
181	/	/	/	/	/	/	/
182	/	/	/	/	/	/	/
183	/	/	/	/	/	/	/
184	/	/	/	/	/	/	/
185	/	/	/	/	/	/	/
186	/	/	/	/	/	/	/
187	/	/	/	/	/	/	/
188	/	/	/	/	/	/	/
189	/	/	/	/	/	/	/
190	/	/	/	/	/	/	/
191	/	/	/	/	/	/	/
192	/	/	/	/	/	/	/
193	/	/	/	/	/	/	/
194	/	/	/	/	/	/	/
195	/	/	/	/	/	/	/
196	/	/	/	/	/	/	/
197	/	/	/	/	/	/	/
198	/	/	/	/	/	/	/
199	/	/	/	/	/	/	/
200	/	/	/	/	/	/	/
201	/	/	/	/	/	/	/
202	/	/	/	/	/	/	/
203	/	/	/	/	/	/	/
204	/	/	/	/	/	/	/
205	/	/	/	/	/	/	/
206	/	/	/	/	/	/	/
207	/	/	/	/	/	/	/
208	/	/	/	/	/	/	/
209	/	/	/	/	/	/	/
210	/	/	/	/	/	/	/
211	/	/	/	/	/	/	/
212	/	/	/	/	/	/	/
213	/	/	/	/	/	/	/
214	/	/	/	/	/	/	/
215	/	/	/	/	/	/	/
216	/	/	/	/	/	/	/
217	/	/	/	/	/	/	/
218	/	/	/	/	/	/	/
219	/	/	/	/	/	/	/
220	/	/	/	/	/	/	/
221	/	/	/	/	/	/	/
222	/	/	/	/	/	/	/
223	/	/	/	/	/	/	/
224	/	/	/	/	/	/	/
225	/	/	/	/	/	/	/
226	/	/	/	/	/	/	/
227	/	/	/	/	/	/	/
228	/	/	/	/	/	/	/
229	/	/	/	/	/	/	/
230	/	/	/	/	/	/	/
231	/	/	/	/	/	/	/
232	/	/	/	/	/	/	/
233	/	/	/	/	/	/	/
234	/	/	/	/	/	/	/
235	/	/	/	/	/	/	/
236	/	/	/	/	/	/	/
237	/	/	/	/	/	/	/
238	/	/	/	/	/	/	/
239	/	/	/	/	/	/	/
240	/	/	/	/	/	/	/
241	/	/	/	/	/	/	/
242	/	/	/	/	/	/	/
243	/	/	/	/	/	/	/
244	/	/	/	/	/	/	/
245	/	/	/	/	/	/	/
246	/	/	/	/	/	/	/
247	/	/	/	/	/	/	/
248	/	/	/	/	/	/	/
249	/	/	/	/	/	/	/
250	/	/	/	/	/	/	/
251	/	/	/	/	/	/	/
252	/	/	/	/	/	/	/
253	/	/	/	/	/	/	/
254	/	/	/	/	/	/	/
255	/	/	/	/	/	/	/
256	/	/	/	/	/	/	/
257	/	/	/	/	/	/	/
258	/	/	/	/	/	/	/
259	/	/	/	/	/	/	/
260	/	/	/	/	/	/	/
261	/	/	/	/	/	/	/
262	/	/	/	/	/	/	/
263	/	/	/	/	/	/	/
264	/	/	/	/	/	/	/
265	/	/	/	/	/	/	/
266	/	/	/	/	/	/	/
267	/	/	/	/	/	/	/
268	/	/	/	/	/	/	/
269	/	/	/	/	/	/	/
270	/	/	/	/	/	/	/
271	/	/	/	/	/	/	/
272	/	/	/	/	/	/	/
273	/	/	/	/	/	/	/
274	/	/	/	/	/	/	/
275	/	/	/	/	/	/	/
276	/	/	/	/	/	/	/
277	/	/	/	/	/	/	/
278	/	/	/	/	/	/	/
279	/	/	/	/	/	/	/
280	/	/	/	/	/	/	/
281	/	/	/	/	/	/	/
282	/	/	/	/	/	/	/
283	/	/	/	/	/	/	/
284	/	/	/	/	/	/	/
285	/	/	/	/	/	/	/
286	/	/	/	/	/	/	/
287	/	/	/	/	/	/	/
288	/	/	/	/	/	/	/
289	/	/	/	/	/	/	/
290	/	/	/	/	/	/	/
291	/	/	/	/	/	/	/
292	/	/	/	/	/	/	/
293	/	/	/	/	/	/	/
294	/	/	/	/	/	/	/
295	/	/	/	/	/	/	/
296	/	/	/	/	/	/	/
297	/	/	/	/	/	/	/
298	/	/	/	/	/	/	/
299	/	/	/	/	/	/	/
300	/	/	/	/	/	/	/
301	/	/	/	/	/	/	/
302	/	/	/	/	/	/	/
303	/	/	/	/	/	/	/
304	/	/	/	/	/	/	/
305	/	/	/	/	/	/	/
306	/	/	/	/	/	/	/
307	/	/	/	/	/	/	/
308	/	/	/	/	/	/	/
309	/	/	/	/	/	/	/
310	/	/	/	/	/	/	/
311	/	/	/	/	/	/	/
312	/	/	/	/	/	/	/
313	/	/	/	/	/	/	/
314	/	/	/	/	/	/	/
315	/	/	/	/	/	/	/
316	/	/	/	/	/	/	/
317	/	/	/	/	/	/	/
318	/	/	/	/	/	/	/
319	/	/	/	/	/	/	/
320	/	/	/	/	/	/	/
321	/	/	/	/	/	/	/
322	/	/	/	/	/	/	/
323	/	/	/	/	/	/	/
324	/	/	/	/	/	/	/
325	/	/	/	/	/	/	/
326	/	/	/	/	/	/	/
327	/	/	/	/	/	/	/
328	/	/	/	/	/	/	/
329	/	/	/	/	/	/	/
330	/	/	/	/	/	/	/
331	/	/	/	/	/	/	/
332	/	/	/	/	/	/	/
333	/	/	/	/	/	/	/
334	/	/	/	/	/	/	/
335	/	/	/	/	/	/	/
336	/	/	/	/	/	/	/
337	/	/	/	/	/	/	/
338	/	/	/	/	/	/	/
339	/	/	/	/	/	/	/
340	/	/	/	/	/	/	/
341	/	/	/	/	/	/	/
342	/	/	/	/	/	/	/
343	/	/	/	/	/	/	/
344	/	/	/	/	/	/	/
345	/	/	/	/	/	/	/
346	/	/	/	/	/	/	/
347	/	/	/	/	/	/	/
348	/	/	/	/	/	/	/
349	/	/	/	/	/	/	/
350	/	/	/	/	/	/	/
351	/	/	/	/	/	/	/
352	/	/	/	/	/	/	/
353	/	/	/	/	/	/	/
354	/	/	/	/	/	/	/
355	/	/	/	/	/	/	/
356	/	/	/	/	/	/	/
357	/	/	/	/	/	/	/
358	/	/	/	/	/	/	/
359	/	/	/	/	/	/	/
360	/	/	/	/	/	/	/
361	/	/	/	/	/	/	/
362	/	/	/	/	/	/	/
363	/	/	/	/	/	/	/
364	/	/	/	/	/	/	/
365	/	/	/	/	/	/	/
366	/	/	/	/	/	/	/
367	/	/	/	/	/	/	/
368	/	/	/	/	/	/	/
369	/	/	/	/	/	/	/
370	/	/	/	/	/	/	/
371	/	/	/	/	/	/	/
372	/	/	/	/	/	/	/
373	/	/	/	/	/	/	/
374	/	/	/	/	/	/	/
375	/	/	/	/	/	/	/
376	/	/	/	/	/	/	/
377	/	/	/	/	/	/	/
378	/	/	/	/	/	/	/
379	/	/	/	/	/	/	/
380	/	/	/	/	/	/	/
381	/	/	/	/	/	/	/
382	/	/	/	/	/	/	/
383	/	/	/	/	/	/	/
384	/	/	/	/	/	/	/
385	/	/	/	/	/	/	/
386	/	/	/	/	/	/	/
387	/	/	/	/	/	/	/
388	/	/	/	/	/	/	/
389	/	/	/	/	/	/	/
390	/	/	/	/	/	/	/
391	/	/	/	/	/	/	/
392	/	/	/	/	/	/	/
393	/	/	/	/	/	/	/
394	/	/	/	/	/	/	/
395	/	/	/	/	/	/	/
396	/	/	/	/	/	/	/
397	/	/	/	/	/	/	/
398	/	/	/	/	/	/	/
399	/	/	/	/	/	/	/
400	/	/	/	/	/	/	/
401	/	/	/	/	/	/	/
402	/	/	/	/	/	/	/
403	/	/	/	/	/	/	/
404	/	/	/	/	/	/	/
405	/	/	/	/	/	/	/
406	/	/	/	/	/	/	/
407	/	/	/	/	/	/	/
408	/	/	/	/	/	/	/
409	/	/	/	/	/	/	/
410	/	/	/	/	/	/	/
411	/	/	/	/	/	/	/
412	/	/	/	/	/	/	/
413	/	/	/	/	/	/	/
414	/	/	/	/	/	/	/
415	/	/	/	/	/	/	/
416	/	/	/	/	/	/	/
417	/	/	/	/	/	/	/
418	/	/	/	/	/	/	/
419	/	/	/	/	/	/	/
420	/	/	/	/	/	/	/
421	/	/	/	/	/	/	/
422	/	/	/	/	/	/	/
423	/	/	/	/	/	/	/
424	/	/	/	/	/	/	/
425	/	/	/	/	/	/	/
426	/	/	/	/	/	/	/
427	/	/	/	/	/	/	/
428	/	/	/	/	/	/	/
429	/	/	/	/	/	/	/
430	/	/	/	/	/	/	/
431	/	/	/	/	/	/	/
432	/	/	/	/	/	/	/
433	/	/	/	/	/	/	/
434	/	/	/	/	/	/	/
435	/	/	/	/	/	/	/
436	/	/	/	/	/	/	/
437	/	/	/	/	/	/	/
438	/	/	/	/	/	/	/
439	/	/	/	/	/	/	/
440	/	/	/	/	/	/	/
441	/	/	/	/	/	/	/
442	/	/	/	/	/	/	/
443	/	/	/	/	/	/	/
444	/	/	/	/	/	/	/
445	/	/	/	/	/	/	/
446	/	/	/	/	/	/	/
447	/	/	/	/	/	/	/
448	/	/	/	/	/	/	/
449	/	/	/	/	/	/	/
450	/	/	/	/	/	/	/
451	/	/	/	/	/	/	/
452	/	/	/	/	/	/	/
453	/	/	/	/	/	/	/
454	/	/	/	/	/	/	/
455	/	/	/	/	/	/	/
456	/	/	/	/	/	/	/
457	/	/	/	/	/	/	/
458	/	/	/	/	/	/	/
459	/	/	/	/	/	/	/
460	/	/	/	/	/	/	/
461	/	/	/	/	/	/	/
462	/	/	/	/	/	/	/
463	/	/	/	/	/	/	/
464	/	/	/	/	/	/	/
465	/	/	/	/	/	/	/
466	/	/	/	/	/	/	/
467	/	/	/	/	/	/	/
468	/	/	/	/	/	/	/
469	/	/	/	/	/	/	/
470	/	/	/	/	/	/	/
471	/	/	/	/	/	/	/
472	/	/	/	/	/	/	/
473	/	/	/	/	/	/	/
474	/	/	/	/	/	/	/
475	/	/	/	/	/	/	/
476	/	/	/	/	/	/	/
477	/	/	/	/	/	/	/
478	/	/	/	/	/	/	/
479	/	/	/	/	/	/	/
480	/	/	/	/	/	/	/
481	/	/	/	/	/	/	/
482	/	/	/	/	/	/	/
483	/	/	/	/	/	/	/
484	/	/	/	/	/	/	/
485	/	/	/	/	/	/	/
486	/	/	/	/	/	/	/
487	/	/	/	/	/	/	/
488	/	/	/	/	/	/	/
489	/	/	/	/	/	/	/
490	/	/	/	/	/	/	/
491	/	/	/	/	/	/	/
492	/	/	/	/	/	/	/
493	/	/	/	/	/	/	/
494	/	/	/	/	/	/	/
495	/	/	/	/	/	/	/
496	/	/	/	/	/	/	/
497	/	/	/	/	/	/	/
498	/	/	/	/	/	/	/
499	/	/	/	/	/	/	/
500	/	/	/	/	/	/	/

## Sheet: 1000k
	Keratinocyte	iPSC	Macrophage	Hepatocyte	Osteocyte	Astrocyte	Cardiomyocyte
1	TFCP2L1	SP8	IRF8	HNF4A	FOS	NR2E1	GATA4
2	IRX4	NEUROD2	TFEC	FOXA1	MAF	SOX21	NKX2-5
3	TP63	POU5F1	SPI1	FOXA3	HOXA6	OTX2	TCF21
4	IRF6	MYCN	CEBPA	HNF1A	HOXC9	SOX9	TBX5
5	GRHL2	NANOG	EGR2	CUX2	NFIB	SOX2	EGR1
6	EHF	SOX21	IRF5	HLF	STAT5A	FOS	NFIB
7	TFAP2A	PAX6	MITF	CEBPA	HOXA11	SOX8	MEF2C
8	FOS	SOX3	NR1H3	CREB3L3	BARX1	LHX2	ESRRG
9	FOSB	ONECUT1	PPARG	HNF4G	HOXA9	OLIG2	FOS
10	SOX15	SOX2	FEZF2	ONECUT1	GLIS3	FOSB	MEF2A
11	SOX9	ZIC2	MAFB	GATA4	RFX8	POU3F3	ZNF711
12	KLF8	PAX5	FOS	FOXA2	ZEB1	SOX5	GATA6
13	GATA3	ZIC3	CEBPB	NR1H4	RUNX2	OLIG1	ZNF418
14	HOXA9	POU2F1	MAF	NR1H3	BACH1	HEY1	PBX1
15	KLF5	FOXD3	LYL1	IRF7	EBF3	EGR2	SOX7
16	PRDM1	ZSCAN10	IRF1	IRF8	FOXI3	POU3F2	CUX2
17	SP110	SOX9	BATF	HNF1B	HOXC5	FOXG1	STAT4
18	GRHL1	ZFP42	IKZF1	PPARA	EPAS1	NKX2-1	KLF5
19	ATF3	SOX8	IRF2	ESRRA	NR3C1	SOX4	MYCN
20	ZNF528	SOX13	ATF3	FOS	HBP1	NFIB	TBX20
21	NFIB	GRHL2	HES2	NR2F6	EBF1	RUNX2	PROX1
22	STAT6	ZNF260	MECOM	NR1I2	SOX4	EGR1	ETV1
23	MZF1	NR5A2	BACH1	CEBPD	FOXQ1	HOXB2	HEY2
24	BHLHE40	NFATC1	FLI1	EGR1	NR1D2	PRDM1	NFIA
25	IKZF2	FOXO4	ZNF143	RXRA	ESR1	LEF1	BCL6B
26	SP6	PBX3	ELF1	NR1I3	PRDM16	MAF	SOX9
27	EPAS1	PROX1	USF1	NFIA	FOXN2	E2F5	ERG
28	HES2	LHX5	MAFF	RORC	IRX3	PAX6	CREB5
29	SREBF2	E2F5	PRDM1	SPI1	ARNT	TCF12	MEIS2
30	NR4A1	TFAP2C	ESRRA	ZNF524	TBX18	TFDP2	NFYC
31	HSF4	POU3F1	PAX5	GRHL1	ZNF652	PBX3	ZNF431
32	ZNF274	TFDP2	MEF2A	IRF5	HOXA7	CREM	PBX3
33	STAT2	ZIC5	NEUROD2	SP5	FOXO3	AHR	HAND2
34	RFX7	ESR1	CEBPE	STAT3	HOXA5	IKZF2	HSF2
35	KLF6	FOXH1	ZNF816	HAND2	MEF2A	ASCL1	SOX5
36	SOX7	HOXB1	NR4A3	BHLHA15	FOXO1	ZNF528	ZNF76
37	KLF4	HES2	CEBPD	NR5A2	POU5F1	RFX5	HEY1
38	KLF7	ETV1	TBX21	PPARG	AHR	FOXO1	IKZF2
39	POU2F2	ZNF8	GFI1	ZBED1	PBX3	POU3F1	CUX1
40	MTF1	TLX1	STAT5A	NFIB	REST	BACH2	TAL1
41	RFX5	ZNF423	DDIT3	NR2F2	ZNF713	SREBF2	NFYB
42	ETV4	PRDM5	USF2	NFIC	RBPJ	DMRTA1	CREB1
43	JUN	ETV4	ZNF219	IRF9	RUNX1	CREB1	ZFP3
44	ZNF431	NHLH2	SP140	TEF	POU2F1	ELF1	FOSB
45	SOX13	RFX7	SNAI3	DMRTA1	ZNF394	PBX1	SMAD1
46	NR4A2	SP4	ZFX	FOXF1	DLX5	ZFP3	ZNF24
47	NFIA	FOXI3	FOXO1	ZBTB16	HIVEP2	NFE2L2	ZNF528
48	RUNX1	SOX10	MYT1L	CEBPB	IRF7	POU3F4	ELF2
49	KLF13	SOX15	PPARA	NR1H2	ELF1	GLI3	MECOM
50	ELF1	RFX1	EGR3	NR3C1	HOXA3	SOX11	MEOX1
51	HES1	NEUROD1	ELF2	MLXIPL	ZNF264	FOSL2	SOX17
52	FOXO1	SREBF1	BHLHE41	RARA	NFE2	BCL6	ESR2
53	SREBF1	GATA3	ZNF394	KLF15	IRX6	ATF3	ZNF436
54	PBX4	CUX2	ZNF350	AR	ZSCAN31	ETV7	ZNF260
55	ZNF85	SOX4	ZNF274	XBP1	DMRTA1	JUN	MITF
56	ZNF331	TCF4	ZBTB7B	STAT5A	ZKSCAN1	SMAD1	MEIS1
57	TFAP2E	FOXA3	TFEB	HSF4	HES2	ZNF143	PBX2
58	ZNF219	NKX1-2	ZNF524	ATF5	IKZF2	RFX3	NR4A1
59	MYC	ZNF431	IRF9	IRF6	ZNF331	DLX1	GATA5
60	GFI1	HNF4G	CREB1	SREBF1	ZNF680	TCF7	FOXI2
61	IRX2	GATA5	FOXO4	ZBTB7A	SMAD4	MYBL1	POU2F1
62	UBP1	FOXO1	SP3	ESR1	SOX9	MEIS2	PPARA
63	MAF	TFAP4	HINFP	GATA5	MYT1L	ATF2	NR3C2
64	HOXA6	ZNF146	PBX3	NR2F1	MGA	ZNF24	SP6
65	SP8	TBX1	ZNF121	FOXQ1	FOXC1	FOXD4L1	THRA
66	HOMEZ	RFX3	THAP1	THRB	NKX3-1	ZBTB33	TFEB
67	HOXC6	CTCF	STAT2	ZBTB33	IRF2	USF1	ZEB1
68	TBX3	REL	ATF1	FOXN2	DUXA	HES2	MGA
69	MEF2A	IRF3	REST	NR1D1	ZNF263	ZNF350	ESRRA
70	POU5F1	OTX2	RXRA	EPAS1	POU6F1	ZEB1	USF2
71	RREB1	ETV5	FOXN2	NFATC3	CEBPB	HINFP	FOXO1
72	E2F4	REST	ZNF589	SOX18	ZBTB47	BHLHE40	ZNF274
73	ZNF667	TCF7	RUNX3	SMAD1	TEF	THAP1	NFE2
74	NFYA	VENTX	NFKB1	ELF1	CEBPD	VEZF1	MXI1
75	ETS2	SRY	MAX	ZNF274	SMAD3	NFAT5	E2F5
76	HES4	GLI2	RUNX1	SPIC	GTF2I	ATF1	FLI1
77	VDR	TEAD4	MLX	IRF3	STAT3	POU6F1	ZKSCAN3
78	NFKB1	ZNF143	REL	GFI1	STAT6	ZNF136	ZNF708
79	NR2F2	PBX1	JUN	NR3C2	TCF12	ZBTB14	E2F6
80	IRF9	SP2	E2F6	SP110	MECOM	ATF6B	HEYL
81	ZNF418	MECOM	IRF3	ARNTL	ETV1	ATF6	ATF2
82	ZNF8	TCF7L2	STAT6	BHLHE40	RORA	ZBTB1	ZFX
83	ZNF354A	TCF3	SP1	ETS2	ETV7	ZNF274	PRDM16
84	IRF2	FOXJ3	TGIF1	PBX3	MNT	CREB5	SP4
85	PBX3	BCL11A	NR3C1	IRF4	STAT2	ZKSCAN1	ATF3
86	KLF3	INSM1	CREB3L4	NFKB1	TEAD1	SREBF1	FOXJ3
87	TGIF1	MYC	CREM	FOXP4	ZNF554	NFE2L1	SOX18
88	NFE2L2	MLXIP	ZKSCAN1	RORA	DBP	HBP1	MYBL1
89	PBX2	NFYC	ZBTB33	TFAP4	ZNF274	IRF7	RFX5
90	ZNF143	E2F3	MGA	IRF2	CREB1	ARNTL	SP3
91	CREB5	ZNF667	POU2F1	USF1	SREBF2	NFATC3	SP1
92	ZNF75A	E2F7	NR1D2	CUX1	USF1	ZNF140	IRF2
93	ETV5	ZNF418	ZBTB14	ATF6B	ZNF431	NFIA	KLF12
94	IRF3	SNAI3	MAFG	E2F4	KLF12	NR1H3	CREM
95	E2F3	CTCFL	DBP	TCF7	SIX4	SP1	ZNF667
96	ZNF502	SP100	RFX5	ZNF263	HINFP	RFX7	ATF1
97	MAFG	E2F1	PAX8	ATF6	ZFHX3	SOX13	E2F8
98	POU2F1	ELF3	IRF7	SREBF2	ZNF324	CREB3	REST
99	NFE2L1	LHX6	ZNF322	ZNF219	ZNF282	ARNTL2	NR2C1
100	ATF6B	NFE2	IRF6	GATA6	KLF9	CUX1	CDC5L
101	CREB1	SP1	ZNF148	MZF1	CLOCK	STAT2	TCF4
102	NR1D1	KLF7	SPIB	JUNB	ZBTB7A	SP3	HIVEP2
103	ZNF76	ZBTB48	ZNF140	FOXN3	JUND	GLIS3	YY1
104	CREBZF	ZNF232	BCL6	FOXD2	NR3C2	HSF2	NR1D2
105	FOXO3	FOXP4	STAT5B	RFX1	NFIA	RBPJ	TFDP2
106	E4F1	ZNF274	SP4	KLF9	PPARA	ZNF8	BHLHE40
107	ZNF586	FOXN3	ELF5	NPAS2	ATF1	ZNF75A	GABPA
108	SOX4	SOX7	RBPJ	JUND	NFATC3	E2F6	NR2C2
109	FOXK2	TP53	EPAS1	HINFP	ZBTB1	IRF9	ELF1
110	ZNF708	HINFP	ZNF713	ARNT	ATF2	SOX6	ZNF329
111	SP1	ZNF652	HLX	ERG	CUX1	CDC5L	THAP1
112	HIVEP1	ZNF384	ATF6	KLF3	BACH2	NR2C1	TFCP2
113	ZKSCAN3	ZNF219	BATF3	ELK1	DDIT3	GTF2I	SREBF2
114	ZNF384	SOX11	NFYC	E4F1	E4F1	IRF2	ZNF143
115	PKNOX1	KLF3	SP100	KLF11	ZNF143	NR2F1	NR3C1
116	RXRB	ZNF75A	PAX9	USF2	ZNF436	GABPA	ZNF148
117	ARNTL	FOS	MSC	ZBTB14	REL	TFAP2A	TGIF2
118	HINFP	ESR2	IRF4	HBP1	ZFX	E2F7	IKZF4
119	FOXJ3	SMAD1	TBX19	IRF1	FOXJ3	NFE2	ARNT
120	EGR1	ONECUT2	ZBTB1	RREB1	HIF1A	POU2F1	ZFP82
121	USF1	PATZ1	HNF4A	E2F6	SP3	CREB3L4	HBP1
122	NRF1	ZNF528	GATA1	NFATC2	ELK4	SP4	LYL1
123	HIVEP2	NFAT5	RFX3	PATZ1	ZNF350	ETV5	ZNF75A
124	ESRRA	TCF7L1	ZNF263	GZF1	BHLHE41	CREBZF	ZNF502
125	DUX4	SNAI1	ZNF528	NR1D2	FOXP1	FOXD4	CTCF
126	TFDP2	ONECUT3	/	MLX	ARNT2	GFI1B	NFATC3
127	ZBTB48	SREBF2	/	ZNF232	ZNF85	TAL1	TP53
128	ETV3	THAP1	/	FLI1	MZF1	MYB	SMAD4
129	ZFX	RBPJ	/	STAT2	RFX5	DDIT3	TEF
130	ARNT	ZNF816	/	KLF13	ZNF322	FOXD4L5	RXRB
131	FOXK1	MYBL2	/	ETV2	GABPA	NR1D2	RFX7
132	ZBTB7A	HEY2	/	REL	FOSB	/	IRF9
133	PPARD	IRX1	/	BCL6	ZNF341	/	MEOX2
134	PAX8	LHX4	/	CREBZF	RFX3	/	ZNF219
135	NPAS2	GZF1	/	NFYC	ZNF549	/	E2F2
136	CREB3L4	NR2C2	/	EGR2	BHLHE40	/	FOXN2
137	SMAD1	ZNF35	/	ZNF768	AR	/	EPAS1
138	HSF2	TGIF1	/	FOXP3	KLF7	/	ZNF85
139	FOXN2	ZNF134	/	ZNF582	ELF2	/	ZNF740
140	NFKB2	CEBPA	/	NR4A2	VDR	/	HINFP
141	MLXIP	NR2C1	/	RXRG	SP1	/	ZNF214
142	THRB	NR4A1	/	NFE2	ZNF354C	/	ELK4
143	TBX19	ZNF24	/	ZNF75D	SREBF1	/	GTF2I
144	RFX3	NRF1	/	KLF16	NFAT5	/	NFIL3
145	FOXO4	ELK4	/	DBP	KLF4	/	JUN
146	SP100	FOXN2	/	/	FOXN3	/	NFATC1
147	TP73	TCF12	/	/	TGIF1	/	DMRT2
148	ZNF140	NR2F6	/	/	NFATC1	/	CREBZF
149	/	ZNF394	/	/	BATF	/	NANOG
150	/	MNT	/	/	PRDM1	/	ZNF547
151	/	AR	/	/	FOXD2	/	PATZ1
152	/	ZBTB14	/	/	FOXF2	/	FERD3L
153	/	TGIF2	/	/	E2F7	/	TBX2
154	/	ZBTB33	/	/	IRF9	/	KLF11
155	/	CREB1	/	/	STAT1	/	NR1H4
156	/	ELF2	/	/	BCL6	/	/
157	/	TEAD2	/	/	ETV5	/	/
158	/	FOXP1	/	/	PRRX1	/	/
159	/	TLX3	/	/	TBX2	/	/
160	/	NR1H3	/	/	ZBTB33	/	/
161	/	CREM	/	/	TFAP4	/	/
162	/	MGA	/	/	NFKB1	/	/
163	/	KLF16	/	/	ZNF76	/	/
164	/	ZNF563	/	/	FLI1	/	/
165	/	MYF5	/	/	NRF1	/	/
166	/	PLAG1	/	/	ZBTB14	/	/
167	/	GTF2I	/	/	SP100	/	/
168	/	GLIS2	/	/	TCFL5	/	/
169	/	GATA4	/	/	KLF13	/	/
170	/	NHLH1	/	/	FOXK1	/	/
171	/	HOXA6	/	/	NR1H2	/	/
172	/	SOX17	/	/	THAP1	/	/
173	/	SP6	/	/	SMAD1	/	/
174	/	GBX2	/	/	FOXD4L1	/	/
175	/	BARX1	/	/	CREB3L4	/	/
176	/	PTF1A	/	/	CDX1	/	/
177	/	ZNF354A	/	/	GFI1	/	/
178	/	MYPOP	/	/	ZNF770	/	/
179	/	RFX6	/	/	NRL	/	/
180	/	ATF1	/	/	/	/	/
181	/	/	/	/	/	/	/
182	/	/	/	/	/	/	/
183	/	/	/	/	/	/	/
184	/	/	/	/	/	/	/
185	/	/	/	/	/	/	/
186	/	/	/	/	/	/	/
187	/	/	/	/	/	/	/
188	/	/	/	/	/	/	/
189	/	/	/	/	/	/	/
190	/	/	/	/	/	/	/
191	/	/	/	/	/	/	/
192	/	/	/	/	/	/	/
193	/	/	/	/	/	/	/
194	/	/	/	/	/	/	/
195	/	/	/	/	/	/	/
196	/	/	/	/	/	/	/
197	/	/	/	/	/	/	/
198	/	/	/	/	/	/	/
199	/	/	/	/	/	/	/
200	/	/	/	/	/	/	/
201	/	/	/	/	/	/	/
202	/	/	/	/	/	/	/
203	/	/	/	/	/	/	/
204	/	/	/	/	/	/	/
205	/	/	/	/	/	/	/
206	/	/	/	/	/	/	/
207	/	/	/	/	/	/	/
208	/	/	/	/	/	/	/
209	/	/	/	/	/	/	/
210	/	/	/	/	/	/	/
211	/	/	/	/	/	/	/
212	/	/	/	/	/	/	/
213	/	/	/	/	/	/	/
214	/	/	/	/	/	/	/
215	/	/	/	/	/	/	/
216	/	/	/	/	/	/	/
217	/	/	/	/	/	/	/
218	/	/	/	/	/	/	/
219	/	/	/	/	/	/	/
220	/	/	/	/	/	/	/
221	/	/	/	/	/	/	/
222	/	/	/	/	/	/	/
223	/	/	/	/	/	/	/
224	/	/	/	/	/	/	/
225	/	/	/	/	/	/	/
226	/	/	/	/	/	/	/
227	/	/	/	/	/	/	/
228	/	/	/	/	/	/	/
229	/	/	/	/	/	/	/
230	/	/	/	/	/	/	/
231	/	/	/	/	/	/	/
232	/	/	/	/	/	/	/
233	/	/	/	/	/	/	/
234	/	/	/	/	/	/	/
235	/	/	/	/	/	/	/
236	/	/	/	/	/	/	/
237	/	/	/	/	/	/	/
238	/	/	/	/	/	/	/
239	/	/	/	/	/	/	/
240	/	/	/	/	/	/	/
241	/	/	/	/	/	/	/
242	/	/	/	/	/	/	/
243	/	/	/	/	/	/	/
244	/	/	/	/	/	/	/
245	/	/	/	/	/	/	/
246	/	/	/	/	/	/	/
247	/	/	/	/	/	/	/
248	/	/	/	/	/	/	/
249	/	/	/	/	/	/	/
250	/	/	/	/	/	/	/
251	/	/	/	/	/	/	/
252	/	/	/	/	/	/	/
253	/	/	/	/	/	/	/
254	/	/	/	/	/	/	/
255	/	/	/	/	/	/	/
256	/	/	/	/	/	/	/
257	/	/	/	/	/	/	/
258	/	/	/	/	/	/	/
259	/	/	/	/	/	/	/
260	/	/	/	/	/	/	/
261	/	/	/	/	/	/	/
262	/	/	/	/	/	/	/
263	/	/	/	/	/	/	/
264	/	/	/	/	/	/	/
265	/	/	/	/	/	/	/
266	/	/	/	/	/	/	/
267	/	/	/	/	/	/	/
268	/	/	/	/	/	/	/
269	/	/	/	/	/	/	/
270	/	/	/	/	/	/	/
271	/	/	/	/	/	/	/
272	/	/	/	/	/	/	/
273	/	/	/	/	/	/	/
274	/	/	/	/	/	/	/
275	/	/	/	/	/	/	/
276	/	/	/	/	/	/	/
277	/	/	/	/	/	/	/
278	/	/	/	/	/	/	/
279	/	/	/	/	/	/	/
280	/	/	/	/	/	/	/
281	/	/	/	/	/	/	/
282	/	/	/	/	/	/	/
283	/	/	/	/	/	/	/
284	/	/	/	/	/	/	/
285	/	/	/	/	/	/	/
286	/	/	/	/	/	/	/
287	/	/	/	/	/	/	/
288	/	/	/	/	/	/	/
289	/	/	/	/	/	/	/
290	/	/	/	/	/	/	/
291	/	/	/	/	/	/	/
292	/	/	/	/	/	/	/
293	/	/	/	/	/	/	/
294	/	/	/	/	/	/	/
295	/	/	/	/	/	/	/
296	/	/	/	/	/	/	/
297	/	/	/	/	/	/	/
298	/	/	/	/	/	/	/
299	/	/	/	/	/	/	/
300	/	/	/	/	/	/	/
301	/	/	/	/	/	/	/
302	/	/	/	/	/	/	/
303	/	/	/	/	/	/	/
304	/	/	/	/	/	/	/
305	/	/	/	/	/	/	/
306	/	/	/	/	/	/	/
307	/	/	/	/	/	/	/
308	/	/	/	/	/	/	/
309	/	/	/	/	/	/	/
310	/	/	/	/	/	/	/
311	/	/	/	/	/	/	/
312	/	/	/	/	/	/	/
313	/	/	/	/	/	/	/
314	/	/	/	/	/	/	/
315	/	/	/	/	/	/	/
316	/	/	/	/	/	/	/
317	/	/	/	/	/	/	/
318	/	/	/	/	/	/	/
319	/	/	/	/	/	/	/
320	/	/	/	/	/	/	/
321	/	/	/	/	/	/	/
322	/	/	/	/	/	/	/
323	/	/	/	/	/	/	/
324	/	/	/	/	/	/	/
325	/	/	/	/	/	/	/
326	/	/	/	/	/	/	/
327	/	/	/	/	/	/	/
328	/	/	/	/	/	/	/
329	/	/	/	/	/	/	/
330	/	/	/	/	/	/	/
331	/	/	/	/	/	/	/
332	/	/	/	/	/	/	/
333	/	/	/	/	/	/	/
334	/	/	/	/	/	/	/
335	/	/	/	/	/	/	/
336	/	/	/	/	/	/	/
337	/	/	/	/	/	/	/
338	/	/	/	/	/	/	/
339	/	/	/	/	/	/	/
340	/	/	/	/	/	/	/
341	/	/	/	/	/	/	/
342	/	/	/	/	/	/	/
343	/	/	/	/	/	/	/
344	/	/	/	/	/	/	/
345	/	/	/	/	/	/	/
346	/	/	/	/	/	/	/
347	/	/	/	/	/	/	/
348	/	/	/	/	/	/	/
349	/	/	/	/	/	/	/
350	/	/	/	/	/	/	/
351	/	/	/	/	/	/	/
352	/	/	/	/	/	/	/
353	/	/	/	/	/	/	/
354	/	/	/	/	/	/	/
355	/	/	/	/	/	/	/
356	/	/	/	/	/	/	/
357	/	/	/	/	/	/	/
358	/	/	/	/	/	/	/
359	/	/	/	/	/	/	/
360	/	/	/	/	/	/	/
361	/	/	/	/	/	/	/
362	/	/	/	/	/	/	/
363	/	/	/	/	/	/	/
364	/	/	/	/	/	/	/
365	/	/	/	/	/	/	/
366	/	/	/	/	/	/	/
367	/	/	/	/	/	/	/
368	/	/	/	/	/	/	/
369	/	/	/	/	/	/	/
370	/	/	/	/	/	/	/
371	/	/	/	/	/	/	/
372	/	/	/	/	/	/	/
373	/	/	/	/	/	/	/
374	/	/	/	/	/	/	/
375	/	/	/	/	/	/	/
376	/	/	/	/	/	/	/
377	/	/	/	/	/	/	/
378	/	/	/	/	/	/	/
379	/	/	/	/	/	/	/
380	/	/	/	/	/	/	/
381	/	/	/	/	/	/	/
382	/	/	/	/	/	/	/
383	/	/	/	/	/	/	/
384	/	/	/	/	/	/	/
385	/	/	/	/	/	/	/
386	/	/	/	/	/	/	/
387	/	/	/	/	/	/	/
388	/	/	/	/	/	/	/
389	/	/	/	/	/	/	/
390	/	/	/	/	/	/	/
391	/	/	/	/	/	/	/
392	/	/	/	/	/	/	/
393	/	/	/	/	/	/	/
394	/	/	/	/	/	/	/
395	/	/	/	/	/	/	/
396	/	/	/	/	/	/	/
397	/	/	/	/	/	/	/
398	/	/	/	/	/	/	/
399	/	/	/	/	/	/	/
400	/	/	/	/	/	/	/
401	/	/	/	/	/	/	/
402	/	/	/	/	/	/	/
403	/	/	/	/	/	/	/
404	/	/	/	/	/	/	/
405	/	/	/	/	/	/	/
406	/	/	/	/	/	/	/
407	/	/	/	/	/	/	/
408	/	/	/	/	/	/	/
409	/	/	/	/	/	/	/
410	/	/	/	/	/	/	/
411	/	/	/	/	/	/	/
412	/	/	/	/	/	/	/
413	/	/	/	/	/	/	/
414	/	/	/	/	/	/	/
415	/	/	/	/	/	/	/
416	/	/	/	/	/	/	/
417	/	/	/	/	/	/	/
418	/	/	/	/	/	/	/
419	/	/	/	/	/	/	/
420	/	/	/	/	/	/	/
421	/	/	/	/	/	/	/
422	/	/	/	/	/	/	/
423	/	/	/	/	/	/	/
424	/	/	/	/	/	/	/
425	/	/	/	/	/	/	/
426	/	/	/	/	/	/	/
427	/	/	/	/	/	/	/
428	/	/	/	/	/	/	/
429	/	/	/	/	/	/	/
430	/	/	/	/	/	/	/
431	/	/	/	/	/	/	/
432	/	/	/	/	/	/	/
433	/	/	/	/	/	/	/
434	/	/	/	/	/	/	/
435	/	/	/	/	/	/	/
436	/	/	/	/	/	/	/
437	/	/	/	/	/	/	/
438	/	/	/	/	/	/	/
439	/	/	/	/	/	/	/
440	/	/	/	/	/	/	/
441	/	/	/	/	/	/	/
442	/	/	/	/	/	/	/
443	/	/	/	/	/	/	/
444	/	/	/	/	/	/	/
445	/	/	/	/	/	/	/
446	/	/	/	/	/	/	/
447	/	/	/	/	/	/	/
448	/	/	/	/	/	/	/
449	/	/	/	/	/	/	/
450	/	/	/	/	/	/	/
451	/	/	/	/	/	/	/
452	/	/	/	/	/	/	/
453	/	/	/	/	/	/	/
454	/	/	/	/	/	/	/
455	/	/	/	/	/	/	/
456	/	/	/	/	/	/	/
457	/	/	/	/	/	/	/
458	/	/	/	/	/	/	/
459	/	/	/	/	/	/	/
460	/	/	/	/	/	/	/
461	/	/	/	/	/	/	/
462	/	/	/	/	/	/	/
463	/	/	/	/	/	/	/
464	/	/	/	/	/	/	/
465	/	/	/	/	/	/	/
466	/	/	/	/	/	/	/
467	/	/	/	/	/	/	/
468	/	/	/	/	/	/	/
469	/	/	/	/	/	/	/
470	/	/	/	/	/	/	/
471	/	/	/	/	/	/	/
472	/	/	/	/	/	/	/
473	/	/	/	/	/	/	/
474	/	/	/	/	/	/	/
475	/	/	/	/	/	/	/
476	/	/	/	/	/	/	/
477	/	/	/	/	/	/	/
478	/	/	/	/	/	/	/
479	/	/	/	/	/	/	/
480	/	/	/	/	/	/	/
481	/	/	/	/	/	/	/
482	/	/	/	/	/	/	/
483	/	/	/	/	/	/	/
484	/	/	/	/	/	/	/
485	/	/	/	/	/	/	/
486	/	/	/	/	/	/	/
487	/	/	/	/	/	/	/
488	/	/	/	/	/	/	/
489	/	/	/	/	/	/	/
490	/	/	/	/	/	/	/
491	/	/	/	/	/	/	/
492	/	/	/	/	/	/	/
493	/	/	/	/	/	/	/
494	/	/	/	/	/	/	/
495	/	/	/	/	/	/	/
496	/	/	/	/	/	/	/
497	/	/	/	/	/	/	/
498	/	/	/	/	/	/	/
499	/	/	/	/	/	/	/
500	/	/	/	/	/	/	/
