# Supplementary material for: ANANSE: an enhancer network-based computational approach for predicting key transcription factors in cell fate determination
Source: Nucleic Acids Res. 2021 Jul 9;49(14):7966–85. doi: 10.1093/nar/gkab598 (PMC8373078; doi:10.1093/nar/gkab598)
Supplement: gkab598_Supplemental_Files [file gkab598_supplemental_files.zip › Supplementary_TableS6_Trans-differentiation key TFs prediction results among enhancer promoter and expression network.xlsx]

## Sheet: enhancer
	Keratinocyte	iPSC	Macrophage	Hepatocyte	Osteocyte	Astrocyte	Cardiomyocyte
1	TFCP2L1	NANOG	IRF8	HNF4A	FOS	FOS	GATA4
2	TP63	POU5F1	SPI1	FOXA3	BACH1	SOX9	EGR1
3	FOS	SOX2	TFEC	FOXA1	RUNX2	FOSB	NKX2-5
4	IRX4	SP8	CEBPA	CEBPA	ZEB1	RUNX2	MEF2C
5	FOSB	ZIC2	MITF	NR1H3	NR3C1	SOX2	MEF2A
6	IRF6	NEUROD2	EGR2	HNF1A	RUNX1	NR2E1	PBX1
7	GRHL2	POU2F1	IRF1	PPARA	ARNT	SOX21	TCF21
8	KLF5	PAX6	NR1H3	IRF7	NFIB	HEY1	ZNF711
9	ATF3	ZIC3	PPARG	RXRA	IRX3	SOX8	GATA6
10	SP110	MYCN	ATF3	HNF4G	MEF2A	TCF12	FOS
11	TFAP2A	SOX3	CEBPB	NR2F6	HBP1	SOX4	NFIB
12	SOX15	PBX3	BACH1	HLF	MAF	EGR1	TBX5
13	SOX9	SOX21	IRF5	CUX2	REST	HOXB2	KLF5
14	EHF	ZNF260	FOS	STAT3	SMAD4	POU3F3	MEIS2
15	BHLHE40	NFATC1	ELF1	EGR1	HIVEP2	CREB1	HSF2
16	KLF6	ONECUT1	IRF2	FOS	RBPJ	PBX3	PBX3
17	MZF1	SREBF1	ZNF143	GATA4	FOXO3	NFE2L2	CUX1
18	KLF8	TFAP2C	USF1	CREB3L3	ZNF263	FOSL2	STAT4
19	JUN	RFX1	MAFB	ONECUT1	TCF12	NFIB	ZNF418
20	KLF7	RFX7	MEF2A	ESRRA	STAT3	ELF1	ZNF24
21	KLF13	CTCF	USF2	IRF9	CEBPB	JUN	SMAD1
22	KLF4	SOX9	IRF9	ZNF524	TEAD1	ATF3	ESRRG
23	UBP1	ZNF146	MAF	NFIC	EBF1	SMAD1	PBX2
24	STAT6	E2F5	FLI1	CEBPD	PBX3	RFX5	NFYC
25	STAT2	TFDP2	SP3	NR1H2	SP3	HINFP	CREB5
26	SREBF2	TEAD4	MAX	NR1H4	NFATC3	ZNF143	CREB1
27	PRDM1	IRF3	CEBPD	NR3C1	HINFP	CREM	THRA
28	HES4	SOX8	HINFP	HNF1B	ELF1	ZNF24	ERG
29	RFX5	SP2	MAFF	IRF8	JUND	ATF2	ATF3
30	MYC	ZNF143	ZFX	ZBED1	CREB1	BHLHE40	ATF2
31	RFX7	SP4	ELF2	NFATC3	SMAD3	NFE2L1	SP3
32	NFIB	MYC	CREB1	NR2F2	USF1	ATF1	ZFX
33	MEF2A	TCF3	RUNX1	NFIA	ZBTB47	SP1	NFYB
34	KLF3	SOX13	JUN	NR2F1	KLF7	NFATC3	ZNF76
35	ELF1	ZFP42	DDIT3	BHLHE40	BHLHE40	AHR	ELF2
36	ETS2	ETV4	ZBTB7B	CEBPB	STAT1	ZBTB14	USF2
37	NFE2L1	PRDM5	RXRA	PPARG	CUX1	SP3	MEIS1
38	PBX2	SP100	STAT2	RARA	SP1	ZBTB33	SP1
39	NFE2L2	ZNF423	PPARA	SMAD1	ATF1	USF1	YY1
40	NFKB1	REST	RUNX3	XBP1	ZNF143	NFAT5	E2F6
41	ZNF143	FOXO4	ESRRA	FOXP4	STAT6	ZNF350	NR4A1
42	ZNF384	BCL11A	ZNF219	IRF3	RFX5	/	FLI1
43	NFYA	E2F1	ATF1	JUNB	/	/	MXI1
44	MAFG	KLF7	IRF3	ETS2	/	/	FOXJ3
45	PBX3	SP1	NR3C1	PBX3	/	/	TFCP2
46	SP1	FOXJ3	SP1	FOXN3	/	/	RFX5
47	HIVEP1	E2F3	NFKB1	ZBTB7A	/	/	PPARA
48	NR2F2	ZNF384	REST	E2F4	/	/	BHLHE40
49	E2F3	TCF4	TGIF1	ZBTB33	/	/	ZNF274
50	/	FOXP4	ZNF274	JUND	/	/	ESRRA
51	/	FOXN3	TFEB	ZNF263	/	/	ATF1
52	/	KLF3	ZNF394	NFKB1	/	/	NR2C2
53	/	HINFP	THAP1	CUX1	/	/	E2F5
54	/	SMAD1	E2F6	ELK1	/	/	HIVEP2
55	/	E2F7	RFX5	RFX1	/	/	/
56	/	NFYC	/	HINFP	/	/	/
57	/	MLXIP	/	KLF3	/	/	/
58	/	MYBL2	/	/	/	/	/
59	/	SNAI1	/	/	/	/	/
60	/	ZBTB48	/	/	/	/	/
61	/	NFAT5	/	/	/	/	/
62	/	TGIF1	/	/	/	/	/
63	/	NR2C2	/	/	/	/	/
64	/	TP53	/	/	/	/	/
65	/	/	/	/	/	/	/
66	/	/	/	/	/	/	/
67	/	/	/	/	/	/	/
68	/	/	/	/	/	/	/
69	/	/	/	/	/	/	/
70	/	/	/	/	/	/	/
71	/	/	/	/	/	/	/
72	/	/	/	/	/	/	/
73	/	/	/	/	/	/	/
74	/	/	/	/	/	/	/
75	/	/	/	/	/	/	/
76	/	/	/	/	/	/	/
77	/	/	/	/	/	/	/
78	/	/	/	/	/	/	/
79	/	/	/	/	/	/	/
80	/	/	/	/	/	/	/
81	/	/	/	/	/	/	/
82	/	/	/	/	/	/	/
83	/	/	/	/	/	/	/
84	/	/	/	/	/	/	/
85	/	/	/	/	/	/	/
86	/	/	/	/	/	/	/
87	/	/	/	/	/	/	/
88	/	/	/	/	/	/	/
89	/	/	/	/	/	/	/
90	/	/	/	/	/	/	/
91	/	/	/	/	/	/	/
92	/	/	/	/	/	/	/
93	/	/	/	/	/	/	/
94	/	/	/	/	/	/	/
95	/	/	/	/	/	/	/
96	/	/	/	/	/	/	/
97	/	/	/	/	/	/	/
98	/	/	/	/	/	/	/
99	/	/	/	/	/	/	/
100	/	/	/	/	/	/	/
101	/	/	/	/	/	/	/
102	/	/	/	/	/	/	/
103	/	/	/	/	/	/	/
104	/	/	/	/	/	/	/
105	/	/	/	/	/	/	/
106	/	/	/	/	/	/	/
107	/	/	/	/	/	/	/
108	/	/	/	/	/	/	/
109	/	/	/	/	/	/	/
110	/	/	/	/	/	/	/
111	/	/	/	/	/	/	/
112	/	/	/	/	/	/	/
113	/	/	/	/	/	/	/
114	/	/	/	/	/	/	/
115	/	/	/	/	/	/	/
116	/	/	/	/	/	/	/
117	/	/	/	/	/	/	/
118	/	/	/	/	/	/	/
119	/	/	/	/	/	/	/
120	/	/	/	/	/	/	/
121	/	/	/	/	/	/	/
122	/	/	/	/	/	/	/
123	/	/	/	/	/	/	/
124	/	/	/	/	/	/	/
125	/	/	/	/	/	/	/
126	/	/	/	/	/	/	/
127	/	/	/	/	/	/	/
128	/	/	/	/	/	/	/
129	/	/	/	/	/	/	/
130	/	/	/	/	/	/	/
131	/	/	/	/	/	/	/
132	/	/	/	/	/	/	/
133	/	/	/	/	/	/	/
134	/	/	/	/	/	/	/
135	/	/	/	/	/	/	/
136	/	/	/	/	/	/	/
137	/	/	/	/	/	/	/
138	/	/	/	/	/	/	/
139	/	/	/	/	/	/	/
140	/	/	/	/	/	/	/
141	/	/	/	/	/	/	/
142	/	/	/	/	/	/	/
143	/	/	/	/	/	/	/
144	/	/	/	/	/	/	/
145	/	/	/	/	/	/	/
146	/	/	/	/	/	/	/
147	/	/	/	/	/	/	/
148	/	/	/	/	/	/	/
149	/	/	/	/	/	/	/
150	/	/	/	/	/	/	/
151	/	/	/	/	/	/	/
152	/	/	/	/	/	/	/
153	/	/	/	/	/	/	/
154	/	/	/	/	/	/	/
155	/	/	/	/	/	/	/
156	/	/	/	/	/	/	/
157	/	/	/	/	/	/	/
158	/	/	/	/	/	/	/
159	/	/	/	/	/	/	/
160	/	/	/	/	/	/	/
161	/	/	/	/	/	/	/
162	/	/	/	/	/	/	/
163	/	/	/	/	/	/	/
164	/	/	/	/	/	/	/
165	/	/	/	/	/	/	/
166	/	/	/	/	/	/	/
167	/	/	/	/	/	/	/
168	/	/	/	/	/	/	/
169	/	/	/	/	/	/	/
170	/	/	/	/	/	/	/
171	/	/	/	/	/	/	/
172	/	/	/	/	/	/	/
173	/	/	/	/	/	/	/
174	/	/	/	/	/	/	/
175	/	/	/	/	/	/	/
176	/	/	/	/	/	/	/
177	/	/	/	/	/	/	/
178	/	/	/	/	/	/	/
179	/	/	/	/	/	/	/
180	/	/	/	/	/	/	/
181	/	/	/	/	/	/	/
182	/	/	/	/	/	/	/
183	/	/	/	/	/	/	/
184	/	/	/	/	/	/	/
185	/	/	/	/	/	/	/
186	/	/	/	/	/	/	/
187	/	/	/	/	/	/	/
188	/	/	/	/	/	/	/
189	/	/	/	/	/	/	/
190	/	/	/	/	/	/	/
191	/	/	/	/	/	/	/
192	/	/	/	/	/	/	/
193	/	/	/	/	/	/	/
194	/	/	/	/	/	/	/
195	/	/	/	/	/	/	/
196	/	/	/	/	/	/	/
197	/	/	/	/	/	/	/
198	/	/	/	/	/	/	/
199	/	/	/	/	/	/	/
200	/	/	/	/	/	/	/
201	/	/	/	/	/	/	/
202	/	/	/	/	/	/	/
203	/	/	/	/	/	/	/
204	/	/	/	/	/	/	/
205	/	/	/	/	/	/	/
206	/	/	/	/	/	/	/
207	/	/	/	/	/	/	/
208	/	/	/	/	/	/	/
209	/	/	/	/	/	/	/
210	/	/	/	/	/	/	/
211	/	/	/	/	/	/	/
212	/	/	/	/	/	/	/
213	/	/	/	/	/	/	/
214	/	/	/	/	/	/	/
215	/	/	/	/	/	/	/
216	/	/	/	/	/	/	/
217	/	/	/	/	/	/	/
218	/	/	/	/	/	/	/
219	/	/	/	/	/	/	/
220	/	/	/	/	/	/	/
221	/	/	/	/	/	/	/
222	/	/	/	/	/	/	/
223	/	/	/	/	/	/	/
224	/	/	/	/	/	/	/
225	/	/	/	/	/	/	/
226	/	/	/	/	/	/	/
227	/	/	/	/	/	/	/
228	/	/	/	/	/	/	/
229	/	/	/	/	/	/	/
230	/	/	/	/	/	/	/
231	/	/	/	/	/	/	/
232	/	/	/	/	/	/	/
233	/	/	/	/	/	/	/
234	/	/	/	/	/	/	/
235	/	/	/	/	/	/	/
236	/	/	/	/	/	/	/
237	/	/	/	/	/	/	/
238	/	/	/	/	/	/	/
239	/	/	/	/	/	/	/
240	/	/	/	/	/	/	/
241	/	/	/	/	/	/	/
242	/	/	/	/	/	/	/
243	/	/	/	/	/	/	/
244	/	/	/	/	/	/	/
245	/	/	/	/	/	/	/
246	/	/	/	/	/	/	/
247	/	/	/	/	/	/	/
248	/	/	/	/	/	/	/
249	/	/	/	/	/	/	/
250	/	/	/	/	/	/	/
251	/	/	/	/	/	/	/
252	/	/	/	/	/	/	/
253	/	/	/	/	/	/	/
254	/	/	/	/	/	/	/
255	/	/	/	/	/	/	/
256	/	/	/	/	/	/	/
257	/	/	/	/	/	/	/
258	/	/	/	/	/	/	/
259	/	/	/	/	/	/	/
260	/	/	/	/	/	/	/
261	/	/	/	/	/	/	/
262	/	/	/	/	/	/	/
263	/	/	/	/	/	/	/
264	/	/	/	/	/	/	/
265	/	/	/	/	/	/	/
266	/	/	/	/	/	/	/
267	/	/	/	/	/	/	/
268	/	/	/	/	/	/	/
269	/	/	/	/	/	/	/
270	/	/	/	/	/	/	/
271	/	/	/	/	/	/	/
272	/	/	/	/	/	/	/
273	/	/	/	/	/	/	/
274	/	/	/	/	/	/	/
275	/	/	/	/	/	/	/
276	/	/	/	/	/	/	/
277	/	/	/	/	/	/	/
278	/	/	/	/	/	/	/
279	/	/	/	/	/	/	/
280	/	/	/	/	/	/	/
281	/	/	/	/	/	/	/
282	/	/	/	/	/	/	/
283	/	/	/	/	/	/	/
284	/	/	/	/	/	/	/
285	/	/	/	/	/	/	/
286	/	/	/	/	/	/	/
287	/	/	/	/	/	/	/
288	/	/	/	/	/	/	/
289	/	/	/	/	/	/	/
290	/	/	/	/	/	/	/
291	/	/	/	/	/	/	/
292	/	/	/	/	/	/	/
293	/	/	/	/	/	/	/
294	/	/	/	/	/	/	/
295	/	/	/	/	/	/	/
296	/	/	/	/	/	/	/
297	/	/	/	/	/	/	/
298	/	/	/	/	/	/	/
299	/	/	/	/	/	/	/
300	/	/	/	/	/	/	/
301	/	/	/	/	/	/	/
302	/	/	/	/	/	/	/
303	/	/	/	/	/	/	/
304	/	/	/	/	/	/	/
305	/	/	/	/	/	/	/
306	/	/	/	/	/	/	/
307	/	/	/	/	/	/	/
308	/	/	/	/	/	/	/
309	/	/	/	/	/	/	/
310	/	/	/	/	/	/	/
311	/	/	/	/	/	/	/
312	/	/	/	/	/	/	/
313	/	/	/	/	/	/	/
314	/	/	/	/	/	/	/
315	/	/	/	/	/	/	/
316	/	/	/	/	/	/	/
317	/	/	/	/	/	/	/
318	/	/	/	/	/	/	/
319	/	/	/	/	/	/	/
320	/	/	/	/	/	/	/
321	/	/	/	/	/	/	/
322	/	/	/	/	/	/	/
323	/	/	/	/	/	/	/
324	/	/	/	/	/	/	/
325	/	/	/	/	/	/	/
326	/	/	/	/	/	/	/
327	/	/	/	/	/	/	/
328	/	/	/	/	/	/	/
329	/	/	/	/	/	/	/
330	/	/	/	/	/	/	/
331	/	/	/	/	/	/	/
332	/	/	/	/	/	/	/
333	/	/	/	/	/	/	/
334	/	/	/	/	/	/	/
335	/	/	/	/	/	/	/
336	/	/	/	/	/	/	/
337	/	/	/	/	/	/	/
338	/	/	/	/	/	/	/
339	/	/	/	/	/	/	/
340	/	/	/	/	/	/	/
341	/	/	/	/	/	/	/
342	/	/	/	/	/	/	/
343	/	/	/	/	/	/	/
344	/	/	/	/	/	/	/
345	/	/	/	/	/	/	/
346	/	/	/	/	/	/	/
347	/	/	/	/	/	/	/
348	/	/	/	/	/	/	/
349	/	/	/	/	/	/	/
350	/	/	/	/	/	/	/
351	/	/	/	/	/	/	/
352	/	/	/	/	/	/	/
353	/	/	/	/	/	/	/
354	/	/	/	/	/	/	/
355	/	/	/	/	/	/	/
356	/	/	/	/	/	/	/
357	/	/	/	/	/	/	/
358	/	/	/	/	/	/	/
359	/	/	/	/	/	/	/
360	/	/	/	/	/	/	/
361	/	/	/	/	/	/	/
362	/	/	/	/	/	/	/
363	/	/	/	/	/	/	/
364	/	/	/	/	/	/	/
365	/	/	/	/	/	/	/
366	/	/	/	/	/	/	/
367	/	/	/	/	/	/	/
368	/	/	/	/	/	/	/
369	/	/	/	/	/	/	/
370	/	/	/	/	/	/	/
371	/	/	/	/	/	/	/
372	/	/	/	/	/	/	/
373	/	/	/	/	/	/	/
374	/	/	/	/	/	/	/
375	/	/	/	/	/	/	/
376	/	/	/	/	/	/	/
377	/	/	/	/	/	/	/
378	/	/	/	/	/	/	/
379	/	/	/	/	/	/	/
380	/	/	/	/	/	/	/
381	/	/	/	/	/	/	/
382	/	/	/	/	/	/	/
383	/	/	/	/	/	/	/
384	/	/	/	/	/	/	/
385	/	/	/	/	/	/	/
386	/	/	/	/	/	/	/
387	/	/	/	/	/	/	/
388	/	/	/	/	/	/	/
389	/	/	/	/	/	/	/
390	/	/	/	/	/	/	/
391	/	/	/	/	/	/	/
392	/	/	/	/	/	/	/
393	/	/	/	/	/	/	/
394	/	/	/	/	/	/	/
395	/	/	/	/	/	/	/
396	/	/	/	/	/	/	/
397	/	/	/	/	/	/	/
398	/	/	/	/	/	/	/
399	/	/	/	/	/	/	/
400	/	/	/	/	/	/	/
401	/	/	/	/	/	/	/
402	/	/	/	/	/	/	/
403	/	/	/	/	/	/	/
404	/	/	/	/	/	/	/
405	/	/	/	/	/	/	/
406	/	/	/	/	/	/	/
407	/	/	/	/	/	/	/
408	/	/	/	/	/	/	/
409	/	/	/	/	/	/	/
410	/	/	/	/	/	/	/
411	/	/	/	/	/	/	/
412	/	/	/	/	/	/	/
413	/	/	/	/	/	/	/
414	/	/	/	/	/	/	/
415	/	/	/	/	/	/	/
416	/	/	/	/	/	/	/
417	/	/	/	/	/	/	/
418	/	/	/	/	/	/	/
419	/	/	/	/	/	/	/
420	/	/	/	/	/	/	/
421	/	/	/	/	/	/	/
422	/	/	/	/	/	/	/
423	/	/	/	/	/	/	/
424	/	/	/	/	/	/	/
425	/	/	/	/	/	/	/
426	/	/	/	/	/	/	/
427	/	/	/	/	/	/	/
428	/	/	/	/	/	/	/
429	/	/	/	/	/	/	/
430	/	/	/	/	/	/	/
431	/	/	/	/	/	/	/
432	/	/	/	/	/	/	/
433	/	/	/	/	/	/	/
434	/	/	/	/	/	/	/
435	/	/	/	/	/	/	/
436	/	/	/	/	/	/	/
437	/	/	/	/	/	/	/
438	/	/	/	/	/	/	/
439	/	/	/	/	/	/	/
440	/	/	/	/	/	/	/
441	/	/	/	/	/	/	/
442	/	/	/	/	/	/	/
443	/	/	/	/	/	/	/
444	/	/	/	/	/	/	/
445	/	/	/	/	/	/	/
446	/	/	/	/	/	/	/
447	/	/	/	/	/	/	/
448	/	/	/	/	/	/	/
449	/	/	/	/	/	/	/
450	/	/	/	/	/	/	/
451	/	/	/	/	/	/	/
452	/	/	/	/	/	/	/
453	/	/	/	/	/	/	/
454	/	/	/	/	/	/	/
455	/	/	/	/	/	/	/
456	/	/	/	/	/	/	/
457	/	/	/	/	/	/	/
458	/	/	/	/	/	/	/
459	/	/	/	/	/	/	/
460	/	/	/	/	/	/	/
461	/	/	/	/	/	/	/
462	/	/	/	/	/	/	/
463	/	/	/	/	/	/	/
464	/	/	/	/	/	/	/
465	/	/	/	/	/	/	/
466	/	/	/	/	/	/	/
467	/	/	/	/	/	/	/
468	/	/	/	/	/	/	/
469	/	/	/	/	/	/	/
470	/	/	/	/	/	/	/
471	/	/	/	/	/	/	/
472	/	/	/	/	/	/	/
473	/	/	/	/	/	/	/
474	/	/	/	/	/	/	/
475	/	/	/	/	/	/	/
476	/	/	/	/	/	/	/
477	/	/	/	/	/	/	/
478	/	/	/	/	/	/	/
479	/	/	/	/	/	/	/
480	/	/	/	/	/	/	/
481	/	/	/	/	/	/	/
482	/	/	/	/	/	/	/
483	/	/	/	/	/	/	/
484	/	/	/	/	/	/	/
485	/	/	/	/	/	/	/
486	/	/	/	/	/	/	/
487	/	/	/	/	/	/	/
488	/	/	/	/	/	/	/
489	/	/	/	/	/	/	/
490	/	/	/	/	/	/	/
491	/	/	/	/	/	/	/
492	/	/	/	/	/	/	/
493	/	/	/	/	/	/	/
494	/	/	/	/	/	/	/
495	/	/	/	/	/	/	/
496	/	/	/	/	/	/	/
497	/	/	/	/	/	/	/
498	/	/	/	/	/	/	/
499	/	/	/	/	/	/	/
500	/	/	/	/	/	/	/

## Sheet: promoter
	Keratinocyte	iPSC	Macrophage	Hepatocyte	Osteocyte	Astrocyte	Cardiomyocyte
1	IRF6	FOXH1	IRF8	HLF	TFDP2	OTX2	ETV1
2	EHF	NKX1-2	TFEC	CREB3L3	FOS	LHX2	EGR1
3	TP63	MYCN	EGR2	KLF15	GLIS3	SOX2	HEY2
4	KLF5	ZSCAN10	IRF5	HNF4A	AHR	FOS	MITF
5	FOS	POU5F1	SPI1	ZBTB16	STAT2	EGR1	PROX1
6	TFAP2A	ETV1	MITF	ELF3	ZKSCAN1	SOX4	HAND2
7	ZNF320	ETV4	STAT5A	MLXIPL	EPAS1	TFDP2	TBX20
8	ZFP57	PRDM14	CEBPA	IRF6	RREB1	E2F5	FOS
9	ZNF219	ZFP42	FEZF2	HNF1A	CEBPD	POU3F3	TCF21
10	HES2	SALL4	IKZF1	PROX1	SOX4	FOXG1	ZNF436
11	ZSCAN31	SOX13	ZNF589	NR1I2	ZNF121	DLX1	NKX2-5
12	TFCP2L1	SP8	IRF1	ATF5	FOXP1	RUNX2	TFDP2
13	SP110	SOX2	CEBPB	IRF7	IRF2	BHLHE40	CREM
14	ZNF528	ZNF121	ATF3	NR1I3	RUNX2	MEIS2	PBX1
15	BHLHE40	NR5A2	NR1H3	NR1H4	ZNF148	HOXB2	STAT4
16	FOSB	ZIC2	IRF2	CEBPD	PRDM5	POU3F2	MEF2A
17	NR4A1	NEUROD2	ZNF816	EGR1	STAT5A	SOX9	TBX5
18	HES1	ZNF431	PPARG	KLF11	ETV1	NR2E1	MEF2C
19	KLF6	NR6A1	ZNF331	NR5A2	KLF12	OLIG1	NFIB
20	IRF9	TCF7L1	FOS	PPARA	HBP1	IRF9	ZNF320
21	IRX4	ZNF219	ELF1	CEBPA	NR3C1	OLIG2	GATA4
22	ATF3	ZIC3	ZNF320	FOXA3	MGA	PAX6	FOSB
23	GRHL2	E2F5	USF1	TBX3	DUXA	PBX1	ESRRG
24	KLF8	ZNF589	BHLHE41	NR1H3	ZNF264	CREM	IRX4
25	ZNF431	VENTX	OVOL1	BHLHA15	NR1D2	NKX2-1	NFYC
26	ZNF121	MECOM	ZNF143	ESRRA	ELK4	HEY1	ZNF431
27	HOMEZ	POU2F1	CREM	NR2F6	ZNF320	SMAD1	BCL6B
28	E2F4	TFDP2	MAFF	ZBTB48	ZNF528	RFX5	HAND1
29	HINFP	ETV5	FLI1	ZNF524	BACH1	ZNF320	ZNF418
30	HSF4	SOX4	SNAI3	SPI1	ELF1	FOSB	MYCN
31	SOX15	ZNF85	HBP1	ZBED1	EBF3	GTF2I	SOX4
32	NR4A2	PAX6	SP3	FOXA2	BBX	AHR	HBP1
33	MYC	NANOG	SP100	ONECUT1	HINFP	ZNF528	ELF2
34	STAT6	IRX2	MAFB	XBP1	FOXO3	SOX21	CREB1
35	KLF7	FEZF1	BACH1	IRF9	ELF2	EGR2	NFYB
36	KLF4	TCF7L2	ZBTB14	RORC	HOXA10	STAT2	IRX3
37	STAT2	SIX3	NEUROD2	MLX	GTF2I	SP3	GATA6
38	KLF13	PATZ1	SP1	ARNTL	ZFX	ZSCAN26	GTF2I
39	ZBTB17	PBX1	ZBTB1	FOXA1	HIVEP2	SOX5	IRF2
40	ETV4	ZIC5	MECOM	EPAS1	AHRR	VEZF1	HSF2
41	IRF3	MLXIP	ZBTB7B	CREM	ARNT	HINFP	SOX7
42	RUNX1	TFAP2C	NR4A3	IRF2	IRX3	KLF10	CREBZF
43	OVOL1	TCF7	ZNF24	STAT3	ZNF431	NFYB	NR1D2
44	ZBTB1	TFAP4	ZKSCAN1	KLF9	KLF9	CREBZF	CREB5
45	SOX9	FOXD3	STAT6	IRF8	SP3	USF1	ZNF740
46	NFAT5	ZNF708	ELF2	AR	TBX18	SP1	CUX1
47	CREBZF	SP2	MLX	SREBF1	RBPJ	ATF6B	MEIS2
48	ELF1	IRX4	STAT5B	CUX2	ZBTB1	SOX8	SREBF2
49	ZKSCAN1	ONECUT1	HINFP	CREB3L4	IRF9	ZNF260	SMAD1
50	E4F1	FOXO4	LYL1	ATOH8	EBF1	ZNF85	ZNF528
51	GTF2I	PBX3	NFYC	ZNF219	ATF2	HBP1	MECOM
52	SREBF2	ZNF770	ZFX	GATA4	MEF2A	LEF1	SP3
53	EPAS1	SPIB	PBX3	SREBF2	MAF	ATF6	TFEB
54	JUN	FOXJ3	MEF2A	HNF4G	ZNF394	FOSL2	ZNF76
55	HOXA9	SOX3	ESRRA	RXRA	RORA	NPAS3	KLF5
56	ARNTL	ZNF260	IRF9	NPAS2	MITF	CDC5L	VEZF1
57	ATF6B	GTF2I	NR1H2	USF1	SP100	SREBF2	NFIA
58	ZNF75A	PRDM5	ZNF148	NR1D1	RUNX1	ZNF322	NFIL3
59	USF1	GLI2	ZNF524	TEF	NFIB	BCL6	CDC5L
60	VDR	ZNF423	MAX	FOS	ZNF331	ZNF24	SP1
61	SREBF1	SOX21	MAF	MAF	ZNF263	ATF2	ZNF713
62	RFX5	IRF3	ZNF740	HNF1B	SP1	ZNF436	MXI1
63	REL	RBPJ	MSC	BHLHE40	RFX8	PBX3	IRF9
64	RREB1	IRX1	RREB1	NFYC	FOXN2	RBPJ	ZNF24
65	ZNF589	TBX1	CEBPD	IRF3	ZBED1	TCF12	E2F8
66	PRDM1	MYC	ATF6	KLF16	PURA	NFE2L2	BBX
67	MZF1	SP100	USF2	RREB1	DBP	NFIB	PRDM5
68	RFX7	RFX7	ZNF260	STAT6	CREB1	CREB1	ZSCAN26
69	NFIB	SOX15	DDIT3	NR1H2	PBX3	ZKSCAN1	RARB
70	MLXIP	NFATC1	CREB1	ATF6B	ZEB1	JUN	PBX2
71	TGIF1	FOXP1	STAT2	HSF4	CREBZF	ZBTB18	USF2
72	ZNF274	NFYC	ZNF264	HBP1	ZNF680	ZNF146	ZNF75A
73	ZNF331	SOX11	FOXN2	NR2F2	SMAD4	GLIS3	TCF4
74	SP100	KLF16	E2F6	ZBTB7B	STAT6	ZNF75A	NR2C1
75	POU2F2	TEAD2	ZNF134	ATF6	TCF4	DDIT3	BHLHE40
76	NFE2L2	FOXP4	REL	E4F1	FOXC1	ZBTB1	SMAD4
77	NPAS2	ZBTB3	IRF3	CEBPB	TEAD1	E2F6	PBX3
78	ETV3	ZNF680	NR3C1	THRB	PPARA	TCF4	NR3C1
79	MTF1	GBX2	EPAS1	USF2	ZNF586	ATF1	ZNF680
80	ETS2	RREB1	ZNF394	RORA	REST	CREB3	ZNF382
81	NFKB2	FOXN3	RBPJ	SOX13	FOXJ3	ZNF140	HEYL
82	NRF1	HINFP	MGA	ELK1	KLF13	ETV5	ERG
83	FOXJ3	MYBL2	ZNF350	IRF5	ZNF350	HSF2	ZNF219
84	RXRB	ZNF317	JUN	MAFB	PRRX1	CUX1	NR4A1
85	HES4	RFX1	ZNF317	SOX18	ZBTB7A	ELF1	RXRB
86	HIVEP1	ELK4	ARNTL	KLF13	FOXN3	NR1D2	ZEB1
87	TFDP2	ZNF384	ATF1	NFIA	STAT3	SREBF1	PATZ1
88	KLF3	BCL11A	ZNF322	LBX2	ZNF436	ZNF317	GZF1
89	NFYA	TGIF2	BCL6	ELF1	NR1H3	NR2C1	GABPA
90	ZBTB48	ZNF331	HOMEZ	NR3C1	BHLHE40	ARNTL	YY1
91	ESRRA	ZNF146	ZNF263	FOXO1	TEF	ARNTL2	HINFP
92	IRF2	BBX	NR1D2	ZKSCAN1	STAT1	PATZ1	ATF1
93	NFKB1	SREBF1	ZBTB48	STAT2	JUND	ZNF76	PPARA
94	ZNF282	ZNF8	ZNF219	CREBZF	NFAT5	ZNF143	JUN
95	IRX2	ZNF143	RUNX1	ZNF768	DDIT3	GABPA	ATF2
96	CREB5	TCF4	TGIF1	ETS2	CLOCK	FOXJ3	ZNF260
97	NR2C1	ZNF75A	RFX5	PATZ1	NR1H2	NR2F1	TP53
98	ZNF384	SP4	NFKB1	FOXP4	ZNF652	NFATC3	ZNF148
99	UBP1	SOX12	MAFG	SP110	HIF1A	SOX11	ARNT
100	PRDM4	REST	RXRA	PPARG	KLF7	NFAT5	FOXJ3
101	DUX4	SP1	ZNF528	BCL6	ZNF770	TGIF2	ATF3
102	MEF2A	FOXM1	PPARA	E2F4	ZNF333	ATF3	ZBTB18
103	ZNF85	TEAD4	ZNF274	SMAD1	ETV5	GZF1	ZNF770
104	EGR1	ZNF652	ZFHX3	RARA	NRF1	ZBTB48	CTCF
105	PBX2	ZNF320	ZNF85	JUNB	ZBTB14	RFX7	EPAS1
106	SMAD1	ZNF134	RUNX3	IRF1	USF1	CREB5	MEIS1
107	MAFG	ATF1	ZNF121	TFDP2	CEBPB	NFE2L1	ESRRA
108	ETV5	ZNF24	KLF9	ERG	TGIF1	ZEB1	KLF12
109	CREB1	TGIF1	ZNF586	ZBTB7A	SREBF1	E2F7	ZNF134
110	SP1	CREB1	ZBTB33	NFIC	ZNF76	ZBTB33	TFCP2
111	ZNF76	SREBF2	TFEB	ZNF680	BCL6	ZNF354A	THRA
112	ZNF317	CREM	REST	ZNF76	ZNF260	MYBL1	ZNF322
113	FOXK2	TP53	ZNF140	ZNF691	NFATC3	GLI3	ELF1
114	PBX3	NR2F6	ZNF232	ZBTB42	SMAD1	IRF2	TGIF2
115	ARNT	SMAD1	GZF1	FOXN3	ATF1	ZNF274	MGA
116	ZNF18	NR1H3	ZNF329	ZNF264	KLF4	THAP1	ZKSCAN1
117	FOXK1	E2F1	ZNF18	JUND	PRDM4	/	KLF11
118	ZNF354A	KLF7	ZBTB6	ZNF628	ZNF282	/	CREB3L4
119	ZNF143	ZNF691	ZNF136	NFATC3	SREBF2	/	RFX5
120	NR2F2	GLIS2	/	ZBTB33	ZBTB47	/	REST
121	ZFX	ZNF232	/	ELF2	TCF12	/	NR2C2
122	FOXO3	ELF2	/	FOXN2	E4F1	/	ZFX
123	E2F3	ZNF528	/	CUX1	FLI1	/	ZNF143
124	SOX4	KLF3	/	HINFP	ZNF85	/	FOXO3
125	PPARD	CTCF	/	ZNF274	VDR	/	ZBTB12
126	GZF1	NR2C1	/	E2F6	CUX1	/	SOX12
127	NFE2L1	MGA	/	NR2F1	ZNF140	/	E2F6
128	ZNF140	MNT	/	ZNF140	ARNT2	/	NFATC3
129	PKNOX1	TCF12	/	NR1D2	POU6F1	/	ZNF317
130	ZNF586	CREB3L4	/	NFKB1	SMAD3	/	FLI1
131	HSF2	ZNF250	/	ZNF263	FOXK1	/	SOX11
132	ZNF394	NR2C2	/	ZNF317	NFKB1	/	ELK4
133	/	TCF3	/	KLF3	PKNOX1	/	E2F5
134	/	ZBTB14	/	ARNT	ZNF322	/	BCL11A
135	/	E2F7	/	ZNF394	GABPA	/	ZNF140
136	/	NFAT5	/	GZF1	ARNTL2	/	MYBL1
137	/	E2F3	/	PBX3	ZNF143	/	ZNF85
138	/	NRF1	/	HLX	MNT	/	/
139	/	ZBTB12	/	GATA6	RFX5	/	/
140	/	SIX4	/	FLI1	GLI3	/	/
141	/	GLI3	/	/	ZFHX3	/	/
142	/	ZNF394	/	/	/	/	/
143	/	ZNF333	/	/	/	/	/
144	/	ZBTB48	/	/	/	/	/
145	/	/	/	/	/	/	/
146	/	/	/	/	/	/	/
147	/	/	/	/	/	/	/
148	/	/	/	/	/	/	/
149	/	/	/	/	/	/	/
150	/	/	/	/	/	/	/
151	/	/	/	/	/	/	/
152	/	/	/	/	/	/	/
153	/	/	/	/	/	/	/
154	/	/	/	/	/	/	/
155	/	/	/	/	/	/	/
156	/	/	/	/	/	/	/
157	/	/	/	/	/	/	/
158	/	/	/	/	/	/	/
159	/	/	/	/	/	/	/
160	/	/	/	/	/	/	/
161	/	/	/	/	/	/	/
162	/	/	/	/	/	/	/
163	/	/	/	/	/	/	/
164	/	/	/	/	/	/	/
165	/	/	/	/	/	/	/
166	/	/	/	/	/	/	/
167	/	/	/	/	/	/	/
168	/	/	/	/	/	/	/
169	/	/	/	/	/	/	/
170	/	/	/	/	/	/	/
171	/	/	/	/	/	/	/
172	/	/	/	/	/	/	/
173	/	/	/	/	/	/	/
174	/	/	/	/	/	/	/
175	/	/	/	/	/	/	/
176	/	/	/	/	/	/	/
177	/	/	/	/	/	/	/
178	/	/	/	/	/	/	/
179	/	/	/	/	/	/	/
180	/	/	/	/	/	/	/
181	/	/	/	/	/	/	/
182	/	/	/	/	/	/	/
183	/	/	/	/	/	/	/
184	/	/	/	/	/	/	/
185	/	/	/	/	/	/	/
186	/	/	/	/	/	/	/
187	/	/	/	/	/	/	/
188	/	/	/	/	/	/	/
189	/	/	/	/	/	/	/
190	/	/	/	/	/	/	/
191	/	/	/	/	/	/	/
192	/	/	/	/	/	/	/
193	/	/	/	/	/	/	/
194	/	/	/	/	/	/	/
195	/	/	/	/	/	/	/
196	/	/	/	/	/	/	/
197	/	/	/	/	/	/	/
198	/	/	/	/	/	/	/
199	/	/	/	/	/	/	/
200	/	/	/	/	/	/	/
201	/	/	/	/	/	/	/
202	/	/	/	/	/	/	/
203	/	/	/	/	/	/	/
204	/	/	/	/	/	/	/
205	/	/	/	/	/	/	/
206	/	/	/	/	/	/	/
207	/	/	/	/	/	/	/
208	/	/	/	/	/	/	/
209	/	/	/	/	/	/	/
210	/	/	/	/	/	/	/
211	/	/	/	/	/	/	/
212	/	/	/	/	/	/	/
213	/	/	/	/	/	/	/
214	/	/	/	/	/	/	/
215	/	/	/	/	/	/	/
216	/	/	/	/	/	/	/
217	/	/	/	/	/	/	/
218	/	/	/	/	/	/	/
219	/	/	/	/	/	/	/
220	/	/	/	/	/	/	/
221	/	/	/	/	/	/	/
222	/	/	/	/	/	/	/
223	/	/	/	/	/	/	/
224	/	/	/	/	/	/	/
225	/	/	/	/	/	/	/
226	/	/	/	/	/	/	/
227	/	/	/	/	/	/	/
228	/	/	/	/	/	/	/
229	/	/	/	/	/	/	/
230	/	/	/	/	/	/	/
231	/	/	/	/	/	/	/
232	/	/	/	/	/	/	/
233	/	/	/	/	/	/	/
234	/	/	/	/	/	/	/
235	/	/	/	/	/	/	/
236	/	/	/	/	/	/	/
237	/	/	/	/	/	/	/
238	/	/	/	/	/	/	/
239	/	/	/	/	/	/	/
240	/	/	/	/	/	/	/
241	/	/	/	/	/	/	/
242	/	/	/	/	/	/	/
243	/	/	/	/	/	/	/
244	/	/	/	/	/	/	/
245	/	/	/	/	/	/	/
246	/	/	/	/	/	/	/
247	/	/	/	/	/	/	/
248	/	/	/	/	/	/	/
249	/	/	/	/	/	/	/
250	/	/	/	/	/	/	/
251	/	/	/	/	/	/	/
252	/	/	/	/	/	/	/
253	/	/	/	/	/	/	/
254	/	/	/	/	/	/	/
255	/	/	/	/	/	/	/
256	/	/	/	/	/	/	/
257	/	/	/	/	/	/	/
258	/	/	/	/	/	/	/
259	/	/	/	/	/	/	/
260	/	/	/	/	/	/	/
261	/	/	/	/	/	/	/
262	/	/	/	/	/	/	/
263	/	/	/	/	/	/	/
264	/	/	/	/	/	/	/
265	/	/	/	/	/	/	/
266	/	/	/	/	/	/	/
267	/	/	/	/	/	/	/
268	/	/	/	/	/	/	/
269	/	/	/	/	/	/	/
270	/	/	/	/	/	/	/
271	/	/	/	/	/	/	/
272	/	/	/	/	/	/	/
273	/	/	/	/	/	/	/
274	/	/	/	/	/	/	/
275	/	/	/	/	/	/	/
276	/	/	/	/	/	/	/
277	/	/	/	/	/	/	/
278	/	/	/	/	/	/	/
279	/	/	/	/	/	/	/
280	/	/	/	/	/	/	/
281	/	/	/	/	/	/	/
282	/	/	/	/	/	/	/
283	/	/	/	/	/	/	/
284	/	/	/	/	/	/	/
285	/	/	/	/	/	/	/
286	/	/	/	/	/	/	/
287	/	/	/	/	/	/	/
288	/	/	/	/	/	/	/
289	/	/	/	/	/	/	/
290	/	/	/	/	/	/	/
291	/	/	/	/	/	/	/
292	/	/	/	/	/	/	/
293	/	/	/	/	/	/	/
294	/	/	/	/	/	/	/
295	/	/	/	/	/	/	/
296	/	/	/	/	/	/	/
297	/	/	/	/	/	/	/
298	/	/	/	/	/	/	/
299	/	/	/	/	/	/	/
300	/	/	/	/	/	/	/
301	/	/	/	/	/	/	/
302	/	/	/	/	/	/	/
303	/	/	/	/	/	/	/
304	/	/	/	/	/	/	/
305	/	/	/	/	/	/	/
306	/	/	/	/	/	/	/
307	/	/	/	/	/	/	/
308	/	/	/	/	/	/	/
309	/	/	/	/	/	/	/
310	/	/	/	/	/	/	/
311	/	/	/	/	/	/	/
312	/	/	/	/	/	/	/
313	/	/	/	/	/	/	/
314	/	/	/	/	/	/	/
315	/	/	/	/	/	/	/
316	/	/	/	/	/	/	/
317	/	/	/	/	/	/	/
318	/	/	/	/	/	/	/
319	/	/	/	/	/	/	/
320	/	/	/	/	/	/	/
321	/	/	/	/	/	/	/
322	/	/	/	/	/	/	/
323	/	/	/	/	/	/	/
324	/	/	/	/	/	/	/
325	/	/	/	/	/	/	/
326	/	/	/	/	/	/	/
327	/	/	/	/	/	/	/
328	/	/	/	/	/	/	/
329	/	/	/	/	/	/	/
330	/	/	/	/	/	/	/
331	/	/	/	/	/	/	/
332	/	/	/	/	/	/	/
333	/	/	/	/	/	/	/
334	/	/	/	/	/	/	/
335	/	/	/	/	/	/	/
336	/	/	/	/	/	/	/
337	/	/	/	/	/	/	/
338	/	/	/	/	/	/	/
339	/	/	/	/	/	/	/
340	/	/	/	/	/	/	/
341	/	/	/	/	/	/	/
342	/	/	/	/	/	/	/
343	/	/	/	/	/	/	/
344	/	/	/	/	/	/	/
345	/	/	/	/	/	/	/
346	/	/	/	/	/	/	/
347	/	/	/	/	/	/	/
348	/	/	/	/	/	/	/
349	/	/	/	/	/	/	/
350	/	/	/	/	/	/	/
351	/	/	/	/	/	/	/
352	/	/	/	/	/	/	/
353	/	/	/	/	/	/	/
354	/	/	/	/	/	/	/
355	/	/	/	/	/	/	/
356	/	/	/	/	/	/	/
357	/	/	/	/	/	/	/
358	/	/	/	/	/	/	/
359	/	/	/	/	/	/	/
360	/	/	/	/	/	/	/
361	/	/	/	/	/	/	/
362	/	/	/	/	/	/	/
363	/	/	/	/	/	/	/
364	/	/	/	/	/	/	/
365	/	/	/	/	/	/	/
366	/	/	/	/	/	/	/
367	/	/	/	/	/	/	/
368	/	/	/	/	/	/	/
369	/	/	/	/	/	/	/
370	/	/	/	/	/	/	/
371	/	/	/	/	/	/	/
372	/	/	/	/	/	/	/
373	/	/	/	/	/	/	/
374	/	/	/	/	/	/	/
375	/	/	/	/	/	/	/
376	/	/	/	/	/	/	/
377	/	/	/	/	/	/	/
378	/	/	/	/	/	/	/
379	/	/	/	/	/	/	/
380	/	/	/	/	/	/	/
381	/	/	/	/	/	/	/
382	/	/	/	/	/	/	/
383	/	/	/	/	/	/	/
384	/	/	/	/	/	/	/
385	/	/	/	/	/	/	/
386	/	/	/	/	/	/	/
387	/	/	/	/	/	/	/
388	/	/	/	/	/	/	/
389	/	/	/	/	/	/	/
390	/	/	/	/	/	/	/
391	/	/	/	/	/	/	/
392	/	/	/	/	/	/	/
393	/	/	/	/	/	/	/
394	/	/	/	/	/	/	/
395	/	/	/	/	/	/	/
396	/	/	/	/	/	/	/
397	/	/	/	/	/	/	/
398	/	/	/	/	/	/	/
399	/	/	/	/	/	/	/
400	/	/	/	/	/	/	/
401	/	/	/	/	/	/	/
402	/	/	/	/	/	/	/
403	/	/	/	/	/	/	/
404	/	/	/	/	/	/	/
405	/	/	/	/	/	/	/
406	/	/	/	/	/	/	/
407	/	/	/	/	/	/	/
408	/	/	/	/	/	/	/
409	/	/	/	/	/	/	/
410	/	/	/	/	/	/	/
411	/	/	/	/	/	/	/
412	/	/	/	/	/	/	/
413	/	/	/	/	/	/	/
414	/	/	/	/	/	/	/
415	/	/	/	/	/	/	/
416	/	/	/	/	/	/	/
417	/	/	/	/	/	/	/
418	/	/	/	/	/	/	/
419	/	/	/	/	/	/	/
420	/	/	/	/	/	/	/
421	/	/	/	/	/	/	/
422	/	/	/	/	/	/	/
423	/	/	/	/	/	/	/
424	/	/	/	/	/	/	/
425	/	/	/	/	/	/	/
426	/	/	/	/	/	/	/
427	/	/	/	/	/	/	/
428	/	/	/	/	/	/	/
429	/	/	/	/	/	/	/
430	/	/	/	/	/	/	/
431	/	/	/	/	/	/	/
432	/	/	/	/	/	/	/
433	/	/	/	/	/	/	/
434	/	/	/	/	/	/	/
435	/	/	/	/	/	/	/
436	/	/	/	/	/	/	/
437	/	/	/	/	/	/	/
438	/	/	/	/	/	/	/
439	/	/	/	/	/	/	/
440	/	/	/	/	/	/	/
441	/	/	/	/	/	/	/
442	/	/	/	/	/	/	/
443	/	/	/	/	/	/	/
444	/	/	/	/	/	/	/
445	/	/	/	/	/	/	/
446	/	/	/	/	/	/	/
447	/	/	/	/	/	/	/
448	/	/	/	/	/	/	/
449	/	/	/	/	/	/	/
450	/	/	/	/	/	/	/
451	/	/	/	/	/	/	/
452	/	/	/	/	/	/	/
453	/	/	/	/	/	/	/
454	/	/	/	/	/	/	/
455	/	/	/	/	/	/	/
456	/	/	/	/	/	/	/
457	/	/	/	/	/	/	/
458	/	/	/	/	/	/	/
459	/	/	/	/	/	/	/
460	/	/	/	/	/	/	/
461	/	/	/	/	/	/	/
462	/	/	/	/	/	/	/
463	/	/	/	/	/	/	/
464	/	/	/	/	/	/	/
465	/	/	/	/	/	/	/
466	/	/	/	/	/	/	/
467	/	/	/	/	/	/	/
468	/	/	/	/	/	/	/
469	/	/	/	/	/	/	/
470	/	/	/	/	/	/	/
471	/	/	/	/	/	/	/
472	/	/	/	/	/	/	/
473	/	/	/	/	/	/	/
474	/	/	/	/	/	/	/
475	/	/	/	/	/	/	/
476	/	/	/	/	/	/	/
477	/	/	/	/	/	/	/
478	/	/	/	/	/	/	/
479	/	/	/	/	/	/	/
480	/	/	/	/	/	/	/
481	/	/	/	/	/	/	/
482	/	/	/	/	/	/	/
483	/	/	/	/	/	/	/
484	/	/	/	/	/	/	/
485	/	/	/	/	/	/	/
486	/	/	/	/	/	/	/
487	/	/	/	/	/	/	/
488	/	/	/	/	/	/	/
489	/	/	/	/	/	/	/
490	/	/	/	/	/	/	/
491	/	/	/	/	/	/	/
492	/	/	/	/	/	/	/
493	/	/	/	/	/	/	/
494	/	/	/	/	/	/	/
495	/	/	/	/	/	/	/
496	/	/	/	/	/	/	/
497	/	/	/	/	/	/	/
498	/	/	/	/	/	/	/
499	/	/	/	/	/	/	/
500	/	/	/	/	/	/	/

## Sheet: expression
	Keratinocyte	iPSC	Macrophage	Hepatocyte	Osteocyte	Astrocyte	Cardiomyocyte
1	IRF6	LIN28A	ZNF485	CREB3L3	BNC2	SOX2	HAND2
2	FOS	POU5F1	IRF8	HNF4A	EPAS1	FOS	TBX20
3	TP63	NEUROD2	ZNF302	MLXIPL	ZBTB20	LHX2	FOS
4	ATF3	FOXH1	IKZF1	KLF15	SMYD3	TSC22D1	ETV1
5	KLF5	SALL3	TFEC	ATF5	TFDP2	EGR1	GATA4
6	HES1	ZNF302	NR1H3	CEBPA	AHR	MEIS2	NKX2-5
7	BHLHE40	HES3	SPI1	RXRA	STAT2	SALL1	EGR1
8	TFAP2A	ETV4	ZNF124	SREBF1	ZBTB38	BHLHE40	MEF2C
9	RUNX1	ARID3B	CEBPA	NR1H3	FOS	SOX9	MEF2A
10	ZNF320	ZIC2	ATF3	PPARA	TSC22D1	SOX4	HMBOX1
11	BNC1	SOX2	CEBPB	EPAS1	ZKSCAN1	ZNF561	HEY2
12	TSC22D1	TERF1	ZNF267	CEBPD	TRPS1	HMGN3	CREM
13	ZNF83	SOX13	ZEB2	ESRRA	ZEB1	RFX5	PBX1
14	ZNF692	ZSCAN10	IRF5	NR1I3	HBP1	IRF9	MEIS2
15	BPTF	TCF7L2	IRF1	PREB	ZNF460	TCF12	HMGN3
16	BAZ2A	SALL1	PPARG	STAT3	BACH1	RUNX2	NFIB
17	ZBED2	TCF7L1	MAFF	NR1H4	NR3C1	PBX1	TCF21
18	SOX15	NANOG	BACH1	XBP1	CEBPD	AHR	HBP1
19	HES2	DNMT1	MITF	REPIN1	SMAD5	THYN1	GATA6
20	MYC	KAT7	HMG20B	FOXA3	GLIS3	TCF4	NFYC
21	NR4A1	SKIL	MBD4	IRF7	EBF1	SREBF2	MITF
22	IRF9	HMGA1	FOS	HHEX	TCF4	SREBF1	TCF4
23	ZNF219	ZNF431	EGR2	NR2F6	SATB2	HOXB2	TSC22D1
24	CENPT	NR5A2	ZNF430	NR1I2	ZZZ3	TFDP2	HIF3A
25	SREBF1	ZNF66	TSC22D1	GTF3A	FOXP1	ATMIN	SREBF2
26	MBD1	BPTF	USF1	HLF	RBPJ	POU3F3	ZNF302
27	KLF6	ZNF462	GTF2B	GLMP	TBX18	STAT2	ZNF704
28	STAT6	MYCN	ZNF143	SREBF2	SKIL	GLMP	ZNF710
29	HSF4	ZNF286A	GLMP	ELF3	GLMP	RBPJ	ZNF436
30	FOSB	SALL2	ZNF354B	PLSCR1	RUNX1	GTF2I	GTF3A
31	STAT2	SREBF1	SNAI3	USF2	ZNF292	GPBP1	GTF2I
32	TGIF1	ZIC3	ZNF589	IRF9	RUNX2	ZNF302	STAT4
33	ZNF432	RBPJ	ZNF385A	TBX3	ARNT	ZNF664	MXI1
34	EHF	HMGN3	NR1H2	STAT6	SREBF1	NFE2L1	CUX1
35	IRX4	NANOGP8	YBX1	CENPX	SOX4	JUN	GPBP1
36	ZNF528	ETV5	MBD2	ZNF444	ZNF451	GPBP1L1	CHCHD3
37	E2F4	TCF4	MAFB	NFIC	BAZ2B	USF1	ZBED5
38	EPAS1	POU2F1	HBP1	ETS2	BBX	ZNF32	MTERF2
39	KLF7	PRDM14	ESRRA	ZGPAT	GTF2I	SP3	CREB1
40	ZNF841	ZNF90	DMTF1	MBNL2	ZFX	ZNF83	TFDP2
41	SREBF2	HMGA2	USF2	MBD3	SP3	SON	YBX1
42	IRF3	GATAD2A	SON	GATA4	NR1D2	NFE2L2	NFYB
43	HMGA2	PBX1	ZBTB7B	CEBPB	IRF9	GTF3A	YBX3
44	PLSCR1	SON	ELF1	ZBTB7B	SKI	CREM	JUN
45	ZNF91	MYC	ZNF207	PROX1	ZEB2	ZNF706	USF2
46	ZSCAN31	CEBPZ	JUN	ZBTB16	KLF12	ZNF146	THYN1
47	JUN	IRF3	GTF3A	RBCK1	STAT3	CREB3	ZNF573
48	SP110	ZBTB43	STAT6	MLX	ZNF587	ATF6	SON
49	SGSM2	ETV1	ZNF706	SNAPC5	ZNF644	ZNF532	IRX3
50	ANKZF1	SOX4	KCMF1	CXXC5	TCF12	FOSL2	GPBP1L1
51	MZF1	PCGF2	ZFX	EGR1	ZBED6	FAM200B	DMTF1
52	ZNF583	FOXN3	CREM	ZBED1	KAT7	DMTF1	ELF2
53	HMBOX1	ZNF589	MAX	IRF3	MEF2A	DDIT3	ZEB1
54	SON	MLXIP	GPBP1L1	NR2F2	TGIF1	ZNF512	SMAD4
55	GLI4	CENPX	MEF2A	ATOH8	ATF2	ATF6B	RXRB
56	NFE2L1	YBX1	RBPJ	HMGN3	SP100	PHF1	ZNF83
57	DMTF1	GLI2	ZNF331	USF1	HIF1A	ZNF655	TP53
58	ETS2	GTF2I	DDIT3	THAP7	ZNF664	AKAP8L	ZNF664
59	ZBED5	NME2	IRF2	NR3C1	STAT1	HBP1	CAMTA1
60	ZNF655	ZNF121	SP100	SLC2A4RG	ZNF148	ZBED5	ZNF532
61	ZNF274	PRR12	PREB	NR1H2	KDM5B	KLF10	SAFB
62	PA2G4	ZNF146	MSC	PIN1	PRRX1	VEZF1	YY1
63	BAZ2B	PBX3	FLI1	CREM	AHRR	SAFB2	CGGBP1
64	GTF2I	ZNF649	CREBL2	CAMTA1	AKNA	SNAPC5	ZNF22
65	ZNF561	PA2G4	ZNF410	THAP4	SMAD4	ATF2	DNMT1
66	VDR	FOXP1	TGIF1	GLYR1	SON	CUX1	THAP4
67	ZNF207	FOXJ3	ZNF320	JUND	ZNF410	SMYD3	NR2C1
68	CXXC1	TCF3	ZNF24	RARA	STAT6	/	PBX2
69	RFX5	SAFB2	CENPX	ZNF598	ZNF207	/	ADNP
70	AKAP8L	THYN1	MLX	JUNB	ZNF395	/	SP3
71	RBCK1	KDM5B	PBX3	NPAS2	TEAD1	/	BPTF
72	NFE2L2	ZNF207	SP3	CREBL2	ELF1	/	EPAS1
73	KDM5B	ZNF721	HMGN3	MTERF4	KDM2A	/	HMG20A
74	ATF6B	IRX2	EPAS1	STAT2	ZBTB1	/	ATF3
75	KLF13	ZNF544	NR3C1	ATF6B	JUND	/	REPIN1
76	TCF20	TP53	GTF2IRD2	ZNF664	CGGBP1	/	PHF20
77	ZSCAN18	ZBED5	ZNF561	THYN1	ZNF655	/	ZNF32
78	SP100	GATAD2B	STAT2	CENPB	DDIT3	/	SNAPC5
79	PBX2	SAFB	ATF6	GPBP1L1	CREB1	/	PHF1
80	USF1	ZNF195	FAM200B	BCL6	DMTF1	/	ZNF24
81	ZBTB17	CAMTA1	TRAFD1	IRF1	SMAD3	/	AKAP8L
82	ZNF532	BCL11A	ZNF787	HBP1	FOXN3	/	SAFB2
83	GPBP1L1	MYBL2	DNTTIP1	MBD1	NR1H2	/	ZBTB38
84	HINFP	KDM2B	ZNF655	BHLHE40	ARID5B	/	NFIL3
85	SAFB2	TFDP2	IRF3	MBD4	CUX1	/	SCMH1
86	UBP1	TFAP2C	TERF2	ATF6	SREBF2	/	BBX
87	KLF4	TEAD2	ZBTB1	CUX1	SAFB2	/	ZNF280D
88	RXRB	ZNF532	NFYC	ZNF395	GPBP1L1	/	ZNF639
89	ZNF544	FOXM1	ZZZ3	NFYC	MSANTD3	/	/
90	KDM2A	TGIF1	CREB1	ELK1	BPTF	/	/
91	SMAD5	SREBF2	ZNF28	E2F4	BHLHE40	/	/
92	GLYR1	CHCHD3	RXRA	ZNF787	FLYWCH1	/	/
93	ZBTB1	FOXP4	SNAPC5	FOXN3	CEBPB	/	/
94	ZNF384	SP100	/	TSC22D1	DEAF1	/	/
95	ELF1	ZNF384	/	CXXC1	/	/	/
96	DNMT1	TCF12	/	SAFB2	/	/	/
97	MXD4	ZNF770	/	/	/	/	/
98	FLYWCH1	THAP4	/	/	/	/	/
99	CREBZF	GLYR1	/	/	/	/	/
100	ZNF598	TEAD4	/	/	/	/	/
101	NPAS2	SP2	/	/	/	/	/
102	HES4	WIZ	/	/	/	/	/
103	MLXIP	ZNF28	/	/	/	/	/
104	GLMP	ADNP	/	/	/	/	/
105	/	ZNF362	/	/	/	/	/
106	/	KMT2A	/	/	/	/	/
107	/	PHF20	/	/	/	/	/
108	/	ZNF511	/	/	/	/	/
109	/	/	/	/	/	/	/
110	/	/	/	/	/	/	/
111	/	/	/	/	/	/	/
112	/	/	/	/	/	/	/
113	/	/	/	/	/	/	/
114	/	/	/	/	/	/	/
115	/	/	/	/	/	/	/
116	/	/	/	/	/	/	/
117	/	/	/	/	/	/	/
118	/	/	/	/	/	/	/
119	/	/	/	/	/	/	/
120	/	/	/	/	/	/	/
121	/	/	/	/	/	/	/
122	/	/	/	/	/	/	/
123	/	/	/	/	/	/	/
124	/	/	/	/	/	/	/
125	/	/	/	/	/	/	/
126	/	/	/	/	/	/	/
127	/	/	/	/	/	/	/
128	/	/	/	/	/	/	/
129	/	/	/	/	/	/	/
130	/	/	/	/	/	/	/
131	/	/	/	/	/	/	/
132	/	/	/	/	/	/	/
133	/	/	/	/	/	/	/
134	/	/	/	/	/	/	/
135	/	/	/	/	/	/	/
136	/	/	/	/	/	/	/
137	/	/	/	/	/	/	/
138	/	/	/	/	/	/	/
139	/	/	/	/	/	/	/
140	/	/	/	/	/	/	/
141	/	/	/	/	/	/	/
142	/	/	/	/	/	/	/
143	/	/	/	/	/	/	/
144	/	/	/	/	/	/	/
145	/	/	/	/	/	/	/
146	/	/	/	/	/	/	/
147	/	/	/	/	/	/	/
148	/	/	/	/	/	/	/
149	/	/	/	/	/	/	/
150	/	/	/	/	/	/	/
151	/	/	/	/	/	/	/
152	/	/	/	/	/	/	/
153	/	/	/	/	/	/	/
154	/	/	/	/	/	/	/
155	/	/	/	/	/	/	/
156	/	/	/	/	/	/	/
157	/	/	/	/	/	/	/
158	/	/	/	/	/	/	/
159	/	/	/	/	/	/	/
160	/	/	/	/	/	/	/
161	/	/	/	/	/	/	/
162	/	/	/	/	/	/	/
163	/	/	/	/	/	/	/
164	/	/	/	/	/	/	/
165	/	/	/	/	/	/	/
166	/	/	/	/	/	/	/
167	/	/	/	/	/	/	/
168	/	/	/	/	/	/	/
169	/	/	/	/	/	/	/
170	/	/	/	/	/	/	/
171	/	/	/	/	/	/	/
172	/	/	/	/	/	/	/
173	/	/	/	/	/	/	/
174	/	/	/	/	/	/	/
175	/	/	/	/	/	/	/
176	/	/	/	/	/	/	/
177	/	/	/	/	/	/	/
178	/	/	/	/	/	/	/
179	/	/	/	/	/	/	/
180	/	/	/	/	/	/	/
181	/	/	/	/	/	/	/
182	/	/	/	/	/	/	/
183	/	/	/	/	/	/	/
184	/	/	/	/	/	/	/
185	/	/	/	/	/	/	/
186	/	/	/	/	/	/	/
187	/	/	/	/	/	/	/
188	/	/	/	/	/	/	/
189	/	/	/	/	/	/	/
190	/	/	/	/	/	/	/
191	/	/	/	/	/	/	/
192	/	/	/	/	/	/	/
193	/	/	/	/	/	/	/
194	/	/	/	/	/	/	/
195	/	/	/	/	/	/	/
196	/	/	/	/	/	/	/
197	/	/	/	/	/	/	/
198	/	/	/	/	/	/	/
199	/	/	/	/	/	/	/
200	/	/	/	/	/	/	/
201	/	/	/	/	/	/	/
202	/	/	/	/	/	/	/
203	/	/	/	/	/	/	/
204	/	/	/	/	/	/	/
205	/	/	/	/	/	/	/
206	/	/	/	/	/	/	/
207	/	/	/	/	/	/	/
208	/	/	/	/	/	/	/
209	/	/	/	/	/	/	/
210	/	/	/	/	/	/	/
211	/	/	/	/	/	/	/
212	/	/	/	/	/	/	/
213	/	/	/	/	/	/	/
214	/	/	/	/	/	/	/
215	/	/	/	/	/	/	/
216	/	/	/	/	/	/	/
217	/	/	/	/	/	/	/
218	/	/	/	/	/	/	/
219	/	/	/	/	/	/	/
220	/	/	/	/	/	/	/
221	/	/	/	/	/	/	/
222	/	/	/	/	/	/	/
223	/	/	/	/	/	/	/
224	/	/	/	/	/	/	/
225	/	/	/	/	/	/	/
226	/	/	/	/	/	/	/
227	/	/	/	/	/	/	/
228	/	/	/	/	/	/	/
229	/	/	/	/	/	/	/
230	/	/	/	/	/	/	/
231	/	/	/	/	/	/	/
232	/	/	/	/	/	/	/
233	/	/	/	/	/	/	/
234	/	/	/	/	/	/	/
235	/	/	/	/	/	/	/
236	/	/	/	/	/	/	/
237	/	/	/	/	/	/	/
238	/	/	/	/	/	/	/
239	/	/	/	/	/	/	/
240	/	/	/	/	/	/	/
241	/	/	/	/	/	/	/
242	/	/	/	/	/	/	/
243	/	/	/	/	/	/	/
244	/	/	/	/	/	/	/
245	/	/	/	/	/	/	/
246	/	/	/	/	/	/	/
247	/	/	/	/	/	/	/
248	/	/	/	/	/	/	/
249	/	/	/	/	/	/	/
250	/	/	/	/	/	/	/
251	/	/	/	/	/	/	/
252	/	/	/	/	/	/	/
253	/	/	/	/	/	/	/
254	/	/	/	/	/	/	/
255	/	/	/	/	/	/	/
256	/	/	/	/	/	/	/
257	/	/	/	/	/	/	/
258	/	/	/	/	/	/	/
259	/	/	/	/	/	/	/
260	/	/	/	/	/	/	/
261	/	/	/	/	/	/	/
262	/	/	/	/	/	/	/
263	/	/	/	/	/	/	/
264	/	/	/	/	/	/	/
265	/	/	/	/	/	/	/
266	/	/	/	/	/	/	/
267	/	/	/	/	/	/	/
268	/	/	/	/	/	/	/
269	/	/	/	/	/	/	/
270	/	/	/	/	/	/	/
271	/	/	/	/	/	/	/
272	/	/	/	/	/	/	/
273	/	/	/	/	/	/	/
274	/	/	/	/	/	/	/
275	/	/	/	/	/	/	/
276	/	/	/	/	/	/	/
277	/	/	/	/	/	/	/
278	/	/	/	/	/	/	/
279	/	/	/	/	/	/	/
280	/	/	/	/	/	/	/
281	/	/	/	/	/	/	/
282	/	/	/	/	/	/	/
283	/	/	/	/	/	/	/
284	/	/	/	/	/	/	/
285	/	/	/	/	/	/	/
286	/	/	/	/	/	/	/
287	/	/	/	/	/	/	/
288	/	/	/	/	/	/	/
289	/	/	/	/	/	/	/
290	/	/	/	/	/	/	/
291	/	/	/	/	/	/	/
292	/	/	/	/	/	/	/
293	/	/	/	/	/	/	/
294	/	/	/	/	/	/	/
295	/	/	/	/	/	/	/
296	/	/	/	/	/	/	/
297	/	/	/	/	/	/	/
298	/	/	/	/	/	/	/
299	/	/	/	/	/	/	/
300	/	/	/	/	/	/	/
301	/	/	/	/	/	/	/
302	/	/	/	/	/	/	/
303	/	/	/	/	/	/	/
304	/	/	/	/	/	/	/
305	/	/	/	/	/	/	/
306	/	/	/	/	/	/	/
307	/	/	/	/	/	/	/
308	/	/	/	/	/	/	/
309	/	/	/	/	/	/	/
310	/	/	/	/	/	/	/
311	/	/	/	/	/	/	/
312	/	/	/	/	/	/	/
313	/	/	/	/	/	/	/
314	/	/	/	/	/	/	/
315	/	/	/	/	/	/	/
316	/	/	/	/	/	/	/
317	/	/	/	/	/	/	/
318	/	/	/	/	/	/	/
319	/	/	/	/	/	/	/
320	/	/	/	/	/	/	/
321	/	/	/	/	/	/	/
322	/	/	/	/	/	/	/
323	/	/	/	/	/	/	/
324	/	/	/	/	/	/	/
325	/	/	/	/	/	/	/
326	/	/	/	/	/	/	/
327	/	/	/	/	/	/	/
328	/	/	/	/	/	/	/
329	/	/	/	/	/	/	/
330	/	/	/	/	/	/	/
331	/	/	/	/	/	/	/
332	/	/	/	/	/	/	/
333	/	/	/	/	/	/	/
334	/	/	/	/	/	/	/
335	/	/	/	/	/	/	/
336	/	/	/	/	/	/	/
337	/	/	/	/	/	/	/
338	/	/	/	/	/	/	/
339	/	/	/	/	/	/	/
340	/	/	/	/	/	/	/
341	/	/	/	/	/	/	/
342	/	/	/	/	/	/	/
343	/	/	/	/	/	/	/
344	/	/	/	/	/	/	/
345	/	/	/	/	/	/	/
346	/	/	/	/	/	/	/
347	/	/	/	/	/	/	/
348	/	/	/	/	/	/	/
349	/	/	/	/	/	/	/
350	/	/	/	/	/	/	/
351	/	/	/	/	/	/	/
352	/	/	/	/	/	/	/
353	/	/	/	/	/	/	/
354	/	/	/	/	/	/	/
355	/	/	/	/	/	/	/
356	/	/	/	/	/	/	/
357	/	/	/	/	/	/	/
358	/	/	/	/	/	/	/
359	/	/	/	/	/	/	/
360	/	/	/	/	/	/	/
361	/	/	/	/	/	/	/
362	/	/	/	/	/	/	/
363	/	/	/	/	/	/	/
364	/	/	/	/	/	/	/
365	/	/	/	/	/	/	/
366	/	/	/	/	/	/	/
367	/	/	/	/	/	/	/
368	/	/	/	/	/	/	/
369	/	/	/	/	/	/	/
370	/	/	/	/	/	/	/
371	/	/	/	/	/	/	/
372	/	/	/	/	/	/	/
373	/	/	/	/	/	/	/
374	/	/	/	/	/	/	/
375	/	/	/	/	/	/	/
376	/	/	/	/	/	/	/
377	/	/	/	/	/	/	/
378	/	/	/	/	/	/	/
379	/	/	/	/	/	/	/
380	/	/	/	/	/	/	/
381	/	/	/	/	/	/	/
382	/	/	/	/	/	/	/
383	/	/	/	/	/	/	/
384	/	/	/	/	/	/	/
385	/	/	/	/	/	/	/
386	/	/	/	/	/	/	/
387	/	/	/	/	/	/	/
388	/	/	/	/	/	/	/
389	/	/	/	/	/	/	/
390	/	/	/	/	/	/	/
391	/	/	/	/	/	/	/
392	/	/	/	/	/	/	/
393	/	/	/	/	/	/	/
394	/	/	/	/	/	/	/
395	/	/	/	/	/	/	/
396	/	/	/	/	/	/	/
397	/	/	/	/	/	/	/
398	/	/	/	/	/	/	/
399	/	/	/	/	/	/	/
400	/	/	/	/	/	/	/
401	/	/	/	/	/	/	/
402	/	/	/	/	/	/	/
403	/	/	/	/	/	/	/
404	/	/	/	/	/	/	/
405	/	/	/	/	/	/	/
406	/	/	/	/	/	/	/
407	/	/	/	/	/	/	/
408	/	/	/	/	/	/	/
409	/	/	/	/	/	/	/
410	/	/	/	/	/	/	/
411	/	/	/	/	/	/	/
412	/	/	/	/	/	/	/
413	/	/	/	/	/	/	/
414	/	/	/	/	/	/	/
415	/	/	/	/	/	/	/
416	/	/	/	/	/	/	/
417	/	/	/	/	/	/	/
418	/	/	/	/	/	/	/
419	/	/	/	/	/	/	/
420	/	/	/	/	/	/	/
421	/	/	/	/	/	/	/
422	/	/	/	/	/	/	/
423	/	/	/	/	/	/	/
424	/	/	/	/	/	/	/
425	/	/	/	/	/	/	/
426	/	/	/	/	/	/	/
427	/	/	/	/	/	/	/
428	/	/	/	/	/	/	/
429	/	/	/	/	/	/	/
430	/	/	/	/	/	/	/
431	/	/	/	/	/	/	/
432	/	/	/	/	/	/	/
433	/	/	/	/	/	/	/
434	/	/	/	/	/	/	/
435	/	/	/	/	/	/	/
436	/	/	/	/	/	/	/
437	/	/	/	/	/	/	/
438	/	/	/	/	/	/	/
439	/	/	/	/	/	/	/
440	/	/	/	/	/	/	/
441	/	/	/	/	/	/	/
442	/	/	/	/	/	/	/
443	/	/	/	/	/	/	/
444	/	/	/	/	/	/	/
445	/	/	/	/	/	/	/
446	/	/	/	/	/	/	/
447	/	/	/	/	/	/	/
448	/	/	/	/	/	/	/
449	/	/	/	/	/	/	/
450	/	/	/	/	/	/	/
451	/	/	/	/	/	/	/
452	/	/	/	/	/	/	/
453	/	/	/	/	/	/	/
454	/	/	/	/	/	/	/
455	/	/	/	/	/	/	/
456	/	/	/	/	/	/	/
457	/	/	/	/	/	/	/
458	/	/	/	/	/	/	/
459	/	/	/	/	/	/	/
460	/	/	/	/	/	/	/
461	/	/	/	/	/	/	/
462	/	/	/	/	/	/	/
463	/	/	/	/	/	/	/
464	/	/	/	/	/	/	/
465	/	/	/	/	/	/	/
466	/	/	/	/	/	/	/
467	/	/	/	/	/	/	/
468	/	/	/	/	/	/	/
469	/	/	/	/	/	/	/
470	/	/	/	/	/	/	/
471	/	/	/	/	/	/	/
472	/	/	/	/	/	/	/
473	/	/	/	/	/	/	/
474	/	/	/	/	/	/	/
475	/	/	/	/	/	/	/
476	/	/	/	/	/	/	/
477	/	/	/	/	/	/	/
478	/	/	/	/	/	/	/
479	/	/	/	/	/	/	/
480	/	/	/	/	/	/	/
481	/	/	/	/	/	/	/
482	/	/	/	/	/	/	/
483	/	/	/	/	/	/	/
484	/	/	/	/	/	/	/
485	/	/	/	/	/	/	/
486	/	/	/	/	/	/	/
487	/	/	/	/	/	/	/
488	/	/	/	/	/	/	/
489	/	/	/	/	/	/	/
490	/	/	/	/	/	/	/
491	/	/	/	/	/	/	/
492	/	/	/	/	/	/	/
493	/	/	/	/	/	/	/
494	/	/	/	/	/	/	/
495	/	/	/	/	/	/	/
496	/	/	/	/	/	/	/
497	/	/	/	/	/	/	/
498	/	/	/	/	/	/	/
499	/	/	/	/	/	/	/
500	/	/	/	/	/	/	/
